# Supplementary material for: Adaptive cellular response of the substantia nigra dopaminergic neurons upon age‐dependent iron accumulation
Source: Aging Cell. 2022 Aug 19;21(9):e13694. doi: 10.1111/acel.13694 (PMC9470899; doi:10.1111/acel.13694)
Supplement: Supplementary file 1 — Table S1. Gene expression table of rat substantia nigra. [file ACEL-21-e13694-s001.xlsx]

## Sheet: Rat_SN_raw_count
GeneName	M_15M_1L	M_15M_1R	M_15M_2L	M_15M_2R	M_15M_3L	M_15M_3R	M_15M_4L	M_15M_4R	M_6M_1L	M_6M_1R	M_6M_2L	M_6M_2R	M_6M_3L	M_6M_3R	M_6M_4L	M_6M_4R	F_6M_5L	F_6M_5R	F_6M_6L	F_6M_6R	F_6M_7L	F_6M_7R	F_6M_8L	F_6M_8R	F_6M_9L	F_6M_9R	F_6W_5L	F_6W_5R	F_6W_6L	F_6W_6R	F_6W_7L	F_6W_7R	F_6W_8L	F_6W_8R	F_6W_9L	F_6W_9R
1700020D05Rik	6	8	12	12	6	2	2	4	6	10	4	6	6	8	4	8	10	10	4	6	10	0	4	4	8	6	10	2	18	4	8	4	16	4	4	4
1700020N01Rik	0	0	0	0	0	0	0	0	0	0	0	0	0	0	0	0	0	0	0	0	0	0	0	0	0	0	0	0	0	0	0	0	0	0	0	0
1700042G07Rik	0	0	0	0	0	0	0	0	0	0	0	0	0	0	0	0	0	0	0	0	0	0	0	0	0	0	0	0	4	0	0	0	0	0	0	0
1700066B19Rik	3	4	2	6	0	2	0	2	4	2	0	6	2	2	0	4	0	4	2	8	0	2	0	0	2	8	2	4	2	2	0	2	0	0	0	0
1700092M07Rik	0	2	0	0	2	0	0	2	2	2	4	2	0	0	0	0	6	0	4	0	0	2	0	0	0	6	0	2	2	2	2	0	8	0	0	4
2310050C09Rik	0	0	0	0	0	0	0	0	0	0	0	0	0	0	0	0	0	0	0	0	0	0	0	0	0	0	0	0	0	0	0	0	0	0	0	0
3110082J24Rik	0	0	0	0	0	0	0	0	0	0	0	0	0	0	0	0	2	0	2	0	0	0	0	0	0	0	0	0	0	0	0	0	0	0	0	0
4930444P10Rik	2	0	0	0	2	2	2	2	8	4	0	0	0	0	0	0	2	0	2	0	2	6	0	2	0	2	0	0	0	0	2	0	0	0	2	2
4933400A11Rik	0	0	0	0	0	0	0	0	0	0	0	0	0	0	0	0	0	0	0	0	0	0	0	0	0	0	0	0	0	0	0	0	0	0	0	0
4933403O08Rik	0	0	0	0	0	0	0	0	0	0	0	0	0	0	0	0	0	0	0	0	0	0	0	0	0	0	0	0	0	0	0	0	0	0	0	0
4933408B17Rik	0	0	0	2	0	0	0	0	0	0	2	0	0	0	0	0	0	0	0	0	0	0	0	0	0	0	0	0	0	0	0	0	0	0	0	0
5330417C22Rik	22	40	54	14	34	22	56	18	28	48	12	14	18	30	16	16	30	28	24	40	16	12	20	24	18	6	50	34	76	40	16	38	22	38	24	16
A1bg	2	0	0	2	0	0	0	0	0	0	0	0	0	0	0	0	0	0	0	0	0	0	0	0	0	0	0	0	2	2	0	0	0	0	0	0
A1cf	2	0	0	0	0	7	0	2	0	6	0	2	2	2	0	0	0	0	0	4	0	0	0	0	0	0	4	0	0	2	0	0	0	0	0	2
A2m	0	0	0	0	0	0	0	0	0	0	0	0	0	0	0	0	0	0	0	0	0	0	0	0	0	0	0	0	0	0	0	0	0	0	0	0
A2ml1	0	2	0	0	0	0	2	0	2	0	0	0	0	0	2	0	0	0	0	0	0	0	0	0	0	0	0	0	2	2	2	2	2	2	2	0
A3galt2	80	62	16	24	36	14	34	30	14	22	50	36	28	24	26	26	45	26	26	20	32	12	22	10	24	26	44	50	38	30	46	22	28	14	28	18
A4galt	4	0	0	0	0	0	0	0	0	2	0	0	0	0	0	0	0	2	0	0	0	2	0	0	0	0	2	2	2	2	4	0	0	0	0	0
A4gnt	0	2	0	0	0	0	0	0	0	2	0	0	0	0	0	0	0	0	0	0	0	0	0	0	0	0	0	0	2	0	0	0	0	0	0	0
AABR07000089.1	0	0	0	0	0	0	0	0	0	0	0	0	0	0	0	0	0	0	0	0	0	0	0	0	0	0	0	0	0	0	0	0	0	0	0	0
AABR07000137.1	0	0	0	0	0	0	0	0	0	0	0	0	0	0	0	0	0	0	0	0	0	0	0	0	0	0	0	0	0	0	0	0	0	0	0	0
AABR07000147.1	0	0	0	0	0	0	0	0	0	0	0	0	0	0	0	0	0	0	0	0	0	0	0	0	0	0	2	0	0	0	0	0	0	0	2	0
AABR07000156.1	10	4	2	4	2	8	0	2	2	2	0	11	2	8	2	8	8	2	0	4	0	0	0	0	0	0	4	4	6	4	2	0	2	2	0	0
AABR07000158.1	0	0	0	0	0	0	0	2	0	0	0	0	0	0	0	0	0	0	0	0	0	0	0	0	0	0	0	0	4	0	0	0	0	0	0	0
AABR07000159.2	0	0	0	0	0	0	2	0	0	0	0	0	0	0	0	0	0	0	0	0	0	0	0	0	0	0	0	0	0	0	0	0	0	0	0	0
AABR07000159.4	0	0	0	0	0	0	0	0	0	0	0	0	0	0	0	0	0	0	0	0	0	0	0	0	0	0	0	0	0	0	0	0	0	0	0	0
AABR07000261.1	131	86	73	83	274	191	147	67	94	92	67	110	169	160	72	243	107	147	152	129	33	42	31	58	112	161	83	120	154	154	110	62	78	112	122	84
AABR07000276.1	0	0	0	0	0	0	0	0	0	0	0	0	0	0	0	0	2	0	0	0	0	0	0	0	0	0	0	0	0	0	0	0	0	0	0	0
AABR07000385.1	0	0	0	0	0	0	0	0	0	0	0	0	0	0	0	0	0	0	0	0	0	0	0	0	0	0	0	0	0	0	0	0	0	0	0	0
AABR07000398.1	1000027	1083250	735440	1099406	844227	701086	575264	530787	603870	1107948	661468	449378	688070	809208	247252	772205	874000	710649	479578	653562	353142	428237	218500	339213	636685	700656	648096	746690	757112	778434	606531	483230	636338	917718	717708	662882
AABR07000534.1	36	44	40	24	34	28	35	23	47	62	38	38	39	38	34	31	35	24	34	32	18	23	52	23	37	27	26	18	36	30	24	22	19	19	18	38
AABR07000581.1	0	0	0	0	0	0	0	0	0	0	0	0	0	0	0	0	0	0	0	0	0	0	0	0	0	0	0	0	0	0	0	0	0	0	0	0
AABR07000583.1	0	0	0	0	0	0	0	0	0	0	0	0	0	0	0	0	0	0	0	0	0	0	0	0	2	0	0	0	0	0	0	0	0	0	0	0
AABR07000595.1	0	0	0	0	0	0	0	0	0	0	0	0	0	0	0	0	0	0	0	0	0	0	0	0	2	0	0	0	0	0	0	2	0	0	0	0
AABR07000629.1	0	0	0	0	0	0	0	0	0	0	0	0	0	0	0	0	0	0	0	0	0	0	0	0	0	0	0	0	0	0	0	0	0	0	0	0
AABR07000663.1	0	0	0	0	0	0	0	0	0	0	0	0	0	0	0	0	0	0	0	0	0	0	0	0	0	0	0	0	0	0	0	0	0	0	0	0
AABR07000733.1	58	40	14	22	24	28	17	8	12	6	14	18	22	42	14	47	10	18	20	10	22	12	26	16	16	14	26	62	65	36	38	15	50	58	58	85
AABR07000738.1	0	0	2	0	0	0	0	0	4	0	0	2	0	0	0	0	0	0	0	2	0	0	0	0	0	0	2	4	0	2	0	0	2	0	0	0
AABR07000740.1	0	0	0	0	0	2	0	0	0	4	0	2	0	2	0	0	0	0	0	0	0	0	2	2	0	0	0	0	2	0	0	0	0	0	0	0
AABR07000740.2	4	10	17	10	25	13	35	60	41	20	30	18	24	33	21	30	58	35	52	37	32	25	59	38	28	58	14	11	23	21	9	12	6	2	14	25
AABR07000747.1	0	0	2	0	2	0	0	4	0	0	2	2	6	4	0	0	2	4	2	0	4	2	0	0	2	0	2	8	3	2	0	0	0	0	0	0
AABR07000902.1	385	277	91	111	188	472	129	121	95	250	170	257	104	205	67	397	101	83	144	110	19	52	12	16	50	122	45	46	89	90	53	45	29	50	50	39
AABR07000989.1	0	2	0	0	0	2	2	4	0	0	4	2	2	0	0	2	2	2	4	2	0	0	0	0	0	2	0	0	0	0	0	0	2	0	0	4
AABR07001099.1	37	46	88	28	40	16	44	41	40	42	18	14	56	54	22	56	58	63	82	72	90	42	80	50	52	65	58	52	64	42	40	40	62	62	56	51
AABR07001099.2	219	266	326	160	215	264	264	249	219	345	232	255	264	234	239	305	320	324	282	417	231	236	292	308	306	296	162	99	224	148	138	180	139	144	154	195
AABR07001100.1	10	2	2	2	2	4	2	0	4	4	0	0	2	2	2	4	8	8	4	0	2	4	0	2	4	4	5	6	10	0	0	4	2	0	2	0
AABR07001160.1	0	0	0	0	0	0	0	0	0	0	0	0	0	0	0	0	0	0	0	0	0	0	0	0	0	0	0	0	0	0	0	0	0	0	0	0
AABR07001348.1	0	0	0	0	0	0	0	0	0	0	0	0	0	0	0	0	0	0	0	0	0	0	0	0	0	0	0	0	0	0	0	0	0	0	0	0
AABR07001408.1	0	0	0	0	0	0	0	0	0	0	0	0	0	0	0	0	0	0	0	0	0	0	0	0	0	0	0	0	0	0	0	0	0	0	0	0
AABR07001416.1	2	2	0	0	4	2	0	0	0	0	0	4	0	2	0	0	2	4	0	0	0	14	0	0	0	0	0	0	0	0	0	0	0	2	0	0
AABR07001512.1	2	4	4	4	0	2	2	0	0	0	0	2	0	0	0	0	2	2	1	10	0	2	0	4	2	12	0	1	1	0	0	0	0	2	2	1
AABR07001516.1	0	0	0	0	0	0	0	0	0	0	0	0	0	0	0	0	0	0	0	0	0	0	0	0	0	0	0	0	0	0	0	0	0	0	0	0
AABR07001519.1	2	12	16	8	14	4	12	4	4	14	6	2	8	10	6	8	12	30	26	16	10	10	10	8	10	18	8	9	20	4	18	12	4	10	10	16
AABR07001573.2	0	0	0	0	0	0	0	0	0	0	0	0	0	0	0	0	0	0	0	0	0	0	0	0	0	0	0	0	0	0	0	0	0	0	0	0
AABR07001592.2	0	0	0	0	0	0	0	0	0	0	0	0	0	0	0	0	0	0	0	0	0	0	0	0	0	0	0	0	0	0	0	0	0	0	0	0
AABR07001896.1	74	97	110	52	80	66	113	48	63	95	38	77	59	64	95	63	48	75	69	69	81	72	80	70	58	52	84	83	75	47	50	54	57	61	56	73
AABR07001902.1	0	0	0	0	4	0	0	2	0	0	0	0	0	0	0	0	0	0	0	2	0	0	0	0	0	0	0	2	9	0	1	0	4	1	0	0
AABR07001905.1	8	6	0	18	2	8	6	2	6	14	0	6	4	10	2	6	6	16	6	8	12	6	6	10	8	2	18	4	4	2	2	4	8	2	8	4
AABR07001905.2	34	46	126	46	53	82	122	38	66	42	28	35	71	86	51	50	36	65	79	106	74	55	110	64	60	46	72	54	66	57	50	74	84	66	84	88
AABR07001910.1	23	29	36	32	21	31	38	24	26	24	18	12	34	26	16	41	20	30	50	24	18	30	43	36	24	14	29	38	25	17	34	31	28	24	26	36
AABR07001923.1	27	10	29	12	24	24	26	18	23	18	2	6	30	24	22	20	16	30	43	32	14	26	38	23	20	28	14	18	12	18	30	35	19	10	30	34
AABR07001926.1	4	0	0	2	0	4	2	0	0	0	0	2	2	4	4	2	0	4	0	2	2	0	0	4	2	2	0	0	0	2	0	4	0	2	0	2
AABR07001926.3	22	24	65	33	22	10	50	16	20	32	20	14	32	40	14	26	18	26	54	38	30	28	36	26	38	30	43	22	14	28	28	38	24	23	40	36
AABR07001967.1	0	0	0	0	0	0	0	0	0	0	0	0	0	0	0	0	0	0	0	0	0	0	0	0	0	0	0	0	0	0	0	0	0	0	0	0
AABR07002001.1	0	0	8	2	4	2	6	0	0	0	4	4	0	0	0	0	8	10	16	16	8	14	4	6	4	8	0	4	0	2	8	2	2	2	0	0
AABR07002025.1	4	18	8	4	2	6	2	8	6	20	4	4	4	6	2	10	28	8	2	16	0	4	0	6	2	10	12	4	18	14	2	4	4	2	0	2
AABR07002044.1	0	0	0	0	0	0	0	0	0	0	0	0	0	0	0	0	0	0	0	0	0	0	0	0	0	0	0	0	0	0	0	0	0	0	0	0
AABR07002065.1	4	4	14	0	6	4	4	14	4	6	8	2	8	8	6	6	17	7	10	14	14	6	4	4	8	12	27	10	46	16	14	6	12	4	8	18
AABR07002065.2	22	16	22	18	14	12	22	24	18	25	10	12	14	28	4	22	30	26	24	44	18	20	14	18	10	32	31	28	40	22	26	20	18	30	16	10
AABR07002068.1	23	38	42	32	30	50	70	31	26	42	21	31	43	50	58	38	52	20	32	56	42	18	38	30	20	26	33	23	37	25	32	26	20	13	18	24
AABR07002071.1	40	58	120	62	69	43	80	44	39	48	16	19	38	44	27	40	38	68	55	98	39	59	24	18	38	38	120	72	139	98	58	79	74	78	56	78
AABR07002093.1	4	0	0	0	0	0	0	0	0	4	0	0	0	0	0	2	0	0	0	2	0	0	0	0	0	0	0	0	0	2	0	2	0	0	0	4
AABR07002093.2	0	0	0	0	0	0	0	0	0	0	0	0	0	0	0	0	0	0	0	0	0	0	0	0	0	0	0	0	0	0	0	0	0	0	0	0
AABR07002134.1	34	54	74	64	50	22	70	20	36	52	16	14	32	54	28	34	36	60	34	54	52	36	52	30	32	28	66	38	67	38	56	60	66	38	42	72
AABR07002140.2	0	0	0	0	0	0	0	0	0	0	0	0	0	0	0	0	0	0	0	0	0	0	0	0	0	0	0	0	0	0	0	0	0	0	0	0
AABR07002209.1	0	0	0	0	0	0	0	0	0	0	0	0	0	0	0	0	0	0	0	0	0	0	0	0	0	0	0	0	0	0	0	0	0	0	0	0
AABR07002241.1	0	0	0	0	0	0	0	0	0	0	0	0	0	0	0	0	0	0	0	0	0	0	0	0	0	0	0	0	0	0	0	0	0	0	0	0
AABR07002247.1	12	8	6	10	14	6	10	6	4	4	7	4	10	6	4	8	18	12	4	14	10	4	12	8	8	6	16	4	16	14	6	0	18	8	4	0
AABR07002351.2	0	0	0	0	0	0	0	0	0	0	0	0	0	0	0	0	0	0	0	0	0	0	0	0	0	0	0	0	0	0	0	0	0	0	0	0
AABR07002418.1	0	0	0	0	0	0	0	0	0	0	0	0	0	0	0	0	0	0	0	0	0	0	0	0	0	0	0	0	0	0	0	0	0	0	0	0
AABR07002467.1	0	0	0	0	0	0	0	0	0	0	0	0	0	0	0	0	0	0	0	0	0	0	0	0	0	0	0	0	0	0	0	0	0	0	0	0
AABR07002473.1	0	0	0	0	0	0	0	0	0	0	0	0	0	0	0	0	2	2	0	0	0	0	0	0	0	0	0	0	0	0	2	0	0	0	0	0
AABR07002499.1	0	0	0	0	0	0	0	0	0	0	0	0	0	0	0	0	0	0	0	0	0	0	0	0	0	0	0	0	0	0	0	0	0	0	0	0
AABR07002622.1	0	0	0	0	0	0	0	0	0	0	0	0	0	0	0	0	0	0	0	0	0	0	0	0	0	0	0	0	0	0	0	0	0	0	0	0
AABR07002623.1	0	0	0	0	0	0	0	0	0	0	0	0	0	0	0	0	0	0	0	0	0	0	0	0	0	0	6	2	2	2	0	0	0	0	2	0
AABR07002659.1	0	0	0	0	0	0	0	0	0	0	0	0	0	0	0	0	0	0	0	0	0	0	0	0	0	0	0	0	0	0	0	0	0	0	0	0
AABR07002677.1	0	0	0	0	0	0	0	0	0	0	0	0	0	0	0	0	0	0	0	0	0	0	0	0	0	0	0	0	0	0	0	0	0	0	0	0
AABR07002680.2	2	0	0	0	0	0	0	0	0	0	0	0	0	0	0	0	0	0	0	0	0	0	0	0	0	0	0	0	0	0	0	0	0	0	0	0
AABR07002683.1	436	440	564	340	430	354	561	304	490	670	309	360	536	434	299	356	493	600	560	516	568	401	613	472	496	582	460	369	468	374	364	424	424	352	382	483
AABR07002689.1	4	0	2	4	6	4	10	6	2	2	0	0	4	0	0	2	0	10	0	4	4	0	0	0	6	0	0	2	6	4	0	0	2	2	4	0
AABR07002700.1	4	0	0	2	0	0	0	0	0	0	0	2	0	0	0	0	0	0	0	0	0	0	0	0	0	0	0	0	0	0	0	0	0	0	2	0
AABR07002736.1	0	0	0	0	0	0	0	0	0	0	0	0	0	0	0	0	0	0	0	0	0	0	0	0	0	0	0	0	0	0	0	0	0	0	0	0
AABR07002774.1	10	13	16	18	16	16	26	18	16	32	16	16	18	18	20	28	32	30	12	38	16	12	26	16	28	24	18	16	16	10	18	20	10	28	22	18
AABR07002774.2	30	36	56	50	34	52	67	42	34	40	41	32	42	36	44	46	26	60	59	65	22	36	22	25	40	42	36	48	76	34	43	42	44	54	28	33
AABR07002774.3	2	0	0	0	0	0	0	0	0	4	2	0	0	0	0	0	0	0	0	0	0	0	0	0	0	0	0	0	0	0	0	0	0	0	0	0
AABR07002774.4	2	4	6	4	4	4	10	0	0	4	3	6	10	4	2	6	2	0	6	2	0	2	2	2	6	4	0	4	2	6	0	0	4	2	6	0
AABR07002775.1	0	0	0	0	0	0	0	0	0	0	0	0	0	0	0	0	0	0	0	0	0	0	0	0	0	0	0	0	0	0	0	0	0	0	0	0
AABR07002779.1	0	0	0	0	0	0	0	0	0	0	0	0	0	0	0	0	0	0	0	0	0	0	0	0	0	0	0	0	2	0	0	0	0	0	0	0
AABR07002782.1	0	0	0	0	0	0	0	0	0	0	0	0	0	0	0	0	0	0	0	0	0	0	0	0	0	0	0	0	0	0	0	0	0	0	0	0
AABR07002783.1	0	0	0	0	0	0	0	0	0	0	0	0	0	0	0	0	0	0	0	0	0	0	0	0	0	0	0	0	0	0	0	0	0	0	0	0
AABR07002784.1	64	74	150	100	105	70	106	76	78	108	32	53	82	100	68	90	60	98	122	144	96	90	82	85	84	96	102	60	90	70	72	108	90	88	100	86
AABR07002848.1	14	10	10	10	6	4	18	14	8	12	20	8	12	10	6	2	16	8	16	24	14	6	6	4	10	8	14	10	26	14	12	8	12	8	6	6
AABR07002854.1	0	0	0	0	0	0	1	0	0	0	0	0	0	0	0	0	0	0	0	0	0	0	0	0	0	0	0	0	0	0	0	0	0	0	0	0
AABR07002868.1	18	24	18	16	22	14	16	12	20	12	12	10	20	8	24	20	27	18	45	32	30	16	18	26	26	20	21	20	16	14	18	32	10	20	12	17
AABR07002870.1	0	0	0	0	0	0	0	0	0	0	0	0	0	0	0	0	0	0	0	0	0	0	0	0	0	0	0	0	0	0	0	0	0	0	0	0
AABR07002870.2	0	4	2	2	4	0	2	0	0	4	2	0	4	2	0	4	0	0	0	0	0	2	0	2	2	2	2	2	0	4	4	0	0	2	0	3
AABR07002885.1	8	4	0	4	1	6	0	0	2	2	0	9	1	2	2	8	0	0	0	6	0	0	0	0	4	5	0	0	0	0	0	0	0	2	0	2
AABR07002893.1	0	0	0	0	0	0	0	0	0	0	0	0	0	0	0	0	0	0	0	0	0	0	0	0	0	0	0	0	0	0	0	0	0	0	0	0
AABR07002896.1	0	0	0	0	0	0	0	0	0	0	0	0	0	0	0	0	0	0	0	0	0	0	0	0	0	0	0	0	0	0	0	0	0	0	0	0
AABR07002928.1	0	0	0	0	0	0	0	0	0	0	0	0	0	0	0	0	0	0	0	0	0	0	0	0	0	0	0	0	0	0	0	0	0	0	0	0
AABR07002945.1	264	98	30	40	46	36	18	38	72	55	87	70	28	32	30	42	78	36	18	38	20	10	38	18	14	72	26	40	46	32	38	30	24	14	32	14
AABR07002966.1	0	0	0	0	0	2	0	0	0	0	0	0	0	0	0	0	0	0	0	0	0	0	0	0	0	0	0	0	0	0	0	0	0	0	0	0
AABR07003056.1	0	0	0	0	0	0	0	0	0	0	0	0	0	0	0	2	0	3	2	0	0	0	1	0	0	0	0	0	0	2	0	0	0	0	4	0
AABR07003056.3	0	0	0	0	0	0	0	0	0	0	0	0	0	0	0	0	0	0	0	0	0	0	0	0	0	0	0	0	0	0	0	0	0	0	0	0
AABR07003173.1	12	10	8	18	4	4	4	12	14	12	2	8	0	24	6	12	6	6	8	12	8	6	2	12	4	14	0	2	6	8	4	12	4	4	2	8
AABR07003176.1	166	181	235	163	235	207	292	160	169	181	161	177	177	177	198	195	140	197	281	288	200	150	264	189	178	218	207	144	179	195	150	225	185	164	138	192
AABR07003224.1	0	0	0	0	0	0	0	0	0	0	0	0	0	0	0	0	0	0	0	0	0	0	0	0	0	0	0	0	0	0	0	0	0	0	0	0
AABR07003230.1	0	0	0	0	0	0	0	0	0	0	0	0	0	0	0	0	0	0	0	0	0	0	0	0	0	0	0	0	0	0	0	0	0	0	0	0
AABR07003235.1	0	4	0	2	0	0	0	6	2	2	2	0	4	2	0	4	8	2	2	4	8	0	0	4	10	2	6	5	4	6	10	0	2	4	2	4
AABR07003235.2	0	0	0	0	0	0	0	0	0	0	0	0	0	0	0	0	0	0	0	0	0	0	0	0	0	0	0	0	0	0	0	0	0	0	0	0
AABR07003241.1	0	0	0	0	0	0	0	0	0	0	0	0	0	0	0	0	0	0	0	0	0	0	0	0	0	0	0	0	0	0	0	0	0	0	0	0
AABR07003241.2	0	0	0	0	0	0	0	0	0	0	0	0	0	0	0	0	0	0	0	0	0	0	0	0	0	0	0	0	0	0	0	0	0	0	0	0
AABR07003241.3	0	0	0	0	0	0	0	0	0	0	0	0	0	0	0	0	0	0	0	0	0	0	0	0	0	0	0	0	0	0	0	0	0	0	0	0
AABR07003244.1	0	0	0	0	0	0	0	0	0	0	0	0	0	0	0	0	0	0	0	0	0	0	0	0	0	0	0	0	0	0	0	0	0	0	0	0
AABR07003247.1	0	0	0	0	0	0	0	0	0	0	0	0	0	0	0	0	0	0	0	0	0	0	0	0	0	0	0	0	0	0	0	0	0	0	0	0
AABR07003250.1	0	2	0	2	0	0	0	0	0	2	0	2	0	0	0	0	0	0	0	0	0	0	0	0	0	0	2	0	2	0	0	0	0	2	0	0
AABR07003273.1	0	0	0	0	0	0	0	0	0	0	0	0	0	0	0	0	0	0	0	0	0	0	0	0	0	0	0	0	0	0	0	0	0	0	0	2
AABR07003291.1	0	0	0	0	0	0	0	0	0	0	0	0	0	0	0	0	0	0	0	0	0	0	0	0	0	0	0	0	0	0	0	0	0	0	0	0
AABR07003302.1	0	0	0	0	0	0	0	0	0	0	0	0	0	0	0	0	0	0	0	0	0	0	0	0	0	0	0	0	0	0	0	0	0	0	0	0
AABR07003433.1	0	0	0	0	0	0	0	0	0	0	0	0	0	0	0	0	0	0	0	0	0	0	0	0	0	0	0	0	0	0	0	0	0	0	0	0
AABR07003610.1	0	0	0	0	0	0	0	0	0	0	0	0	0	0	0	0	0	0	0	0	0	0	0	0	0	0	0	0	0	0	0	0	0	0	0	0
AABR07003616.1	0	0	0	0	0	0	0	0	0	0	0	0	0	0	0	0	0	0	0	0	0	0	0	0	0	0	0	0	0	0	0	0	0	0	0	0
AABR07003833.1	0	0	0	0	0	0	0	0	0	0	0	0	0	0	0	0	0	0	0	0	0	0	0	0	0	0	0	0	0	0	0	0	0	0	0	0
AABR07003933.1	2	8	0	2	0	2	8	2	0	4	4	2	0	6	0	0	2	4	0	0	2	2	4	0	7	0	12	6	6	6	0	12	2	2	4	4
AABR07004100.1	162	186	158	76	148	118	176	219	100	228	106	105	106	122	124	180	204	148	96	146	120	131	84	86	98	120	186	168	199	150	156	148	154	116	147	172
AABR07004183.1	0	0	0	0	0	0	0	0	0	0	0	0	0	0	0	0	0	0	0	0	0	0	0	0	0	0	0	0	0	0	0	0	0	0	0	0
AABR07004190.1	0	0	0	0	0	0	0	0	0	4	0	0	0	0	0	2	2	0	0	0	0	0	0	0	0	0	0	0	0	0	0	0	0	2	0	0
AABR07004232.1	40	37	28	20	46	41	74	38	24	38	23	26	22	22	25	47	11	30	28	40	36	40	30	16	30	38	24	26	32	26	29	12	30	24	35	33
AABR07004437.1	1	8	2	0	2	6	0	2	2	3	0	0	3	22	0	5	4	0	4	0	0	0	0	0	6	0	2	8	0	0	1	2	0	0	2	0
AABR07004507.1	0	0	0	0	0	0	0	0	0	0	0	0	0	0	0	0	0	0	0	0	0	0	0	0	0	0	0	0	0	0	0	0	0	0	0	0
AABR07004511.1	0	0	0	0	0	0	0	0	0	0	0	0	0	0	0	0	0	0	0	0	0	0	0	0	0	0	0	0	0	0	0	0	0	0	0	0
AABR07004539.1	0	0	0	0	0	0	0	0	0	0	0	0	0	0	0	0	0	0	0	0	0	0	0	0	0	0	0	0	0	0	0	0	0	0	0	0
AABR07004560.1	0	0	0	0	0	0	0	0	0	0	0	0	0	0	0	0	0	0	0	0	0	0	0	0	0	0	0	0	0	0	0	0	0	0	0	0
AABR07004684.1	0	0	0	0	0	0	0	0	0	0	0	0	0	0	0	0	0	0	0	0	0	0	0	0	0	0	0	0	0	0	0	0	0	0	0	0
AABR07004746.1	0	0	0	0	0	0	0	0	0	0	0	0	0	2	0	0	0	0	0	0	0	0	0	0	0	0	0	0	0	0	0	0	0	0	0	0
AABR07004776.1	0	0	0	0	0	0	0	0	0	2	0	0	0	0	0	0	0	2	0	0	0	0	0	0	0	0	0	0	0	0	0	0	0	0	0	0
AABR07004891.1	389	274	67	183	95	341	52	73	112	104	69	99	158	412	26	364	146	72	74	87	16	21	13	18	63	101	64	91	101	124	75	51	35	98	82	59
AABR07004947.1	0	0	0	0	0	0	0	0	0	0	0	0	0	0	0	0	0	0	0	0	0	0	0	0	0	0	0	0	0	0	0	0	0	0	0	0
AABR07004960.1	0	0	0	0	0	0	0	0	0	0	0	0	0	0	0	0	0	0	0	0	0	0	0	0	0	0	0	0	0	0	0	0	0	0	0	0
AABR07004966.1	0	0	0	0	0	0	0	0	0	0	0	0	0	0	0	0	0	0	0	0	0	0	0	0	0	0	0	0	0	0	0	0	0	0	0	0
AABR07004975.1	0	0	0	0	0	0	0	0	0	0	0	0	0	0	0	0	0	0	0	0	0	0	0	0	0	0	0	0	0	0	0	0	0	0	0	0
AABR07004992.1	17	10	22	6	6	9	10	16	8	14	11	10	8	10	12	16	28	6	12	15	16	22	12	8	8	20	21	23	18	14	16	13	12	18	22	28
AABR07005027.1	0	0	0	0	0	6	3	0	0	2	0	6	4	0	2	3	2	0	1	0	2	0	2	0	4	2	2	1	2	0	0	0	2	0	2	2
AABR07005031.1	0	0	2	0	0	2	0	0	5	0	2	2	2	0	4	0	0	4	0	4	0	0	2	0	0	1	0	0	0	0	0	0	0	0	2	0
AABR07005040.1	0	0	0	0	0	0	0	0	0	0	0	0	0	0	0	0	0	0	0	0	0	0	0	0	0	0	0	0	0	0	0	0	0	0	0	0
AABR07005506.1	16	8	4	14	8	10	2	2	4	20	0	12	6	4	4	4	28	12	6	22	2	8	2	2	6	14	0	0	4	12	0	0	4	10	0	2
AABR07005588.1	335	407	432	307	414	324	513	330	373	611	260	251	444	412	304	345	408	486	462	519	403	315	378	271	343	397	484	323	517	424	467	471	433	429	446	488
AABR07005597.1	0	0	0	0	0	0	0	0	0	0	0	0	0	0	0	0	0	0	0	0	0	0	0	0	0	0	0	0	0	0	0	0	0	0	0	0
AABR07005618.1	7	13	12	10	16	5	17	4	9	10	3	7	13	12	4	6	21	17	11	16	16	10	3	5	3	12	14	24	39	11	15	15	17	18	10	29
AABR07005632.1	0	0	0	0	0	0	0	0	0	0	0	0	0	0	0	0	2	2	0	0	0	0	0	0	0	0	0	0	0	0	0	0	0	0	0	0
AABR07005633.1	10	14	10	4	6	8	32	4	14	6	8	8	22	10	6	18	10	24	14	30	22	16	20	14	10	16	16	16	22	16	8	12	12	26	16	28
AABR07005667.1	0	0	0	0	0	0	0	0	0	0	0	0	0	0	0	0	0	0	0	0	0	0	0	0	0	0	0	0	0	0	0	0	0	0	0	0
AABR07005723.1	0	0	0	0	0	0	0	0	0	0	0	0	0	0	0	0	0	0	2	0	0	0	0	0	0	0	0	0	0	0	0	0	0	0	0	0
AABR07005775.1	4	2	0	0	6	6	2	2	0	4	0	0	0	0	0	2	2	2	0	8	0	0	4	0	0	0	0	0	4	0	0	0	3	0	2	0
AABR07005779.1	161	158	127	136	127	112	129	169	144	157	112	154	94	148	143	151	277	179	195	207	163	129	180	170	108	173	134	147	163	123	86	123	87	88	130	129
AABR07005779.2	96	108	86	68	80	68	122	116	95	110	54	92	81	59	75	128	186	126	88	121	101	51	106	81	63	125	85	98	128	85	87	87	76	67	94	82
AABR07005779.3	16	28	24	6	22	18	8	16	16	22	18	14	14	12	12	4	34	22	20	26	16	10	16	18	8	16	20	18	22	32	8	28	16	18	24	26
AABR07005806.1	70	14	4	17	17	44	16	10	17	47	19	37	10	27	8	25	6	5	2	9	0	1	0	0	5	3	7	4	2	14	6	3	4	9	12	8
AABR07005821.1	2	0	0	0	0	0	0	0	2	0	0	0	0	0	0	0	0	0	0	0	0	0	0	0	0	0	0	0	0	0	0	0	0	0	0	0
AABR07005844.1	0	0	0	0	0	0	0	0	0	0	0	0	2	0	0	0	0	0	0	0	0	0	0	0	0	0	0	0	0	0	0	0	0	0	0	0
AABR07005886.1	0	0	0	0	0	0	0	0	0	0	0	0	0	0	0	0	0	0	0	0	0	0	0	0	0	0	0	0	0	0	0	0	0	0	0	0
AABR07005961.1	0	0	0	0	0	0	0	0	0	0	0	0	0	0	0	0	0	0	0	0	0	0	0	0	0	0	0	0	0	0	0	0	0	0	0	0
AABR07005983.1	4	8	4	8	4	4	8	8	0	0	6	0	4	2	4	14	4	14	6	8	8	6	0	3	4	4	8	6	6	6	4	2	0	0	0	0
AABR07005985.1	10	2	4	6	8	4	2	6	0	12	2	2	2	2	0	4	4	4	0	2	0	2	10	0	4	2	6	12	2	4	2	2	2	6	8	2
AABR07006025.1	60	32	2	24	12	14	8	6	34	34	41	30	24	32	4	10	80	56	24	56	10	10	0	8	14	20	24	22	34	28	16	8	13	10	14	16
AABR07006030.1	6	6	6	2	2	8	2	2	2	6	4	4	6	2	4	8	12	4	6	24	2	6	6	2	4	8	6	2	8	4	4	6	2	6	6	4
AABR07006032.1	0	0	0	0	0	2	0	0	0	0	0	0	0	0	0	0	0	0	0	0	0	0	0	0	0	0	0	0	0	0	0	0	0	0	0	0
AABR07006033.1	0	0	0	0	0	0	0	0	0	0	0	2	0	0	0	0	0	0	0	0	0	0	0	0	0	0	0	0	0	0	0	0	0	0	0	0
AABR07006042.1	0	0	0	0	0	0	0	0	0	0	0	0	0	0	0	0	0	0	0	0	0	0	0	0	0	0	0	0	0	0	0	0	0	0	0	0
AABR07006049.1	0	0	0	0	0	0	0	0	0	0	0	0	0	0	0	0	0	0	0	0	0	0	0	0	0	0	0	0	0	0	0	0	0	0	0	0
AABR07006049.2	2	1	1	6	0	0	0	0	0	2	0	0	0	2	0	1	2	2	0	2	0	0	2	1	0	0	1	2	0	7	0	0	1	0	0	0
AABR07006055.1	0	0	0	0	0	0	0	0	0	0	0	0	0	0	0	0	0	0	0	0	0	0	0	0	0	0	0	0	0	0	0	0	0	0	0	0
AABR07006089.1	71	40	16	12	70	16	10	4	22	206	24	34	15	18	30	2	2	18	12	8	2	6	4	0	0	6	22	12	100	22	10	18	40	10	10	10
AABR07006142.1	0	0	0	0	0	0	0	0	0	0	0	2	0	0	0	0	0	0	0	0	0	0	0	0	0	0	0	0	0	0	0	0	0	0	0	0
AABR07006232.1	0	0	0	0	0	0	0	0	0	0	0	0	0	0	0	0	0	0	0	0	0	0	0	0	0	0	0	0	0	0	0	0	0	0	0	0
AABR07006242.1	0	0	0	0	0	0	0	0	0	0	0	0	0	0	0	0	0	0	0	0	0	0	0	0	0	0	0	0	0	0	0	0	0	0	0	0
AABR07006258.1	0	0	0	0	0	0	0	0	0	0	0	0	0	0	0	0	0	0	0	0	0	0	0	0	0	0	0	0	0	0	0	0	0	0	0	0
AABR07006258.2	2	2	0	2	2	0	0	0	0	2	0	0	0	0	0	4	3	0	0	4	0	0	0	0	0	0	0	0	0	0	0	0	0	0	0	0
AABR07006259.1	0	0	0	0	0	0	0	0	0	0	0	0	0	0	0	0	0	0	0	0	0	0	0	0	0	0	0	0	0	0	0	0	0	0	0	0
AABR07006264.1	0	0	0	0	0	0	0	0	0	0	0	0	0	0	0	0	0	0	0	0	0	0	0	0	0	0	0	0	0	0	0	0	0	0	0	0
AABR07006264.2	0	0	0	2	6	0	2	0	0	2	0	0	0	0	0	0	4	0	0	0	0	0	0	4	2	2	0	0	0	0	0	0	0	0	0	2
AABR07006269.1	0	0	2	0	0	0	0	0	4	2	2	0	0	2	0	0	6	2	2	0	2	0	0	0	0	0	0	2	0	0	0	2	2	0	0	2
AABR07006275.1	0	2	0	2	0	2	0	4	0	4	2	0	6	0	0	4	6	0	0	4	0	0	0	0	0	2	4	0	2	0	0	0	0	2	0	0
AABR07006278.1	12	13	2	10	24	36	2	0	6	11	2	2	8	24	4	16	10	12	7	12	2	0	0	0	6	2	20	5	8	6	2	6	0	4	4	6
AABR07006283.1	8	12	2	2	0	6	2	0	0	0	0	4	2	6	2	0	2	0	6	4	0	4	6	2	2	0	2	0	0	2	2	0	0	4	0	0
AABR07006308.1	42	54	84	51	18	8	48	52	8	18	14	6	24	62	18	18	72	72	76	60	65	68	42	42	41	42	28	33	52	22	136	78	42	52	54	64
AABR07006451.1	0	0	0	0	0	2	0	0	0	0	0	0	0	2	0	0	4	4	0	2	0	0	0	0	0	0	0	0	0	0	2	0	0	0	0	0
AABR07006458.1	26	39	38	18	34	22	30	14	28	6	16	15	24	49	20	27	34	33	41	48	32	32	24	28	20	14	56	48	57	32	44	64	40	46	52	46
AABR07006474.1	0	0	0	0	0	0	0	0	0	0	0	0	0	0	0	0	0	0	0	0	0	0	0	0	0	0	0	0	0	0	0	0	0	0	0	0
AABR07006480.1	0	0	2	0	0	0	0	0	0	0	0	0	0	0	0	0	2	0	2	0	0	0	0	2	0	0	0	2	0	2	6	2	0	0	0	2
AABR07006504.1	0	0	0	0	0	0	0	0	0	0	0	0	0	0	0	0	0	0	0	0	0	0	0	0	0	0	0	0	0	0	0	0	0	0	0	0
AABR07006536.1	10	9	4	4	5	11	0	3	0	0	14	3	2	6	4	13	0	0	1	15	2	0	0	0	2	0	4	0	1	4	7	4	0	0	4	0
AABR07006542.1	0	0	0	0	0	0	0	0	0	0	0	0	0	0	0	0	0	0	0	0	0	0	0	0	0	0	0	0	0	0	0	0	0	0	0	0
AABR07006544.1	0	0	0	0	0	4	0	0	6	0	0	0	0	2	0	0	0	0	0	2	0	0	0	0	0	0	0	0	0	2	0	0	0	0	0	0
AABR07006576.1	0	0	0	0	0	0	0	0	0	0	0	0	0	0	0	0	0	0	0	0	2	0	0	0	0	0	0	0	0	0	0	2	2	0	0	0
AABR07006672.1	357	257	110	200	375	582	387	173	167	312	161	273	230	379	137	377	161	160	195	225	85	94	53	103	146	193	177	175	242	197	153	116	163	192	191	171
AABR07006688.1	0	0	0	0	0	0	0	0	0	0	0	0	0	0	0	0	0	0	0	0	0	0	0	0	0	0	0	0	0	0	0	0	0	0	0	0
AABR07006688.2	44	17	0	2	14	37	16	4	4	18	16	63	14	5	6	21	6	3	2	6	0	0	0	0	2	8	2	4	8	0	2	0	0	7	4	4
AABR07006691.1	0	0	0	0	0	0	0	0	0	0	0	0	0	0	0	0	0	0	0	0	0	0	0	0	0	0	0	0	0	0	0	0	0	0	0	0
AABR07006774.1	0	0	0	0	0	0	0	0	0	0	0	0	0	0	0	0	0	0	0	0	0	0	0	0	0	0	0	0	0	0	0	0	0	0	0	0
AABR07006775.1	0	0	0	0	0	0	0	0	0	0	0	0	0	0	0	0	0	0	0	0	0	0	0	0	0	0	0	0	0	0	0	0	0	0	0	0
AABR07006823.1	0	0	0	0	0	0	0	0	0	0	0	0	0	0	0	0	0	0	0	0	0	0	0	0	0	0	0	0	0	0	0	0	0	0	0	0
AABR07006860.1	22	14	20	18	8	26	22	6	8	6	8	6	10	12	14	8	11	16	14	12	14	6	2	4	15	11	18	14	43	8	6	12	18	10	26	12
AABR07006871.1	0	0	0	0	0	0	0	0	0	0	0	0	0	0	0	0	0	0	0	0	0	0	0	0	0	0	0	0	0	0	0	0	0	0	0	0
AABR07007000.1	4	2	18	0	2	14	2	2	0	2	2	0	8	4	2	0	2	0	0	8	6	2	2	0	4	4	12	2	24	2	2	0	8	4	13	6
AABR07007023.1	439	332	180	171	455	636	602	219	210	248	215	229	287	418	198	424	192	214	187	270	64	124	88	113	169	229	171	209	210	254	190	140	192	189	212	197
AABR07007032.1	63	54	108	56	47	24	64	42	36	75	40	51	54	64	34	60	84	83	59	104	63	44	30	45	40	52	92	89	111	91	62	66	61	80	83	64
AABR07007068.1	350	484	794	352	465	448	763	409	514	349	471	266	517	650	530	446	546	679	660	812	569	497	470	348	472	338	748	510	800	590	416	666	543	562	668	495
AABR07007121.1	41	66	38	17	41	48	39	36	33	19	45	26	32	12	21	36	74	57	46	28	61	19	37	44	55	58	48	28	53	49	36	54	42	34	51	55
AABR07007130.2	0	0	2	4	0	0	0	1	2	0	2	2	2	4	0	2	3	4	2	4	0	1	4	0	0	0	0	0	2	0	0	4	0	0	0	0
AABR07007134.1	0	0	0	0	0	0	0	0	0	0	0	0	0	0	0	0	0	0	0	2	0	0	0	0	0	0	0	0	0	0	0	0	0	0	0	0
AABR07007146.1	0	0	0	0	0	0	0	0	0	0	0	0	0	0	0	0	0	0	0	0	0	0	0	0	0	0	0	2	0	0	0	0	0	0	0	0
AABR07007399.1	0	2	0	0	0	0	0	0	0	0	2	0	0	0	1	0	0	2	2	0	0	0	0	0	0	0	0	0	0	0	0	0	0	0	0	0
AABR07007544.1	0	2	4	0	0	0	0	0	2	2	0	0	2	0	2	0	2	0	0	0	0	0	0	2	4	4	0	0	0	0	0	0	2	1	0	2
AABR07007642.1	30	16	40	18	76	20	18	12	10	98	14	8	20	36	6	16	34	30	44	40	32	39	10	8	8	8	42	32	84	32	36	38	74	28	44	42
AABR07007675.1	0	0	0	0	0	0	0	0	0	0	0	0	0	0	0	0	4	0	0	2	0	0	0	0	0	0	0	0	2	0	0	0	0	0	0	0
AABR07007675.2	5	8	0	2	2	6	0	0	6	3	7	2	2	5	4	6	0	0	0	8	0	0	0	0	2	4	4	0	4	2	0	2	0	2	0	3
AABR07007744.2	0	0	0	0	2	0	0	0	0	2	0	0	0	0	0	0	0	0	0	0	0	0	0	0	0	0	0	0	2	0	0	0	0	0	0	0
AABR07007758.1	8	4	2	0	4	6	14	10	10	2	8	4	0	2	8	6	0	4	0	2	2	8	4	0	0	2	2	2	6	2	0	2	2	2	6	2
AABR07007769.1	0	0	0	0	0	0	0	0	0	0	0	0	0	0	0	0	0	0	0	0	0	0	0	0	0	0	0	0	0	0	0	0	0	0	0	0
AABR07007839.1	87	67	47	23	72	136	147	59	32	66	47	75	67	74	52	110	51	60	99	75	25	33	28	41	60	65	59	43	45	62	47	27	46	36	37	63
AABR07007853.1	0	0	0	0	0	0	2	0	0	0	0	0	0	0	2	2	0	2	0	0	0	0	0	0	0	0	0	0	0	2	0	0	0	0	0	2
AABR07007905.1	6	0	4	0	1	0	0	0	0	2	0	0	0	2	0	2	0	0	0	0	0	0	0	0	0	0	2	0	0	0	2	0	0	0	0	2
AABR07007905.2	248	267	329	221	301	322	390	208	261	315	200	167	250	191	284	227	165	237	260	285	212	228	255	227	206	222	202	149	229	201	218	215	221	147	148	212
AABR07007916.1	16	18	50	14	24	18	24	10	8	26	8	20	32	12	4	12	22	24	28	20	8	12	18	10	10	8	26	28	52	28	32	26	22	16	20	14
AABR07007928.1	0	0	0	0	0	0	0	0	0	0	0	0	0	0	0	0	0	0	0	0	0	0	0	0	0	0	0	0	0	0	0	0	0	0	0	0
AABR07007931.1	0	0	0	0	0	0	0	0	0	0	0	0	0	0	0	0	0	0	0	0	0	0	0	0	0	0	0	0	0	0	0	0	0	0	0	0
AABR07007978.1	0	0	0	0	0	0	0	0	0	0	0	0	0	0	0	0	0	0	0	0	0	0	0	0	0	0	0	0	0	0	0	0	0	0	0	0
AABR07008066.2	4	4	4	4	0	2	2	0	2	8	4	6	4	2	0	6	4	4	2	10	0	2	0	0	2	2	2	2	2	0	4	0	0	4	0	0
AABR07008097.1	2	0	0	4	0	0	2	0	2	2	0	0	2	0	0	0	0	0	0	6	0	4	0	0	2	0	0	0	0	0	0	2	0	0	2	0
AABR07008142.1	0	0	0	0	0	0	0	0	0	0	0	0	0	0	0	0	0	0	0	0	0	0	0	0	0	0	0	0	0	0	0	0	0	0	0	2
AABR07008152.1	0	0	0	0	0	0	0	0	0	0	0	0	0	0	0	0	0	0	0	0	0	0	0	0	0	0	0	0	0	0	0	0	0	0	0	0
AABR07008242.1	0	0	0	0	0	0	0	0	0	0	0	0	0	0	0	0	0	0	0	0	0	0	0	0	0	0	0	0	0	0	0	0	0	0	0	0
AABR07008285.1	0	0	0	0	0	0	0	0	0	0	0	0	0	0	0	0	0	0	0	0	0	0	0	0	0	0	0	0	0	0	0	0	0	0	0	0
AABR07008293.1	0	0	0	0	0	0	0	0	0	0	0	0	0	0	0	0	0	0	0	0	0	0	0	0	0	0	0	0	0	0	0	0	0	0	0	0
AABR07008293.3	6	16	6	13	20	8	17	2	8	4	14	4	6	12	18	8	10	18	8	8	8	4	16	7	6	12	4	4	4	6	6	12	12	4	16	14
AABR07008298.1	0	0	0	0	0	0	0	0	0	0	0	0	0	0	0	0	0	0	0	0	0	0	0	0	0	0	0	0	0	0	0	0	0	0	0	0
AABR07008298.2	0	0	0	0	0	0	0	0	0	0	0	0	0	0	0	0	2	0	0	0	2	0	0	0	0	0	0	0	0	0	0	0	0	0	0	0
AABR07008319.1	0	0	0	0	0	2	0	0	0	0	0	0	0	0	0	0	0	2	0	0	0	0	0	0	0	0	0	0	0	0	0	0	0	0	0	0
AABR07008350.1	2	0	2	0	0	0	2	0	0	0	0	0	0	0	0	0	2	0	2	0	0	0	0	0	0	0	0	0	0	0	0	0	0	0	0	0
AABR07008370.1	0	0	0	0	0	0	0	0	0	0	0	0	0	0	0	0	0	0	0	0	0	0	0	0	0	0	0	2	2	0	0	0	2	0	0	0
AABR07008439.1	88	118	28	42	38	90	46	26	180	130	174	202	108	46	74	22	66	113	56	74	32	24	128	50	42	52	54	86	134	72	116	102	110	88	80	96
AABR07008608.1	46	78	112	104	92	86	104	94	74	64	52	64	110	72	56	74	140	136	132	104	104	102	132	98	106	126	86	82	118	90	94	96	104	108	80	108
AABR07008681.1	24	19	44	22	25	26	69	30	12	28	10	9	42	46	22	12	8	18	39	33	26	19	48	43	24	24	30	27	18	15	22	28	16	24	15	38
AABR07008724.1	0	0	0	0	0	0	0	0	0	0	0	0	0	0	0	0	0	0	0	0	0	0	0	0	0	0	0	0	0	0	0	0	0	0	0	0
AABR07008876.1	0	0	0	0	0	0	0	0	0	0	0	0	0	0	0	0	0	0	0	0	0	0	0	0	0	0	0	0	0	0	0	0	0	0	0	0
AABR07008904.1	0	0	0	0	0	0	0	0	0	0	0	0	0	0	0	0	0	0	0	0	0	0	0	0	0	0	0	0	0	0	0	0	0	0	0	0
AABR07008911.1	0	0	0	0	0	0	0	0	0	0	0	0	0	0	0	0	0	0	0	0	0	0	0	0	0	0	0	0	0	0	0	0	0	0	0	0
AABR07008940.1	0	0	0	0	0	0	0	0	0	0	0	0	0	0	0	0	0	0	0	0	0	0	0	0	0	0	0	0	0	0	0	0	0	0	0	0
AABR07009105.1	2	0	2	2	0	2	0	2	2	4	0	0	2	2	2	0	0	4	2	4	2	0	1	0	0	0	0	4	2	2	0	0	2	2	0	4
AABR07009106.1	28	38	78	48	60	54	70	28	48	38	36	18	48	44	28	40	56	76	78	57	60	34	60	46	62	34	52	54	71	54	47	38	52	50	40	58
AABR07009221.1	58	68	66	38	60	72	90	46	42	98	36	36	52	50	72	40	17	50	50	66	36	56	70	40	48	30	50	42	48	44	34	70	48	44	58	34
AABR07009224.1	2	15	14	0	6	8	6	10	2	8	0	3	0	6	0	4	3	7	3	9	4	4	3	1	2	5	14	6	6	6	4	0	4	10	4	3
AABR07009260.1	20	36	24	17	33	16	40	26	30	40	20	46	33	40	48	34	32	38	34	42	26	14	43	38	27	28	36	20	40	32	26	36	30	26	18	26
AABR07009357.1	0	0	0	0	0	0	0	0	0	0	0	0	0	0	0	0	0	0	0	0	0	0	0	0	0	0	0	0	0	0	0	0	0	0	0	0
AABR07009373.1	0	0	0	0	0	2	0	0	0	0	0	0	0	0	0	0	0	0	0	0	0	0	0	0	0	0	0	0	0	0	0	0	0	0	0	0
AABR07009508.1	0	0	0	0	0	0	0	0	0	0	0	0	0	0	0	0	0	0	0	0	0	0	0	0	0	0	0	0	0	0	0	0	0	0	0	0
AABR07009572.1	0	0	2	6	0	2	0	0	0	6	2	0	0	0	0	0	0	0	0	2	0	0	0	0	0	0	2	0	2	2	2	2	0	0	0	0
AABR07009638.1	2	0	0	2	0	0	0	0	0	0	0	0	0	0	0	0	2	0	0	0	0	0	0	0	0	0	0	0	2	0	0	0	0	0	0	0
AABR07009787.1	7	8	0	4	2	3	0	2	6	6	8	8	2	4	12	4	10	5	8	0	0	2	2	6	4	2	4	4	2	6	2	2	2	0	4	4
AABR07009834.1	29	34	42	22	32	12	48	12	20	68	14	26	72	32	18	36	44	58	44	46	30	26	28	26	24	26	28	24	32	28	18	20	32	8	24	38
AABR07009890.1	0	0	0	0	0	0	0	0	0	0	0	0	0	0	0	0	0	0	0	0	0	0	0	0	0	0	0	0	0	0	0	0	0	0	0	0
AABR07009919.1	11	6	12	0	20	9	12	2	10	8	0	4	18	6	4	13	8	6	4	4	6	2	0	2	0	6	8	18	22	14	2	10	16	8	6	6
AABR07009931.1	0	0	0	0	0	2	0	5	0	0	2	0	0	0	0	0	0	0	0	0	0	0	0	0	0	0	0	0	0	0	0	0	0	0	0	0
AABR07009965.1	2	0	0	0	0	0	0	0	0	0	0	0	0	0	0	0	2	0	0	0	0	4	0	0	0	0	0	0	0	0	4	2	2	0	0	2
AABR07009978.1	0	0	2	0	2	0	0	0	0	0	0	0	0	2	0	2	8	4	0	2	4	0	0	0	0	0	0	3	4	0	2	0	0	0	0	6
AABR07010085.1	0	0	0	0	0	0	0	0	0	0	0	0	0	0	0	0	0	0	0	0	0	0	0	0	0	0	0	2	2	0	0	0	0	0	0	0
AABR07010085.2	0	0	0	0	0	0	0	2	0	2	0	0	0	0	0	0	0	0	0	0	0	0	0	0	0	0	0	0	0	2	0	0	0	0	0	0
AABR07010333.1	0	0	0	0	0	0	0	0	0	0	0	0	0	0	0	0	0	0	0	0	0	0	0	0	0	0	0	0	0	0	0	0	0	0	0	0
AABR07010476.1	0	0	0	0	0	0	0	0	0	0	0	0	0	0	0	0	0	0	0	0	0	0	0	0	0	0	0	0	0	0	0	0	0	0	0	0
AABR07010524.1	0	0	0	0	0	0	0	0	0	0	0	0	0	0	0	0	0	0	0	0	0	0	0	0	0	0	0	0	0	0	0	0	0	0	0	0
AABR07010672.1	0	0	0	0	0	0	0	0	0	0	0	0	0	0	0	0	0	0	0	0	0	0	0	0	0	0	0	0	0	0	0	0	0	0	0	0
AABR07010705.1	20	18	24	22	28	24	26	25	24	5	10	30	12	38	36	22	14	22	8	12	4	30	14	16	10	26	35	26	36	27	28	16	6	12	20	26
AABR07010717.1	0	2	2	0	0	0	2	0	0	0	0	0	0	2	0	0	0	4	2	2	0	0	0	0	2	2	0	2	0	0	0	0	4	2	0	0
AABR07010747.1	0	0	0	0	0	0	0	0	0	0	0	0	0	0	0	0	0	0	0	0	0	0	0	0	0	0	0	0	0	0	0	0	0	0	0	0
AABR07010840.1	0	0	0	0	0	0	0	0	0	0	0	0	0	0	0	0	0	0	0	0	0	0	0	0	0	0	0	0	0	0	0	0	0	0	0	0
AABR07010899.1	0	0	0	0	0	0	0	0	0	0	0	0	0	0	0	0	0	0	2	2	4	0	0	0	0	0	0	0	0	0	0	0	0	2	0	0
AABR07010907.1	0	2	2	2	2	0	0	2	0	6	0	2	2	2	0	2	4	0	0	0	2	0	0	2	0	0	0	2	0	2	1	0	4	0	0	0
AABR07010919.1	0	0	0	0	0	0	0	0	0	0	0	0	0	0	0	0	0	0	0	0	0	0	0	0	0	0	0	0	0	0	0	0	0	0	0	0
AABR07010944.1	0	0	0	0	0	0	0	0	0	0	0	0	0	0	0	0	0	0	0	0	0	0	0	0	0	0	0	0	0	0	0	0	0	0	0	0
AABR07011031.1	10	6	0	2	3	2	4	6	2	2	10	2	0	2	0	4	14	8	4	12	2	0	4	4	8	6	8	10	10	0	2	2	2	0	7	10
AABR07011057.1	4	0	0	2	4	0	4	0	2	14	0	4	0	4	6	0	6	0	2	5	2	0	0	0	0	0	2	4	4	0	6	8	6	2	0	2
AABR07011057.2	14	2	8	2	14	12	8	4	2	18	6	11	2	2	6	8	5	2	2	11	6	6	6	0	2	2	2	6	8	8	6	2	20	12	12	10
AABR07011152.1	0	0	0	0	0	0	0	0	0	0	0	0	0	0	0	0	0	0	0	0	0	0	0	0	0	0	0	0	0	0	0	0	0	0	0	0
AABR07011278.1	0	0	0	0	0	0	0	0	0	0	0	0	0	0	0	0	0	0	0	0	0	0	0	0	0	0	0	0	0	0	0	0	2	0	0	0
AABR07011700.1	32	32	47	43	45	24	85	25	24	59	17	31	35	27	58	26	16	20	32	56	20	27	28	28	21	23	26	27	36	47	26	38	26	8	47	24
AABR07011733.1	38	28	39	7	22	33	47	19	23	38	29	20	49	22	28	28	17	40	50	28	25	21	45	27	12	18	17	10	36	16	19	33	8	30	30	26
AABR07011744.1	0	0	0	0	0	0	0	0	0	0	0	0	0	0	0	0	0	0	0	0	0	0	0	0	0	0	0	0	0	0	0	0	0	0	0	0
AABR07011857.2	2	6	8	4	6	4	10	2	6	4	2	0	4	4	4	6	2	16	8	6	2	2	6	6	0	8	14	11	8	16	2	8	10	8	5	4
AABR07011951.1	305	266	451	389	294	247	296	242	187	310	164	128	271	412	132	357	523	482	344	462	290	318	186	189	232	238	548	562	825	560	478	407	415	433	458	460
AABR07012039.1	220	98	7	27	53	241	28	82	77	90	117	364	70	90	29	341	37	17	30	46	0	2	1	9	47	45	32	26	23	30	12	6	9	15	23	14
AABR07012054.1	100	79	118	84	62	70	125	70	96	142	88	86	118	78	98	86	74	126	108	124	88	52	104	62	88	88	60	48	106	54	98	112	86	70	74	86
AABR07012079.1	0	0	0	0	0	2	0	0	0	0	0	6	0	0	0	0	0	2	0	0	0	0	0	0	0	0	0	2	0	0	0	0	0	0	0	0
AABR07012129.1	54	60	52	38	80	53	36	56	50	70	36	36	72	36	46	46	50	86	74	61	72	46	52	46	64	58	66	83	74	60	64	64	44	64	54	60
AABR07012269.1	0	0	0	0	0	0	0	0	0	0	0	0	0	0	0	0	0	0	0	0	0	0	0	0	0	0	0	0	0	0	0	0	0	0	0	0
AABR07012274.1	12	18	8	8	4	10	8	10	2	14	12	10	12	10	4	16	10	22	4	9	0	2	0	2	8	8	20	0	20	10	15	12	13	10	0	8
AABR07012291.1	0	0	0	0	0	0	0	0	0	0	0	0	0	0	0	0	0	0	0	0	0	0	0	0	0	0	0	0	0	0	0	0	0	0	0	0
AABR07012291.2	0	0	0	0	0	0	0	0	0	0	0	0	0	0	0	0	0	0	0	0	0	0	0	0	0	0	0	0	0	0	0	0	0	0	0	0
AABR07012299.1	0	0	0	0	0	0	0	0	0	0	0	0	0	0	0	0	0	0	0	0	0	0	0	0	0	0	0	0	0	0	0	0	0	0	0	0
AABR07012302.1	0	0	0	0	0	0	0	0	0	0	0	0	0	0	0	0	0	0	0	0	0	0	0	0	0	0	0	0	0	0	0	0	0	0	0	0
AABR07012307.1	0	0	0	0	0	0	0	0	0	0	0	0	0	0	0	0	0	0	0	0	0	0	6	0	0	0	0	0	0	0	0	0	0	0	0	0
AABR07012314.1	0	0	0	0	0	0	0	0	0	0	0	0	0	0	0	0	0	0	0	0	0	0	0	0	0	0	0	0	0	0	0	0	0	0	0	0
AABR07012317.1	0	0	0	0	0	0	0	0	0	0	0	0	0	0	0	0	0	0	0	0	0	0	0	0	0	0	0	0	0	0	0	0	0	0	0	0
AABR07012317.2	0	0	0	0	0	0	0	0	0	0	0	0	0	0	0	0	0	0	0	0	0	0	0	0	0	0	0	0	0	0	0	0	0	0	0	0
AABR07012318.1	0	0	0	0	0	0	0	0	0	0	0	0	0	0	0	0	0	0	0	0	0	0	0	0	0	0	0	0	0	0	0	0	0	0	0	0
AABR07012323.2	0	0	0	0	0	0	0	0	0	0	0	0	0	0	0	0	0	0	0	0	0	0	0	0	0	0	0	0	0	0	0	0	0	0	0	0
AABR07012325.1	0	0	0	0	0	0	0	0	0	0	2	0	0	0	0	0	0	0	0	0	0	0	0	0	0	0	0	0	0	0	0	0	0	0	2	0
AABR07012329.1	0	0	0	0	0	0	0	2	0	6	2	2	0	0	0	0	0	0	0	0	0	0	0	0	2	0	0	0	2	0	0	0	0	2	0	0
AABR07012331.1	0	0	2	4	4	10	0	4	4	4	2	0	0	2	0	2	2	6	5	4	2	0	0	0	0	2	0	2	0	2	5	0	0	0	2	2
AABR07012342.1	0	0	0	0	0	0	0	0	0	0	0	0	0	0	0	0	0	0	0	0	0	0	0	0	0	0	0	0	0	0	0	0	0	0	0	0
AABR07012384.1	0	0	0	0	0	0	0	0	0	0	0	0	0	0	0	0	0	0	0	0	0	0	0	0	0	0	0	0	0	0	0	0	0	0	0	0
AABR07012426.1	0	0	0	0	0	0	0	0	0	0	0	0	0	0	0	0	0	0	0	0	0	0	0	0	0	0	0	0	0	0	0	0	0	0	0	0
AABR07012475.1	29	12	9	14	11	37	12	4	9	8	0	22	4	22	2	20	2	4	3	2	6	4	0	0	14	9	4	9	11	6	4	4	6	6	4	6
AABR07012492.1	22	5	1	4	6	28	2	12	4	2	5	12	8	2	2	16	2	4	2	4	0	2	0	0	4	2	0	0	6	6	1	2	0	0	0	2
AABR07012583.2	0	0	0	0	0	0	0	0	0	0	0	0	0	0	0	0	0	2	0	2	2	0	0	0	2	0	0	0	0	0	0	0	0	0	0	0
AABR07012616.1	0	0	0	0	0	0	0	0	0	0	0	0	0	0	0	0	0	0	0	0	0	0	0	0	0	0	0	0	0	0	0	0	0	0	0	0
AABR07012635.1	18	18	6	4	9	17	4	2	4	11	6	10	10	8	2	7	9	1	6	6	0	1	2	0	0	6	6	2	8	9	2	0	0	3	2	4
AABR07012658.1	0	0	0	0	0	0	0	0	0	0	0	0	0	0	0	0	0	0	0	0	0	0	0	0	0	0	0	0	0	0	0	0	0	0	0	0
AABR07012763.1	0	0	0	0	0	0	0	0	0	0	0	0	0	0	0	0	0	0	0	0	0	0	0	0	0	0	0	0	0	0	0	0	0	0	0	0
AABR07012775.1	8	14	2	4	8	2	6	4	16	6	4	22	0	10	10	13	0	6	0	6	0	4	2	6	4	0	0	2	3	2	0	6	2	4	4	2
AABR07012795.1	0	1	6	2	4	2	4	0	0	6	2	8	0	2	2	2	0	2	4	8	4	2	0	0	6	2	2	4	3	0	0	0	0	2	2	2
AABR07012826.1	0	4	9	0	4	2	2	2	2	0	4	0	0	6	2	6	2	10	4	2	4	8	2	2	2	2	12	4	14	2	0	8	16	8	12	4
AABR07012856.1	4	0	0	0	0	0	2	0	2	4	0	2	2	4	8	0	4	6	6	2	2	2	4	4	4	2	0	6	2	0	2	0	2	6	0	4
AABR07012868.1	0	0	0	0	0	0	0	0	0	0	0	0	0	0	0	0	0	0	0	0	0	0	0	0	0	0	0	0	0	0	0	0	0	0	0	0
AABR07013057.1	0	0	0	0	0	0	0	0	0	0	0	0	0	0	0	0	0	0	0	0	0	0	0	0	0	0	0	0	0	0	0	0	0	0	0	0
AABR07013065.1	267	299	285	236	299	281	424	251	281	347	189	177	296	319	316	291	214	243	279	401	234	182	255	207	200	234	230	178	291	261	218	246	210	167	180	216
AABR07013086.1	1	0	0	0	0	0	0	0	2	2	0	0	0	0	0	0	0	2	0	2	0	0	0	0	0	0	0	0	1	0	0	0	0	0	0	1
AABR07013095.1	0	0	0	0	0	0	0	0	0	0	0	0	0	0	0	0	0	0	0	0	0	0	0	0	0	0	0	0	0	0	0	0	0	0	0	0
AABR07013111.1	0	0	0	0	0	0	0	0	4	0	0	0	0	0	2	0	0	0	2	0	0	0	0	0	0	0	0	0	2	0	0	0	0	0	0	0
AABR07013116.1	0	0	0	0	0	0	0	0	0	0	0	0	0	0	0	0	0	0	0	0	0	0	0	0	0	0	0	0	0	0	0	0	0	0	0	0
AABR07013147.1	0	0	0	0	0	0	0	0	0	0	0	0	0	0	0	0	0	0	0	0	0	2	0	0	0	0	0	0	0	0	0	0	0	0	0	0
AABR07013154.2	4	4	8	3	4	4	0	4	0	3	0	0	0	0	0	2	6	2	0	2	0	1	0	0	0	4	2	8	0	4	2	0	2	2	0	0
AABR07013200.1	0	2	0	0	0	2	2	0	0	0	2	0	0	0	0	0	0	0	0	0	0	2	1	2	0	0	2	0	0	0	0	0	0	0	0	0
AABR07013202.1	8	6	6	4	2	4	4	2	2	0	0	0	8	4	2	0	2	2	6	12	2	0	4	0	2	6	8	6	6	2	2	6	2	2	4	4
AABR07013288.4	11	0	6	4	0	4	0	2	2	0	0	0	0	0	0	0	4	0	10	0	0	0	0	0	0	2	0	4	4	4	4	0	2	4	2	0
AABR07013302.1	2	0	0	0	0	4	2	2	0	0	0	0	0	0	0	6	2	2	0	0	0	0	2	2	2	0	0	0	0	0	0	0	0	0	0	1
AABR07013410.1	0	0	0	0	0	0	0	0	0	0	0	0	0	0	0	0	0	0	0	0	0	0	0	0	0	0	0	0	0	0	0	0	0	0	0	0
AABR07013412.1	0	0	0	0	0	0	0	0	0	0	0	0	0	0	0	0	0	0	0	0	0	0	0	0	0	0	0	0	0	0	0	0	0	0	0	0
AABR07013425.1	6	8	18	4	11	12	13	4	6	6	4	6	6	16	6	2	5	10	10	12	8	4	12	2	12	11	6	6	7	10	5	6	8	8	8	2
AABR07013464.1	0	2	0	0	0	0	0	0	0	2	0	2	0	0	0	0	0	2	2	0	0	2	0	0	4	2	0	4	8	2	0	0	0	0	2	0
AABR07013651.1	0	0	0	0	0	0	4	2	0	0	0	2	0	0	0	0	0	4	0	0	2	0	0	0	0	0	0	0	2	0	0	0	0	0	0	0
AABR07013701.1	6	0	0	0	0	0	0	0	0	0	0	0	0	0	0	0	0	0	0	0	0	0	0	0	0	0	0	2	0	0	0	0	0	0	0	0
AABR07013776.1	0	0	0	0	0	0	0	0	0	0	0	0	0	0	0	0	0	0	0	0	0	0	0	0	0	0	0	0	0	0	0	0	0	0	0	0
AABR07013798.1	2	0	0	2	0	2	2	0	0	0	0	0	0	0	0	0	0	0	0	2	0	0	0	0	0	0	0	0	2	2	2	2	0	0	0	0
AABR07013843.1	4	0	2	0	2	0	0	2	0	8	0	0	0	6	0	1	2	0	2	0	0	0	0	0	2	2	6	0	4	4	0	2	1	2	0	2
AABR07013931.1	2	6	0	2	2	0	2	0	0	2	0	0	0	4	0	4	2	0	0	6	0	0	0	0	0	3	0	0	2	0	0	0	0	2	0	0
AABR07013931.2	0	0	0	0	0	0	0	0	0	0	0	0	0	0	0	0	0	0	0	0	0	0	0	0	0	0	0	0	0	0	0	0	0	0	0	0
AABR07014016.1	0	0	0	0	0	0	0	0	0	0	0	0	0	0	0	0	0	0	0	0	0	0	0	0	0	0	0	0	0	0	0	0	0	0	0	0
AABR07014021.1	0	0	0	0	0	0	0	0	0	0	0	0	0	0	0	0	0	0	0	0	0	0	0	0	0	0	0	0	0	0	0	0	0	0	0	0
AABR07014084.1	0	0	0	0	0	0	0	0	0	0	0	0	0	0	0	0	0	0	0	0	0	0	0	0	0	0	0	0	0	0	0	0	0	0	0	0
AABR07014087.1	0	0	0	0	0	0	0	0	0	0	0	0	0	0	0	0	0	0	0	0	0	0	0	0	0	0	0	0	0	0	0	0	0	0	0	0
AABR07014089.1	0	2	0	0	0	0	0	0	2	0	0	0	0	0	0	0	2	0	0	0	0	0	0	0	0	0	0	0	0	0	0	2	0	0	0	2
AABR07014114.1	2	4	2	2	0	2	0	0	0	2	6	0	2	2	0	4	0	2	0	0	0	0	0	0	2	0	2	0	2	2	0	0	2	0	0	0
AABR07014241.1	0	0	0	0	0	0	0	0	0	0	0	0	2	0	0	0	0	0	0	0	0	0	0	0	0	0	2	0	0	0	0	0	0	0	0	0
AABR07014259.1	0	0	0	0	0	0	0	0	0	0	0	0	0	0	0	0	0	0	0	0	0	0	0	0	0	0	0	0	0	0	0	0	0	0	0	0
AABR07014298.1	0	0	0	0	0	0	0	0	0	0	0	0	0	0	0	0	0	0	0	0	0	0	0	0	0	0	0	0	0	0	0	0	2	0	0	0
AABR07014355.1	0	0	0	0	0	0	0	0	0	0	0	0	0	0	0	0	0	0	0	0	0	0	0	0	0	0	2	0	0	0	0	0	0	0	0	0
AABR07014426.1	0	0	0	0	0	0	0	0	0	0	0	0	0	0	0	0	0	0	0	0	0	0	0	0	0	0	0	0	0	0	0	0	0	0	0	0
AABR07014443.1	0	0	0	0	0	0	0	0	0	0	2	0	0	0	0	0	0	0	0	0	0	0	0	0	0	0	0	0	0	0	0	0	0	0	0	0
AABR07014487.1	0	0	0	0	0	0	0	0	0	0	0	0	0	0	0	0	0	0	0	0	0	0	0	0	0	0	0	0	0	0	0	0	0	0	0	0
AABR07014573.1	0	0	0	2	0	0	0	0	0	0	0	0	0	0	0	0	0	0	2	0	0	0	0	0	0	0	0	0	0	2	0	0	0	0	0	0
AABR07014573.2	0	0	0	0	0	0	0	0	0	0	0	0	0	0	0	0	0	0	0	0	0	0	0	0	0	0	0	0	0	0	0	0	0	0	0	0
AABR07014676.1	2	4	0	0	6	0	1	2	0	6	0	0	0	0	0	0	0	0	2	2	0	0	0	4	1	0	2	4	0	0	2	0	0	0	0	0
AABR07014739.1	0	0	0	0	0	0	0	0	0	0	0	0	0	0	0	0	0	0	0	0	0	0	0	0	0	0	0	0	0	0	0	0	0	0	0	0
AABR07014804.1	0	0	0	2	0	0	0	0	0	0	0	0	0	0	0	0	0	2	0	0	0	2	0	0	0	0	0	0	0	0	0	0	0	0	0	0
AABR07014882.1	0	0	0	0	0	0	0	0	0	0	0	0	0	0	0	0	0	0	0	0	0	0	0	0	0	0	0	0	0	0	0	0	0	0	0	0
AABR07014974.1	2	3	6	4	8	8	2	2	6	4	1	0	2	10	0	2	3	6	15	3	3	9	3	6	0	0	8	11	18	10	7	0	12	22	13	6
AABR07014996.1	2	0	0	0	0	0	0	0	0	0	0	4	0	0	0	0	0	0	0	2	2	0	0	0	0	0	0	2	2	0	0	2	0	0	0	0
AABR07015003.1	0	0	0	0	0	2	0	0	0	0	0	0	0	0	0	4	0	0	0	0	0	0	0	0	0	0	0	0	0	0	0	0	0	0	0	0
AABR07015015.2	0	0	0	0	0	0	0	0	0	2	0	4	0	0	0	0	0	2	0	0	0	0	0	0	0	0	0	0	0	0	0	0	2	0	0	0
AABR07015055.1	0	0	0	0	0	0	0	0	0	0	0	0	0	0	0	0	0	0	0	0	0	0	0	0	0	0	0	0	0	0	0	0	0	0	0	0
AABR07015057.1	22618	23294	17154	18443	19753	18709	17500	17189	12947	27129	15334	10678	16024	25229	8887	17172	23857	15913	11825	17480	12360	10885	6641	7505	14349	14647	18884	18972	23486	18656	14142	11886	14225	18379	14985	15297
AABR07015066.1	0	0	0	0	0	0	0	0	0	0	0	0	0	0	0	0	0	0	0	0	0	0	0	0	0	0	0	0	0	0	0	0	0	0	0	0
AABR07015067.1	0	0	0	0	0	0	0	0	0	0	0	0	0	0	0	2	0	0	0	0	0	0	0	0	0	0	0	0	0	0	0	0	0	0	0	0
AABR07015078.1	0	0	0	0	0	0	0	0	0	0	0	0	0	0	0	0	0	0	0	0	0	0	0	0	0	0	0	0	0	0	0	0	0	0	0	0
AABR07015078.2	0	0	0	0	0	0	0	0	0	0	0	0	0	0	0	0	0	0	0	0	0	0	0	0	0	0	0	0	0	0	0	0	0	0	0	0
AABR07015080.2	0	0	0	0	0	0	0	0	0	0	0	0	0	0	0	0	0	0	0	0	0	0	0	0	0	0	0	0	0	0	0	0	0	0	0	0
AABR07015081.2	15984	20522	11743	20143	11724	14079	12370	11776	13076	43592	13371	9136	17579	22336	6778	21186	28805	14459	14428	25266	6159	7558	3692	6076	10435	11893	14064	14845	18132	12635	7138	6704	7305	8842	7391	7682
AABR07015320.1	0	0	0	0	0	0	0	0	0	0	0	0	0	0	0	0	0	0	0	0	0	0	0	0	0	0	0	0	0	0	0	0	0	0	0	0
AABR07015476.1	0	0	0	0	2	2	0	0	0	0	0	0	0	0	0	0	2	0	0	0	0	0	0	0	0	0	0	0	0	2	0	0	2	0	0	0
AABR07015525.1	0	0	0	0	0	0	0	0	0	0	0	0	0	0	0	0	0	0	0	0	0	0	0	0	0	0	0	0	0	0	0	0	0	0	0	0
AABR07015559.1	110	93	166	79	110	111	134	90	107	131	74	80	137	126	98	137	50	109	138	154	118	76	118	78	69	95	92	86	96	81	86	96	85	95	114	94
AABR07015596.1	0	0	0	0	0	0	0	0	0	0	0	0	0	0	0	0	0	0	0	0	0	0	0	0	0	0	0	0	0	0	0	0	0	0	0	0
AABR07015729.1	74	80	218	138	110	150	115	70	88	92	48	36	146	148	58	98	170	186	192	172	236	128	154	100	116	150	164	230	240	200	196	166	146	180	192	206
AABR07015743.1	0	0	2	0	0	2	0	0	0	0	0	0	0	0	0	0	0	0	0	0	2	0	0	0	0	0	0	0	0	0	0	0	0	0	0	0
AABR07015759.1	0	0	0	0	0	0	0	0	0	0	0	0	0	0	0	0	0	0	0	0	0	0	0	0	0	0	0	0	0	0	0	0	0	0	0	0
AABR07015812.1	26	32	43	14	34	12	28	12	12	27	20	17	30	22	24	22	14	33	20	32	22	22	14	10	8	12	32	25	46	40	22	33	36	33	24	28
AABR07015881.1	0	0	0	0	0	0	0	0	0	0	0	0	0	0	0	0	0	0	0	0	0	0	0	0	0	0	0	0	0	0	0	0	0	0	0	0
AABR07015977.1	2	0	0	0	0	0	0	0	0	0	0	0	0	0	0	0	0	0	0	0	0	0	0	0	0	0	0	0	0	0	0	0	0	0	0	0
AABR07016141.1	211	242	269	151	182	162	282	162	183	224	118	154	177	228	195	261	344	517	336	430	387	267	270	209	306	291	311	235	354	373	233	279	427	392	291	277
AABR07016166.1	0	0	0	0	0	0	0	0	0	0	0	0	0	0	0	0	0	0	0	0	0	0	0	0	0	0	0	0	0	0	0	0	0	0	0	0
AABR07016292.1	0	0	0	0	0	0	0	0	0	0	0	0	0	0	0	0	0	0	0	0	0	0	0	0	0	0	0	0	0	0	0	0	0	0	0	0
AABR07016310.1	0	0	0	0	0	0	2	0	0	0	0	0	0	2	0	0	2	0	0	0	0	0	0	0	0	0	0	0	0	0	0	0	0	0	0	0
AABR07016428.1	0	0	4	2	2	4	2	0	0	0	4	0	0	0	0	0	0	0	0	0	6	0	0	4	0	2	0	2	6	0	0	0	0	0	2	0
AABR07016566.1	0	2	0	2	0	0	0	0	0	0	0	2	0	2	0	2	0	0	0	0	0	0	0	0	0	0	0	1	0	2	0	0	0	0	0	0
AABR07016578.1	0	0	0	0	0	0	0	0	0	0	0	0	0	0	0	0	0	0	0	0	0	0	0	0	0	0	0	0	0	0	0	0	0	0	0	0
AABR07016619.1	0	0	0	0	0	0	0	0	0	0	0	0	0	0	0	0	0	0	0	0	0	0	0	0	0	0	0	0	0	0	0	0	0	0	0	0
AABR07016623.1	2	0	0	0	0	0	0	0	0	2	0	0	0	0	0	0	0	0	0	0	0	0	0	2	0	0	0	0	0	0	0	0	0	0	0	0
AABR07016640.3	0	0	0	0	0	0	0	0	0	0	0	0	0	0	0	0	0	0	0	0	0	0	0	0	0	0	0	0	0	0	0	0	0	0	0	0
AABR07016779.1	0	0	0	0	0	2	0	0	0	0	0	0	0	0	0	0	0	0	0	2	0	0	0	0	0	0	0	0	0	0	0	0	0	0	0	0
AABR07016805.1	0	0	0	0	0	0	0	0	0	0	0	0	0	0	0	0	0	0	0	0	0	0	0	0	0	0	0	0	0	0	0	0	0	0	0	0
AABR07016841.1	34	38	10	4	10	20	34	12	24	78	26	16	34	12	12	16	22	32	12	27	6	4	12	8	14	12	10	12	12	4	4	10	6	4	2	12
AABR07016883.1	0	0	0	0	0	0	0	0	0	0	0	0	0	0	0	0	0	0	0	0	0	0	0	0	0	0	0	0	0	0	0	0	0	0	0	0
AABR07016950.1	0	0	0	0	0	0	0	0	0	0	0	0	0	0	0	0	0	0	0	0	0	0	0	0	0	0	0	0	0	0	0	0	0	0	0	0
AABR07016976.1	4	0	0	0	0	0	0	2	0	0	0	0	0	0	0	2	0	4	0	0	2	0	4	2	0	0	2	0	4	4	0	0	0	4	6	0
AABR07016992.1	0	0	0	0	0	0	0	0	0	0	0	0	0	0	0	0	0	0	0	0	0	0	0	0	0	0	0	0	0	0	0	0	0	0	0	0
AABR07016992.2	0	0	0	0	0	0	0	0	0	0	0	2	0	0	0	0	0	0	0	0	0	0	0	0	0	0	0	0	0	0	0	0	0	0	0	0
AABR07017006.1	0	2	0	0	0	0	0	0	2	2	0	4	0	0	0	0	0	0	0	0	0	0	0	0	0	0	0	0	0	0	0	0	0	0	0	0
AABR07017045.1	4	7	2	0	18	8	0	4	0	1	0	3	0	5	2	3	0	1	4	2	0	0	0	0	6	2	0	0	6	7	4	0	0	0	0	0
AABR07017046.1	192	199	236	138	200	120	194	158	148	370	110	130	180	142	134	196	310	295	198	290	230	192	184	215	202	244	178	154	238	202	164	162	188	134	178	178
AABR07017236.1	0	0	0	0	0	0	0	0	0	0	0	0	0	0	0	0	0	0	0	0	0	0	0	0	0	0	0	0	0	0	0	0	0	0	0	0
AABR07017236.2	0	0	0	0	0	0	0	0	0	0	0	0	0	0	0	0	0	0	0	0	0	0	0	2	0	2	2	0	0	0	0	0	0	0	0	0
AABR07017241.1	0	0	0	0	1	0	0	0	0	0	0	0	0	0	0	0	0	0	0	0	0	0	0	0	0	0	0	2	0	0	0	0	0	0	0	2
AABR07017250.1	12	6	4	2	2	4	0	4	2	4	2	0	2	2	2	6	22	12	2	8	0	0	0	2	6	8	8	4	12	4	0	0	0	0	2	4
AABR07017253.1	0	0	0	0	0	2	2	0	0	0	0	0	0	0	0	0	0	0	0	0	0	0	0	0	0	0	0	0	0	0	0	0	0	0	0	0
AABR07017576.1	0	0	0	0	0	0	0	0	0	0	0	0	0	0	0	0	0	0	0	0	0	0	0	0	0	0	0	0	0	0	0	2	0	0	0	0
AABR07017595.1	0	0	0	0	0	0	0	0	0	0	0	0	0	0	0	0	0	0	0	0	0	0	0	0	0	0	0	0	0	0	0	0	0	0	0	0
AABR07017597.1	0	0	0	0	0	0	0	0	0	0	0	0	0	0	0	0	0	0	0	0	0	0	0	0	0	0	0	0	0	0	0	0	0	0	0	0
AABR07017597.2	0	0	0	0	0	0	0	0	0	0	0	0	0	0	0	0	0	0	0	0	0	0	0	0	0	0	0	0	0	0	0	0	0	0	0	0
AABR07017599.1	0	0	0	0	0	0	0	0	0	0	0	0	0	0	0	0	0	0	0	0	0	0	0	0	0	0	0	0	0	0	0	0	0	0	0	0
AABR07017604.1	0	0	0	0	0	0	0	0	0	0	0	0	0	0	0	0	0	0	0	0	0	0	0	0	0	0	0	0	0	0	0	0	0	2	0	0
AABR07017610.1	0	0	0	0	0	0	0	0	0	0	0	0	0	0	0	0	0	0	0	0	0	0	0	0	0	0	0	0	0	0	0	0	0	0	0	0
AABR07017617.1	0	0	0	0	0	0	0	0	0	0	0	0	0	0	0	0	0	2	0	0	0	0	0	0	0	0	0	0	0	0	0	0	0	0	0	0
AABR07017617.2	0	0	0	0	0	0	0	0	0	0	0	0	0	0	0	0	0	0	0	0	0	0	0	0	0	0	0	0	0	0	0	0	0	0	0	0
AABR07017623.1	0	0	0	0	0	0	0	0	0	0	0	0	0	0	0	0	0	0	0	0	0	0	0	0	0	0	0	0	0	0	0	0	0	0	0	0
AABR07017623.2	0	0	0	0	0	0	0	0	0	0	0	0	0	0	0	0	0	0	0	0	0	0	0	0	0	0	0	0	0	0	0	0	0	0	0	0
AABR07017624.1	0	0	0	0	0	0	0	0	0	0	0	0	0	0	0	0	0	0	0	0	0	0	0	0	0	0	0	0	2	4	0	0	0	2	0	0
AABR07017624.2	14	14	8	8	18	24	8	14	10	20	14	2	12	2	22	8	16	12	16	20	14	22	16	28	14	38	6	6	20	18	6	16	22	10	16	16
AABR07017634.1	0	0	0	0	0	0	0	0	0	0	0	0	0	2	0	0	0	0	0	0	0	0	0	0	0	0	0	0	0	0	0	0	0	0	0	2
AABR07017635.1	0	0	0	0	0	0	0	0	0	0	0	0	0	0	0	0	0	0	0	0	0	0	0	0	0	0	0	0	0	0	0	0	0	0	0	0
AABR07017635.2	0	0	0	0	0	0	0	0	0	0	0	0	0	0	0	0	0	0	0	0	0	0	2	0	0	0	0	0	0	0	0	0	0	0	0	0
AABR07017639.1	0	0	0	0	0	0	0	0	0	0	0	0	0	0	0	0	0	0	0	0	0	0	0	0	0	0	0	0	0	0	0	0	0	0	0	0
AABR07017639.2	0	0	0	0	0	0	0	0	0	0	0	0	0	0	0	0	0	0	0	0	0	0	0	0	0	0	0	0	0	0	0	0	0	0	0	0
AABR07017647.1	0	0	0	0	0	0	0	0	0	0	0	0	0	0	0	0	0	0	0	0	0	0	0	0	0	0	0	0	0	0	0	0	0	0	0	0
AABR07017650.1	0	0	0	0	0	0	0	0	0	0	0	0	0	0	0	0	0	0	0	0	0	0	0	0	0	0	0	0	0	0	0	0	0	0	0	0
AABR07017656.1	0	0	0	0	0	0	0	0	0	0	0	0	0	0	0	0	0	0	0	0	0	0	0	0	0	0	0	0	0	0	0	0	0	0	0	0
AABR07017657.1	0	0	0	0	0	0	0	0	0	0	0	0	0	0	0	0	0	0	0	0	0	0	0	0	0	0	0	0	0	0	0	0	0	0	0	0
AABR07017658.1	0	0	0	0	0	0	0	0	0	0	0	0	0	0	0	0	0	0	0	0	0	0	0	0	0	0	0	0	0	0	0	0	0	0	0	0
AABR07017658.2	0	0	0	0	0	0	0	0	0	0	0	0	0	0	0	0	0	0	0	0	0	0	0	0	0	0	0	0	0	0	0	0	0	0	0	0
AABR07017662.1	0	0	0	0	0	0	0	0	0	0	0	0	0	0	0	0	0	0	0	0	0	0	0	0	0	0	0	0	0	0	0	0	0	0	0	0
AABR07017662.2	0	0	0	0	0	0	0	0	0	0	0	0	0	0	0	0	0	0	0	0	0	0	0	0	0	0	0	0	0	0	0	0	0	0	0	0
AABR07017662.3	0	0	0	0	0	0	0	0	0	0	0	0	0	0	0	0	0	0	0	0	0	0	0	0	0	0	0	0	0	0	0	0	0	0	0	0
AABR07017662.4	0	0	0	0	0	0	0	0	0	0	0	0	0	0	0	0	0	0	0	0	0	0	0	0	0	0	0	0	0	0	0	0	0	0	0	0
AABR07017669.1	0	0	0	0	0	0	0	0	0	0	0	0	0	0	0	0	0	0	0	0	0	0	0	0	0	0	0	0	0	0	0	0	0	0	0	0
AABR07017669.2	0	0	0	0	0	0	0	0	0	0	0	0	0	0	0	0	0	0	0	0	0	0	0	0	0	0	0	0	0	0	0	0	0	0	0	0
AABR07017676.1	0	0	0	0	0	0	0	0	0	0	0	0	0	0	0	0	0	0	0	0	0	0	0	0	0	0	0	0	0	0	0	0	0	0	0	0
AABR07017676.2	0	0	0	0	0	0	0	0	0	0	0	0	0	0	0	0	0	0	0	0	0	0	0	0	0	0	0	0	0	0	0	0	0	0	0	0
AABR07017677.1	0	0	0	0	0	0	0	0	0	0	0	0	0	0	0	0	0	0	0	0	0	0	0	0	2	0	0	0	0	0	0	0	0	0	0	0
AABR07017681.1	0	0	0	0	0	0	0	0	0	0	0	0	0	0	0	0	0	0	0	0	0	0	0	0	0	0	0	0	0	0	0	0	0	0	0	0
AABR07017693.1	0	0	0	0	0	0	0	0	0	0	0	0	0	0	0	0	0	0	0	0	0	0	0	0	0	0	0	0	0	0	0	0	0	0	0	0
AABR07017693.2	0	0	0	0	0	0	0	0	0	0	0	0	0	0	0	0	0	0	0	0	0	0	0	0	0	0	0	2	36	30	2	0	10	20	0	0
AABR07017693.3	0	0	0	0	0	0	0	0	0	0	0	0	0	0	0	0	0	0	0	0	0	0	0	0	0	0	0	0	0	0	0	0	0	0	0	0
AABR07017707.1	0	0	0	0	0	0	0	0	0	0	0	0	0	0	0	0	0	0	0	0	0	0	0	0	0	0	0	0	0	0	0	0	0	0	0	0
AABR07017714.1	0	0	0	0	0	0	0	0	0	0	0	0	0	0	0	0	0	0	0	0	0	0	0	0	0	0	0	0	0	0	0	0	0	0	0	0
AABR07017714.2	0	0	0	0	0	0	0	0	0	0	0	0	0	0	0	0	0	0	0	0	0	0	0	0	0	0	0	0	0	0	0	0	0	0	0	0
AABR07017733.1	4	6	8	2	8	10	4	2	14	8	0	12	8	0	4	12	10	12	2	14	12	2	10	12	8	12	2	8	6	0	6	2	4	6	10	8
AABR07017735.1	0	0	0	0	0	0	0	0	0	0	0	0	2	0	0	0	0	0	0	0	0	0	0	0	0	0	0	0	0	0	0	0	0	0	0	0
AABR07017737.1	2	0	0	0	0	0	2	0	0	0	0	0	1	0	0	0	0	0	0	0	0	0	0	0	0	0	0	0	0	0	0	0	2	2	0	0
AABR07017745.1	0	0	0	0	0	0	0	0	0	0	0	0	0	0	0	0	0	0	0	0	0	0	0	0	0	0	0	0	0	0	0	0	0	0	0	0
AABR07017745.2	0	0	0	0	0	0	0	0	0	0	0	0	0	0	0	0	0	0	0	0	0	0	0	0	0	0	0	0	0	0	0	0	0	0	0	0
AABR07017745.3	0	0	0	0	0	0	0	0	0	0	0	0	0	2	0	0	0	0	0	0	0	0	0	0	0	0	0	0	0	0	0	0	0	0	0	0
AABR07017745.4	0	0	4	0	0	0	0	0	0	0	0	0	0	0	0	2	2	2	2	0	0	0	0	0	0	0	0	0	0	0	0	0	0	0	2	2
AABR07017748.1	0	0	0	0	0	0	0	0	0	0	0	0	0	0	0	0	0	0	0	0	0	0	0	0	0	0	0	0	0	0	0	0	0	0	0	0
AABR07017748.2	0	0	0	0	0	0	0	0	0	0	0	0	0	0	0	0	0	0	0	0	0	0	0	0	0	0	0	0	0	0	0	0	0	0	0	0
AABR07017763.1	0	0	0	0	0	0	0	0	0	0	0	0	0	0	0	0	0	0	0	0	0	0	0	0	0	0	0	0	0	0	0	0	0	0	0	0
AABR07017763.2	0	0	0	0	0	0	0	0	0	0	0	0	0	0	0	0	0	0	0	0	0	0	0	0	0	0	0	0	0	0	0	0	0	0	0	0
AABR07017768.1	2	0	0	0	0	0	0	0	2	0	0	0	0	0	0	0	0	0	0	0	0	0	0	0	0	0	0	0	0	0	0	0	0	0	0	0
AABR07017768.2	0	0	0	0	0	0	0	0	0	0	0	0	0	0	0	0	0	0	0	0	0	0	0	0	0	0	0	0	0	0	0	0	0	0	0	0
AABR07017768.3	0	0	0	0	0	0	0	0	0	0	0	0	0	0	0	0	0	0	0	0	0	0	0	0	0	0	0	0	0	0	0	0	0	0	0	0
AABR07017768.4	0	0	0	0	0	0	0	0	0	0	0	0	0	0	0	0	0	0	0	0	0	0	0	0	0	0	0	0	0	0	0	0	0	0	0	0
AABR07017768.5	0	0	0	0	0	0	0	0	0	0	0	0	0	0	0	0	0	0	0	0	0	0	0	0	0	0	0	0	0	0	0	0	0	0	0	0
AABR07017768.7	0	0	0	0	0	0	0	0	0	0	0	0	0	0	0	0	0	0	0	0	0	0	0	0	0	0	0	0	0	0	0	0	0	0	0	0
AABR07017768.8	0	0	0	0	0	0	0	0	0	0	0	0	0	0	0	0	0	0	0	0	0	0	0	0	0	0	0	0	0	0	0	0	0	0	0	0
AABR07017769.1	0	0	0	0	0	0	0	0	0	0	0	0	0	0	0	0	0	0	0	0	0	0	0	0	0	0	0	0	0	0	0	0	0	0	0	0
AABR07017772.1	0	0	0	0	0	0	0	0	0	0	0	0	0	0	0	0	0	0	0	0	0	0	0	0	0	0	0	0	0	0	0	0	0	0	0	0
AABR07017773.1	0	0	0	0	0	0	0	0	0	0	0	0	0	0	0	0	0	0	0	0	0	0	0	0	0	0	0	0	0	0	0	0	0	0	0	0
AABR07017781.1	0	0	0	0	0	0	0	0	0	0	0	0	0	0	0	0	0	0	0	0	0	0	0	0	0	0	0	0	0	0	0	0	0	0	0	0
AABR07017783.1	0	0	0	0	0	0	0	0	0	0	0	0	0	0	0	0	0	0	0	0	0	0	0	0	0	0	0	0	0	0	0	0	0	0	0	0
AABR07017783.2	0	0	0	0	0	0	0	0	0	0	0	0	0	0	0	0	0	0	0	0	0	0	0	0	0	0	0	0	0	0	0	0	0	0	0	0
AABR07017783.3	0	0	0	0	0	0	0	0	0	0	0	0	0	0	0	0	0	0	0	0	0	0	0	0	0	0	0	0	0	0	0	0	0	0	0	0
AABR07017783.4	0	0	0	0	0	0	0	0	0	0	0	0	0	0	0	0	0	0	0	0	0	0	0	0	0	0	0	0	0	0	0	0	0	0	0	0
AABR07017786.1	0	0	0	0	0	0	0	0	0	0	0	0	0	0	0	0	0	0	0	0	0	0	0	0	0	0	0	0	0	0	0	0	0	0	0	0
AABR07017789.1	0	0	0	0	0	2	0	0	0	0	0	0	0	0	0	0	0	0	0	0	0	0	0	0	0	0	0	0	0	0	0	0	0	0	0	0
AABR07017798.1	0	0	0	0	0	0	0	0	0	0	0	0	0	0	0	0	0	0	0	0	0	0	0	0	0	0	0	0	0	0	0	0	0	0	0	0
AABR07017798.2	0	0	0	0	0	0	0	0	0	0	0	0	0	0	0	0	0	0	0	0	0	0	0	0	0	0	0	0	0	0	0	0	0	0	0	0
AABR07017798.3	0	0	0	0	0	0	0	0	0	0	0	0	0	0	0	0	0	0	0	0	0	0	0	0	0	0	0	0	0	0	0	0	0	0	0	0
AABR07017804.1	0	0	0	0	0	0	0	0	0	0	0	0	0	0	0	0	0	0	0	0	0	0	0	0	0	0	0	0	0	0	0	0	0	0	0	0
AABR07017809.1	2	0	0	0	10	0	0	0	2	16	0	2	2	0	0	0	2	2	0	0	2	0	0	0	0	0	0	0	2	2	0	0	0	0	0	2
AABR07017812.1	0	0	0	0	0	0	0	0	0	0	0	0	0	0	0	0	0	0	0	0	0	0	0	0	0	0	0	0	0	0	0	0	0	0	0	0
AABR07017824.1	0	0	0	0	0	0	0	0	0	0	0	0	0	0	0	0	0	0	0	0	2	0	0	0	2	0	0	0	0	0	2	0	0	0	0	0
AABR07017824.2	0	0	0	0	0	0	0	0	0	0	0	0	0	0	0	0	0	0	0	0	0	0	0	0	0	0	0	0	0	0	0	0	0	0	0	0
AABR07017825.1	0	0	0	0	0	0	0	0	0	0	0	0	0	0	0	0	0	0	0	0	0	0	0	0	0	0	0	0	0	0	0	0	0	0	0	0
AABR07017825.2	0	0	0	0	0	0	0	0	0	0	0	0	0	0	0	0	0	0	0	0	0	0	0	0	0	0	0	0	0	0	0	0	0	0	0	0
AABR07017825.3	0	0	0	0	0	0	0	0	0	0	0	0	0	0	0	0	0	0	0	0	0	0	0	0	0	0	0	0	0	0	0	0	0	0	0	0
AABR07017825.4	0	0	0	0	0	0	0	0	0	0	0	0	0	0	0	0	0	0	0	0	0	0	0	0	0	0	0	0	0	0	0	0	0	0	0	0
AABR07017825.6	0	0	0	0	0	2	0	0	0	0	0	0	0	0	0	0	0	0	0	0	0	0	0	0	0	0	0	0	0	0	0	0	0	0	0	0
AABR07017825.7	2	4	0	4	2	2	6	2	6	4	6	2	10	2	2	8	12	4	4	4	2	0	4	4	4	6	0	0	4	2	0	2	0	0	0	2
AABR07017830.1	0	0	0	0	0	0	0	0	0	0	0	0	0	0	0	0	0	0	0	0	0	0	0	0	0	0	0	0	0	0	0	0	0	0	0	0
AABR07017831.1	0	0	0	0	0	0	0	0	0	0	0	0	0	0	0	0	0	0	0	0	0	0	0	0	0	0	0	0	0	0	0	0	0	0	0	0
AABR07017833.1	0	0	0	0	0	0	0	0	0	0	0	0	0	0	0	0	0	0	0	0	0	0	0	0	0	0	0	0	0	0	0	0	0	0	0	0
AABR07017838.2	0	0	0	0	0	0	0	0	0	0	0	0	0	0	0	0	0	0	0	0	0	0	0	0	0	0	0	0	0	0	0	0	0	0	0	0
AABR07017841.1	0	0	0	0	0	0	0	0	0	0	0	0	0	0	0	0	0	0	0	0	0	0	0	0	0	0	0	0	0	0	0	0	0	0	0	0
AABR07017841.2	0	0	0	0	0	0	0	0	0	0	0	0	0	0	0	0	0	0	0	0	0	0	0	0	0	0	0	0	0	0	0	0	0	0	0	0
AABR07017849.1	0	0	0	0	0	0	0	0	0	0	0	0	0	0	0	0	0	0	0	0	0	0	0	0	0	0	0	0	0	0	0	0	0	0	0	0
AABR07017850.1	2	0	0	0	0	4	4	6	0	0	6	2	2	2	4	0	0	2	0	2	0	2	0	0	0	0	0	0	0	0	2	0	2	0	0	0
AABR07017855.1	0	0	0	0	0	0	0	0	0	0	0	0	0	0	0	0	0	0	0	0	0	0	0	0	0	0	0	0	0	0	0	0	0	0	0	0
AABR07017868.1	0	0	0	0	0	0	0	0	0	0	0	0	0	0	0	0	0	0	0	0	0	0	0	0	0	0	0	0	0	0	2	0	0	0	0	0
AABR07017868.2	0	0	0	0	0	0	0	0	0	0	0	0	0	0	0	0	0	0	0	0	0	0	0	0	0	0	0	0	0	0	0	0	0	0	0	0
AABR07017868.4	0	0	0	0	0	0	0	0	0	0	0	0	0	0	0	0	2	2	0	0	0	0	2	0	0	0	0	2	0	0	0	2	0	0	0	0
AABR07017868.5	0	0	0	0	0	0	0	0	0	0	0	0	0	0	0	0	0	0	0	0	0	0	0	0	0	0	0	0	0	0	0	0	0	0	0	0
AABR07017870.1	0	0	0	0	0	0	0	0	0	0	0	0	0	0	0	0	0	0	0	0	0	0	0	0	0	0	0	0	0	0	0	0	0	0	0	0
AABR07017870.2	0	0	0	0	0	0	0	0	0	0	0	0	0	0	0	0	0	0	0	0	0	0	0	0	0	0	0	0	0	0	0	0	0	0	0	0
AABR07017875.1	0	0	0	0	0	0	0	0	0	0	0	0	0	0	0	0	0	0	0	0	0	0	0	0	0	0	0	0	0	0	0	0	0	0	0	0
AABR07017878.1	0	0	0	0	0	0	0	0	0	0	0	0	0	0	0	0	0	0	0	0	0	0	0	0	0	0	0	0	0	0	0	0	0	0	0	0
AABR07017892.1	0	0	0	0	0	0	0	0	0	0	0	0	0	0	0	0	0	0	0	0	0	0	0	0	0	0	0	0	0	0	0	0	0	0	0	0
AABR07017895.1	0	0	0	0	0	0	0	0	0	0	0	0	0	0	0	0	0	0	0	0	0	0	0	0	0	0	0	0	0	0	0	0	0	0	0	0
AABR07017900.1	0	0	0	0	0	0	0	0	0	0	0	0	0	0	0	0	0	0	0	0	0	0	0	0	0	0	0	0	0	0	0	0	0	0	0	0
AABR07017901.1	0	0	2	0	2	6	0	2	0	0	0	0	0	4	0	2	0	2	0	0	0	0	0	0	0	0	0	6	2	0	0	0	0	0	0	4
AABR07017902.1	4	2	4	8	0	2	6	0	4	4	2	8	2	2	0	0	4	8	8	4	2	0	4	2	4	4	2	4	2	4	0	6	0	2	4	2
AABR07017902.2	0	0	0	0	0	0	0	0	0	0	0	0	0	0	0	0	0	0	0	0	0	0	0	0	0	0	0	0	0	0	0	0	0	0	0	0
AABR07017902.3	4	0	2	0	0	4	0	0	0	0	4	0	0	0	0	0	0	4	0	2	0	0	0	0	0	2	0	0	0	2	0	0	0	0	0	0
AABR07017917.1	0	0	0	0	0	0	0	0	0	0	0	0	0	0	0	0	0	0	0	0	0	0	0	0	0	0	0	0	0	0	0	0	0	0	0	0
AABR07017922.1	0	0	0	0	0	0	0	0	0	0	0	0	0	0	0	0	0	0	0	0	0	0	0	0	0	0	0	0	0	0	0	0	0	0	0	0
AABR07017936.1	0	0	0	0	0	0	0	0	0	0	0	0	0	0	0	0	0	0	0	0	0	0	0	0	0	0	0	0	0	0	0	0	0	0	0	0
AABR07017958.1	0	0	0	0	0	0	0	0	0	0	0	0	0	0	0	0	0	0	0	0	0	0	0	0	0	0	0	0	0	0	0	0	0	0	0	0
AABR07018016.1	0	0	0	0	0	0	0	0	0	0	0	0	0	0	0	0	0	0	0	0	0	0	0	0	0	0	0	0	0	0	0	0	0	0	0	0
AABR07018028.1	0	0	0	0	0	0	0	0	0	0	0	0	0	0	0	0	0	0	0	0	0	0	0	0	0	0	0	0	0	0	0	0	0	0	0	0
AABR07018038.1	30	24	64	28	26	34	82	28	12	8	6	10	26	38	14	26	34	32	38	32	44	30	33	18	28	37	46	68	88	26	50	44	48	52	38	50
AABR07018038.3	70	80	104	73	73	78	126	52	58	45	46	42	66	72	36	57	99	84	93	98	101	50	60	68	48	88	100	92	93	78	72	89	71	74	72	60
AABR07018048.2	0	0	0	0	0	0	0	0	0	0	0	0	0	0	0	0	0	0	0	0	0	0	0	0	0	0	0	0	0	0	0	0	0	0	0	0
AABR07018050.1	0	0	0	0	2	0	0	0	4	0	0	0	2	2	0	0	0	4	0	0	2	4	2	0	0	2	0	2	0	0	0	3	2	0	0	2
AABR07018078.1	40	36	22	20	22	34	48	39	28	34	26	22	18	21	30	32	32	50	18	24	18	10	12	10	14	26	17	12	18	22	14	8	12	18	4	26
AABR07018124.1	0	0	2	0	0	2	0	0	0	0	0	0	2	0	0	0	0	0	0	0	0	0	0	0	0	0	0	0	0	2	0	0	0	0	0	0
AABR07018132.1	40	62	37	48	63	69	104	51	47	79	28	36	80	55	54	79	24	55	79	87	27	40	38	50	35	38	56	50	61	54	41	56	34	40	51	41
AABR07018164.1	0	0	0	0	0	0	0	0	0	0	0	0	0	0	0	0	0	0	0	0	0	0	0	0	0	0	0	0	0	0	2	0	0	0	0	0
AABR07018167.1	0	1	0	0	0	0	0	0	1	0	0	0	0	4	0	0	0	0	0	0	0	2	0	0	3	0	0	0	0	0	1	1	0	0	0	0
AABR07018191.1	0	0	0	0	0	0	0	0	0	0	0	0	0	0	0	0	0	0	0	0	0	0	0	0	0	0	0	0	0	0	0	0	0	0	0	0
AABR07018244.1	0	0	0	0	0	0	0	0	0	0	0	0	0	0	0	0	0	0	0	0	0	0	0	0	0	0	0	0	0	0	0	0	0	0	0	0
AABR07018269.1	0	0	0	0	0	0	0	0	0	0	0	0	0	0	0	0	0	0	0	0	0	0	0	0	0	0	0	0	0	0	0	0	0	0	0	0
AABR07018272.1	0	0	0	0	0	0	0	0	0	0	0	0	0	0	0	0	0	0	0	0	0	0	0	0	0	0	0	0	0	0	0	0	0	0	0	0
AABR07018321.1	708	657	459	493	671	908	613	1061	527	478	626	612	463	650	615	750	1142	749	707	853	605	485	505	642	626	730	631	704	832	686	703	573	422	484	575	673
AABR07018323.1	2	0	4	4	0	6	2	6	2	0	2	0	0	0	0	2	6	0	0	0	0	0	2	5	2	0	2	2	2	2	4	2	2	2	8	4
AABR07018331.1	0	0	0	0	0	0	0	0	0	2	0	0	0	0	0	0	0	0	0	0	0	0	0	0	0	0	0	0	0	2	0	0	0	0	0	0
AABR07018437.1	0	0	0	0	0	0	0	0	0	0	0	0	0	0	2	0	0	0	0	0	0	0	0	0	0	0	0	0	0	0	0	0	0	0	0	0
AABR07018533.1	0	0	0	0	0	0	0	0	2	0	0	0	0	0	0	0	2	0	0	0	0	0	0	0	0	0	0	0	0	0	0	0	0	0	0	0
AABR07018556.1	69	97	131	60	125	91	131	46	87	101	55	52	102	92	62	89	50	66	84	109	49	58	85	67	86	56	52	56	74	64	70	61	72	48	64	100
AABR07018646.1	0	0	0	0	0	0	0	0	0	0	0	0	0	0	0	0	0	2	2	0	0	0	0	0	0	0	0	0	0	0	0	0	0	0	0	0
AABR07018857.1	14	18	32	8	14	24	22	28	14	22	14	12	10	34	4	10	30	20	26	46	20	6	8	8	26	20	42	24	46	48	20	20	24	32	18	38
AABR07018976.1	0	0	0	0	0	0	0	0	0	0	0	0	0	0	0	0	0	0	0	0	0	0	0	0	0	0	0	0	0	0	0	0	0	0	0	0
AABR07019209.2	4	6	10	8	18	6	6	0	4	2	2	2	10	16	6	0	12	6	8	12	12	6	6	4	12	6	4	8	12	6	12	10	8	14	14	8
AABR07019230.1	0	2	0	2	0	0	0	0	2	0	4	0	0	2	0	2	2	0	0	3	0	0	0	0	2	2	4	0	7	4	2	0	0	0	0	0
AABR07019341.1	205	248	42	185	74	148	38	79	166	282	128	89	133	110	18	228	574	142	215	289	30	34	15	50	117	262	114	118	228	123	48	16	22	34	21	28
AABR07019341.2	804	739	392	459	1163	1288	1534	541	445	648	654	732	783	770	560	1437	622	705	643	647	346	395	246	455	617	858	511	736	626	606	616	461	641	611	603	648
AABR07019512.1	0	0	0	0	0	0	0	0	0	0	0	0	0	0	0	0	0	0	0	0	0	0	0	0	0	0	0	0	0	0	0	0	0	0	0	0
AABR07019870.1	0	0	0	0	0	0	0	0	0	0	0	0	0	0	0	0	0	0	0	0	0	0	0	0	0	0	0	0	2	0	0	0	0	0	0	0
AABR07019903.1	0	0	0	0	0	0	0	0	0	0	0	0	0	0	0	0	0	0	0	0	0	0	0	0	0	0	0	0	0	0	0	0	0	0	0	0
AABR07020463.1	0	0	0	0	2	0	0	0	0	0	0	6	0	0	0	0	0	0	0	0	0	0	2	0	0	0	0	0	0	0	0	0	0	0	0	0
AABR07020537.1	36	49	66	51	60	61	79	16	35	35	24	36	52	41	65	43	20	38	60	52	32	24	45	36	33	22	42	22	40	45	38	51	30	26	39	26
AABR07020651.1	0	0	0	0	0	0	0	0	0	0	0	0	0	0	0	0	0	0	0	0	0	0	0	0	0	0	0	0	0	0	0	0	0	0	0	0
AABR07020786.1	0	4	6	2	0	0	2	0	0	0	0	2	2	2	0	0	8	4	0	8	2	0	2	0	0	2	6	2	4	6	0	0	0	4	4	8
AABR07020815.1	0	0	0	0	0	0	0	0	0	0	0	0	0	0	0	0	0	0	0	0	0	0	0	0	0	0	0	0	0	0	0	0	0	0	0	0
AABR07020879.1	2	2	2	86	3	13	2	2	4	2	14	0	10	8	2	10	20	10	10	8	16	2	6	2	6	12	14	12	6	6	4	4	14	8	0	6
AABR07020966.1	10	13	16	8	2	25	8	4	4	0	0	2	8	8	6	8	10	16	11	12	14	10	7	13	6	14	16	4	21	10	24	13	16	14	8	19
AABR07020994.1	0	0	0	0	0	0	0	0	0	0	0	0	0	0	0	0	0	0	0	0	0	0	0	0	0	0	0	0	0	0	0	0	0	0	0	0
AABR07020999.1	0	0	0	0	0	0	0	0	0	0	0	0	0	0	0	0	0	0	0	0	0	0	0	0	0	0	0	0	0	0	0	0	0	0	0	0
AABR07021008.1	0	0	0	0	0	0	0	0	0	0	0	0	0	0	0	0	0	0	0	0	0	0	0	0	2	0	0	0	0	2	0	0	0	0	0	0
AABR07021022.1	0	2	0	0	0	0	0	0	0	0	0	2	0	0	0	0	0	2	0	2	0	0	2	0	0	0	0	0	0	0	0	2	0	0	4	0
AABR07021066.1	0	0	0	0	0	0	0	0	0	0	0	0	0	0	0	0	0	0	0	0	0	0	0	0	0	0	0	0	0	0	0	0	0	0	0	0
AABR07021086.1	0	0	0	0	0	2	0	0	0	0	0	0	1	0	0	0	0	0	0	0	2	0	0	0	1	0	0	2	0	0	2	0	0	0	2	0
AABR07021096.1	0	0	0	0	0	0	0	0	0	0	0	0	0	0	0	0	0	0	0	0	0	0	0	0	0	0	0	0	0	0	0	0	0	0	0	0
AABR07021204.1	83	62	45	59	121	119	157	62	44	60	61	70	51	72	37	75	39	59	50	62	24	32	15	42	41	41	41	60	59	62	56	29	60	53	49	43
AABR07021239.1	0	0	0	0	0	0	0	0	0	0	0	0	0	2	0	0	0	0	0	0	0	0	0	0	0	0	0	0	0	0	0	0	0	0	0	0
AABR07021384.1	0	0	0	0	0	0	0	0	0	0	0	0	2	0	0	2	0	0	0	1	0	0	0	0	0	0	0	2	0	0	0	0	0	0	0	0
AABR07021424.1	0	0	0	0	0	4	0	0	4	0	0	2	0	0	0	2	0	0	0	2	0	0	0	0	2	0	0	0	0	0	0	0	0	0	0	0
AABR07021463.1	0	0	0	0	0	0	0	0	0	0	0	0	0	0	0	0	0	0	0	0	0	0	0	0	0	0	0	0	0	0	0	0	0	0	0	0
AABR07021465.1	0	0	0	0	0	0	0	0	0	0	0	0	0	0	0	0	0	0	6	0	0	2	0	0	0	2	2	0	2	0	0	0	4	0	0	0
AABR07021544.2	2	0	2	0	0	0	0	0	0	0	0	0	2	0	0	0	2	2	0	0	0	2	0	0	0	0	0	0	0	0	0	0	0	0	0	0
AABR07021591.1	2	0	0	2	0	0	0	2	0	0	0	0	0	0	0	4	0	0	0	0	0	0	0	0	0	0	0	0	0	0	0	0	0	0	0	0
AABR07021704.1	2	2	9	12	5	3	2	6	4	6	6	2	4	11	2	4	11	10	3	8	2	6	2	2	0	2	9	10	18	2	4	8	3	6	4	2
AABR07021804.1	0	2	0	2	0	0	0	0	0	0	0	0	0	0	0	0	0	0	2	0	0	0	0	0	0	0	0	0	0	0	0	0	0	0	0	0
AABR07021812.1	56	46	152	38	54	32	68	24	36	54	18	10	51	87	32	42	70	86	48	66	78	73	44	11	58	44	56	74	128	106	58	74	84	140	64	78
AABR07021840.1	380	502	742	335	574	429	786	349	499	473	282	381	617	560	543	552	408	617	731	748	578	490	708	594	505	499	635	540	652	604	636	704	569	513	645	720
AABR07021863.1	2	0	4	2	10	0	6	0	6	0	3	0	4	7	0	10	2	7	4	2	3	4	2	6	0	0	2	6	0	2	6	6	13	2	5	11
AABR07021871.1	478	515	563	457	465	562	480	501	566	567	404	481	550	512	374	537	763	722	726	705	670	438	708	591	548	776	510	591	680	493	624	596	476	482	578	628
AABR07021930.1	0	0	2	0	0	0	0	0	0	0	0	0	0	0	0	0	0	0	0	0	0	0	0	0	0	2	0	0	0	0	0	0	0	0	0	0
AABR07021945.1	0	0	0	0	0	0	0	0	0	0	0	0	0	0	0	0	0	0	0	0	0	0	0	0	0	0	0	0	0	0	0	0	0	0	0	0
AABR07021946.1	0	0	0	0	0	0	0	0	0	0	0	0	0	0	0	0	2	0	0	0	0	0	0	0	0	0	0	0	0	0	0	0	0	0	0	0
AABR07021955.1	18	36	80	62	42	50	40	42	40	26	28	22	32	56	32	38	72	54	82	56	60	53	36	44	42	56	64	74	80	68	70	44	60	56	62	74
AABR07021987.1	0	0	0	0	0	0	0	0	0	0	0	0	0	0	0	2	0	0	0	0	0	0	0	0	0	2	0	0	0	0	0	0	0	0	0	0
AABR07021988.1	467	631	889	679	671	546	805	568	486	513	268	240	510	614	372	618	805	669	706	840	647	544	446	397	364	543	881	850	1110	842	845	806	773	776	889	948
AABR07022022.1	0	0	4	4	2	4	2	0	2	0	0	0	2	0	0	0	2	0	0	0	0	2	2	0	0	0	2	0	0	2	0	2	0	0	2	2
AABR07022046.1	2	0	0	0	0	0	0	0	0	0	0	0	0	0	0	0	0	0	0	0	0	0	0	0	0	0	0	0	0	0	0	0	0	0	0	0
AABR07022057.1	0	0	0	0	0	0	0	0	0	0	0	0	0	0	0	0	0	0	0	0	0	0	0	0	0	0	0	0	0	0	0	0	0	0	0	0
AABR07022134.1	0	0	0	0	0	0	0	0	0	0	0	0	0	0	0	0	0	0	0	0	0	0	0	0	0	0	0	0	0	0	0	0	0	0	0	0
AABR07022144.1	154	132	98	66	76	114	72	98	98	94	116	71	98	92	127	104	114	80	106	152	72	79	78	84	66	58	108	96	89	56	112	86	28	32	66	40
AABR07022157.1	2	0	0	0	0	0	0	0	0	0	2	0	4	0	0	0	0	0	0	2	0	0	0	0	0	0	0	4	2	0	0	0	0	0	0	0
AABR07022168.1	0	0	0	0	0	0	0	0	0	0	0	0	0	0	0	0	0	0	0	0	0	0	0	0	0	0	0	0	0	0	0	0	0	0	0	0
AABR07022303.1	0	0	0	0	0	0	0	0	0	0	0	0	0	0	0	0	0	0	0	0	0	0	0	0	0	0	0	0	0	0	0	0	0	0	0	0
AABR07022331.1	0	0	0	0	0	0	0	0	0	0	0	0	0	0	0	0	0	0	0	0	0	0	0	0	0	0	0	0	0	0	0	0	0	0	0	0
AABR07022369.1	0	0	0	0	0	0	0	0	0	0	0	0	0	0	0	0	0	0	0	0	0	0	0	0	0	0	0	0	0	0	0	0	0	0	0	0
AABR07022393.1	0	0	0	2	0	0	0	0	2	0	0	0	0	0	0	0	2	0	0	0	0	0	0	0	0	0	0	0	0	0	0	0	0	0	0	0
AABR07022447.1	0	0	0	0	0	0	0	0	0	0	0	0	0	0	0	0	0	0	0	0	0	0	0	0	0	0	0	0	0	0	0	0	0	0	0	0
AABR07022492.1	0	0	0	0	0	0	0	0	0	0	0	0	0	0	0	0	0	0	0	0	0	0	0	0	0	0	0	0	0	0	0	0	0	0	0	0
AABR07022580.1	0	0	0	0	0	0	0	0	0	0	0	0	0	0	0	0	0	0	0	0	0	0	0	0	0	0	0	0	0	0	0	0	0	0	0	0
AABR07022620.1	0	0	0	0	0	0	0	0	0	0	0	0	0	0	0	0	0	0	0	0	0	0	0	0	0	0	0	0	0	0	0	0	0	0	0	0
AABR07022635.1	0	0	0	0	0	0	0	0	0	0	0	0	0	0	0	0	0	0	0	0	0	0	0	0	0	0	0	0	0	0	0	0	0	0	0	0
AABR07022678.1	0	0	0	0	0	0	0	0	0	0	0	0	0	0	0	0	0	0	0	0	0	0	0	0	0	0	0	0	0	0	0	0	0	0	0	0
AABR07022690.1	0	0	0	0	0	0	0	0	0	0	0	0	0	0	0	0	0	0	0	0	0	0	0	0	0	0	0	0	0	0	0	0	0	0	0	0
AABR07022731.1	0	0	0	0	0	0	0	0	0	0	0	0	0	0	0	0	0	0	0	0	0	0	0	0	0	0	0	0	0	0	0	0	0	0	0	0
AABR07022739.1	0	0	0	0	0	0	0	0	0	0	0	0	0	0	0	0	0	0	0	0	0	0	0	0	0	0	0	0	0	0	0	0	0	0	0	0
AABR07022813.1	0	0	0	0	0	0	0	0	0	0	0	0	0	0	0	0	0	0	0	0	0	0	0	0	0	0	0	0	0	0	0	0	0	0	0	0
AABR07022834.1	0	0	0	0	0	0	0	0	0	0	0	0	0	0	0	0	0	0	0	0	0	0	0	0	0	0	0	0	0	0	0	0	0	0	0	0
AABR07022903.1	0	0	0	0	0	0	0	0	0	0	0	0	0	0	0	0	0	0	0	0	0	0	0	0	0	0	0	0	0	0	0	0	0	0	0	0
AABR07022980.1	0	0	0	0	0	0	0	0	0	0	0	0	0	0	0	0	0	0	0	0	0	0	0	0	0	0	0	0	0	0	0	0	0	0	0	0
AABR07022981.1	0	0	0	0	0	0	0	0	0	0	0	0	0	0	0	0	0	0	0	0	0	0	0	0	0	0	0	0	0	0	0	0	0	0	0	0
AABR07022999.1	0	0	0	0	0	0	0	0	0	0	0	0	0	0	0	0	0	0	0	0	0	0	0	0	0	0	0	0	0	0	0	0	0	0	0	0
AABR07023023.1	0	0	0	0	0	0	0	0	0	0	0	0	0	0	0	0	0	0	0	0	0	0	0	0	0	0	0	0	0	0	0	0	0	0	0	0
AABR07023025.1	0	0	0	0	0	0	0	0	0	0	0	0	0	0	0	0	0	0	0	0	0	0	0	0	0	0	0	0	0	0	0	0	0	0	0	0
AABR07023033.1	0	0	0	0	0	0	0	0	0	0	0	0	0	0	0	0	0	0	0	0	0	0	0	0	0	0	0	0	0	0	0	0	0	0	0	0
AABR07023210.1	0	0	0	0	0	0	0	2	0	0	0	0	0	2	0	0	0	0	0	2	0	0	0	0	0	0	0	0	0	0	0	0	0	0	0	0
AABR07024115.1	0	0	0	0	0	0	0	0	0	0	0	0	0	0	0	0	0	0	0	0	0	0	0	0	0	0	0	0	0	0	0	0	0	0	0	0
AABR07024131.1	10	4	4	6	2	2	0	0	0	0	4	2	2	2	0	0	0	0	2	8	0	0	0	0	2	0	0	0	6	4	0	0	0	6	2	0
AABR07024139.1	0	0	0	0	0	0	0	0	0	0	0	0	0	0	0	0	0	0	0	0	0	0	0	0	0	0	0	0	0	0	0	0	0	0	0	0
AABR07024203.1	2	0	0	2	2	0	2	0	0	0	0	2	0	0	0	0	0	2	0	0	4	0	0	2	0	2	6	0	2	2	4	0	2	0	0	4
AABR07024203.3	0	0	0	0	0	0	0	0	0	0	0	0	0	0	0	0	0	0	0	0	0	0	0	0	0	0	0	0	0	0	0	0	0	0	0	0
AABR07024261.1	0	0	0	0	0	0	0	0	0	0	0	0	0	0	0	0	0	0	0	0	0	0	0	0	0	0	0	0	0	0	0	0	0	0	0	0
AABR07024303.1	0	0	0	0	0	4	0	0	2	0	0	6	0	0	0	0	0	0	2	2	0	0	0	4	0	0	0	0	0	0	0	0	0	0	2	0
AABR07024360.1	0	0	0	0	0	0	0	0	0	0	0	0	0	0	0	0	0	0	0	0	0	0	0	0	0	0	0	0	0	0	0	0	0	0	0	0
AABR07024381.1	54	84	104	65	83	105	101	57	66	86	62	76	73	65	96	90	48	88	85	108	110	67	111	109	62	50	65	55	61	52	48	64	54	41	74	63
AABR07024381.3	0	0	0	0	0	0	0	0	0	0	0	0	0	0	0	0	0	0	0	0	0	0	0	0	0	0	0	0	0	0	0	0	0	0	0	0
AABR07024439.1	14	24	16	20	12	14	24	16	14	24	8	12	12	26	9	17	34	22	18	26	23	12	20	6	27	18	16	16	31	6	24	20	23	17	10	18
AABR07024441.1	0	0	0	1	0	0	0	2	0	0	0	0	0	0	0	0	2	0	0	0	2	0	0	0	0	0	0	0	0	1	0	0	0	0	0	0
AABR07024534.1	0	2	0	0	0	0	0	0	0	0	2	0	2	0	0	0	0	0	0	0	0	0	0	0	0	0	0	2	0	4	0	0	0	2	0	0
AABR07024637.1	0	0	2	2	2	0	0	0	0	0	2	2	0	0	2	0	6	0	0	0	0	2	0	0	0	0	0	0	0	0	2	0	0	2	0	2
AABR07024682.1	0	0	0	0	0	0	0	0	0	0	0	0	0	0	0	0	0	0	0	0	0	0	0	0	0	0	0	0	0	0	0	0	0	0	0	0
AABR07024716.1	0	0	0	0	0	0	0	0	0	0	0	0	0	0	0	0	0	0	0	0	0	0	0	0	0	0	0	0	0	0	0	0	0	0	0	0
AABR07024718.1	0	0	0	0	0	0	0	0	0	0	0	0	0	0	0	0	0	0	0	0	0	0	0	0	0	0	0	0	0	0	0	0	0	0	0	0
AABR07024722.1	0	0	0	0	0	0	0	0	0	0	0	0	0	0	0	0	0	0	0	0	0	0	0	0	0	0	0	0	0	0	0	0	0	0	0	0
AABR07024732.1	0	0	0	0	0	0	0	0	0	0	0	0	0	0	0	0	0	0	0	0	0	0	0	0	0	0	0	0	0	0	0	0	0	0	0	0
AABR07024733.1	0	0	0	2	0	0	0	0	0	0	0	0	0	0	0	0	0	0	0	0	0	0	0	0	0	0	0	0	0	0	0	0	0	0	0	0
AABR07024735.1	0	0	0	0	0	0	0	0	0	0	0	0	0	0	0	0	0	0	0	0	0	0	0	0	0	0	0	0	0	0	0	0	0	0	0	0
AABR07024769.1	31	28	47	17	16	22	53	12	24	42	14	9	40	19	6	23	30	23	18	55	55	28	21	11	25	10	30	37	34	42	20	36	39	47	32	36
AABR07024790.1	0	0	0	0	0	0	0	0	0	0	0	0	0	0	0	0	0	0	0	0	0	0	0	0	0	0	0	0	0	0	0	0	0	0	0	0
AABR07024795.1	8	6	4	4	4	10	2	2	4	8	4	8	3	0	8	4	6	8	2	0	2	4	0	2	6	0	2	6	2	4	2	8	0	2	2	4
AABR07024825.1	0	0	0	0	0	0	0	0	0	0	0	0	0	0	0	0	0	0	0	0	0	0	0	0	0	0	0	0	0	0	0	0	0	0	0	0
AABR07024869.1	0	0	0	0	0	0	0	0	0	0	0	0	0	0	0	0	0	0	0	0	0	0	0	0	0	0	0	0	0	0	0	0	0	0	0	0
AABR07024877.1	0	0	0	0	0	0	0	0	0	0	0	0	0	0	0	0	0	0	0	0	0	2	0	0	0	0	0	0	0	0	0	0	0	0	0	0
AABR07024954.1	0	0	0	0	0	0	0	0	2	0	0	0	0	0	0	0	0	0	0	0	0	0	0	0	0	0	2	0	0	0	0	0	0	0	0	0
AABR07024964.1	0	0	0	0	0	0	0	0	0	0	0	0	0	0	0	0	0	0	0	1	0	0	0	0	0	0	0	2	0	0	2	4	0	0	2	2
AABR07024972.1	0	0	0	0	1	0	0	0	0	2	0	0	2	0	4	0	2	0	0	4	0	2	4	0	0	0	0	2	2	0	0	0	2	0	2	0
AABR07025010.1	441	454	359	265	395	352	319	392	330	463	448	427	289	315	355	329	451	521	304	403	317	241	257	267	321	280	319	301	330	300	266	326	248	206	250	262
AABR07025051.2	0	0	0	0	0	0	0	0	0	0	0	0	0	0	0	0	0	0	0	0	0	0	0	0	0	0	0	0	0	0	0	0	0	0	0	0
AABR07025051.3	0	0	0	0	0	0	0	0	0	0	0	0	0	0	0	0	0	0	0	0	0	0	0	0	0	0	0	0	0	0	0	0	0	0	0	0
AABR07025074.1	0	0	0	0	0	2	1	0	0	0	0	0	0	0	0	0	0	0	0	2	0	0	0	0	0	0	0	0	0	0	0	0	0	0	0	0
AABR07025089.1	3	8	0	2	4	8	2	0	2	11	10	4	6	0	4	2	2	8	4	6	2	0	0	0	0	4	8	2	8	4	2	6	0	4	4	2
AABR07025140.1	8	4	2	8	8	8	30	0	4	4	2	0	2	0	0	2	2	2	8	2	2	0	8	2	6	2	10	4	8	2	2	4	12	6	0	6
AABR07025272.1	0	0	0	0	0	0	0	0	2	0	0	0	0	0	0	0	0	0	0	0	0	0	0	0	0	0	0	2	2	0	0	0	0	0	0	0
AABR07025295.1	444	160	28	36	28	32	40	26	109	54	87	50	44	38	18	18	54	34	30	38	32	32	10	18	16	62	54	68	86	56	52	65	46	40	70	52
AABR07025299.1	0	0	0	0	0	2	0	0	0	0	0	0	0	0	0	0	0	0	0	0	0	0	0	0	0	0	0	0	0	0	0	0	0	0	0	0
AABR07025316.1	160	148	154	127	142	165	192	110	85	133	91	170	188	123	99	135	93	113	174	149	110	88	155	106	85	116	84	80	99	83	130	152	73	83	113	123
AABR07025358.1	0	0	0	0	0	0	0	0	0	0	0	0	0	0	0	0	0	0	0	2	0	0	0	0	0	0	0	0	0	0	0	0	0	0	0	0
AABR07025368.1	16	18	10	8	20	16	14	0	6	22	10	8	10	18	4	11	10	4	16	21	18	8	6	6	6	10	14	24	26	27	14	15	14	18	16	14
AABR07025762.1	0	0	0	0	0	0	0	0	0	0	0	0	0	0	0	0	0	0	0	0	0	0	0	0	0	0	0	0	0	0	0	0	0	0	0	0
AABR07025818.1	0	0	0	0	0	0	0	0	0	0	0	0	0	0	0	0	0	0	0	0	0	0	0	0	0	0	0	0	0	0	0	0	0	0	0	0
AABR07025825.1	0	0	0	0	0	0	0	0	0	0	0	0	0	0	0	0	0	0	0	0	0	0	0	0	0	0	0	0	0	0	0	0	0	0	0	0
AABR07025896.1	0	2	0	0	0	0	0	0	0	0	2	0	0	0	0	0	0	0	0	0	0	0	0	0	0	0	0	0	0	0	0	0	0	0	0	0
AABR07025928.1	0	0	0	0	0	0	0	0	0	0	0	0	0	0	0	0	0	0	0	0	0	0	0	0	0	0	0	0	0	0	0	0	0	0	0	0
AABR07025986.2	0	0	0	0	0	0	0	0	0	0	0	0	0	0	0	0	0	0	0	0	0	0	0	0	0	0	0	0	0	0	0	0	0	0	0	0
AABR07026004.1	0	0	0	0	0	0	0	0	0	0	0	0	0	0	0	0	0	0	0	0	0	0	0	0	0	0	0	0	0	0	0	0	0	0	0	0
AABR07026048.1	0	0	0	0	2	2	2	0	0	0	2	0	0	2	0	0	0	0	0	0	0	0	0	0	0	0	0	2	2	0	0	0	0	0	0	0
AABR07026058.1	0	0	0	0	2	0	2	0	0	0	0	0	0	0	0	0	0	2	0	0	0	0	2	0	0	0	0	2	0	0	2	0	0	2	0	0
AABR07026059.1	0	0	0	0	0	0	0	0	0	0	0	0	0	0	0	0	0	0	0	0	0	0	0	0	0	0	0	0	0	0	0	0	0	0	0	0
AABR07026112.1	28	40	32	40	18	60	41	52	48	42	66	66	50	48	34	30	61	76	74	56	40	54	34	68	48	54	101	168	138	148	136	132	74	64	136	128
AABR07026137.2	548	462	298	349	769	885	1373	389	273	448	420	446	455	629	435	798	258	348	369	432	259	342	253	375	249	375	268	263	393	405	260	297	556	370	330	361
AABR07026233.1	0	0	0	0	0	0	0	0	0	0	0	0	0	0	0	0	0	0	0	0	0	0	0	0	0	0	0	0	0	0	0	0	0	0	0	0
AABR07026236.1	12	5	0	4	8	6	2	4	12	5	8	9	6	10	2	7	7	6	6	6	0	0	0	0	2	8	4	0	11	6	2	6	6	1	1	9
AABR07026240.1	0	0	0	0	0	0	0	0	0	2	0	4	0	0	0	0	0	0	0	0	0	0	0	2	2	0	0	0	0	0	0	0	0	0	0	0
AABR07026240.2	0	0	0	0	0	0	0	0	0	0	0	0	0	0	0	0	0	0	0	0	0	0	0	0	0	0	0	0	0	0	0	0	0	0	0	0
AABR07026270.1	0	0	0	0	0	0	0	0	0	0	0	0	0	0	0	0	0	0	0	0	2	0	0	0	0	0	2	0	0	2	2	0	0	0	0	0
AABR07026271.1	0	0	0	0	0	0	0	0	0	0	0	0	0	0	0	0	0	0	0	0	0	0	0	0	0	0	0	0	0	0	0	0	0	0	0	0
AABR07026271.2	0	0	0	0	0	0	0	0	0	0	0	0	0	0	0	0	0	0	0	0	0	0	0	0	0	0	0	0	0	0	0	0	0	0	0	0
AABR07026291.1	20	38	56	12	34	21	27	17	27	24	12	27	35	45	28	43	35	30	30	35	46	23	31	16	12	14	45	44	65	44	43	20	35	27	26	33
AABR07026294.1	372	474	476	313	346	296	540	398	364	562	342	334	463	320	390	518	510	423	444	592	356	340	378	385	413	418	414	391	520	419	422	410	366	350	280	381
AABR07026361.2	0	0	0	0	2	0	0	0	0	2	0	0	2	4	0	0	0	0	0	0	0	0	0	0	0	0	0	0	0	0	0	0	0	0	0	0
AABR07026399.1	0	0	0	0	0	0	0	0	0	0	0	0	0	0	0	0	0	0	0	0	0	0	0	0	0	0	0	0	0	0	0	0	0	0	0	0
AABR07026424.1	502	502	658	484	573	526	524	652	566	468	424	328	514	598	402	658	1035	806	799	847	686	557	614	471	609	736	722	604	862	750	580	624	530	496	620	686
AABR07026536.1	14	8	4	6	4	4	4	4	0	8	4	0	6	10	0	6	8	6	8	4	5	4	8	2	10	2	12	5	16	12	6	12	8	9	9	4
AABR07026539.1	0	4	0	0	0	0	0	0	0	0	0	0	0	0	0	0	0	4	2	0	2	0	0	0	0	0	2	0	2	0	0	2	0	0	0	0
AABR07026557.1	2	6	0	0	0	0	0	0	0	2	0	0	2	0	0	0	2	0	2	0	0	0	0	0	2	0	0	0	0	0	0	0	0	0	4	0
AABR07026596.1	0	0	0	0	0	0	0	0	0	0	0	0	0	0	0	0	0	0	0	0	0	0	0	0	0	0	0	0	0	0	0	0	0	0	0	0
AABR07026596.2	0	0	0	0	0	0	0	0	0	0	0	0	0	0	0	0	0	0	0	0	0	0	0	0	0	0	0	0	0	0	0	0	0	0	0	0
AABR07026654.1	445	635	1169	784	787	637	1003	550	634	810	434	421	865	961	542	788	917	1017	1258	1138	1238	991	1106	799	828	1076	1073	1086	1014	1037	1149	1194	978	1029	1048	1262
AABR07026805.1	2	12	14	2	6	6	2	0	2	10	4	4	6	2	4	4	4	4	8	6	6	0	4	2	0	10	10	6	12	4	10	2	22	6	6	6
AABR07026805.2	2	6	0	0	0	0	2	0	0	0	0	0	2	0	0	2	0	4	0	2	2	0	0	0	0	0	0	0	0	0	0	0	0	0	0	0
AABR07026842.1	0	0	0	0	0	0	0	0	0	0	0	0	0	0	0	0	0	0	0	0	0	0	0	0	0	0	0	0	0	0	0	0	0	0	0	0
AABR07026892.1	0	2	4	2	2	0	0	2	2	0	0	0	10	0	0	2	2	4	0	4	4	0	2	0	4	4	6	0	7	2	0	2	0	2	0	4
AABR07026893.1	18	34	22	14	12	14	14	8	10	16	22	8	24	18	6	24	34	37	19	38	16	6	4	2	28	14	12	16	50	38	16	32	12	16	15	11
AABR07026915.1	0	0	0	0	0	0	0	0	0	0	0	0	0	0	0	0	0	0	0	0	0	0	0	0	0	0	0	0	0	0	0	0	0	0	0	0
AABR07026929.1	2	2	0	0	0	0	8	4	0	4	2	2	2	0	0	4	2	4	0	2	8	2	4	0	6	2	0	2	4	2	0	10	0	2	0	2
AABR07026930.1	0	0	0	0	0	0	0	0	0	0	0	0	0	0	0	0	0	0	0	0	0	0	0	0	0	0	0	0	0	0	0	0	0	0	0	0
AABR07026957.1	12	2	16	10	14	2	13	2	2	26	4	4	4	16	6	4	10	2	2	14	2	8	0	4	4	6	10	2	14	4	2	4	12	8	8	10
AABR07026997.1	0	0	0	0	0	0	0	0	0	2	0	0	0	0	0	0	0	0	0	0	0	0	0	0	0	0	0	0	0	0	0	0	0	0	0	0
AABR07027015.1	0	0	0	0	0	0	0	0	0	0	0	0	0	0	0	0	0	0	0	0	0	0	0	0	0	0	0	0	2	0	0	0	0	0	0	0
AABR07027088.1	0	0	0	2	0	4	4	0	0	0	0	0	0	0	0	0	0	0	0	0	2	0	2	0	0	0	0	0	0	0	0	0	0	2	0	0
AABR07027098.1	2	0	0	0	0	2	0	0	0	0	0	0	0	0	0	0	0	4	0	0	0	2	0	0	0	0	4	0	0	0	2	0	2	0	2	0
AABR07027111.1	16	12	4	4	8	12	6	2	4	0	14	12	8	4	0	0	2	16	4	6	6	8	4	4	6	8	4	4	10	6	0	6	4	6	6	12
AABR07027128.1	0	0	0	0	0	0	0	0	0	2	0	0	0	0	0	0	0	0	0	0	0	0	2	0	0	0	0	2	0	0	0	0	0	0	0	0
AABR07027235.1	278	268	90	151	275	474	376	164	151	179	170	251	183	275	148	292	113	95	127	186	44	88	42	65	97	105	122	159	196	168	128	97	128	114	115	117
AABR07027258.1	0	0	2	0	0	0	0	0	0	0	0	0	0	0	0	0	0	0	0	0	0	0	2	4	0	0	0	4	0	0	0	2	0	0	0	0
AABR07027267.1	70	63	66	56	81	75	77	33	45	69	58	38	56	79	48	60	41	58	73	84	33	20	56	44	36	54	44	47	57	49	36	48	36	32	43	57
AABR07027306.1	212	178	146	100	184	147	116	191	126	298	102	136	136	211	114	186	168	162	189	195	198	144	126	112	138	136	188	230	282	178	164	136	228	202	182	174
AABR07027324.1	0	0	0	0	0	0	0	0	0	0	0	0	0	0	0	0	0	0	0	0	0	0	0	0	0	0	0	0	0	0	0	0	0	0	0	0
AABR07027339.1	0	0	0	0	0	0	0	0	0	0	0	0	0	0	0	0	0	0	0	0	0	0	0	0	0	0	0	0	0	0	0	0	0	0	0	0
AABR07027342.1	0	0	0	0	0	2	2	0	0	0	0	0	2	0	0	0	0	0	0	0	0	0	2	0	0	0	0	0	0	0	0	2	0	0	0	0
AABR07027368.1	0	0	0	0	0	4	0	0	0	2	0	0	0	0	0	0	0	0	0	0	0	0	0	0	0	0	0	0	0	0	0	0	0	0	0	0
AABR07027447.1	0	0	0	0	0	0	0	0	0	0	0	0	0	0	0	0	0	0	0	0	0	0	0	0	0	0	0	0	0	0	0	0	0	0	0	0
AABR07027450.1	0	0	0	0	0	0	0	0	0	0	0	0	0	0	0	0	0	0	0	0	0	0	0	0	0	0	0	0	0	0	0	0	0	0	0	0
AABR07027451.1	0	0	0	0	0	0	0	0	0	0	0	0	0	0	0	0	0	0	0	0	0	0	0	0	0	0	0	0	0	0	0	0	0	0	0	0
AABR07027457.1	0	0	0	0	0	0	0	0	0	0	0	0	0	0	0	0	0	0	0	0	0	0	0	0	0	0	0	0	0	0	0	0	0	0	0	0
AABR07027458.1	0	0	0	0	0	0	0	0	0	0	0	0	0	0	0	0	0	0	0	0	0	0	0	0	0	0	0	0	0	0	0	0	0	0	0	0
AABR07027466.1	0	0	0	0	0	0	0	0	0	0	0	0	0	0	0	0	0	0	0	0	0	0	0	0	0	0	0	0	0	0	0	0	0	0	0	0
AABR07027545.1	0	0	0	0	0	0	0	0	0	0	0	0	0	0	0	0	0	0	0	0	0	0	0	0	0	0	0	0	0	0	0	0	0	0	0	0
AABR07027567.1	16	8	24	20	20	28	20	14	14	24	6	6	28	20	12	18	26	22	22	28	36	16	28	16	16	11	22	20	18	22	16	8	10	11	16	8
AABR07027637.1	0	0	0	0	0	0	0	0	0	0	0	0	0	0	0	0	0	0	0	0	0	0	0	0	0	0	0	0	0	0	0	0	0	0	0	0
AABR07027718.1	0	0	0	0	0	0	0	0	0	0	0	0	0	0	0	0	2	0	0	0	0	0	0	0	0	0	0	0	0	0	0	0	0	0	0	0
AABR07027730.1	0	0	0	0	0	0	0	0	0	0	0	0	0	0	0	0	0	0	0	0	0	0	0	0	0	0	0	0	0	0	0	0	0	0	0	0
AABR07027750.1	0	2	0	2	1	2	0	0	2	0	0	0	0	0	0	2	0	2	0	0	0	0	0	0	2	0	0	0	0	0	0	0	0	0	0	0
AABR07027799.1	0	2	2	0	0	4	4	0	4	0	0	0	4	0	0	2	10	4	2	2	4	6	0	0	2	0	8	2	2	0	8	2	4	6	0	2
AABR07027809.1	2	2	4	0	2	0	0	2	2	0	2	2	6	2	0	0	4	0	2	2	2	0	0	0	0	0	6	4	8	2	4	0	0	2	2	4
AABR07027809.2	0	0	0	0	0	0	0	0	0	0	0	0	0	0	0	0	0	0	0	0	0	0	0	0	0	0	0	0	0	0	0	0	0	0	0	0
AABR07027811.2	0	0	0	0	0	0	0	0	0	0	0	0	0	0	0	0	0	0	0	0	0	0	0	0	0	0	0	2	0	2	0	0	0	0	0	0
AABR07027819.1	0	2	6	0	2	2	2	2	2	2	0	0	4	1	2	0	2	0	0	0	0	4	0	0	0	2	2	2	0	0	4	0	0	0	2	2
AABR07027870.1	514	614	733	356	588	418	856	450	562	1436	356	405	628	490	624	496	573	734	702	913	602	544	500	554	522	564	662	503	712	622	574	609	649	506	458	585
AABR07027872.1	2	0	0	6	0	0	0	0	0	2	0	8	0	0	2	2	0	4	4	0	0	2	0	0	0	0	0	0	0	0	0	0	2	2	0	0
AABR07027902.1	70	60	40	44	66	70	86	62	88	70	52	50	28	56	64	96	42	34	76	58	36	30	46	40	36	50	42	38	42	27	28	42	34	26	28	32
AABR07027925.1	4	6	4	2	0	4	8	4	0	0	0	2	0	0	2	0	2	4	4	6	8	2	2	2	2	0	4	0	12	4	6	13	4	2	6	10
AABR07027925.2	0	0	0	0	0	0	0	0	0	0	0	0	0	0	0	0	0	0	0	0	0	0	0	0	0	0	0	0	0	0	0	0	0	0	0	0
AABR07028009.1	0	0	0	2	0	0	0	0	0	0	0	0	0	0	0	0	0	0	0	0	0	0	0	0	0	0	0	0	0	0	0	0	0	0	0	0
AABR07028049.1	0	0	0	0	0	0	0	0	0	0	0	0	0	0	0	0	0	0	0	0	0	0	0	0	0	0	0	0	0	0	0	0	0	0	0	0
AABR07028137.1	0	0	0	0	0	0	4	0	0	0	0	0	0	0	0	0	0	0	0	0	0	0	0	0	0	0	0	0	0	0	0	0	0	0	0	0
AABR07028157.1	0	0	0	0	0	0	0	0	0	0	0	0	0	0	0	0	0	2	0	0	0	0	0	0	0	0	0	0	0	0	0	0	0	0	0	0
AABR07028349.1	0	0	0	2	0	2	0	4	0	0	0	0	0	2	0	4	0	2	2	1	0	0	0	0	0	0	0	0	2	0	0	4	2	0	4	0
AABR07028352.1	146	232	357	245	406	334	430	468	117	126	132	98	234	280	204	310	156	198	288	196	362	259	268	238	204	218	156	244	229	132	210	168	108	145	172	214
AABR07028354.1	0	0	0	0	0	0	2	0	0	0	0	0	0	0	0	0	0	0	0	0	0	0	0	0	0	0	0	0	0	0	0	0	0	0	0	0
AABR07028446.1	0	0	2	0	0	0	0	0	0	0	0	2	0	0	0	0	0	0	0	0	0	0	2	0	0	2	0	0	0	0	0	0	0	0	0	0
AABR07028488.1	83	112	192	72	99	98	123	104	72	75	88	42	84	150	62	62	194	110	89	122	89	69	58	58	52	118	157	210	256	204	148	129	126	161	154	204
AABR07028558.1	0	0	0	0	0	1	0	0	0	0	0	0	0	0	0	2	1	0	0	0	0	0	0	0	0	0	0	0	0	2	4	2	0	0	0	0
AABR07028568.1	0	0	0	0	0	0	0	0	0	0	0	0	0	0	0	0	0	0	0	0	0	0	0	0	0	0	0	0	0	0	0	0	0	0	0	0
AABR07028615.1	90	72	90	30	62	60	60	88	30	41	28	30	54	105	32	64	98	76	76	96	56	74	38	48	32	60	100	152	172	100	112	90	101	104	144	142
AABR07028665.1	0	0	0	0	0	0	0	0	0	0	0	0	0	0	0	0	0	0	0	0	0	0	0	0	0	0	0	0	0	0	0	0	0	0	0	0
AABR07028668.1	0	0	0	0	0	2	0	0	0	0	0	0	0	0	0	0	0	0	0	0	0	0	0	0	0	0	0	0	0	0	0	0	0	0	0	0
AABR07028691.1	0	0	0	0	0	0	0	0	0	0	0	0	0	0	0	0	0	0	0	0	0	0	0	0	0	0	0	0	0	2	0	0	0	0	0	0
AABR07028748.1	0	0	0	2	0	2	0	0	0	0	0	1	2	0	0	0	0	0	0	2	0	0	0	2	0	0	2	0	0	0	0	0	0	0	0	1
AABR07028749.1	0	0	0	0	0	0	0	0	0	0	0	0	0	0	0	0	0	0	0	0	0	0	0	0	0	0	0	0	2	0	0	0	0	0	0	0
AABR07028768.1	27	24	36	29	58	20	23	17	24	31	7	17	26	71	18	18	34	38	31	53	8	11	0	10	18	36	32	11	42	51	5	30	17	34	27	23
AABR07028769.1	1591	1682	2216	1382	1840	2088	2430	2696	1593	1182	1812	1951	1909	2073	2099	2589	2172	1929	2293	2151	2245	1712	2017	2050	1988	2293	1422	1770	1698	1436	1678	1410	968	1193	1503	1889
AABR07028785.1	0	0	0	0	2	0	0	0	0	2	0	0	0	0	0	0	1	0	0	0	0	0	0	0	2	0	0	0	0	0	0	0	4	0	0	0
AABR07028795.1	20	14	20	16	12	12	6	8	24	16	12	12	18	26	4	38	54	16	30	28	8	10	6	6	24	16	24	20	20	20	2	12	2	8	12	18
AABR07028805.1	7	8	19	4	10	6	12	8	21	10	4	10	14	16	12	8	18	2	14	14	16	2	2	2	8	2	16	5	14	12	2	6	14	8	2	10
AABR07028816.1	2	1	0	2	0	0	0	0	0	0	2	0	0	0	0	1	5	0	0	4	0	0	0	0	0	2	0	0	2	1	0	0	0	0	0	0
AABR07028839.1	4	4	0	0	0	2	0	0	0	0	0	0	0	0	0	2	0	0	0	0	0	0	2	0	0	0	0	6	0	0	0	2	0	0	0	0
AABR07028859.1	0	2	0	2	0	0	0	2	0	0	0	0	0	0	0	2	0	0	0	0	0	0	0	0	0	0	0	0	0	0	0	0	0	0	0	0
AABR07028872.1	10	4	22	2	0	0	24	0	0	0	0	0	0	2	2	0	0	0	0	2	2	0	0	0	0	0	0	0	0	0	0	0	0	0	0	0
AABR07028887.1	12	11	71	34	20	28	49	7	16	8	3	2	23	46	4	6	28	26	35	32	60	31	31	28	18	54	39	38	67	37	45	34	29	33	48	63
AABR07028902.1	50	60	62	28	62	28	58	16	38	78	24	22	69	68	46	44	40	64	70	66	50	50	36	20	26	26	76	62	132	44	48	55	76	48	66	50
AABR07028970.2	0	0	0	0	0	0	0	0	0	0	0	0	0	0	0	0	0	0	0	2	0	0	0	0	0	0	2	0	0	0	0	0	0	0	2	0
AABR07028989.1	2	4	2	4	6	2	4	8	6	4	2	0	4	0	4	4	0	2	0	10	6	6	0	4	4	0	4	2	6	6	0	10	2	0	4	2
AABR07028997.1	2	10	12	2	10	6	10	12	6	2	9	2	2	14	4	20	6	26	6	19	6	6	13	12	6	2	12	4	26	10	6	8	4	4	9	12
AABR07028999.1	0	2	0	0	0	2	0	0	0	0	0	4	0	2	0	0	0	0	0	0	0	0	0	0	0	0	0	0	2	0	0	0	0	0	0	0
AABR07029002.1	0	0	0	0	0	0	0	0	0	0	0	0	0	0	0	0	0	0	0	0	0	0	0	0	0	0	0	0	0	0	0	0	0	0	1	0
AABR07029002.2	80	48	80	60	56	54	80	66	42	70	70	48	66	96	86	74	122	96	76	98	76	72	101	50	82	60	88	114	96	128	102	78	104	76	62	106
AABR07029002.3	0	0	0	5	2	0	6	0	2	8	0	0	0	0	0	0	0	0	0	2	0	0	0	0	2	0	4	0	2	0	0	0	0	0	4	0
AABR07029006.1	0	0	0	0	0	0	0	0	0	0	0	0	0	0	0	0	0	0	0	0	0	0	0	0	0	0	0	0	0	0	0	0	0	0	0	0
AABR07029195.1	6	4	4	2	0	0	4	13	2	4	0	6	6	4	8	5	10	0	8	2	2	4	4	12	0	0	10	2	2	4	10	2	4	0	0	4
AABR07029198.1	488	486	336	292	330	340	260	384	405	459	460	412	402	304	226	408	862	723	342	569	380	262	310	346	394	534	466	422	550	385	311	360	234	272	388	400
AABR07029198.2	0	0	0	0	0	0	0	0	0	0	0	0	0	0	0	0	0	0	0	0	0	0	0	0	0	0	0	0	0	0	0	0	0	0	0	0
AABR07029202.1	2	0	0	0	0	0	0	0	0	0	0	0	0	0	0	0	0	0	0	0	0	0	0	0	0	0	0	0	0	0	0	0	0	0	0	0
AABR07029262.1	2	0	4	0	0	2	4	0	0	0	0	0	0	6	0	0	6	0	0	2	0	0	0	0	0	0	0	0	0	0	2	3	0	0	0	0
AABR07029269.1	12	10	26	14	10	8	38	14	10	8	10	2	18	24	10	14	24	32	22	50	28	24	14	6	8	12	28	20	18	28	12	34	18	30	24	24
AABR07029272.1	14	8	20	2	16	14	10	6	4	4	6	4	4	4	2	18	12	4	22	6	14	2	2	2	12	8	12	21	10	6	16	18	10	18	12	10
AABR07029275.1	315	224	157	112	147	135	125	185	174	163	200	197	124	134	106	160	482	350	206	243	208	133	137	218	244	333	182	233	288	175	167	130	113	138	149	228
AABR07029410.1	0	2	0	0	0	2	0	0	0	0	0	9	0	0	0	2	0	0	0	0	0	0	0	0	0	0	0	0	0	0	0	0	0	0	0	0
AABR07029467.2	45	66	24	26	68	94	40	16	41	60	18	38	56	50	8	88	36	27	24	46	2	12	4	6	41	30	14	12	26	21	10	8	12	16	10	21
AABR07029470.2	0	0	0	0	0	0	0	0	0	0	0	0	0	0	0	0	0	0	2	0	0	0	0	0	0	0	0	0	0	0	0	0	0	0	0	0
AABR07029559.1	0	0	0	0	0	0	0	0	0	0	0	0	0	0	0	2	0	0	0	0	0	0	0	0	0	0	0	0	0	0	0	0	0	0	0	0
AABR07029573.3	0	0	0	0	0	0	0	0	0	0	0	0	0	0	0	2	0	0	0	0	0	0	0	0	0	0	0	0	0	0	0	0	0	0	0	0
AABR07029581.1	619	723	828	810	842	984	1023	1118	603	442	580	618	825	922	754	1036	1242	1176	1332	1202	1141	750	1226	1096	920	1327	772	826	829	728	806	646	482	592	725	844
AABR07029596.1	18	24	48	30	36	27	22	26	18	26	8	8	58	38	12	26	106	62	49	56	95	34	45	38	34	64	65	106	109	81	75	56	46	60	63	54
AABR07029605.1	210	254	510	228	376	307	553	300	268	258	228	252	318	263	384	242	160	295	389	326	314	196	500	431	274	300	264	288	286	240	346	376	236	286	346	452
AABR07029613.1	5	2	4	6	0	2	4	0	0	0	2	0	0	3	6	1	4	4	2	2	0	6	4	6	2	8	4	4	0	0	3	2	0	4	2	0
AABR07029651.1	54	62	84	64	68	52	56	52	34	63	44	28	56	98	44	80	100	82	86	101	94	46	58	50	50	72	108	108	122	116	70	74	98	72	88	138
AABR07029661.1	46	48	30	42	12	16	24	21	18	11	20	38	18	26	17	24	45	41	57	36	32	21	21	22	36	46	35	40	50	44	21	26	24	36	34	22
AABR07029675.1	0	0	0	0	0	0	0	0	0	0	0	0	0	0	0	0	0	0	0	0	0	0	0	0	0	0	0	0	0	0	0	0	0	0	0	0
AABR07029741.3	0	0	0	0	0	0	0	0	0	0	0	0	0	0	0	0	0	0	0	0	0	0	0	0	0	0	0	0	0	0	0	0	0	0	0	0
AABR07029742.2	0	0	0	0	0	0	0	0	0	0	0	0	0	0	0	0	0	0	0	0	0	0	0	0	0	0	0	0	0	0	0	0	0	0	0	0
AABR07029809.1	79	64	83	58	93	67	93	52	59	87	47	73	80	50	46	80	52	54	70	85	37	28	69	50	38	65	39	48	76	29	64	68	40	53	30	46
AABR07029836.1	0	0	0	0	0	0	0	0	0	0	0	0	0	0	0	0	0	0	0	0	0	0	0	0	0	0	0	0	0	0	0	0	0	0	0	0
AABR07029862.1	0	0	0	0	0	0	0	0	0	0	0	0	0	0	0	0	0	0	0	0	0	0	0	0	0	0	0	0	0	0	0	0	0	0	0	0
AABR07029863.1	0	0	0	0	0	0	0	0	0	0	0	0	0	0	0	0	0	0	0	0	0	0	0	0	0	0	0	0	0	0	0	0	0	0	0	0
AABR07029863.3	0	2	3	2	1	2	0	0	0	6	3	0	3	7	0	2	5	2	0	3	0	0	0	1	2	6	2	0	1	0	0	0	1	9	0	0
AABR07029863.4	0	0	0	0	0	0	0	0	0	0	0	0	0	0	0	0	0	0	0	0	0	0	0	0	0	0	0	0	0	0	0	0	0	0	0	0
AABR07029890.1	0	0	0	0	0	0	0	0	0	0	0	0	0	0	0	0	0	0	0	0	0	0	0	0	0	0	0	0	0	0	0	0	0	0	0	0
AABR07029918.1	0	0	0	0	0	0	0	0	0	0	0	0	0	0	0	0	0	0	0	0	0	0	0	0	0	0	0	0	0	0	0	0	0	0	0	0
AABR07029925.1	0	0	0	0	0	0	0	0	0	0	0	0	0	0	0	0	0	0	0	0	0	0	0	0	0	0	0	0	0	0	0	0	0	0	0	0
AABR07030053.1	0	0	0	0	2	0	0	0	0	0	0	0	0	0	0	0	0	0	0	0	0	0	0	0	0	0	0	0	0	0	0	0	0	0	0	0
AABR07030085.1	0	0	0	0	0	0	0	0	0	1	0	1	2	0	0	0	0	1	0	0	0	0	0	0	0	0	0	0	0	0	0	0	0	0	0	0
AABR07030122.1	0	0	0	0	0	0	0	0	0	0	0	0	0	0	0	0	0	0	0	0	0	0	0	0	0	0	0	0	0	0	0	0	0	0	0	0
AABR07030125.1	0	0	0	0	0	4	0	0	0	0	2	0	0	0	0	0	0	0	0	0	2	0	0	0	0	0	0	0	0	0	0	0	0	0	0	0
AABR07030143.1	0	0	0	0	0	0	0	0	0	0	0	0	0	0	0	0	0	0	0	0	0	0	0	0	0	0	0	0	0	0	0	0	0	0	0	0
AABR07030162.1	2	5	0	2	4	3	0	4	0	6	1	0	4	2	0	2	4	2	1	2	0	1	0	0	1	0	3	0	0	0	0	0	2	2	0	2
AABR07030184.2	0	0	0	0	0	0	0	0	0	0	0	0	0	0	0	0	0	0	0	0	0	0	0	0	0	0	0	0	0	0	0	0	0	0	0	0
AABR07030263.1	0	0	0	0	0	0	0	0	0	0	0	0	0	0	0	0	0	0	0	0	0	0	0	0	0	0	0	0	0	0	0	0	0	0	0	0
AABR07030335.1	0	0	0	0	0	0	0	0	0	0	0	0	0	0	0	0	0	0	0	0	0	0	0	0	0	0	0	0	0	0	0	0	0	0	0	0
AABR07030359.1	0	0	0	0	0	0	0	0	0	0	0	0	0	0	0	0	0	0	0	0	0	0	0	0	0	0	0	0	0	0	0	0	0	0	0	0
AABR07030375.3	0	0	4	4	2	0	3	0	0	0	0	2	0	2	0	2	0	0	0	0	0	2	0	2	0	2	0	0	2	0	0	0	2	2	0	2
AABR07030425.1	0	0	0	0	0	0	0	0	0	0	0	0	0	0	0	2	0	0	0	0	0	0	0	0	0	0	0	0	0	0	0	0	0	0	0	2
AABR07030435.1	0	0	0	0	0	2	0	0	0	0	0	0	0	2	0	0	0	2	2	2	0	2	0	2	0	0	0	4	0	0	2	0	0	0	0	0
AABR07030443.2	20	16	16	18	12	26	4	16	10	12	12	12	10	2	8	0	22	10	4	18	10	4	10	20	12	22	6	10	12	6	6	8	16	6	6	8
AABR07030469.2	0	0	0	0	0	0	0	0	0	0	0	0	0	0	0	0	0	0	0	0	0	0	0	0	0	0	0	0	0	0	0	0	0	0	0	0
AABR07030471.1	0	0	0	0	0	0	0	0	0	0	0	0	0	0	0	0	0	0	0	0	0	0	0	0	0	0	0	0	0	0	0	0	0	0	0	0
AABR07030494.1	4	2	0	0	0	0	0	0	0	0	6	0	0	0	0	0	0	0	0	0	0	0	0	0	0	0	0	0	0	0	0	0	0	0	0	0
AABR07030520.1	2	2	0	2	7	2	0	0	2	4	2	0	2	2	0	2	0	4	2	2	2	0	2	0	4	2	2	4	0	4	2	2	4	0	4	2
AABR07030521.1	77	90	86	102	108	58	107	64	106	145	68	45	83	72	44	76	62	78	84	77	61	56	60	58	42	50	68	52	101	104	48	74	59	62	62	68
AABR07030543.1	0	2	0	0	0	2	0	0	0	0	0	0	2	2	2	2	0	0	0	0	0	0	0	0	0	2	0	0	0	0	0	0	0	2	0	0
AABR07030544.1	6	2	2	4	0	2	0	0	2	0	2	0	2	4	0	0	0	2	2	2	2	0	0	2	0	2	0	2	2	2	0	2	2	0	2	0
AABR07030590.1	0	4	4	2	0	0	4	0	0	3	2	0	0	2	0	2	2	0	4	0	2	0	2	0	2	0	0	4	0	2	2	0	0	0	0	0
AABR07030603.1	2	2	16	2	6	8	10	2	0	10	4	2	22	6	0	8	10	10	10	6	4	4	6	6	6	0	8	2	18	6	0	4	0	4	2	4
AABR07030603.2	0	0	6	0	4	2	0	2	2	2	0	0	8	0	0	0	8	4	2	2	0	0	4	2	2	2	2	0	2	0	0	2	0	4	0	0
AABR07030630.1	0	2	0	0	0	0	0	4	2	1	2	0	0	0	0	0	0	0	0	2	0	2	0	0	0	0	2	0	0	2	0	0	0	0	0	0
AABR07030647.1	0	0	0	0	0	0	0	2	0	0	0	0	0	0	0	0	0	0	0	0	0	0	0	0	0	0	0	0	0	0	0	2	0	0	0	0
AABR07030729.1	0	2	0	4	2	2	0	0	0	0	0	4	2	0	2	2	0	0	4	0	0	0	2	4	0	0	2	4	0	2	0	2	0	0	0	0
AABR07030771.1	0	0	0	2	0	0	0	0	0	0	0	0	0	0	0	0	0	0	0	0	0	0	0	0	0	0	0	0	0	0	0	0	0	0	0	0
AABR07030773.1	0	0	0	0	0	0	0	0	0	0	0	0	0	2	0	0	0	0	0	0	0	0	0	0	0	0	0	0	0	0	0	0	0	0	0	0
AABR07030793.1	0	0	2	0	0	0	0	2	0	0	0	0	0	0	0	0	0	0	0	0	0	2	0	0	0	0	0	0	0	0	0	0	0	0	0	0
AABR07030861.1	168	164	88	127	174	215	152	160	96	89	93	86	122	184	90	176	210	144	120	164	88	93	46	86	115	127	135	155	160	156	130	81	96	100	131	140
AABR07030901.1	0	2	4	58	0	6	2	6	2	4	0	4	2	0	10	2	6	2	2	4	4	2	4	6	0	2	14	6	10	10	0	0	0	10	4	14
AABR07030903.1	10	14	24	14	8	22	12	22	14	19	12	9	10	12	2	12	12	8	10	16	4	18	8	8	10	6	14	8	24	30	6	14	24	12	20	18
AABR07030926.1	32	36	10	6	6	10	8	12	14	38	14	24	12	8	0	26	38	22	18	46	2	0	4	2	15	12	18	8	18	14	8	4	4	10	2	6
AABR07030977.1	0	0	0	0	0	0	0	0	0	0	0	0	0	0	0	0	0	0	0	0	0	0	0	0	0	0	0	0	0	0	0	0	0	0	0	0
AABR07030995.1	0	0	0	0	0	0	0	0	0	0	0	0	0	0	0	0	0	0	0	0	0	0	0	0	0	0	0	0	0	0	0	0	0	0	0	0
AABR07031019.1	0	0	0	0	0	0	0	0	0	0	0	0	0	0	0	0	0	0	0	0	0	0	0	0	0	0	0	0	0	0	0	0	0	0	0	0
AABR07031089.1	2	2	0	2	0	0	2	0	0	0	2	2	0	0	0	2	0	0	0	1	0	0	2	0	0	0	0	0	0	0	0	0	0	0	0	4
AABR07031158.1	0	0	0	0	0	0	0	0	0	0	0	0	0	0	0	0	0	0	0	0	0	0	0	0	0	0	0	0	0	0	0	0	0	0	0	0
AABR07031193.1	11	18	6	62	12	20	18	10	2	4	4	8	4	10	10	6	0	18	6	28	8	0	8	0	2	4	8	14	26	14	2	6	2	8	6	6
AABR07031445.1	184	174	258	144	196	162	240	169	98	114	83	68	170	162	98	182	276	242	280	212	252	196	208	158	174	276	379	430	392	374	374	262	283	296	332	418
AABR07031480.1	18	15	24	16	18	14	14	8	10	18	12	16	17	8	12	14	14	18	12	20	30	9	20	18	12	12	17	17	20	26	13	15	30	14	22	12
AABR07031491.2	2349	2259	2384	1398	1961	1688	2243	1842	1642	2710	1562	1675	2039	1904	2128	2309	2368	2235	2757	2618	2411	1889	2275	2441	2030	2632	2442	2816	3075	2505	2379	2156	2119	1990	2302	2693
AABR07031494.1	12	24	22	22	26	30	24	12	12	30	19	10	33	28	18	26	30	34	53	40	36	32	26	14	34	20	16	38	28	32	18	14	24	23	20	30
AABR07031505.1	0	0	2	0	0	4	0	0	2	0	0	0	0	0	0	0	0	0	0	0	0	0	0	0	0	0	0	0	0	2	0	0	0	0	0	0
AABR07031533.1	68	56	42	18	54	36	30	16	16	60	14	28	32	34	4	16	40	42	24	52	24	28	14	14	24	32	54	20	84	32	40	28	60	46	52	56
AABR07031538.1	0	0	0	0	0	0	0	0	0	0	0	0	0	0	0	0	0	0	0	0	0	0	0	0	0	0	0	0	0	0	0	0	0	0	0	0
AABR07031666.1	0	0	0	0	0	0	0	0	0	0	0	0	0	4	0	0	2	0	2	2	0	0	0	0	0	0	0	0	0	2	0	0	0	0	0	0
AABR07031674.6	0	0	0	0	0	0	0	0	0	0	0	0	0	0	0	0	0	0	0	0	0	0	0	0	0	0	0	0	0	0	0	0	0	0	0	0
AABR07031691.1	0	0	0	2	0	0	0	2	0	4	2	0	0	0	0	0	0	0	0	0	0	0	0	0	0	0	2	0	4	0	0	2	2	0	0	0
AABR07031734.13	2	28	16	6	6	10	10	6	12	4	2	6	0	16	2	6	12	4	6	16	4	8	4	6	2	10	6	6	16	12	12	6	8	10	10	12
AABR07031734.9	28	36	54	18	42	34	44	24	10	22	8	14	18	18	6	14	24	36	30	64	10	16	8	16	14	10	28	10	42	20	16	12	30	28	42	26
AABR07031756.1	494	486	793	539	558	414	702	450	520	486	412	378	682	595	514	538	628	733	922	830	746	597	840	716	476	691	625	676	756	624	751	667	574	590	649	763
AABR07031756.2	24	12	50	20	26	11	28	17	13	16	14	4	33	37	6	20	30	28	46	56	40	32	26	17	22	16	40	50	57	36	50	51	40	55	38	56
AABR07031918.1	0	0	0	0	0	0	0	0	0	0	0	0	0	0	0	0	0	0	0	0	0	0	0	0	0	0	0	0	0	0	0	0	0	0	0	0
AABR07031937.1	0	0	0	0	0	0	0	0	0	0	0	0	0	0	0	0	0	0	0	0	0	0	0	0	0	0	0	0	0	0	0	0	0	0	0	0
AABR07031947.1	0	0	0	0	0	0	0	0	0	0	0	0	0	0	0	0	0	0	0	0	0	0	0	0	0	0	0	0	0	0	0	0	0	0	0	0
AABR07031963.1	34	20	14	16	28	20	25	30	37	35	31	45	28	16	18	12	20	23	28	34	10	12	8	4	24	17	23	10	28	10	8	18	10	14	19	6
AABR07032097.1	20	54	38	52	32	10	28	12	40	40	28	16	44	34	56	36	30	38	36	73	46	22	36	30	16	22	44	32	24	16	30	32	26	18	28	36
AABR07032202.1	0	0	0	0	0	2	0	0	0	0	0	0	0	0	0	0	0	0	0	0	0	0	0	0	0	0	0	0	0	0	0	0	0	0	0	0
AABR07032261.2	0	0	0	0	0	0	0	0	0	0	0	0	0	0	0	0	0	0	0	0	0	0	0	0	0	0	0	0	0	0	0	0	0	0	0	0
AABR07032265.1	0	0	0	0	0	0	0	0	0	0	0	0	0	0	0	0	0	0	0	0	0	0	0	0	0	0	0	0	0	0	0	0	0	0	0	0
AABR07032277.1	0	0	0	0	0	0	0	0	0	0	0	0	0	0	0	0	0	0	0	0	0	0	0	0	0	0	0	0	0	0	0	0	0	0	0	0
AABR07032317.1	0	0	0	0	0	0	0	0	0	0	0	0	0	0	0	0	0	0	0	0	0	0	0	4	0	0	0	0	0	0	0	0	0	0	2	0
AABR07032328.1	0	0	0	0	2	0	0	0	0	0	0	0	0	0	0	0	0	0	0	0	0	0	0	0	0	0	0	0	0	0	0	0	0	0	0	0
AABR07032338.1	0	2	2	2	2	2	4	0	0	4	0	0	0	0	0	0	0	0	2	6	0	0	0	0	0	0	0	4	2	0	0	0	4	0	0	2
AABR07032392.1	3	6	6	6	0	0	0	2	2	4	2	2	2	8	1	2	2	4	2	6	0	4	0	2	6	8	4	8	4	4	6	0	0	0	7	2
AABR07032457.1	0	0	0	2	0	0	0	0	0	0	0	0	0	0	0	0	0	0	0	0	0	0	0	0	0	0	0	0	0	0	0	0	0	0	0	0
AABR07032503.1	0	0	0	0	0	0	0	0	0	0	0	0	0	0	0	0	0	0	0	0	0	0	0	0	0	0	0	0	0	0	0	0	0	0	0	0
AABR07032520.1	16	10	30	16	26	24	14	18	28	36	6	14	20	36	14	24	64	50	48	52	32	16	28	48	42	34	32	36	52	20	28	26	42	22	20	22
AABR07032520.2	0	0	0	0	0	0	0	0	0	0	0	0	0	0	0	0	0	0	0	0	0	0	0	0	0	0	0	0	0	0	0	0	0	0	0	0
AABR07032582.1	0	0	0	0	0	0	0	0	0	0	0	0	0	0	0	0	0	0	0	0	0	0	0	0	0	0	0	0	0	0	0	0	0	0	0	0
AABR07032622.1	0	0	0	0	0	0	0	0	0	0	0	0	2	0	0	0	0	0	0	0	0	0	0	0	0	0	0	0	0	0	0	0	0	0	0	0
AABR07032862.1	6	2	0	0	0	0	0	0	2	0	0	0	0	0	0	0	0	0	0	0	0	0	0	0	0	0	0	0	0	0	0	0	0	0	0	0
AABR07032888.1	0	0	0	0	0	0	0	0	0	0	0	0	0	0	0	0	0	0	0	0	0	0	0	0	0	0	0	0	0	0	0	0	0	0	0	0
AABR07032904.1	2	16	6	12	4	2	0	2	4	8	0	2	6	8	2	12	2	8	6	4	2	4	0	2	2	0	8	6	8	0	2	0	2	0	2	0
AABR07033023.1	14	26	56	40	22	24	58	20	26	26	14	18	34	40	30	36	34	46	40	40	16	44	32	20	30	44	40	52	28	43	44	46	40	48	28	38
AABR07033047.1	0	0	0	0	0	0	0	0	0	0	0	0	0	0	0	0	0	0	0	0	0	0	0	0	0	0	0	0	0	0	0	0	0	0	0	0
AABR07033287.1	0	0	0	0	0	0	0	0	0	0	0	0	0	0	0	0	0	0	0	0	0	0	0	0	0	0	0	0	0	0	0	0	0	0	0	0
AABR07033318.1	46	36	20	24	42	24	52	22	44	30	26	22	43	32	24	24	30	34	46	60	16	24	18	38	30	30	34	28	31	24	16	26	24	25	27	30
AABR07033324.1	28	44	64	54	43	39	32	50	33	43	20	7	56	60	17	38	47	34	79	66	35	40	19	28	21	44	51	69	74	64	38	48	33	42	39	29
AABR07033357.1	0	0	0	0	0	0	0	0	0	0	0	0	0	0	0	0	0	0	0	0	0	0	0	0	0	0	0	0	0	0	0	0	0	0	0	0
AABR07033579.1	0	0	0	0	0	0	0	0	0	0	0	0	0	0	0	0	0	0	0	0	0	0	0	0	0	0	0	0	0	0	0	0	0	0	0	0
AABR07033579.2	0	0	0	0	0	0	0	0	0	0	0	0	0	0	0	0	0	0	0	0	0	0	0	0	0	0	0	0	0	0	0	0	0	0	0	0
AABR07033579.3	0	0	0	0	0	0	0	0	0	0	0	0	0	0	0	0	0	0	0	0	0	0	0	0	0	0	0	0	0	0	0	0	0	0	0	0
AABR07033580.1	0	0	0	0	0	0	0	0	0	0	0	0	0	0	0	0	0	0	0	0	0	0	0	0	0	0	0	0	0	0	0	0	0	0	0	0
AABR07033590.1	0	0	0	0	2	0	0	0	0	0	0	2	0	0	0	0	0	0	0	0	0	2	0	0	0	0	0	0	0	1	0	0	0	0	0	0
AABR07033607.1	0	0	0	0	0	0	2	0	0	0	0	0	0	0	0	0	0	0	2	0	0	0	0	0	0	0	0	0	0	0	0	0	0	0	0	0
AABR07033612.1	0	2	0	0	0	0	0	0	0	0	0	0	0	0	0	0	0	0	0	0	0	0	0	0	0	0	0	0	0	0	0	0	0	0	0	0
AABR07033745.2	0	0	0	0	0	0	0	0	0	0	0	0	0	0	0	0	0	0	0	0	2	0	0	0	0	2	0	0	0	0	0	0	0	0	0	2
AABR07033851.1	4	2	4	0	6	0	7	0	3	4	0	0	0	0	2	6	0	6	2	4	2	0	0	6	0	0	4	0	2	2	2	2	2	2	0	0
AABR07033882.1	53	36	28	16	34	2	22	8	20	70	12	8	26	34	22	16	26	16	34	36	32	10	6	10	18	10	38	16	26	28	36	30	38	31	28	40
AABR07033887.1	10	30	58	18	22	22	62	20	12	12	22	12	24	48	16	32	32	18	42	36	36	32	26	24	18	28	26	38	38	26	24	38	32	22	28	38
AABR07033979.1	2	0	2	0	2	4	0	0	0	2	2	2	0	6	0	0	0	2	0	0	0	0	0	0	0	0	2	4	0	2	0	0	0	2	0	0
AABR07033987.1	0	0	0	0	0	0	0	0	0	0	0	0	0	0	0	0	0	0	0	0	0	0	0	0	0	0	0	0	0	0	0	0	0	0	0	0
AABR07034008.1	0	0	0	0	0	0	0	0	0	0	0	0	0	0	0	0	0	0	0	0	0	0	0	0	0	0	0	0	0	0	0	0	0	0	0	0
AABR07034131.1	0	0	0	0	0	0	0	0	0	0	0	0	0	0	0	0	0	0	0	0	0	0	0	0	0	0	0	0	0	0	0	0	0	0	0	0
AABR07034273.1	0	0	0	0	0	0	0	0	0	0	0	0	0	0	0	0	0	0	0	0	0	0	0	0	0	0	0	0	4	0	0	0	0	0	0	0
AABR07034315.1	0	0	0	0	2	0	0	0	0	0	0	0	0	0	2	0	4	0	0	0	0	0	0	2	0	0	0	0	0	0	0	0	0	0	0	0
AABR07034329.1	0	0	0	0	0	0	0	0	0	0	0	0	0	0	0	0	0	0	0	0	0	0	0	0	0	0	0	0	0	0	0	0	0	0	0	0
AABR07034362.2	0	0	0	0	0	0	0	0	0	0	2	0	0	0	0	4	0	0	0	2	0	0	0	0	0	0	0	0	0	0	0	0	0	2	0	0
AABR07034428.1	0	0	0	0	0	0	0	0	0	0	0	0	2	0	0	0	0	0	0	0	0	0	0	0	2	0	0	0	0	0	0	0	0	0	0	0
AABR07034438.1	18	34	60	47	24	32	38	28	19	33	16	12	22	42	18	20	38	30	40	32	36	24	26	22	28	12	28	45	70	36	46	36	32	34	70	42
AABR07034445.1	3	4	6	0	18	8	4	4	0	0	2	0	1	2	0	6	2	4	0	10	0	0	0	6	4	2	6	0	2	2	0	3	2	2	2	2
AABR07034632.1	0	0	0	0	0	0	0	0	0	0	0	0	0	0	0	0	0	0	0	0	0	0	0	0	0	0	0	0	0	0	2	0	0	0	0	0
AABR07034637.1	259	73	27	25	102	92	12	72	49	52	67	182	30	35	10	53	11	32	14	33	6	4	0	2	41	54	4	12	16	8	6	3	12	24	30	26
AABR07034639.1	2	4	2	4	5	3	2	3	4	2	1	1	0	2	2	2	0	2	3	0	0	0	3	6	2	6	0	5	2	5	2	1	5	2	0	4
AABR07034641.1	0	0	0	0	0	0	0	2	0	0	2	0	0	0	0	0	0	0	0	0	0	0	0	0	0	2	0	0	0	0	0	0	0	0	0	0
AABR07034648.1	0	0	2	6	0	0	2	0	0	0	0	0	0	0	0	0	0	0	0	2	0	0	0	0	0	0	0	0	0	2	2	0	2	4	2	0
AABR07034657.1	8	6	10	6	6	8	14	6	4	15	8	2	8	8	0	8	4	10	0	6	10	2	9	4	16	12	6	4	8	0	12	14	6	2	6	8
AABR07034673.1	0	0	0	0	0	0	0	0	0	0	0	0	0	0	0	0	0	0	0	0	0	0	0	0	0	0	0	0	0	0	0	0	0	0	0	0
AABR07034706.1	0	4	4	2	6	4	2	6	2	2	6	4	4	4	0	2	12	2	7	14	0	4	2	0	0	0	4	2	6	0	2	0	2	0	4	2
AABR07034718.1	0	0	0	0	0	0	0	0	0	0	0	0	0	0	0	0	0	0	0	0	0	0	0	0	0	0	0	0	0	0	0	0	0	0	0	0
AABR07034729.1	0	0	0	0	0	0	0	0	0	0	0	0	0	0	0	0	0	0	0	0	0	0	0	0	0	0	0	0	0	0	0	0	0	0	0	0
AABR07034730.2	0	0	0	0	0	0	0	0	0	0	0	0	0	0	0	0	0	0	0	0	0	0	0	0	0	0	0	0	0	0	0	0	0	0	0	0
AABR07034730.3	0	0	0	0	0	0	0	0	0	0	0	0	0	0	0	0	0	0	0	0	0	0	0	0	0	0	0	0	0	0	0	0	0	0	0	0
AABR07034736.1	0	0	0	0	0	0	0	0	0	0	0	0	0	0	0	0	0	0	0	0	0	0	0	0	0	0	0	0	0	0	0	0	0	0	0	0
AABR07034739.1	0	0	0	0	0	0	0	0	0	0	0	0	0	0	2	0	0	0	0	0	0	0	0	0	0	0	0	0	0	0	0	0	0	0	0	0
AABR07034739.3	0	0	0	0	0	0	0	0	0	0	0	0	0	0	0	0	0	0	0	0	0	0	0	0	0	0	0	0	0	0	0	0	0	0	0	0
AABR07034751.1	0	0	0	0	0	0	0	0	0	0	0	0	0	0	0	0	0	0	0	0	0	0	0	0	0	0	0	0	0	0	0	0	0	0	0	0
AABR07034767.1	24	18	20	12	28	20	70	20	22	88	16	10	18	16	6	10	10	10	22	28	10	14	4	10	2	4	16	12	20	6	24	10	12	2	10	8
AABR07034833.1	10	9	18	0	4	5	10	12	6	11	4	6	12	8	0	6	4	6	12	12	2	6	8	12	18	6	10	8	27	16	8	4	14	6	16	22
AABR07034923.1	0	0	0	0	0	0	0	0	0	0	0	0	0	0	0	0	0	0	2	0	0	0	0	0	0	0	0	0	0	0	0	0	0	0	0	0
AABR07034940.2	0	4	0	0	0	0	0	0	0	0	0	0	0	0	0	0	0	0	0	0	0	0	0	0	0	0	2	0	0	0	0	0	0	0	0	0
AABR07034956.1	0	0	0	0	0	0	0	0	0	0	0	0	2	0	0	0	0	2	0	0	0	0	0	0	0	0	0	0	0	0	2	0	0	2	0	0
AABR07034980.1	0	0	0	0	2	0	0	0	0	0	2	0	0	0	0	0	0	0	0	0	0	0	0	0	0	0	0	0	0	0	0	0	0	0	0	2
AABR07034986.2	0	0	0	0	0	0	0	0	0	0	0	0	0	0	0	0	0	0	0	0	0	0	0	0	0	0	0	0	0	0	0	0	0	0	0	0
AABR07034992.1	0	0	0	0	0	0	0	0	0	0	0	0	0	0	0	0	0	0	0	0	0	0	0	0	0	0	0	0	0	0	0	0	0	0	0	0
AABR07035074.1	0	0	0	0	0	0	0	0	0	0	0	0	0	0	0	0	0	0	0	0	2	0	0	0	0	0	0	0	0	2	0	0	1	0	0	0
AABR07035089.1	0	0	0	0	0	0	0	0	0	0	0	0	0	0	0	0	0	0	0	0	0	0	0	0	0	0	0	0	0	0	0	0	0	0	0	0
AABR07035091.1	0	0	0	0	0	0	0	0	0	0	0	2	0	0	0	0	0	0	0	0	0	0	0	0	0	0	0	0	0	0	0	0	0	0	0	0
AABR07035107.1	124	110	196	126	174	117	228	103	115	137	76	72	159	153	148	130	106	174	175	187	176	113	189	148	125	107	134	101	146	127	136	163	132	113	119	139
AABR07035194.1	0	0	0	2	0	0	0	0	0	0	0	0	0	0	0	0	0	2	0	0	0	0	0	0	0	0	0	0	0	0	0	0	0	0	0	0
AABR07035203.1	0	0	0	0	0	0	0	0	0	0	0	0	0	0	0	0	0	0	0	0	0	0	0	0	0	0	0	0	0	0	0	0	0	0	0	0
AABR07035218.1	4	14	22	16	12	14	4	12	0	20	14	2	26	22	10	29	18	16	14	20	28	8	16	8	16	28	26	28	34	28	8	22	20	8	22	52
AABR07035357.1	0	0	0	0	0	0	0	0	0	0	0	0	0	0	0	0	0	0	0	0	0	0	0	0	0	0	0	0	0	0	0	0	0	0	0	0
AABR07035357.2	0	0	0	0	0	0	0	0	0	0	0	0	0	0	0	0	0	0	0	0	0	0	0	0	0	0	0	0	0	0	0	0	0	0	0	0
AABR07035368.2	4	0	2	0	0	14	2	2	0	4	4	7	8	8	0	2	2	0	2	2	0	0	0	0	0	6	3	0	2	6	0	0	0	4	2	2
AABR07035375.1	0	0	0	0	0	0	0	0	0	0	0	0	0	0	0	0	0	0	0	0	0	0	0	0	0	0	0	0	0	0	0	0	0	0	0	0
AABR07035428.1	18	14	16	14	14	16	18	10	12	20	16	8	14	6	14	8	42	16	12	20	18	14	12	12	12	14	34	24	28	26	22	20	18	33	16	26
AABR07035428.2	185	172	154	142	160	152	177	263	118	149	138	159	136	110	146	146	204	182	156	228	122	106	124	146	154	162	132	141	176	120	126	140	116	135	140	144
AABR07035428.3	0	0	0	0	0	0	0	0	0	0	0	0	0	0	0	0	0	0	0	0	0	0	0	0	0	0	0	0	0	0	0	0	0	0	0	0
AABR07035479.1	0	0	0	0	0	0	0	0	0	0	2	0	0	0	0	0	0	0	0	0	0	0	0	0	0	0	0	0	0	0	0	0	0	0	2	2
AABR07035501.1	0	0	0	0	0	0	0	0	0	0	0	0	0	0	0	0	0	1	0	0	0	0	0	6	0	0	0	0	0	0	0	0	0	0	0	0
AABR07035503.1	0	0	0	0	0	0	0	0	0	0	0	0	0	0	0	0	0	0	0	2	0	0	0	0	0	0	0	0	0	0	0	0	0	0	0	0
AABR07035539.1	126	126	111	72	116	154	142	280	172	112	162	174	74	80	146	122	236	190	180	156	163	108	218	216	132	234	101	104	140	102	132	110	102	94	112	153
AABR07035541.3	0	0	0	0	0	0	0	0	0	0	0	0	0	0	0	0	0	0	0	0	0	0	0	0	0	0	0	0	0	0	0	0	0	0	0	0
AABR07035561.2	0	0	0	0	0	0	0	0	0	0	0	0	0	0	0	0	0	0	0	0	0	0	0	0	0	0	0	0	0	0	0	0	0	0	0	0
AABR07035725.1	0	0	0	0	0	0	0	0	0	0	0	0	0	0	0	0	0	0	0	0	0	0	0	0	0	0	0	0	0	0	0	0	0	0	0	0
AABR07035776.1	0	2	0	0	0	1	0	2	0	0	2	0	0	0	0	0	0	2	0	0	0	0	0	0	0	2	0	0	0	0	0	0	0	0	0	0
AABR07035787.1	335	329	272	254	304	329	274	326	263	283	255	247	213	274	264	266	360	295	289	346	285	188	272	199	231	227	301	329	346	278	286	292	249	255	263	261
AABR07035791.1	0	0	0	0	0	0	0	0	0	0	0	0	0	0	0	0	0	0	0	0	0	0	0	0	0	0	0	0	0	0	0	0	0	0	0	0
AABR07035818.1	82	76	58	72	78	56	68	90	48	62	42	94	38	101	60	66	86	72	86	66	60	36	58	62	68	76	81	76	88	74	78	54	64	61	66	72
AABR07035832.1	16	24	8	8	8	12	4	4	8	26	12	8	8	8	4	8	14	8	12	16	0	8	2	8	12	6	12	14	6	0	8	5	0	6	2	2
AABR07035916.1	6	4	2	2	6	10	18	8	6	10	6	0	0	2	4	6	10	10	6	0	2	4	2	2	2	0	8	8	12	6	12	0	4	2	12	8
AABR07035946.1	60	44	134	54	82	32	96	22	32	138	12	18	54	60	30	36	70	60	48	82	40	36	12	44	38	38	86	76	110	76	58	53	104	56	70	48
AABR07036007.1	2	2	4	2	0	2	0	4	2	4	2	0	0	4	2	4	0	0	0	2	2	6	0	4	2	0	4	0	0	0	2	0	2	0	2	0
AABR07036019.1	28	52	72	50	73	62	66	82	40	56	28	54	56	52	54	52	84	64	90	92	94	60	76	70	62	64	74	71	94	62	88	76	48	40	56	84
AABR07036101.1	0	0	0	0	0	0	0	0	0	0	0	0	0	0	0	0	0	0	0	0	0	0	0	0	0	0	0	0	0	0	0	0	0	0	0	0
AABR07036167.1	0	0	0	0	0	0	0	0	0	0	0	0	0	0	0	0	0	0	0	0	0	0	0	0	0	0	0	0	0	0	0	0	0	0	0	0
AABR07036187.1	0	0	0	0	0	0	0	0	0	0	0	0	0	0	0	0	0	0	0	0	0	0	0	0	0	0	0	0	0	0	0	0	0	0	0	0
AABR07036324.1	0	0	0	0	0	0	0	0	0	2	0	0	0	0	0	0	0	0	0	0	0	0	0	0	0	0	0	0	0	0	0	0	0	0	0	0
AABR07036374.1	40	24	18	24	24	16	30	16	14	30	22	22	10	16	18	18	36	18	6	18	14	12	10	18	22	12	16	30	32	22	26	18	26	16	26	24
AABR07036375.1	0	0	0	0	0	0	0	0	0	0	0	0	0	0	0	0	0	0	0	0	0	0	0	0	0	0	0	0	0	0	0	0	0	0	0	0
AABR07036505.1	0	0	0	2	0	0	2	0	0	2	0	4	0	0	0	0	0	2	0	0	0	0	0	0	0	2	0	0	0	0	0	0	0	0	0	0
AABR07036513.1	76	64	50	36	87	176	146	89	47	22	56	70	104	122	60	103	63	53	104	83	43	78	37	45	56	96	53	96	73	95	105	51	51	86	63	87
AABR07036550.1	0	2	0	0	2	0	4	0	0	0	0	2	0	0	0	2	2	4	6	2	2	0	0	0	0	0	4	2	2	0	0	2	4	0	0	0
AABR07036648.1	0	0	0	0	0	0	0	0	0	0	0	0	0	0	0	0	0	0	0	0	0	0	0	0	0	0	0	0	0	0	0	0	0	0	0	0
AABR07036649.1	0	0	0	0	0	0	0	0	0	0	0	0	0	0	0	0	0	0	0	0	0	0	0	0	0	0	0	0	0	0	0	0	0	0	0	0
AABR07036649.2	0	0	0	2	0	0	0	0	0	2	0	0	4	2	0	0	1	0	0	0	0	0	0	0	0	0	0	0	0	0	0	0	0	0	0	0
AABR07036698.1	0	0	0	0	0	0	0	0	0	0	0	0	0	0	0	0	0	0	0	0	0	0	0	0	0	0	0	0	0	0	0	0	0	0	0	0
AABR07036711.1	0	0	0	0	0	0	0	0	0	0	0	0	0	0	0	0	0	0	0	0	0	0	0	0	0	0	0	0	0	0	0	0	0	0	0	0
AABR07036746.1	0	0	0	0	0	0	0	0	0	0	0	0	0	0	0	0	0	0	0	0	0	0	0	0	0	0	0	0	0	0	0	0	0	0	0	0
AABR07036855.1	26	52	86	79	43	42	47	43	44	60	48	19	70	60	31	34	71	78	70	87	62	37	61	31	43	68	72	104	99	68	62	63	55	61	59	93
AABR07037009.1	2	2	6	6	6	6	0	6	8	2	2	2	4	2	10	4	8	6	6	10	4	8	6	2	6	8	6	2	4	12	8	2	8	8	2	4
AABR07037073.1	0	0	0	0	0	0	0	0	0	0	0	0	0	0	0	0	0	0	0	0	0	0	0	0	0	0	0	0	0	0	0	0	0	0	0	0
AABR07037112.1	0	0	0	0	0	0	0	0	0	0	0	0	0	0	0	0	0	0	0	0	0	0	0	0	0	0	0	0	0	0	0	0	0	0	0	0
AABR07037161.1	0	0	0	0	0	0	0	0	0	0	0	0	0	0	0	0	0	0	0	0	0	0	0	0	0	0	0	0	0	0	0	0	0	0	0	0
AABR07037173.1	0	2	0	0	0	0	0	0	0	0	0	0	0	2	0	0	2	0	0	0	0	0	0	0	0	0	0	0	0	0	0	0	0	0	0	0
AABR07037243.1	0	0	0	0	0	0	0	0	0	0	0	0	0	0	0	0	0	0	0	0	0	0	0	0	0	0	0	0	0	0	0	0	0	0	0	0
AABR07037250.1	2	0	2	0	4	4	0	0	0	2	0	0	0	0	0	0	0	0	0	0	0	0	4	0	0	2	0	0	0	0	0	0	0	0	0	0
AABR07037302.1	2	4	0	2	9	0	0	4	4	8	2	0	2	4	2	4	8	10	0	2	2	2	2	0	5	4	0	2	4	2	4	0	2	6	2	0
AABR07037307.1	8	6	6	4	10	6	0	6	12	10	6	8	8	10	6	12	26	10	10	6	10	2	4	12	4	8	4	6	4	8	10	4	6	2	6	6
AABR07037343.1	0	2	0	2	0	0	0	0	1	0	0	0	0	0	0	0	0	0	0	0	0	0	2	2	0	0	0	0	0	0	0	2	0	0	0	0
AABR07037356.1	0	0	2	4	0	2	3	4	0	3	3	0	8	0	0	0	0	0	0	2	0	0	0	0	0	0	0	0	1	2	0	0	0	1	6	11
AABR07037395.2	1	2	2	0	0	6	0	2	2	6	0	0	4	2	2	4	4	0	6	0	2	0	6	0	0	4	4	0	0	2	6	2	2	0	2	0
AABR07037412.1	0	0	0	0	0	0	0	0	0	0	0	0	2	0	0	0	0	0	0	0	0	0	0	0	0	0	0	0	0	0	0	0	2	0	0	0
AABR07037447.1	0	0	0	0	0	0	0	0	0	0	0	0	0	0	0	0	0	0	0	0	0	0	0	0	0	0	0	0	0	0	0	0	0	0	0	0
AABR07037451.2	198	274	560	306	330	252	397	261	236	286	141	125	296	376	214	270	350	327	436	408	351	300	344	282	248	304	382	394	528	354	316	374	369	395	402	442
AABR07037477.1	0	0	0	0	0	0	0	0	0	0	0	0	0	0	0	0	0	0	0	0	0	0	0	0	0	0	0	0	0	0	0	0	0	0	0	0
AABR07037489.1	8	8	10	4	0	8	2	6	2	12	6	2	6	18	0	2	18	18	2	4	2	4	2	4	8	12	18	10	12	8	8	6	18	2	4	4
AABR07037510.2	0	0	0	2	0	0	2	0	0	0	4	0	0	2	0	2	0	2	2	2	2	0	0	2	0	0	0	0	0	2	4	0	0	0	0	0
AABR07037520.1	999	883	994	527	965	588	924	745	604	1224	507	528	526	611	742	659	844	1036	517	1074	543	581	377	447	432	408	1050	746	1180	859	906	984	1138	888	882	787
AABR07037536.1	0	2	12	10	2	0	11	5	4	4	6	4	7	5	0	2	6	4	14	11	2	13	6	6	19	13	4	2	14	14	0	2	10	9	8	5
AABR07037545.1	0	0	0	0	0	0	0	0	0	0	0	0	0	0	0	0	0	0	0	0	0	0	0	0	0	0	0	0	0	0	0	0	0	0	0	0
AABR07037590.1	0	0	0	0	0	0	0	0	0	0	0	0	0	0	0	0	0	0	0	0	0	0	0	0	0	0	0	0	0	0	0	0	0	0	0	0
AABR07037798.1	0	0	0	0	0	0	0	0	0	0	0	0	0	0	0	0	0	0	0	0	0	0	0	0	0	0	0	0	4	0	0	0	0	0	0	0
AABR07037800.1	0	0	0	0	0	0	0	0	0	0	0	0	0	0	0	0	0	0	0	0	0	0	0	0	0	0	0	0	0	0	0	0	0	0	0	0
AABR07037960.1	6	8	2	4	0	13	0	6	2	2	0	3	0	6	0	14	9	2	2	10	0	0	0	0	0	2	0	2	8	2	0	4	0	2	4	2
AABR07037995.1	4	4	4	4	4	4	2	0	2	2	0	2	0	2	2	2	0	4	10	8	4	2	6	0	0	1	6	4	4	8	0	2	7	4	2	0
AABR07037998.1	2	2	0	0	0	0	0	0	0	0	0	0	0	0	0	0	0	0	0	0	0	0	0	0	0	0	0	0	2	0	0	0	0	0	0	0
AABR07038021.1	116	142	88	98	92	115	119	74	146	219	198	152	204	123	104	165	107	201	144	177	82	66	120	94	138	160	109	76	104	73	86	76	88	79	92	130
AABR07038029.1	0	4	0	0	0	0	0	2	2	0	2	0	0	0	4	0	0	0	4	2	2	2	0	0	0	4	0	0	0	0	0	0	0	0	2	0
AABR07038250.1	0	0	0	0	0	0	0	0	0	0	0	0	0	0	0	0	0	0	0	0	0	0	0	0	0	0	0	0	0	0	0	0	0	0	0	0
AABR07038349.1	0	0	0	4	0	0	2	0	0	0	0	0	0	0	0	0	0	0	0	0	0	0	0	0	0	0	0	0	2	0	2	0	0	6	0	0
AABR07038464.1	0	0	0	0	0	0	0	0	0	0	0	0	0	0	0	0	0	0	0	0	0	0	0	0	0	0	0	0	0	0	0	0	0	0	0	0
AABR07038477.1	2	2	0	0	0	0	0	0	2	0	2	2	0	2	0	2	6	0	0	0	0	0	0	0	0	2	4	2	0	0	0	0	0	0	0	0
AABR07038567.1	147	168	165	97	148	168	218	84	134	157	81	99	186	135	139	161	52	115	148	152	96	52	125	93	111	83	89	92	107	123	101	132	82	94	79	126
AABR07038624.1	0	0	0	0	0	0	0	0	0	0	0	0	0	0	0	0	0	0	0	0	0	0	0	0	0	0	0	0	0	0	0	0	0	0	0	0
AABR07038657.1	4	0	0	0	0	0	0	0	2	0	4	2	2	4	0	0	0	0	0	2	0	0	0	0	0	0	0	0	2	0	0	0	0	2	0	0
AABR07038786.1	0	0	0	0	0	0	0	0	0	0	0	0	0	0	0	0	0	0	0	0	0	0	0	0	0	0	0	0	0	0	0	0	0	0	0	0
AABR07038795.1	0	0	0	0	0	0	0	0	0	0	0	0	0	0	0	0	0	0	0	0	0	0	0	0	0	0	0	0	0	0	0	0	0	0	0	0
AABR07038837.1	0	0	0	0	0	0	0	0	0	0	0	0	0	0	0	0	0	0	0	0	0	0	0	0	0	0	0	0	0	0	0	0	0	0	0	0
AABR07038913.1	0	0	0	0	0	0	0	0	0	0	0	0	0	0	0	0	0	0	0	0	0	0	0	0	0	0	0	0	0	0	0	0	0	0	0	0
AABR07038925.1	0	0	0	0	0	0	0	0	0	0	0	0	0	0	0	0	0	0	0	0	0	0	0	0	0	0	0	0	0	0	0	0	0	0	0	0
AABR07038957.1	0	0	0	0	0	0	0	0	0	0	0	0	0	0	0	0	0	0	0	0	0	0	0	0	0	0	0	0	0	0	0	0	0	0	0	0
AABR07038981.1	0	0	0	0	0	0	0	0	0	0	0	0	0	0	0	0	0	0	0	0	0	0	0	0	0	0	0	0	0	0	0	0	0	0	0	0
AABR07039012.1	0	0	0	0	0	0	0	0	0	0	0	0	0	0	0	0	0	0	0	0	0	0	0	0	0	0	0	0	0	0	0	0	0	0	0	0
AABR07039075.1	0	0	0	0	0	0	0	0	0	0	0	0	0	0	0	0	0	0	0	0	0	0	0	0	0	0	0	0	0	0	0	0	0	0	0	0
AABR07039094.1	0	0	0	0	0	0	0	0	0	0	0	0	0	0	0	0	0	0	0	0	0	0	0	0	0	0	0	0	0	0	0	0	0	0	0	0
AABR07039303.7	2	2	0	0	0	0	0	0	0	0	0	0	0	0	0	0	0	0	0	0	0	0	0	0	0	0	0	0	0	0	0	0	0	0	0	0
AABR07039377.1	0	0	0	0	0	0	0	0	0	0	0	0	0	0	0	0	0	0	0	0	0	0	0	0	0	0	0	0	0	0	0	0	0	0	0	0
AABR07039446.2	48	36	36	44	60	58	42	40	24	26	20	16	20	24	38	36	22	23	17	32	26	10	22	22	24	44	30	24	10	14	20	28	10	14	16	26
AABR07039579.1	0	0	0	0	0	0	0	0	0	0	0	0	0	0	0	0	0	0	0	0	0	0	0	0	0	0	0	0	0	0	0	0	0	0	0	0
AABR07039648.1	0	0	0	0	0	0	0	0	0	0	0	0	0	0	0	0	0	0	0	0	0	0	0	0	0	0	0	0	0	0	0	0	0	0	0	0
AABR07039651.1	0	0	0	0	0	0	0	0	0	0	0	0	0	0	0	0	0	0	0	0	0	0	2	0	0	2	0	0	2	0	0	0	2	0	2	0
AABR07039694.1	146	130	195	139	180	196	213	98	121	138	76	117	159	146	147	151	128	138	190	179	108	107	152	144	133	141	145	122	141	103	135	118	140	124	128	132
AABR07039736.1	0	0	0	0	0	0	0	0	0	0	0	0	0	0	0	0	0	0	0	0	0	0	0	0	0	0	0	0	0	0	0	0	0	0	0	0
AABR07039806.1	4	0	0	4	0	0	4	0	0	0	0	0	0	0	0	0	0	0	0	0	2	2	0	2	0	0	0	2	2	0	2	2	0	0	0	0
AABR07039936.1	14	28	16	14	28	23	32	12	21	34	6	20	28	24	8	28	22	28	20	32	14	6	22	14	20	26	26	24	32	28	26	22	32	20	24	18
AABR07040095.1	0	8	32	6	2	6	12	4	6	8	6	2	10	2	2	2	10	12	16	16	10	6	2	2	8	2	22	8	28	16	14	14	16	22	16	16
AABR07040251.1	0	0	0	0	0	0	0	0	0	0	0	0	0	0	0	0	0	0	0	0	0	0	0	0	0	0	0	0	0	0	0	0	0	0	0	0
AABR07040266.1	0	0	0	0	0	0	0	0	0	0	0	0	0	0	0	0	0	0	0	0	0	0	0	0	0	0	0	0	0	0	0	0	0	0	0	0
AABR07040282.2	0	0	0	0	0	0	0	0	0	0	0	0	0	0	0	0	0	0	0	0	0	0	0	0	0	0	0	0	0	0	0	0	0	0	0	0
AABR07040284.1	0	0	0	0	0	0	0	0	0	0	0	0	0	0	0	0	0	0	0	0	0	0	0	0	0	0	0	0	0	0	0	0	0	0	0	0
AABR07040288.1	0	0	0	0	0	0	0	0	0	0	0	0	0	0	0	0	0	0	0	0	0	0	0	0	0	0	0	0	0	0	0	0	0	0	0	0
AABR07040412.1	2	0	10	4	0	8	10	2	0	6	4	4	10	6	2	4	2	2	14	8	8	0	0	6	4	4	6	12	14	2	4	2	2	2	4	6
AABR07040430.1	0	0	0	0	0	0	0	0	0	0	0	0	0	0	0	0	0	0	0	0	0	0	0	0	0	0	0	0	0	0	0	0	0	0	0	0
AABR07040480.1	0	0	0	0	0	0	0	0	0	0	0	0	0	0	0	0	0	0	0	0	0	0	0	0	0	0	0	0	0	0	0	0	0	0	0	0
AABR07040494.1	0	0	0	0	0	0	0	0	0	0	0	0	0	0	0	0	0	0	0	0	0	0	0	0	0	0	0	0	0	0	0	0	0	0	0	0
AABR07040565.1	0	0	0	0	0	0	0	0	0	0	0	0	0	0	0	0	0	0	0	0	0	0	0	0	0	0	0	0	0	0	0	0	0	0	0	0
AABR07040617.1	0	0	0	0	0	0	2	0	0	0	0	0	0	0	0	0	0	0	0	0	0	0	0	0	0	0	2	0	2	0	0	0	0	0	0	0
AABR07040624.1	2	0	2	3	2	4	2	2	0	2	2	5	5	6	0	6	19	4	2	16	0	6	0	2	4	2	6	8	3	2	4	0	2	0	2	0
AABR07040686.1	0	0	0	0	0	0	0	0	0	0	0	0	0	0	0	0	0	0	0	0	0	0	0	0	0	0	0	0	0	0	0	0	0	0	2	0
AABR07040695.1	0	1	0	0	0	0	0	0	0	0	0	0	0	0	0	0	0	0	0	0	0	0	0	0	0	0	0	0	0	0	0	0	0	0	0	0
AABR07040789.1	0	0	0	0	0	0	0	0	0	0	0	0	0	0	0	0	0	0	0	0	0	0	0	0	0	0	0	0	0	0	0	0	0	0	0	0
AABR07040792.1	0	0	0	0	0	0	0	0	0	0	0	0	0	0	0	0	0	0	0	0	0	0	0	0	0	0	0	0	0	0	0	0	0	0	0	0
AABR07040798.1	2	0	0	0	0	0	0	0	0	0	2	0	0	0	0	0	0	0	0	0	0	0	0	0	0	0	2	0	0	0	0	0	0	0	0	0
AABR07040839.1	2	2	10	0	0	0	4	2	0	6	0	0	4	2	2	2	8	12	0	4	14	6	2	2	4	2	6	10	2	6	4	0	6	2	2	0
AABR07040840.1	2	0	4	4	4	0	5	8	2	0	4	2	2	2	1	6	6	4	6	4	2	0	1	2	5	9	6	12	11	5	4	4	1	2	3	8
AABR07040847.2	0	0	0	0	2	0	2	4	0	4	0	0	2	0	0	2	2	2	0	0	0	0	2	0	0	0	0	0	0	0	0	0	0	0	2	2
AABR07040855.1	99	169	141	115	128	121	146	121	125	132	121	118	139	140	123	158	184	152	210	164	119	120	120	129	154	160	131	103	131	108	139	107	101	81	103	121
AABR07040864.1	53	38	62	30	42	53	65	38	46	52	34	44	72	44	56	67	44	46	64	51	69	32	34	33	34	44	56	60	73	62	58	43	25	56	53	38
AABR07040892.1	0	0	0	0	0	0	2	0	0	0	0	0	0	0	0	0	0	0	0	0	0	0	0	0	0	0	0	0	0	0	0	0	0	0	0	0
AABR07040936.1	61	77	88	57	58	72	109	58	57	72	50	50	73	48	49	64	44	58	68	53	42	41	76	66	66	67	38	29	52	46	41	52	57	47	50	48
AABR07040944.1	0	2	0	0	0	2	0	0	2	0	0	0	0	0	0	0	0	0	2	0	0	0	0	0	0	0	0	0	0	0	0	0	0	0	0	0
AABR07040947.1	0	0	0	0	0	0	0	0	0	0	0	0	0	0	0	0	0	0	0	0	0	0	0	0	0	0	0	0	0	0	0	0	0	0	0	2
AABR07041078.1	0	0	2	0	0	0	0	0	0	0	0	0	0	0	0	0	0	0	0	0	0	0	0	0	0	0	0	0	0	0	0	0	0	0	0	0
AABR07041089.1	0	0	4	2	2	0	1	0	0	0	0	0	0	0	0	4	2	0	4	2	2	0	8	2	4	0	0	0	0	2	0	0	0	0	2	0
AABR07041109.1	4	12	26	12	28	10	24	8	22	12	0	4	14	10	2	16	16	24	16	12	30	24	18	12	2	26	18	14	34	30	12	20	28	14	22	32
AABR07041141.1	0	0	0	0	0	0	0	0	0	0	0	0	0	0	0	0	0	0	0	0	0	0	0	0	0	0	0	0	0	0	0	0	0	0	0	0
AABR07041179.1	0	0	0	0	0	0	0	0	0	0	0	0	0	0	0	0	0	0	2	0	0	0	0	0	0	0	2	0	0	0	0	0	0	0	0	0
AABR07041206.1	0	0	0	0	0	0	0	0	0	0	0	0	0	0	0	0	0	0	0	0	0	0	0	0	0	0	0	0	0	0	0	0	0	0	0	0
AABR07041218.1	0	0	0	0	0	0	0	0	0	0	0	0	0	0	0	0	0	0	0	2	0	0	0	0	0	0	0	0	0	0	0	0	0	0	0	0
AABR07041229.1	0	0	0	0	0	0	0	0	0	0	0	0	0	0	0	0	0	0	0	0	0	0	0	0	0	0	0	0	0	0	0	0	0	0	0	0
AABR07041232.1	2	0	8	7	4	2	0	4	0	2	0	0	2	10	2	0	2	2	4	2	4	4	0	2	5	8	7	2	6	2	4	2	4	4	7	6
AABR07041403.1	25	30	14	15	32	49	0	14	16	12	17	11	27	43	12	64	12	20	24	29	0	1	0	0	16	30	10	15	30	9	16	12	0	30	18	18
AABR07041481.1	0	0	0	0	0	0	0	0	0	0	0	0	0	0	0	0	0	0	0	0	0	0	0	0	0	0	0	0	0	0	0	0	0	0	0	2
AABR07041586.2	0	0	0	0	0	0	0	0	0	0	0	0	0	0	0	0	0	0	0	0	0	0	0	0	0	0	0	0	0	0	0	0	0	0	0	0
AABR07041600.1	6	0	2	2	0	2	2	0	2	2	2	0	2	4	0	0	4	2	0	0	2	2	2	0	0	2	2	4	8	4	0	2	2	6	6	2
AABR07041724.1	2	4	4	0	8	4	18	6	0	4	4	4	2	0	0	4	0	4	8	4	0	0	2	2	2	2	13	4	10	8	6	6	2	4	2	4
AABR07041771.1	0	0	0	0	0	0	0	1	0	2	2	0	0	2	0	1	0	0	0	2	0	0	0	0	0	0	0	0	0	1	0	2	0	0	0	0
AABR07041778.1	0	0	0	0	0	0	2	0	0	0	0	0	0	0	0	0	2	0	0	0	0	0	0	0	0	0	0	0	0	0	0	0	0	0	0	0
AABR07041779.2	0	0	0	0	0	0	0	0	0	0	0	0	0	0	0	0	0	0	0	0	0	0	0	0	0	0	0	0	1	0	0	0	0	0	0	0
AABR07041997.1	0	0	0	0	0	0	0	0	0	0	0	0	0	0	0	0	0	0	0	0	0	0	0	0	0	0	0	0	0	0	0	0	0	0	0	0
AABR07042039.1	0	0	0	0	0	0	0	0	0	0	0	0	0	0	0	0	0	0	0	0	0	0	0	0	0	0	0	0	0	0	0	0	0	0	0	0
AABR07042071.1	0	0	0	0	0	0	0	0	0	0	0	0	0	0	0	0	0	0	0	0	0	0	0	0	0	0	0	0	0	0	0	0	0	0	0	0
AABR07042226.1	0	0	0	0	0	0	0	0	0	0	0	0	0	0	0	0	0	0	0	0	0	0	0	0	0	0	0	0	0	0	0	0	0	0	0	0
AABR07042293.1	2	4	2	2	0	2	0	0	9	6	8	7	6	6	0	4	2	9	0	2	0	0	0	0	6	6	2	0	0	1	0	2	0	2	4	2
AABR07042323.1	0	0	0	0	0	0	0	0	0	0	0	0	0	0	0	0	0	0	0	0	0	0	0	0	0	0	0	0	0	0	0	0	0	0	0	0
AABR07042326.3	0	0	0	0	0	0	0	0	0	0	0	0	0	0	0	0	0	0	0	2	0	0	0	0	0	0	0	0	0	0	0	0	0	0	0	0
AABR07042361.1	5	2	6	8	10	10	22	2	6	8	0	4	4	0	4	12	6	6	14	6	10	2	0	4	10	2	6	2	8	6	10	14	5	8	4	4
AABR07042418.1	0	0	0	0	0	2	0	0	0	0	0	0	0	0	0	0	0	0	0	0	0	0	0	0	0	0	0	0	0	0	0	0	0	0	0	0
AABR07042471.1	0	0	0	0	0	0	0	0	0	0	0	0	0	0	0	0	0	0	0	0	0	0	0	0	0	0	0	0	0	0	0	0	0	0	0	0
AABR07042542.1	22	43	45	36	47	27	60	26	40	38	26	35	47	35	43	54	16	38	40	43	26	37	29	28	23	26	29	32	30	18	22	33	24	36	26	37
AABR07042557.1	0	0	0	0	0	0	0	0	0	0	0	0	0	0	0	0	0	0	0	0	0	0	0	0	0	0	0	0	0	0	0	0	0	0	0	0
AABR07042565.1	0	0	0	0	0	0	0	0	0	0	0	0	0	0	0	0	0	0	0	0	0	0	0	0	0	0	0	0	0	0	0	0	0	0	0	0
AABR07042571.1	0	0	0	0	0	0	0	0	0	0	0	2	0	0	0	0	0	0	0	0	0	0	0	0	0	0	0	0	0	0	0	0	0	0	0	0
AABR07042607.1	2	0	0	0	2	0	0	0	0	0	0	0	0	0	0	2	0	0	0	0	0	0	0	0	0	2	0	0	0	0	0	0	0	0	0	0
AABR07042609.1	0	0	0	0	0	0	0	0	0	0	2	0	0	2	0	2	0	0	2	0	2	0	0	0	0	0	0	0	0	0	0	0	0	0	0	0
AABR07042611.1	56	31	44	48	63	41	70	85	50	50	44	63	52	52	32	49	69	100	74	61	80	54	72	71	58	56	58	59	96	63	47	25	34	68	54	72
AABR07042623.1	0	0	0	0	0	0	0	0	0	0	0	0	0	0	0	0	0	0	0	0	0	0	0	0	0	0	0	0	0	0	0	0	0	0	0	0
AABR07042629.1	0	0	0	0	0	0	0	0	0	2	0	0	0	0	0	0	2	0	2	2	2	0	4	0	0	0	0	0	0	0	0	0	0	0	0	0
AABR07042633.1	0	0	0	0	0	0	0	2	0	0	0	0	0	0	0	0	0	0	0	2	2	0	0	2	0	4	0	0	4	0	0	0	0	4	0	0
AABR07042669.1	0	0	0	0	0	0	0	0	0	0	0	0	0	0	0	0	0	0	0	0	0	0	0	0	0	0	0	0	0	0	0	0	0	0	0	0
AABR07042681.1	0	0	0	0	0	0	0	0	0	0	0	0	0	0	0	0	0	0	0	0	0	0	0	0	0	0	0	0	0	0	0	0	0	0	0	0
AABR07042733.2	0	0	0	0	0	0	2	0	2	2	0	0	0	0	0	2	0	0	0	0	0	0	0	0	0	0	2	0	0	0	0	0	0	0	2	0
AABR07042789.1	0	0	0	0	0	0	0	0	0	0	0	0	0	0	0	0	0	0	0	0	0	0	0	0	0	0	0	0	0	0	0	0	0	0	0	0
AABR07042892.1	0	0	0	0	0	0	0	0	0	0	0	0	0	0	0	0	0	0	0	0	0	0	0	0	0	0	0	0	0	0	0	0	0	0	0	0
AABR07042903.1	32	34	20	22	18	21	16	46	42	50	24	16	34	20	64	60	64	44	69	60	34	28	18	10	17	22	60	66	78	30	32	24	12	14	12	30
AABR07042936.1	6	0	10	4	2	4	0	0	6	6	0	2	4	0	4	0	4	6	2	6	9	8	5	6	8	8	0	2	5	2	0	2	4	0	0	2
AABR07042936.2	0	0	0	0	0	0	0	0	0	0	0	0	0	0	0	0	0	0	0	0	0	0	0	0	0	0	0	0	0	0	0	0	0	0	0	0
AABR07042937.1	0	0	0	0	0	0	0	0	0	0	0	0	0	0	0	0	0	0	0	0	0	0	0	0	0	0	0	0	0	0	0	0	0	0	0	0
AABR07043101.1	0	0	0	0	0	0	0	0	0	0	0	0	0	0	0	0	0	0	0	0	0	0	0	0	0	0	0	0	0	0	0	0	0	0	0	0
AABR07043115.1	28	73	63	30	81	50	79	38	52	58	29	34	70	54	51	34	30	42	56	74	37	60	58	54	42	38	41	52	33	39	30	48	48	24	49	52
AABR07043141.1	0	0	0	0	0	0	0	0	0	0	0	0	0	0	0	0	0	0	0	0	0	0	0	0	0	0	0	0	0	0	0	0	0	0	0	0
AABR07043167.1	0	0	0	2	0	0	0	0	0	0	0	0	0	0	0	0	0	0	0	0	0	0	0	0	0	0	0	0	0	0	0	0	0	0	0	0
AABR07043200.1	6	0	0	10	8	4	6	11	2	6	0	21	5	18	6	14	16	4	6	20	14	2	2	4	6	24	10	21	10	12	0	6	2	4	2	6
AABR07043247.1	0	0	0	0	0	0	0	0	0	0	0	0	0	0	0	0	0	0	0	0	0	0	0	0	0	0	0	0	0	0	0	0	0	0	0	0
AABR07043248.1	0	0	0	0	0	0	0	0	0	0	0	0	0	0	0	0	0	0	0	0	0	0	0	0	0	0	0	0	0	0	0	0	0	0	0	0
AABR07043249.1	0	0	0	0	0	0	0	0	0	0	0	0	0	0	0	0	0	0	0	0	0	0	0	0	0	0	0	0	0	0	0	0	0	0	0	0
AABR07043271.1	0	0	0	0	0	0	0	2	0	4	6	0	4	2	2	2	2	0	2	0	0	0	0	0	0	0	4	0	0	2	2	0	0	0	10	2
AABR07043279.1	2	0	0	0	0	0	0	0	0	0	0	0	0	0	0	2	0	0	0	0	0	0	0	0	0	0	0	0	0	0	0	0	0	0	0	0
AABR07043287.1	0	0	0	0	0	0	0	0	0	0	0	0	0	0	0	0	0	0	0	0	0	0	0	0	0	0	0	0	0	0	0	0	0	0	0	0
AABR07043288.1	0	0	0	0	0	0	0	0	0	0	0	0	0	2	0	0	0	0	0	0	0	0	0	0	0	0	0	0	0	0	0	0	0	0	0	0
AABR07043347.1	4	13	10	18	30	17	20	6	12	28	7	8	14	6	14	30	7	23	10	30	18	19	20	15	12	10	17	12	20	10	29	10	10	6	15	15
AABR07043395.1	4	2	4	4	4	4	0	0	0	0	2	0	0	2	0	2	2	2	0	2	0	0	0	0	0	0	4	6	4	12	6	2	6	5	0	0
AABR07043407.1	2	0	4	0	2	0	0	0	0	2	0	2	0	0	0	0	2	6	2	6	6	0	4	0	2	2	4	0	2	6	0	0	0	0	2	0
AABR07043428.1	0	0	0	4	0	0	0	0	0	0	0	0	2	0	0	0	2	0	0	0	0	0	0	0	0	0	0	0	0	0	0	0	0	0	0	2
AABR07043429.1	0	0	0	0	2	4	2	0	2	2	4	4	0	2	2	0	8	4	2	0	0	0	2	2	2	4	0	2	2	4	0	0	0	0	0	0
AABR07043449.1	0	0	0	2	2	0	6	8	1	0	4	0	0	0	4	2	4	4	2	2	4	2	2	8	6	4	4	4	8	4	0	0	2	0	0	0
AABR07043453.1	4	2	2	0	0	0	0	2	2	2	4	4	4	4	0	2	4	0	6	8	2	0	4	2	7	8	14	14	1	2	0	12	8	2	2	0
AABR07043456.1	4	6	0	0	2	2	0	2	0	2	0	0	0	0	0	4	2	0	0	0	0	0	0	0	0	0	0	0	0	0	0	0	0	0	2	0
AABR07043514.1	7	0	0	0	0	2	0	0	2	0	0	0	0	2	0	0	7	5	0	0	0	0	0	0	0	0	0	2	0	0	0	0	0	0	0	0
AABR07043523.1	0	0	0	0	0	0	0	0	0	0	0	2	0	0	0	0	0	6	0	0	0	0	0	0	0	0	0	0	4	0	0	0	0	0	0	0
AABR07043557.1	33	59	104	60	52	74	76	50	64	57	34	19	58	91	64	40	88	102	91	77	108	62	94	46	90	103	68	79	104	92	85	70	86	61	85	86
AABR07043564.1	17	29	41	24	52	48	61	44	28	49	42	20	41	33	25	40	41	37	44	60	34	28	36	57	18	48	38	46	39	53	43	35	20	17	39	31
AABR07043598.1	0	0	0	2	0	0	0	0	0	0	2	0	0	0	0	0	0	2	0	0	0	2	0	0	0	2	0	0	0	0	0	2	0	0	0	0
AABR07043601.3	0	0	0	0	2	6	0	0	0	0	0	2	0	0	0	0	0	2	2	4	0	0	0	0	0	0	2	0	0	0	0	0	0	0	2	0
AABR07043626.1	0	0	0	0	0	0	0	0	0	0	2	0	0	0	0	0	0	0	0	0	0	0	0	0	0	0	0	0	0	0	0	0	0	0	0	0
AABR07043659.1	0	0	0	0	0	0	0	0	0	0	0	0	0	0	0	0	0	0	0	0	0	0	0	0	0	0	0	0	0	0	0	0	0	0	0	0
AABR07043701.1	4	2	8	4	6	0	14	4	4	2	6	4	10	12	4	0	4	6	8	6	12	10	18	12	6	18	4	6	4	8	8	0	8	2	6	4
AABR07043702.1	2	0	0	0	2	1	0	2	0	0	6	0	5	0	2	0	4	6	2	0	2	2	2	0	2	4	0	1	4	2	3	0	0	0	0	0
AABR07043711.2	0	2	4	0	2	2	6	4	6	6	6	4	4	0	0	3	6	4	0	2	12	5	0	0	0	9	0	0	4	0	0	2	0	0	2	0
AABR07043748.1	313	263	244	246	348	281	221	235	173	149	134	146	218	211	132	140	274	187	221	242	242	197	224	181	155	169	212	298	311	266	247	223	260	174	139	175
AABR07043775.1	0	0	0	0	0	0	0	0	0	0	0	0	0	0	0	0	0	0	0	0	0	0	0	0	0	0	0	0	0	0	0	0	0	0	0	0
AABR07043776.1	0	0	0	0	0	0	0	0	0	0	0	0	0	0	0	0	0	0	0	0	0	0	0	0	0	0	0	0	0	0	0	0	0	0	0	0
AABR07043818.1	0	0	0	0	0	0	0	0	0	0	0	0	0	0	0	0	0	0	0	0	0	0	0	0	0	0	0	0	0	0	0	0	0	0	0	0
AABR07043861.1	6	4	6	0	6	2	8	0	4	8	2	0	4	0	0	4	4	4	2	4	0	0	0	0	2	4	2	0	6	0	2	2	0	0	0	0
AABR07043892.1	0	0	0	0	0	0	0	0	0	0	0	0	0	0	0	0	0	0	0	0	0	0	0	0	0	0	0	0	2	0	0	0	0	0	2	0
AABR07043897.1	4	16	16	12	4	8	2	16	2	12	2	0	6	6	6	18	24	16	12	6	14	12	2	2	4	8	10	14	24	16	22	18	18	6	8	20
AABR07043951.1	497	706	780	512	554	545	742	562	574	636	486	458	668	660	690	604	913	958	840	1114	742	666	701	632	742	777	718	646	855	695	630	783	630	562	620	722
AABR07044063.1	0	0	0	0	0	0	0	0	0	0	0	0	0	0	0	0	0	0	0	0	0	0	0	0	0	0	0	0	0	0	0	0	0	0	0	0
AABR07044065.1	0	0	0	0	0	0	0	0	0	0	0	0	0	0	0	0	0	0	0	0	0	0	0	0	0	0	0	0	0	0	0	0	0	0	0	0
AABR07044111.1	0	0	0	0	0	0	0	0	0	0	0	0	0	0	0	2	2	0	0	0	0	0	0	0	2	0	2	0	2	0	0	0	0	0	0	0
AABR07044198.1	2	0	0	0	0	4	0	0	0	0	0	2	0	0	0	6	0	0	0	0	0	0	0	0	0	2	0	0	2	0	0	0	0	0	0	0
AABR07044340.1	0	0	0	0	0	0	0	0	0	0	0	0	0	0	0	0	0	0	0	0	0	0	0	0	0	0	0	0	0	0	0	0	0	0	0	0
AABR07044362.3	0	2	0	0	0	0	0	0	0	0	0	0	0	0	0	0	0	0	2	0	0	0	0	0	0	0	0	0	0	0	0	0	0	0	0	0
AABR07044364.1	25	16	3	8	12	10	29	24	28	9	14	8	2	14	6	10	18	16	4	14	8	22	8	10	14	20	12	30	8	7	12	11	2	6	25	28
AABR07044383.1	16	9	36	49	14	8	33	19	20	16	22	4	10	12	16	14	20	29	6	22	10	4	6	12	6	20	25	38	14	10	22	26	12	20	14	26
AABR07044397.1	4	2	4	2	5	4	2	4	2	2	0	0	4	0	0	2	4	2	5	6	2	0	0	0	0	2	2	5	2	0	4	0	2	0	2	6
AABR07044404.1	86	120	49	55	80	72	49	62	121	85	85	96	83	51	32	60	63	45	52	52	42	26	30	37	77	65	50	33	63	37	45	22	10	24	22	35
AABR07044408.1	0	0	0	0	0	1	0	0	2	1	0	0	0	0	2	0	0	2	0	0	1	0	0	0	2	2	0	2	0	2	0	0	0	0	1	2
AABR07044495.1	0	0	0	0	2	0	0	0	0	0	0	0	0	0	0	0	0	0	0	0	0	0	0	0	0	0	0	0	0	0	0	0	0	0	0	0
AABR07044509.1	0	0	0	0	0	0	0	0	0	0	0	0	0	0	0	0	0	0	0	0	0	0	0	0	0	0	0	0	0	0	0	0	0	0	0	0
AABR07044520.1	0	0	0	0	0	0	0	0	0	2	0	0	0	0	0	0	0	0	0	0	0	0	0	0	0	0	0	0	0	0	0	0	0	0	0	0
AABR07044570.1	6	22	12	18	10	6	14	26	14	6	11	10	12	30	10	8	16	6	14	24	16	12	4	4	12	14	26	4	20	18	12	6	20	14	14	28
AABR07044581.1	0	0	0	0	0	0	0	0	0	0	0	0	0	0	0	0	0	0	0	0	0	0	0	0	0	0	0	0	0	0	0	0	0	0	0	0
AABR07044583.1	0	0	0	0	0	0	0	0	0	0	0	0	0	0	0	0	0	0	0	0	0	0	0	0	0	0	0	0	0	0	0	0	0	0	0	0
AABR07044583.2	0	0	0	0	0	0	0	0	0	0	0	0	0	0	0	0	0	0	0	0	0	0	0	0	0	0	0	0	0	0	0	0	0	0	0	0
AABR07044631.2	6	0	2	0	2	0	0	2	2	2	0	0	0	0	0	0	0	0	6	4	0	0	0	2	0	0	4	4	0	2	4	0	2	0	0	0
AABR07044711.1	2305	2400	2168	1520	1913	2258	2422	2549	2308	2775	2258	1984	1770	2104	2607	2165	2797	2415	2102	2742	2080	1821	1974	1804	1782	1932	2197	2143	2472	1872	2387	2169	1734	1701	1861	1927
AABR07044759.1	6	2	10	28	6	0	6	2	4	10	6	4	0	8	2	4	6	4	6	14	2	0	2	0	6	8	10	0	4	4	0	4	6	6	2	2
AABR07044783.1	0	0	0	0	0	0	0	0	0	0	0	0	0	0	0	0	0	0	0	0	0	0	0	0	0	0	0	0	0	0	0	0	0	0	0	0
AABR07044900.1	32	34	42	20	12	32	28	34	20	8	22	12	26	22	4	34	32	30	28	26	26	14	16	12	16	20	24	30	30	20	26	20	14	18	32	35
AABR07044914.1	408	337	236	173	254	290	243	283	255	405	343	293	269	232	155	268	247	223	218	284	171	109	151	151	155	176	156	198	246	196	148	168	120	103	117	162
AABR07044925.1	50	40	116	42	58	69	64	52	56	68	38	20	72	78	46	44	56	72	74	86	54	60	72	50	52	58	36	62	82	50	50	66	44	80	62	80
AABR07044933.1	3	4	6	9	7	2	4	0	2	3	6	8	6	7	7	2	8	5	6	2	3	7	8	8	2	6	0	7	6	4	6	2	6	5	0	4
AABR07044940.1	0	0	0	0	0	2	0	0	0	0	0	0	0	0	0	0	0	0	0	0	0	0	0	0	0	0	0	0	0	0	0	0	0	0	0	0
AABR07045032.1	6	2	0	8	2	6	2	5	6	6	14	6	4	0	4	4	18	14	6	6	4	7	0	6	4	6	10	4	6	12	8	8	8	10	6	4
AABR07045047.1	948	966	473	629	1171	1725	1156	657	592	804	777	784	1136	1292	369	1936	779	919	832	872	305	358	248	475	812	1058	659	975	823	934	643	419	466	647	776	760
AABR07045058.1	0	4	0	0	0	0	2	0	0	2	4	0	0	2	2	0	0	0	0	0	2	0	0	0	0	2	4	2	6	2	0	0	0	0	0	0
AABR07045071.1	0	0	2	0	2	2	0	2	2	0	0	0	2	0	0	0	0	2	0	2	0	0	0	2	0	0	0	0	0	0	0	2	0	0	0	0
AABR07045321.1	2	2	2	2	2	4	4	0	0	4	2	2	0	2	4	0	4	4	0	2	2	0	0	0	0	2	0	0	0	0	2	2	0	2	2	4
AABR07045337.1	6	0	0	39	0	0	0	0	2	3	0	3	1	0	0	0	0	0	0	2	0	0	0	0	0	0	2	0	0	4	2	2	0	0	0	0
AABR07045341.1	0	0	0	0	0	0	0	0	0	0	0	0	0	0	0	0	0	0	0	0	0	0	0	0	0	0	0	0	0	0	0	0	0	0	0	0
AABR07045405.1	8	4	0	4	2	6	4	6	0	6	6	6	6	6	2	4	0	4	4	14	2	0	2	2	4	6	6	14	8	6	0	6	0	6	2	0
AABR07045411.1	0	0	0	0	0	0	0	0	0	0	0	0	0	0	0	0	0	0	0	0	0	0	0	0	0	0	0	0	0	0	0	0	0	0	0	0
AABR07045454.1	0	0	0	0	0	2	2	0	0	0	0	0	0	4	0	0	0	0	0	0	0	0	0	0	0	0	0	0	2	0	0	0	0	0	0	0
AABR07045462.1	29	41	37	30	50	29	28	36	25	35	43	37	57	28	20	54	63	52	28	26	40	14	19	26	31	42	24	31	36	24	26	34	12	23	43	28
AABR07045485.1	6	22	4	14	2	6	2	4	8	8	12	2	6	4	12	2	10	16	12	16	4	14	8	4	4	2	30	20	26	20	12	14	6	10	12	6
AABR07045621.1	56	46	50	22	72	64	80	62	36	74	48	49	38	38	102	74	32	56	54	40	44	20	24	46	28	18	46	30	30	14	26	42	44	26	26	54
AABR07045684.1	26	40	56	34	62	32	62	24	26	32	22	16	38	50	24	30	60	48	62	62	54	50	26	32	22	28	62	86	110	58	76	62	50	74	54	84
AABR07045786.1	4	0	0	0	0	0	0	2	2	2	4	0	7	2	0	9	2	0	0	0	0	0	0	0	0	0	6	0	0	0	2	0	0	0	0	0
AABR07045996.1	0	0	0	0	0	0	0	0	0	0	0	0	0	0	0	0	0	0	0	0	0	0	0	0	0	0	0	0	0	0	0	0	0	0	0	0
AABR07046016.1	6	2	0	0	2	6	0	4	0	4	0	4	1	2	0	6	2	0	2	2	0	0	0	0	0	0	0	0	0	2	0	0	0	0	0	0
AABR07046136.1	309	250	310	141	342	114	232	167	176	596	190	124	212	221	132	207	354	302	216	312	249	162	156	136	223	181	287	256	505	230	200	227	333	199	262	204
AABR07046563.1	0	0	0	0	0	0	0	0	0	0	0	2	0	0	0	0	0	0	0	0	0	0	0	0	0	2	0	0	0	0	0	0	0	0	2	1
AABR07046628.1	18	19	14	28	20	15	10	18	16	40	31	14	34	20	2	44	51	35	36	38	10	2	12	12	18	25	18	24	54	16	4	4	12	14	8	6
AABR07046635.1	4	2	4	2	0	2	0	0	0	2	4	0	2	0	0	0	0	6	2	0	2	0	0	0	0	0	2	0	0	2	0	0	0	4	0	2
AABR07046707.1	266	432	604	388	398	264	516	288	290	470	284	172	474	521	272	472	607	602	719	682	637	536	527	435	486	514	450	376	520	422	372	554	400	389	426	494
AABR07046713.2	0	0	0	0	0	0	0	0	0	0	0	0	0	0	0	0	0	0	0	0	0	0	0	0	0	0	0	0	0	0	0	0	0	0	0	0
AABR07046727.1	0	0	0	2	0	2	0	0	2	0	0	0	0	4	0	0	2	0	0	0	0	0	0	0	0	0	4	2	0	0	0	2	2	2	0	0
AABR07046763.1	0	0	0	0	0	0	0	0	0	0	0	0	0	0	0	0	0	0	0	0	0	0	0	0	0	0	0	0	0	0	0	0	0	0	0	0
AABR07046778.1	0	2	0	2	1	2	0	0	0	0	0	1	0	0	0	0	0	0	0	0	0	0	0	0	0	0	0	0	0	0	0	0	0	0	0	2
AABR07046866.1	0	0	0	0	0	0	0	0	0	2	0	0	2	0	0	0	2	2	0	0	0	0	0	0	0	0	0	0	6	2	0	0	0	0	0	0
AABR07046956.1	0	0	0	0	0	0	0	0	0	0	0	0	0	0	0	0	0	0	0	0	0	0	0	0	0	0	0	0	0	0	0	0	0	0	0	0
AABR07047036.1	141	177	71	108	210	232	211	95	77	144	83	115	194	189	58	327	128	125	156	155	61	58	52	62	109	121	125	177	174	150	122	70	109	119	114	106
AABR07047050.1	0	0	0	0	0	0	0	0	0	0	0	0	0	0	0	0	0	0	0	0	0	0	0	0	0	0	0	0	0	0	0	0	0	0	0	0
AABR07047089.1	0	0	0	0	0	0	0	0	0	0	0	0	0	0	0	0	0	0	0	2	0	0	0	0	0	0	0	0	0	0	0	0	0	0	0	0
AABR07047221.1	0	0	0	0	0	0	0	0	0	0	0	0	0	0	0	0	0	0	0	0	0	0	0	0	0	0	0	0	0	0	0	0	0	0	0	0
AABR07047232.1	0	0	0	0	0	0	0	0	0	0	0	0	0	0	0	0	0	0	0	0	0	0	0	0	0	0	0	0	0	0	0	0	0	0	0	0
AABR07047293.1	0	0	0	2	0	0	0	0	0	0	0	0	0	0	0	0	0	0	0	0	0	0	0	0	0	0	0	0	0	0	0	0	0	0	0	0
AABR07047593.1	0	0	4	0	2	0	0	0	0	0	0	0	0	0	0	0	0	2	0	0	0	0	0	0	0	0	0	2	2	0	0	0	2	0	0	0
AABR07047606.1	0	0	0	0	0	0	0	0	0	0	0	0	0	0	0	0	0	0	2	0	0	0	0	0	0	0	0	0	0	0	0	0	0	0	0	0
AABR07047714.1	0	0	0	0	0	0	0	0	0	0	0	0	0	0	0	0	0	0	0	0	0	0	0	0	0	0	0	0	0	0	0	0	0	0	0	0
AABR07047789.1	54	86	136	77	78	46	139	56	50	79	50	36	75	62	46	70	66	72	96	79	42	50	20	26	43	39	73	104	122	92	78	46	70	72	88	64
AABR07047872.1	32	42	36	36	30	18	40	38	24	44	16	16	38	30	16	24	12	42	34	40	38	28	28	32	18	28	31	34	54	30	18	30	18	28	36	26
AABR07047899.1	0	0	0	0	0	0	0	0	0	0	0	0	0	0	0	0	0	0	0	0	0	0	0	0	0	0	0	0	0	0	0	0	0	0	0	0
AABR07048012.1	0	0	0	0	0	0	0	0	0	0	0	0	0	0	0	0	0	0	0	0	0	0	0	0	0	0	0	0	0	0	0	0	0	0	0	0
AABR07048013.1	0	0	0	0	0	0	0	0	0	0	0	0	0	0	0	0	0	0	0	0	0	0	0	0	0	0	0	0	0	0	0	0	0	0	0	0
AABR07048031.1	0	0	2	0	0	0	2	0	0	2	2	0	0	0	2	0	0	0	2	0	2	0	8	2	0	0	0	0	4	0	2	0	0	2	0	0
AABR07048059.1	0	0	0	0	0	0	0	0	0	0	0	0	0	0	0	0	0	0	0	0	0	0	0	0	0	0	0	0	0	0	0	0	0	0	0	0
AABR07048186.1	0	0	0	0	0	0	0	0	0	0	0	0	0	0	0	0	0	0	0	0	0	0	0	0	0	0	0	0	0	0	0	0	0	0	0	0
AABR07048211.1	0	2	0	0	0	4	4	5	2	2	0	0	2	0	0	2	10	5	6	0	2	3	0	2	2	2	4	4	10	2	0	6	4	10	8	4
AABR07048271.1	0	0	0	0	0	0	0	0	0	0	0	0	0	0	0	0	0	0	0	0	0	0	0	0	0	0	0	0	0	0	0	0	0	0	0	0
AABR07048308.1	0	0	2	0	2	0	4	6	1	0	0	2	2	0	1	0	2	0	0	2	4	2	0	2	2	0	0	4	2	0	4	0	2	2	2	0
AABR07048312.1	0	0	0	0	0	0	0	0	0	0	0	0	0	0	0	0	0	0	0	0	0	0	0	0	0	0	0	0	0	0	0	0	0	0	0	0
AABR07048387.1	0	0	0	0	0	0	0	0	0	0	0	0	0	0	0	0	0	0	0	0	0	0	0	0	0	0	0	0	0	2	0	0	0	0	0	0
AABR07048397.1	42	49	91	84	63	72	106	59	30	36	18	19	42	38	16	48	61	51	54	50	74	48	51	42	56	66	75	72	62	56	89	81	69	56	71	87
AABR07048419.2	38	30	100	42	50	50	43	42	34	40	34	10	38	78	44	26	38	58	78	54	62	44	55	28	38	63	48	61	66	66	40	48	67	32	52	50
AABR07048463.1	0	0	0	0	0	0	0	0	0	0	0	0	0	0	0	0	0	0	0	0	0	0	0	0	0	0	0	0	0	0	0	0	0	0	0	0
AABR07048474.1	0	0	0	0	0	0	0	0	0	0	0	0	0	0	0	0	0	0	0	0	0	0	0	0	0	0	0	0	0	0	0	0	0	0	0	0
AABR07048475.1	0	0	0	0	0	0	0	0	0	0	0	0	0	0	0	0	0	0	0	0	0	0	0	0	0	0	0	0	0	0	0	0	0	0	0	0
AABR07048487.2	0	0	0	0	0	0	0	0	0	0	0	0	0	0	0	0	0	0	0	0	0	0	0	0	0	0	0	0	0	0	0	0	0	0	0	0
AABR07048600.1	2	0	0	0	0	0	0	0	2	0	0	0	0	0	0	0	0	0	0	0	0	0	0	0	0	0	0	0	2	0	0	0	0	0	0	0
AABR07048992.1	32	30	64	10	16	20	14	18	20	26	34	18	50	38	5	26	30	40	26	32	20	12	8	10	14	16	46	38	46	45	20	36	14	34	34	34
AABR07048992.2	0	0	0	0	0	0	0	0	0	0	0	0	0	0	0	0	0	0	0	0	0	0	0	0	0	0	0	0	0	0	0	0	0	0	0	0
AABR07049040.1	0	0	0	0	0	0	0	0	0	0	0	0	0	2	0	0	0	0	0	0	0	0	0	0	0	0	0	0	0	0	0	0	0	0	0	0
AABR07049064.1	0	2	4	10	2	2	8	4	12	2	2	0	2	4	2	6	6	6	4	8	2	2	12	2	2	6	6	4	2	0	0	2	8	4	2	6
AABR07049085.1	16	18	16	8	12	2	10	6	8	2	4	4	4	4	0	2	10	10	2	0	2	4	4	0	2	2	10	6	12	11	6	4	28	8	8	18
AABR07049128.1	0	0	0	0	0	0	0	0	0	0	0	0	0	0	0	0	0	0	0	0	0	0	0	0	0	0	0	0	0	0	0	0	0	0	0	0
AABR07049134.3	1	0	0	0	0	0	0	2	0	2	0	0	0	0	0	0	0	0	0	0	0	0	0	0	0	0	0	0	0	0	0	0	0	0	0	0
AABR07049184.1	0	0	0	0	0	0	0	0	0	0	0	0	0	0	0	0	0	0	0	0	0	0	0	0	0	0	0	2	0	0	0	0	0	0	0	0
AABR07049223.1	0	0	0	0	0	0	0	0	0	0	0	0	0	0	0	0	0	0	0	0	0	0	0	0	0	0	0	0	0	0	0	0	0	0	0	0
AABR07049228.1	0	0	2	2	4	0	0	2	1	6	0	0	0	0	0	4	2	0	0	0	0	0	0	0	0	0	0	0	2	0	0	0	2	0	0	2
AABR07049299.1	0	0	0	0	0	0	0	0	0	0	0	0	0	0	0	0	0	0	0	0	0	0	0	0	0	0	0	0	0	0	0	0	0	0	0	0
AABR07049320.1	0	0	0	0	0	0	0	0	0	0	0	0	0	0	0	0	0	0	0	0	0	0	0	0	0	0	0	0	0	0	0	0	0	0	0	0
AABR07049320.2	0	0	0	0	0	0	0	0	0	0	0	0	0	0	0	0	0	0	0	0	0	0	0	0	0	0	0	0	0	0	0	0	0	0	0	0
AABR07049329.1	0	0	0	0	0	0	0	0	0	0	0	0	0	0	0	0	0	0	0	0	0	0	0	0	0	0	0	0	0	0	0	0	0	0	0	0
AABR07049401.1	0	0	0	0	0	0	0	0	0	0	0	0	0	0	0	0	0	0	0	0	0	0	0	0	0	0	0	0	0	0	0	0	0	0	0	0
AABR07049408.1	0	0	0	0	0	0	0	0	0	0	0	0	0	2	0	0	0	0	0	0	0	0	0	0	0	0	0	0	0	0	0	0	0	0	0	0
AABR07049437.1	0	0	0	0	0	0	0	0	0	0	0	0	0	0	0	0	0	0	0	0	0	0	0	0	0	0	0	0	0	0	0	0	0	0	0	0
AABR07049455.1	0	0	0	0	2	0	0	0	0	0	0	0	0	0	0	0	0	0	0	0	0	0	0	0	0	0	0	0	0	0	0	0	0	0	0	0
AABR07049499.1	2	2	0	183	0	0	0	0	0	0	0	0	0	0	0	0	0	0	0	2	0	2	0	0	0	0	0	2	0	0	0	0	0	0	0	0
AABR07049516.1	2	0	0	2	0	0	0	0	0	2	0	0	0	0	0	0	0	0	0	0	0	0	0	0	0	0	0	0	0	0	0	0	0	0	0	0
AABR07049524.1	0	0	2	0	0	0	0	0	0	0	2	0	0	0	0	0	0	0	0	0	0	0	0	0	0	0	0	0	0	0	0	0	0	0	0	0
AABR07049579.2	27	16	18	12	12	10	10	8	26	26	14	20	12	14	4	37	16	21	16	26	4	4	8	6	18	13	24	16	28	16	10	8	8	14	8	16
AABR07049626.1	2	4	18	6	4	6	14	4	6	8	4	6	14	10	6	10	18	8	4	12	10	8	4	2	4	4	20	8	12	2	2	4	8	6	8	12
AABR07049648.1	0	0	0	0	0	0	0	0	0	0	0	0	2	0	0	0	0	0	0	0	0	0	0	0	0	0	0	0	0	0	0	0	0	0	0	0
AABR07049695.1	0	0	0	0	0	0	0	0	0	2	0	0	0	0	0	0	0	0	0	0	0	0	0	0	0	0	0	0	0	0	0	0	0	0	0	0
AABR07049728.1	0	0	0	0	0	0	0	0	0	0	0	0	0	0	0	0	0	0	0	0	0	0	0	0	0	0	0	0	0	0	0	0	0	0	0	0
AABR07049755.1	1340	1259	1170	783	1074	1037	1259	1328	1114	1114	1058	1010	1076	1179	1256	1361	1743	1634	1177	1632	1221	903	1009	1152	1246	1354	1390	1309	1545	1212	1274	1120	1036	992	1099	1176
AABR07049768.1	499	438	322	280	807	771	1288	364	284	361	355	341	449	524	393	582	264	328	372	386	230	291	198	328	254	326	312	320	371	441	340	269	441	290	273	315
AABR07049776.1	0	0	0	0	0	0	0	0	0	0	0	0	0	0	0	0	0	0	0	0	0	0	0	0	0	0	0	0	0	0	0	0	0	0	0	0
AABR07049783.1	0	0	0	0	0	0	0	0	0	0	0	0	0	0	0	0	0	0	0	0	0	0	0	0	0	0	0	0	0	0	0	0	0	0	0	0
AABR07049790.1	108	102	63	52	104	53	82	52	112	138	42	71	36	65	63	80	123	62	84	106	49	48	64	66	56	54	99	72	141	72	107	98	106	53	62	59
AABR07049821.1	0	0	0	0	2	0	0	1	0	0	0	0	0	0	2	0	0	0	0	0	0	0	0	0	0	1	0	0	0	0	0	0	1	0	0	0
AABR07049821.2	16	8	8	12	4	14	6	12	2	20	12	12	8	15	12	16	10	14	23	16	8	6	8	6	4	26	14	8	31	14	10	8	8	2	12	14
AABR07049862.1	4	12	6	0	6	2	2	4	0	2	8	2	2	6	2	8	4	6	8	4	6	4	8	2	2	4	4	4	4	4	2	0	0	4	2	4
AABR07049866.1	0	0	0	3	0	0	0	0	6	0	0	0	0	0	0	1	0	0	0	2	0	0	0	0	2	0	0	0	1	2	0	0	0	0	0	0
AABR07049886.3	0	0	0	0	0	0	0	0	0	0	2	0	0	0	0	0	0	0	0	0	0	0	0	0	0	0	0	0	0	0	0	0	0	0	0	0
AABR07049918.1	6	0	0	0	4	2	2	0	2	0	0	2	0	0	4	2	2	0	0	2	0	0	0	0	0	2	2	0	2	4	2	2	0	0	0	2
AABR07049960.1	0	0	0	0	0	0	0	0	0	0	0	0	0	0	0	0	0	0	0	0	0	0	0	0	0	0	0	0	0	0	0	0	0	0	0	0
AABR07049994.1	305	319	275	234	279	306	276	313	310	515	280	288	244	244	208	286	626	490	317	393	260	213	243	263	266	312	318	246	360	260	295	258	226	186	244	215
AABR07050006.1	0	0	0	0	0	0	0	0	0	0	0	0	0	0	0	0	0	0	0	0	0	0	0	0	0	0	0	0	0	0	0	0	0	0	0	0
AABR07050116.1	0	0	0	0	2	0	0	0	2	0	0	2	0	2	0	0	2	0	0	0	0	0	0	0	0	0	0	0	0	0	0	0	0	0	0	0
AABR07050222.1	0	0	0	2	2	0	2	0	0	0	6	0	0	3	0	2	0	0	2	2	0	0	0	4	0	0	0	2	4	0	2	0	2	0	0	0
AABR07050298.1	0	0	0	0	0	0	0	0	0	0	0	2	2	0	0	0	0	0	0	2	0	0	0	0	0	0	0	2	0	2	0	0	0	2	0	2
AABR07050317.1	0	0	0	0	0	0	0	0	0	0	0	0	0	0	0	0	0	0	0	0	0	0	0	0	0	0	0	0	0	0	0	0	0	0	0	0
AABR07050321.2	2	2	2	2	3	0	1	2	0	0	0	4	4	0	0	0	7	0	2	3	1	0	0	0	1	0	4	1	6	0	2	0	4	0	1	8
AABR07050391.2	0	0	0	0	0	0	0	0	0	0	0	0	0	0	0	0	0	0	0	0	0	0	0	0	0	0	0	0	0	0	0	0	0	0	0	0
AABR07050399.1	0	0	0	0	0	0	0	0	0	0	0	0	0	0	0	0	0	0	0	0	0	0	0	0	0	0	0	0	0	0	0	0	0	0	0	0
AABR07050399.2	0	0	9	0	6	2	0	2	4	4	6	0	4	4	0	2	0	6	0	0	4	4	0	0	0	2	8	4	10	0	2	4	0	0	0	6
AABR07050449.1	2	0	0	0	0	4	0	2	0	0	0	2	0	0	0	5	2	2	0	0	0	0	0	0	0	0	0	0	0	0	0	0	0	0	0	0
AABR07050484.1	30	15	19	12	12	29	21	30	20	8	9	24	12	4	24	8	37	18	14	17	6	12	9	16	14	19	17	12	19	9	6	10	10	9	15	4
AABR07050543.1	0	0	0	0	0	0	0	0	0	0	0	0	0	0	0	0	0	0	0	0	0	0	0	0	0	0	0	0	0	0	0	0	0	0	0	0
AABR07050561.1	0	0	0	0	0	0	0	0	0	0	0	0	0	0	0	0	0	0	0	0	0	0	0	0	0	0	0	0	0	0	0	0	0	0	0	0
AABR07050637.1	0	0	0	0	0	0	0	0	0	0	0	0	0	0	0	0	0	0	0	0	0	0	0	0	0	0	0	0	0	0	0	0	0	0	0	0
AABR07050701.1	0	0	0	0	0	0	0	0	0	0	0	0	0	0	0	0	0	0	0	0	0	0	0	0	0	0	0	0	0	0	0	0	0	0	0	0
AABR07050711.1	0	0	0	0	0	0	0	0	0	0	0	0	0	0	0	0	0	0	0	0	0	0	0	0	0	0	0	0	0	0	0	0	0	0	0	0
AABR07050712.1	0	0	0	0	0	0	0	0	0	0	0	0	0	0	0	0	0	0	0	0	0	0	0	0	0	0	0	0	0	0	0	0	0	0	0	0
AABR07050714.1	0	0	0	0	0	0	0	0	0	0	0	0	0	0	0	0	0	0	0	0	0	0	0	0	0	0	0	0	0	0	0	0	0	0	0	0
AABR07050716.1	0	0	0	0	0	0	0	0	0	0	0	0	0	0	0	0	0	0	0	0	0	0	0	0	0	0	0	0	0	0	0	0	0	0	0	0
AABR07050717.1	0	0	0	0	0	0	0	0	0	0	0	0	0	0	0	0	0	0	0	0	0	0	0	0	0	0	0	0	0	0	0	0	0	0	0	0
AABR07050719.1	0	0	0	0	0	0	0	0	0	0	0	0	0	0	0	0	0	0	0	0	0	0	0	0	0	0	0	0	0	0	0	0	0	0	0	0
AABR07050721.1	0	0	0	0	0	0	0	0	0	0	0	0	0	0	0	0	0	0	0	0	0	0	0	0	0	0	0	0	0	0	0	0	0	0	0	0
AABR07050722.1	0	0	0	0	0	0	0	0	0	0	0	0	0	0	0	0	0	0	0	0	0	0	0	0	0	0	0	0	0	0	0	0	0	0	0	0
AABR07050879.1	333	162	14	44	82	391	35	66	113	89	141	290	100	124	26	361	86	35	64	49	14	7	3	7	47	69	44	27	88	51	14	24	20	16	30	24
AABR07050914.1	2	0	2	2	4	0	0	0	2	0	2	0	8	0	2	2	0	2	2	6	2	0	0	0	0	0	8	2	2	0	4	4	2	0	2	2
AABR07051069.1	0	0	0	0	0	0	0	0	0	0	0	0	0	0	0	0	0	0	0	0	0	0	0	0	0	0	0	0	0	0	0	0	0	0	0	0
AABR07051190.1	0	0	0	0	0	0	0	0	0	1	0	0	2	0	0	0	0	0	0	0	0	0	0	0	0	0	1	0	0	0	0	0	0	0	0	0
AABR07051241.1	0	0	0	0	0	2	2	0	0	0	0	0	0	0	0	0	2	0	0	2	0	0	0	0	0	0	0	0	0	0	0	0	0	0	0	0
AABR07051244.1	0	0	0	0	0	0	0	0	0	0	0	0	0	0	0	0	0	0	0	0	0	0	0	0	0	0	0	0	0	0	0	0	0	0	0	0
AABR07051244.2	0	0	0	0	0	0	0	0	0	0	0	0	0	0	0	0	0	0	0	0	0	0	0	0	0	0	0	0	0	0	0	0	0	0	0	0
AABR07051251.1	2	4	0	0	0	2	2	6	4	2	2	0	0	2	6	0	6	2	0	0	0	0	0	0	0	0	2	6	0	0	0	0	0	2	0	0
AABR07051260.1	0	0	0	0	0	0	0	0	0	0	0	0	0	0	0	0	0	0	0	0	0	0	0	0	0	0	0	0	0	0	0	0	0	0	0	0
AABR07051266.1	0	0	0	0	0	0	0	0	0	0	0	0	0	0	0	0	0	0	0	0	0	0	0	0	0	0	0	0	0	0	0	2	0	0	0	0
AABR07051348.1	0	0	0	0	0	0	0	0	0	0	0	0	0	0	0	0	0	0	0	0	0	0	0	0	0	0	0	0	0	0	0	0	0	0	0	0
AABR07051348.2	0	0	0	0	0	0	0	0	0	0	0	0	0	0	0	0	0	0	0	0	0	0	0	0	0	0	0	0	0	0	0	0	0	0	0	0
AABR07051376.1	134	188	182	118	142	94	204	156	78	110	86	56	103	166	90	124	181	199	134	172	128	150	94	98	108	140	194	182	270	164	134	138	152	150	116	171
AABR07051395.1	0	2	0	0	0	0	0	0	0	0	0	0	0	2	0	0	2	0	0	2	0	0	0	0	0	0	0	0	0	2	0	0	0	0	0	0
AABR07051426.1	0	0	0	0	0	0	0	0	0	0	0	0	0	0	0	0	0	0	0	0	0	0	0	0	0	0	0	0	0	0	0	0	0	0	0	0
AABR07051445.1	46	34	60	43	57	46	56	60	46	10	48	28	52	60	54	48	125	161	82	137	64	56	82	60	58	76	123	92	94	104	72	87	58	82	76	103
AABR07051450.1	132	114	126	122	128	64	108	128	114	154	86	80	106	142	78	92	190	124	92	110	96	108	48	60	70	52	188	146	266	154	146	130	164	148	166	156
AABR07051501.1	0	0	0	0	0	0	0	0	0	0	0	0	0	0	0	0	0	0	0	0	0	0	0	0	0	0	0	0	0	0	0	0	0	0	0	0
AABR07051518.1	115	108	120	56	82	100	151	120	96	213	72	78	144	120	136	110	112	170	106	150	78	66	72	110	86	102	102	90	122	78	72	110	90	52	86	80
AABR07051532.1	0	0	0	0	0	0	0	0	0	0	0	0	0	0	0	0	0	0	0	0	0	0	0	0	0	0	0	0	0	0	0	0	0	0	0	0
AABR07051532.2	0	0	0	0	0	0	0	0	0	0	0	0	0	0	0	0	0	0	0	0	0	0	0	0	0	0	0	0	0	0	0	0	0	0	0	0
AABR07051533.1	0	0	0	0	0	0	0	0	0	0	0	0	0	0	0	0	0	0	0	0	0	0	0	0	0	0	0	0	0	0	0	0	0	0	0	0
AABR07051533.2	0	0	0	0	0	0	0	0	0	0	0	0	0	0	0	0	0	0	0	0	0	0	0	0	0	0	0	0	0	0	0	0	0	0	0	0
AABR07051534.1	0	0	0	0	0	0	0	0	0	0	0	0	0	0	0	0	0	0	0	0	0	0	0	0	0	0	0	0	0	0	0	0	0	0	0	0
AABR07051535.1	0	0	0	0	0	0	0	0	0	0	0	0	0	0	0	0	0	0	0	0	0	0	0	0	0	0	0	0	0	0	0	0	0	0	0	0
AABR07051548.1	0	0	0	0	0	0	0	0	0	0	0	0	0	0	0	0	0	0	0	0	0	0	0	0	0	0	0	0	0	0	0	0	0	0	0	0
AABR07051548.2	0	0	0	0	0	0	0	0	0	0	0	0	0	0	0	0	0	0	0	0	0	0	0	0	0	0	0	0	0	0	0	0	0	0	0	0
AABR07051550.1	0	0	0	0	0	0	0	0	0	0	0	0	0	0	0	0	0	0	0	0	0	0	0	0	0	0	0	0	0	0	0	0	0	0	0	0
AABR07051551.1	0	0	0	0	0	0	0	0	0	0	0	0	0	0	0	0	0	0	0	0	0	0	0	0	0	0	0	0	0	0	0	0	0	0	0	0
AABR07051551.2	2	0	0	0	0	0	0	0	0	0	0	0	0	0	0	0	0	0	0	0	0	0	0	0	0	0	0	0	0	0	0	0	0	0	0	0
AABR07051556.1	0	0	0	0	0	0	0	0	0	0	0	0	0	0	0	0	0	0	0	0	0	0	0	0	0	0	0	0	0	0	0	0	0	0	0	0
AABR07051562.1	2	0	0	0	0	0	0	0	0	0	0	0	0	0	0	0	0	0	0	0	0	0	0	0	0	0	0	0	0	0	0	0	0	0	0	0
AABR07051563.1	0	0	0	0	0	0	0	0	0	0	0	0	0	0	0	0	0	0	0	0	0	0	0	0	0	0	0	0	0	0	0	0	0	0	0	0
AABR07051564.1	0	0	0	0	0	0	0	0	0	0	0	0	0	0	0	0	0	0	0	0	0	0	0	0	0	0	0	0	0	0	0	0	0	0	0	0
AABR07051565.1	0	0	0	0	0	0	0	0	0	0	0	0	0	0	0	0	0	0	0	0	0	0	0	0	0	0	0	0	0	0	0	0	0	0	0	0
AABR07051578.1	0	0	0	0	0	0	0	0	0	0	0	0	0	0	0	0	0	0	0	0	0	0	0	0	0	0	0	0	0	0	0	0	0	0	0	0
AABR07051583.1	0	0	0	0	0	0	0	0	0	0	0	0	0	0	0	0	0	0	0	0	0	0	0	0	0	0	0	0	0	0	0	0	0	0	0	0
AABR07051611.1	0	0	0	0	0	0	0	0	0	0	0	0	0	0	0	0	0	0	0	0	0	0	0	0	0	0	0	0	0	0	0	0	0	0	0	0
AABR07051626.1	0	0	0	0	0	0	0	0	0	0	0	0	0	0	0	0	0	0	0	0	0	0	0	0	0	0	0	0	0	0	0	0	0	0	0	0
AABR07051626.2	0	2	0	0	0	0	0	0	0	0	0	0	0	0	0	0	0	0	0	0	0	0	0	0	0	0	0	0	0	0	0	0	0	0	0	0
AABR07051652.1	0	0	0	0	0	0	0	0	0	0	0	0	0	0	0	0	0	0	0	0	0	0	0	0	0	0	0	0	0	0	0	0	0	0	0	0
AABR07051658.1	0	0	0	0	0	0	0	0	0	0	0	0	0	0	0	0	0	0	0	0	0	0	0	0	0	0	0	0	0	0	0	0	0	0	0	0
AABR07051659.1	0	0	0	0	0	0	0	0	0	0	0	0	0	0	0	0	0	0	0	0	0	0	0	0	0	0	0	0	0	0	0	0	0	0	0	0
AABR07051665.1	0	0	0	0	0	0	0	0	0	0	0	0	0	0	0	0	0	0	0	0	0	0	0	0	0	0	0	0	0	0	0	0	0	0	0	0
AABR07051670.1	0	0	0	0	0	0	0	0	0	0	0	0	0	0	0	0	0	0	0	0	0	0	0	0	0	0	0	0	0	0	0	0	0	0	0	0
AABR07051671.1	0	0	0	0	0	0	0	0	0	0	0	0	0	0	0	0	0	0	0	0	0	0	0	0	0	0	0	0	0	0	0	0	0	0	0	0
AABR07051673.1	0	0	0	0	0	0	0	0	0	0	0	0	0	0	0	0	0	0	0	0	0	0	0	0	0	0	0	0	0	0	0	0	0	0	0	0
AABR07051675.1	0	0	0	0	0	0	0	0	0	0	0	0	0	0	0	0	0	0	0	0	0	0	0	0	0	0	0	0	0	0	0	0	0	0	0	0
AABR07051678.1	0	0	0	0	0	0	0	0	0	0	0	0	0	0	0	0	0	0	0	0	0	0	0	0	0	0	0	0	0	0	0	0	0	0	0	0
AABR07051680.1	0	0	0	0	0	0	0	0	0	0	0	0	0	0	0	0	0	0	0	0	0	0	0	0	0	0	0	0	0	0	0	0	0	0	0	0
AABR07051684.1	0	0	0	0	0	0	0	0	0	0	0	0	0	0	0	0	0	0	0	0	0	0	0	0	0	0	0	0	0	0	0	0	0	0	0	0
AABR07051689.1	0	0	0	0	0	0	0	0	0	0	0	0	0	0	0	0	0	0	0	0	0	0	0	0	0	0	0	0	0	0	0	0	0	0	0	0
AABR07051692.1	0	0	0	0	0	0	0	0	0	0	0	0	0	0	0	0	0	0	0	0	0	0	0	0	0	0	0	0	0	0	0	0	0	0	0	0
AABR07051700.1	0	0	0	0	0	0	0	0	0	0	0	0	0	0	0	0	0	0	0	0	0	0	0	0	0	0	0	0	0	0	0	0	0	0	0	0
AABR07051701.1	0	0	0	0	0	0	0	0	0	0	0	0	0	0	0	0	0	0	0	0	0	0	0	0	0	0	0	0	0	0	0	0	0	0	0	0
AABR07051707.1	0	0	0	0	0	0	0	0	0	0	0	0	0	0	0	0	0	0	0	0	0	0	0	0	0	0	0	0	0	0	0	0	0	0	0	0
AABR07051708.1	0	0	0	0	0	0	0	0	0	0	0	0	0	0	0	0	0	0	0	0	2	0	0	0	0	0	0	0	0	0	0	0	0	0	0	0
AABR07051716.1	0	0	0	0	0	0	0	0	0	0	0	0	0	0	0	0	0	0	0	0	0	0	0	0	0	0	0	0	0	0	0	0	0	0	0	0
AABR07051718.1	0	0	0	0	0	0	0	0	0	0	0	0	0	0	0	0	0	0	0	0	0	0	0	0	0	0	0	0	0	0	0	0	0	0	0	0
AABR07051726.1	0	0	0	0	0	0	0	0	0	0	0	0	0	0	0	0	0	0	0	0	0	0	0	0	0	0	0	0	0	0	0	0	0	0	0	0
AABR07051730.1	0	0	0	0	0	0	0	0	0	0	0	0	0	0	0	0	0	0	0	0	0	0	0	0	0	0	0	0	0	0	0	0	0	0	0	0
AABR07051731.1	0	0	0	0	0	0	0	0	0	0	0	0	0	0	0	0	0	0	0	0	0	0	0	0	0	0	0	0	0	0	0	0	0	0	0	0
AABR07051733.1	0	0	0	0	0	0	0	0	0	0	0	0	0	0	0	0	0	0	0	0	0	0	0	0	0	0	0	0	0	0	0	0	0	2	0	0
AABR07051733.2	0	0	0	0	0	0	0	0	0	0	0	0	0	0	0	0	0	0	0	0	0	0	0	0	0	0	0	0	0	0	0	0	0	0	0	0
AABR07051733.3	0	0	0	0	0	0	0	0	0	0	0	0	0	0	0	0	0	0	0	0	0	0	0	0	0	0	0	0	0	0	0	0	0	0	0	0
AABR07051735.1	0	0	0	0	0	0	0	0	0	0	0	0	0	0	0	0	0	0	0	0	0	0	0	0	0	0	0	0	0	0	0	0	0	0	0	0
AABR07051741.1	0	0	0	0	0	0	0	0	0	0	0	0	0	0	0	0	0	0	0	0	0	0	0	0	0	0	0	0	0	0	0	0	0	0	0	0
AABR07051746.1	0	0	0	0	0	0	0	0	0	0	0	0	0	0	0	0	0	0	0	0	0	0	0	0	0	0	0	0	0	0	0	0	0	0	0	0
AABR07051791.1	0	0	0	0	0	0	0	0	0	0	0	0	0	0	0	0	0	0	0	0	0	0	0	0	0	0	0	0	0	0	0	0	0	0	0	0
AABR07051793.1	0	0	0	0	0	0	0	0	0	0	0	0	0	0	0	0	0	0	0	0	0	0	0	0	0	0	0	0	0	0	0	0	0	0	0	0
AABR07051796.1	20	8	0	4	4	4	6	6	6	0	2	10	10	12	8	6	32	16	10	4	4	0	2	2	2	8	12	10	18	6	4	0	4	2	2	0
AABR07051878.1	4	6	8	4	2	2	2	2	6	4	2	0	2	4	4	4	0	2	2	8	4	8	0	2	2	2	10	0	14	6	10	0	10	6	4	4
AABR07051892.1	12	2	16	4	12	0	6	4	0	14	2	0	6	4	6	4	8	6	10	8	2	4	2	0	0	6	8	2	4	14	2	12	8	2	0	8
AABR07051982.1	0	0	0	0	0	0	0	0	0	0	0	0	0	0	0	0	0	0	0	0	0	0	0	0	0	0	0	0	0	0	0	0	0	0	0	0
AABR07051996.1	0	0	0	0	0	0	0	0	0	0	0	0	0	0	0	2	0	0	0	0	0	0	0	0	0	0	0	0	0	0	0	0	0	0	0	0
AABR07052130.1	0	0	0	0	0	0	0	0	2	0	0	0	0	0	0	0	0	0	0	0	0	0	0	0	0	0	0	0	0	0	0	0	0	0	0	0
AABR07052166.1	0	0	0	0	0	0	0	0	0	0	0	0	0	0	0	0	0	0	0	0	0	0	0	0	0	0	0	0	0	0	0	0	0	0	0	0
AABR07052296.1	0	0	0	0	0	0	0	0	0	0	0	0	0	0	0	0	0	0	0	0	0	0	0	0	0	0	0	0	0	0	0	0	0	0	0	0
AABR07052298.1	0	0	0	0	0	0	0	0	0	0	0	0	0	0	0	0	0	0	0	0	0	0	0	0	0	0	0	0	0	0	0	0	0	0	0	0
AABR07052405.1	4	0	0	0	0	0	0	2	0	0	0	0	0	2	0	6	0	0	0	4	0	0	0	0	0	0	2	2	0	0	0	0	0	0	0	0
AABR07052430.1	0	0	0	2	0	0	0	0	0	0	0	0	0	0	0	0	0	0	0	0	0	0	0	0	2	0	0	0	0	0	0	2	0	0	0	0
AABR07052431.1	0	0	0	0	0	0	0	0	0	0	0	0	0	0	0	0	0	0	0	0	0	0	0	0	0	0	0	0	0	0	0	0	0	0	0	0
AABR07052443.1	0	0	0	0	0	0	0	0	0	0	0	0	0	0	0	0	0	0	0	0	0	0	0	0	0	0	0	0	0	0	0	0	0	0	0	0
AABR07052465.1	0	0	0	0	0	0	0	0	0	0	0	0	0	0	0	0	0	0	0	0	0	0	0	0	0	0	0	0	0	0	0	0	0	0	0	0
AABR07052486.1	0	4	9	6	6	12	4	2	6	4	9	4	8	4	0	8	18	6	16	10	8	4	14	9	6	6	9	9	11	4	2	12	6	8	2	12
AABR07052498.1	0	0	0	0	0	0	0	0	0	0	0	0	0	0	0	0	0	0	0	0	0	0	0	0	0	0	0	0	0	0	0	0	0	0	0	0
AABR07052508.1	0	0	0	0	0	0	0	0	0	0	0	0	0	0	0	0	0	0	0	0	0	0	0	0	0	0	0	0	0	0	0	0	0	0	0	0
AABR07052519.1	4	4	0	2	2	0	0	0	3	2	4	0	4	0	2	0	0	0	0	0	0	0	0	0	0	0	6	1	5	2	2	2	0	2	0	0
AABR07052523.1	226	274	553	367	284	225	231	281	177	308	162	92	297	311	152	206	683	529	438	500	502	377	288	287	295	326	702	673	887	594	514	589	527	626	589	666
AABR07052559.1	0	0	0	0	0	0	0	0	0	0	0	0	0	0	0	0	0	0	0	0	0	0	0	0	0	0	0	0	2	0	0	0	0	0	0	0
AABR07052585.1	0	0	0	0	0	0	0	0	0	0	0	0	0	0	0	0	0	0	0	0	0	0	0	0	0	0	0	0	0	0	0	0	0	0	0	0
AABR07052585.2	4	16	4	4	0	6	0	0	4	0	2	0	4	0	6	6	8	4	2	10	2	2	8	2	2	6	2	0	2	2	2	8	0	2	0	6
AABR07052587.1	0	2	4	0	0	2	0	0	4	0	0	3	2	2	0	0	0	4	0	2	0	0	0	0	0	2	2	0	2	0	0	0	0	0	0	0
AABR07052588.1	0	3	9	0	2	0	0	0	0	2	0	0	0	0	0	2	0	2	0	1	4	0	2	0	1	2	0	0	2	0	4	2	4	0	0	1
AABR07052692.1	0	0	0	0	0	0	0	0	0	0	0	0	0	0	0	0	0	0	0	0	0	0	0	0	0	0	0	0	0	0	0	0	0	0	0	0
AABR07052729.1	0	0	0	0	0	0	0	0	0	0	0	0	0	0	0	0	0	0	0	0	0	0	0	0	0	0	0	0	0	0	0	0	0	0	0	0
AABR07052744.1	13159	19775	5614	24018	9706	14008	5037	6051	6492	24610	4323	2901	11269	18218	932	13464	20260	5070	7397	15024	862	3188	554	2091	6653	9321	8593	10300	15087	11335	2842	1855	3470	5765	3404	2707
AABR07052798.1	0	0	0	0	0	0	0	0	0	0	0	0	0	0	0	0	0	0	0	0	0	0	0	0	0	0	0	0	0	0	0	0	0	0	0	0
AABR07052831.1	0	0	0	0	0	0	0	0	0	0	0	0	0	0	0	0	0	0	0	0	0	0	0	0	0	0	0	0	0	0	0	0	0	0	0	0
AABR07052846.1	0	0	0	0	0	0	0	0	0	0	0	0	0	0	0	0	0	0	0	0	0	0	0	0	0	0	0	0	4	0	0	0	0	0	0	0
AABR07052894.1	0	0	2	0	2	0	0	0	0	2	0	0	0	2	2	0	0	2	2	2	0	0	0	0	0	2	0	2	0	0	2	4	2	2	0	0
AABR07052953.1	0	0	0	0	0	0	0	0	0	2	0	0	0	0	0	0	0	0	0	0	0	0	0	0	0	0	0	0	0	0	0	0	0	0	0	0
AABR07053136.1	4	6	6	8	0	0	4	2	0	8	12	6	8	0	0	12	16	6	2	10	4	4	2	4	0	6	6	8	6	8	6	10	0	2	10	8
AABR07053166.1	264	228	220	128	249	279	192	301	286	248	270	455	244	246	140	251	448	416	254	310	265	177	300	243	345	390	178	206	242	162	156	146	133	155	191	212
AABR07053172.1	0	0	0	0	0	0	0	0	0	0	0	0	0	0	0	0	0	0	0	0	0	0	0	0	0	0	0	0	0	0	0	0	0	0	0	0
AABR07053179.1	103	91	125	75	144	103	149	80	96	125	72	90	119	105	131	103	58	74	96	132	99	99	113	89	118	74	65	99	92	70	65	73	84	58	77	108
AABR07053185.1	18	16	50	22	22	12	24	18	30	22	16	8	36	22	14	34	54	34	56	36	50	30	28	14	28	28	46	26	48	26	36	32	26	20	16	34
AABR07053188.1	0	0	2	0	0	0	0	0	0	2	0	0	0	0	0	0	0	0	0	0	0	0	2	0	0	0	2	0	0	0	0	2	0	0	0	0
AABR07053236.1	0	0	0	0	0	0	0	0	0	0	0	0	0	0	0	0	0	0	0	0	0	0	0	0	0	0	0	0	0	0	0	0	0	0	0	0
AABR07053304.1	2	0	0	0	0	0	0	0	0	0	0	0	0	0	0	0	0	0	0	0	0	0	0	0	0	0	0	0	0	0	0	0	0	0	0	0
AABR07053402.1	0	0	0	0	0	0	0	0	0	0	0	0	0	0	0	0	0	0	0	0	0	0	0	0	0	0	0	0	0	0	0	0	0	0	0	0
AABR07053472.1	54	86	144	94	81	56	126	56	36	78	30	28	70	102	36	76	146	126	100	126	108	62	84	40	52	88	98	102	132	88	100	100	101	98	108	135
AABR07053500.2	0	0	0	0	0	0	0	0	0	0	0	0	0	0	2	0	0	0	0	0	0	0	0	0	0	0	0	0	0	0	0	0	0	0	0	0
AABR07053509.2	2	4	24	21	10	22	16	18	14	6	34	17	12	8	20	0	28	6	25	16	4	2	6	0	2	2	8	34	16	8	6	22	17	6	28	26
AABR07053516.1	20	28	28	30	32	22	24	20	28	8	10	8	24	22	24	24	40	40	38	46	26	22	28	18	20	36	38	42	40	28	36	22	24	28	36	36
AABR07053518.1	0	2	0	0	2	0	0	0	0	2	0	0	2	0	0	4	4	2	0	0	0	0	2	0	2	2	2	2	4	0	8	0	0	2	6	4
AABR07053613.1	6	8	6	6	2	2	6	0	0	7	2	0	0	4	0	12	2	2	8	6	2	0	0	4	2	2	0	0	2	6	0	4	0	2	2	0
AABR07053635.2	0	0	0	0	0	0	2	0	0	0	0	0	0	0	0	0	0	0	0	2	0	0	0	0	0	0	0	0	2	0	0	0	0	0	0	0
AABR07053650.1	0	0	0	0	0	0	0	0	0	0	0	0	2	0	0	0	0	0	0	0	0	0	0	0	0	0	0	0	0	0	0	0	2	0	0	4
AABR07053681.1	64	68	72	24	68	68	70	64	28	68	33	32	52	46	54	68	70	95	100	82	56	62	54	58	56	60	56	62	78	70	46	68	58	42	58	61
AABR07053687.1	152	180	172	184	158	157	164	187	140	231	114	124	142	154	118	132	232	228	176	216	160	106	130	136	114	168	153	178	203	146	126	114	174	119	132	140
AABR07053707.1	0	0	0	0	0	0	0	2	0	0	0	0	2	2	0	0	0	0	0	0	0	0	0	0	0	0	0	0	0	0	0	0	0	0	0	0
AABR07053716.1	0	2	0	0	0	2	0	0	0	2	0	0	0	0	0	0	0	0	0	0	0	0	0	0	0	0	0	0	0	0	0	0	0	0	0	0
AABR07053734.1	0	0	0	0	0	0	0	0	0	0	0	0	0	0	0	0	0	0	0	0	0	0	0	0	0	0	0	0	0	0	0	0	0	0	0	0
AABR07053749.1	4	0	0	0	2	0	0	2	0	2	0	0	0	2	0	0	2	0	0	0	2	0	0	0	0	0	0	0	0	0	0	0	0	0	2	0
AABR07053830.1	0	0	0	0	0	0	0	0	0	0	0	0	0	0	0	0	0	0	0	0	0	0	0	0	0	0	0	0	2	0	0	0	0	0	0	0
AABR07053879.1	3	0	0	0	2	6	2	2	2	5	2	2	4	0	2	2	8	4	0	0	0	0	4	3	4	0	7	2	7	2	0	2	4	0	0	1
AABR07053884.1	0	0	0	0	0	0	0	0	0	0	0	0	0	0	0	0	0	0	0	0	0	0	0	0	0	0	0	0	0	0	0	0	0	0	0	0
AABR07053968.1	0	0	0	0	0	0	0	0	0	0	0	0	0	0	0	0	0	0	0	0	0	0	0	0	0	0	0	0	0	0	0	0	0	0	0	0
AABR07054000.1	18	16	2	15	8	12	6	11	11	24	10	6	12	11	4	17	22	8	12	17	17	2	8	5	16	14	6	8	15	8	3	6	2	4	18	6
AABR07054088.2	0	0	0	0	0	0	0	0	0	0	0	0	0	0	0	0	2	0	0	0	0	0	0	0	0	0	0	0	0	0	0	0	0	0	0	0
AABR07054117.1	0	0	0	2	0	0	0	0	0	0	0	0	0	0	0	0	0	0	0	0	0	0	0	0	0	0	0	0	0	0	0	0	0	0	0	0
AABR07054147.1	0	0	0	0	0	0	0	0	0	0	0	0	0	0	0	0	0	0	0	0	0	0	0	0	0	0	0	0	0	0	0	0	0	0	0	0
AABR07054167.1	0	0	0	0	0	0	0	0	0	0	0	0	0	0	0	0	2	0	0	0	0	0	0	0	0	0	0	0	0	0	0	0	0	0	0	0
AABR07054186.1	0	0	0	0	0	0	0	0	0	0	0	0	0	0	0	0	0	0	0	0	0	0	0	0	0	0	0	0	0	0	0	0	0	0	0	0
AABR07054264.1	4	0	2	0	0	0	0	0	0	4	0	0	2	6	0	6	2	4	0	2	0	0	0	0	0	2	2	2	6	2	0	0	0	2	0	0
AABR07054286.1	0	0	0	0	0	0	2	0	2	0	0	0	0	0	0	0	0	4	0	0	0	0	0	0	0	0	0	2	0	0	0	0	2	0	2	4
AABR07054319.1	12	4	12	10	2	6	6	6	6	12	4	6	10	4	0	10	10	4	2	12	8	6	2	4	12	2	12	8	16	20	12	2	14	4	12	16
AABR07054352.1	0	0	0	0	0	0	0	0	0	0	0	0	0	0	0	0	0	0	0	0	0	0	0	0	0	0	0	0	0	0	0	0	0	0	0	0
AABR07054352.2	0	0	0	0	0	0	0	0	0	0	0	0	0	0	0	0	0	0	0	0	0	0	0	0	0	0	0	0	0	0	0	0	0	0	0	0
AABR07054355.1	0	0	0	0	0	0	0	0	0	0	0	0	0	0	0	0	0	0	0	0	0	0	0	0	0	0	0	0	0	0	0	0	0	0	0	0
AABR07054358.1	0	0	0	0	0	0	0	0	0	0	0	0	0	0	0	0	0	0	0	0	0	0	0	0	0	0	0	0	0	0	0	0	0	0	0	0
AABR07054367.1	8	16	2	6	4	2	8	4	14	22	4	6	6	12	8	4	8	10	12	12	10	6	8	10	6	2	20	24	16	4	18	8	16	4	8	10
AABR07054368.1	6	9	2	0	6	14	12	18	8	10	4	3	10	8	2	4	9	16	6	8	4	2	0	18	4	6	2	8	17	8	8	5	11	8	2	6
AABR07054370.1	223	183	201	143	154	148	207	247	200	178	212	179	182	239	138	256	491	317	190	328	229	184	187	116	237	226	249	245	328	214	233	186	178	172	227	238
AABR07054397.1	0	0	0	0	0	0	0	0	0	0	0	0	0	0	0	0	0	0	0	0	0	0	0	0	0	0	0	0	0	0	0	0	0	0	0	0
AABR07054400.1	89	90	72	96	85	84	53	58	48	120	56	59	58	79	32	71	180	103	52	127	49	44	33	47	61	63	124	138	169	79	48	58	59	96	59	82
AABR07054456.1	0	0	2	0	0	0	0	0	0	2	0	0	0	2	0	0	0	0	0	0	2	0	0	0	0	0	0	0	6	0	0	0	0	0	0	0
AABR07054460.2	0	0	0	0	0	0	0	0	0	0	0	0	0	0	0	0	0	0	0	0	0	0	0	0	0	0	0	0	0	0	0	0	0	0	0	0
AABR07054469.1	0	2	0	2	0	0	0	0	0	0	2	0	2	0	0	0	0	0	4	0	0	2	0	0	4	0	3	0	0	0	0	0	0	4	0	0
AABR07054578.1	39	38	81	36	62	30	54	66	26	40	10	20	46	50	38	38	68	52	66	80	42	50	28	38	44	38	64	50	72	54	40	56	42	52	46	44
AABR07054614.1	290	92	20	58	8	36	8	22	88	70	64	82	16	10	10	20	30	16	26	24	12	10	4	2	10	46	18	10	32	8	28	6	32	18	26	22
AABR07054639.1	2136	2049	2270	1278	1608	1413	2097	1746	1057	1350	1163	916	1351	2032	1058	1181	2260	2415	1584	2160	1529	1648	960	1090	1212	1280	2892	2615	3435	2419	2229	2505	2328	2294	2413	2402
AABR07054703.1	0	0	0	0	0	0	0	0	0	0	0	0	0	0	0	0	0	0	0	0	0	0	0	0	0	0	0	0	0	0	0	0	0	0	0	0
AABR07054705.1	0	0	0	0	0	0	0	0	0	0	0	0	0	0	0	0	0	0	0	0	0	0	0	0	0	0	0	0	0	0	0	0	0	0	0	0
AABR07054705.2	0	0	0	0	0	0	0	0	0	0	0	0	0	0	0	0	0	0	0	0	0	0	0	0	0	0	0	0	0	0	0	0	0	0	0	0
AABR07054708.1	0	0	0	0	0	0	0	0	0	0	0	0	0	0	0	0	0	0	0	0	0	0	0	0	0	0	0	0	0	0	0	0	0	0	0	0
AABR07054716.1	2	0	2	0	0	0	0	0	0	0	0	0	0	0	0	0	0	0	0	0	0	0	0	0	0	0	2	0	0	0	0	2	0	0	0	0
AABR07054716.2	0	0	0	0	0	0	0	0	0	0	0	0	0	0	0	0	0	0	0	0	0	0	0	0	0	0	0	0	0	0	0	0	0	0	0	0
AABR07054718.1	0	0	0	0	0	0	0	0	0	0	0	0	0	0	0	0	0	0	0	0	0	0	0	0	0	0	0	0	0	0	0	0	0	0	0	0
AABR07054721.1	0	0	0	0	0	0	0	0	0	2	0	0	0	0	0	0	0	0	0	0	0	0	0	0	0	0	0	0	0	0	0	0	0	0	0	2
AABR07054723.1	11	6	7	0	8	9	10	2	4	2	6	4	6	8	4	6	13	1	10	14	3	0	4	9	8	12	6	6	7	0	2	6	2	0	2	2
AABR07054850.1	2	2	0	2	2	0	0	2	0	0	6	0	4	0	0	4	2	0	0	2	2	0	0	0	2	2	2	0	4	2	0	0	4	0	0	0
AABR07054887.1	0	0	0	0	0	0	0	0	0	0	0	0	0	0	0	0	2	0	0	0	0	0	0	0	0	0	0	0	0	0	0	0	0	0	0	0
AABR07054895.1	0	0	0	0	0	0	0	0	0	0	0	0	0	0	0	2	0	0	0	0	0	0	0	0	0	0	0	0	0	0	0	0	0	0	0	0
AABR07054897.1	0	0	0	0	0	0	0	0	0	0	0	0	0	0	0	0	0	0	0	0	0	0	0	0	0	0	0	0	0	0	0	0	0	0	0	0
AABR07054909.1	0	0	0	0	0	0	0	0	0	0	0	0	0	0	0	0	0	0	0	0	0	0	0	0	0	0	0	0	0	0	0	0	0	0	0	0
AABR07054983.1	6	8	10	6	6	2	2	10	6	8	6	0	8	4	2	2	4	12	4	10	4	0	0	2	2	13	0	4	4	12	8	2	2	4	4	4
AABR07055154.1	0	0	0	0	0	0	0	0	0	0	0	0	0	0	0	0	0	0	0	0	0	0	0	0	0	0	0	0	0	0	0	0	0	0	0	0
AABR07055309.1	0	0	0	0	0	0	0	0	0	0	0	0	0	0	0	0	0	0	0	0	0	0	0	0	0	0	0	0	0	0	0	0	0	0	0	0
AABR07055353.1	0	0	0	0	0	0	0	0	0	0	0	0	0	0	0	0	0	0	0	0	0	0	0	0	0	0	0	0	0	0	0	0	0	0	0	0
AABR07055356.1	0	0	0	0	0	0	0	0	0	0	0	0	0	0	0	0	0	0	0	0	0	0	0	0	0	0	0	0	0	0	0	0	0	0	0	0
AABR07055413.1	24	4	0	2	0	0	7	0	8	4	0	4	6	4	10	1	8	2	4	2	4	0	6	2	0	8	2	4	4	0	2	2	2	0	2	4
AABR07055446.1	0	0	0	0	0	0	0	0	0	0	0	0	0	0	0	0	0	0	0	0	0	0	0	0	0	0	0	0	0	0	0	0	0	0	0	0
AABR07055511.1	0	0	0	0	0	0	0	0	0	0	0	0	0	0	0	0	0	0	0	0	0	0	0	0	0	0	0	0	0	0	0	0	0	0	0	0
AABR07055527.1	2	0	0	2	0	0	2	2	2	0	2	0	4	2	0	0	2	0	0	2	0	4	2	2	0	2	2	0	0	2	0	0	2	2	2	2
AABR07055700.1	0	0	0	0	0	0	0	2	2	0	0	0	0	0	2	0	0	0	0	0	0	0	0	0	0	0	0	0	0	0	4	0	0	0	0	0
AABR07055760.1	0	0	0	0	0	0	0	0	0	0	0	0	0	0	0	2	0	0	0	0	0	0	0	0	0	0	0	0	0	0	0	0	0	0	0	0
AABR07055776.1	134	129	132	70	134	126	161	105	125	124	115	96	181	134	144	172	93	119	161	158	120	74	176	125	112	152	74	84	80	65	111	97	74	67	109	126
AABR07055789.1	0	0	0	0	0	0	0	0	0	0	2	0	1	0	0	0	0	0	0	0	0	0	0	0	0	0	0	0	0	0	0	0	2	0	0	0
AABR07055826.1	11	8	26	26	22	18	46	4	32	23	6	18	16	38	32	11	18	34	24	32	14	20	26	36	26	26	28	18	22	18	20	32	16	12	14	20
AABR07055834.1	30	69	50	47	34	54	69	27	32	43	22	23	60	54	43	43	36	44	82	56	53	54	43	65	39	33	50	59	36	36	51	65	48	28	47	46
AABR07055861.1	0	0	0	0	0	0	0	0	0	0	0	0	0	0	0	0	0	0	0	0	0	0	0	0	0	0	0	0	0	0	0	0	0	0	0	0
AABR07055864.2	0	0	0	0	0	0	0	0	0	0	0	0	0	0	0	0	0	0	0	0	0	0	0	0	0	0	0	0	0	0	0	0	0	0	0	0
AABR07055875.1	0	0	0	0	0	0	0	0	0	0	0	0	0	0	0	0	0	0	0	0	0	0	0	0	0	0	0	0	0	0	0	0	0	0	0	0
AABR07055878.1	0	0	0	0	0	0	0	0	0	0	0	0	0	0	0	0	0	0	0	0	0	0	0	0	0	0	0	0	0	0	0	0	0	0	0	0
AABR07055917.1	6	6	26	9	13	8	14	8	6	14	6	0	8	15	16	12	6	10	14	12	14	10	10	6	8	10	5	12	18	16	10	12	22	8	16	12
AABR07055919.1	40	28	42	42	60	42	53	40	32	34	16	21	50	52	24	36	16	54	54	52	38	34	29	28	22	28	36	50	34	31	30	34	33	52	38	38
AABR07055919.2	0	0	0	0	0	0	0	0	0	0	0	0	0	0	0	0	0	0	0	0	0	0	0	0	0	0	0	0	0	1	0	0	0	0	0	0
AABR07056026.1	0	0	0	0	0	0	0	0	0	0	0	0	0	0	0	0	0	0	0	0	0	0	0	0	0	0	0	0	0	0	0	0	0	0	0	0
AABR07056118.1	144	92	140	110	210	198	228	168	86	60	72	51	65	98	141	60	143	168	176	174	130	126	240	134	73	91	88	70	142	101	88	84	112	116	97	81
AABR07056131.1	0	0	0	0	2	0	2	0	0	0	0	0	0	2	0	0	0	2	0	4	0	0	0	2	0	0	2	0	0	0	2	2	0	0	0	0
AABR07056369.1	0	0	0	0	0	0	0	0	0	0	0	0	0	0	0	0	0	0	0	0	0	0	0	0	0	0	0	0	0	0	0	0	0	0	0	0
AABR07056470.1	0	2	0	0	0	4	2	0	2	2	0	0	0	0	0	0	0	0	0	0	0	0	0	0	0	0	0	0	0	0	0	0	2	6	2	0
AABR07056503.1	0	0	0	0	0	0	0	0	0	0	0	0	2	0	0	0	0	0	0	0	0	0	0	0	0	0	0	0	0	0	0	0	0	0	0	0
AABR07056556.1	0	0	0	0	0	0	0	0	0	0	0	0	0	0	0	0	0	0	0	0	0	0	0	0	0	0	0	0	0	0	0	0	0	0	0	0
AABR07056611.1	0	0	0	0	0	0	0	0	0	0	0	0	0	0	0	0	0	0	0	0	0	0	0	0	0	0	0	0	0	0	0	0	0	0	0	0
AABR07056633.1	4	6	4	26	4	4	2	6	4	4	0	0	4	2	4	6	14	14	8	8	8	2	4	0	2	4	6	12	10	2	22	2	2	6	2	0
AABR07056636.1	8	0	2	8	10	0	0	0	2	0	0	0	4	4	0	2	4	6	0	4	8	8	4	0	0	4	2	2	10	0	2	0	6	8	0	2
AABR07056668.1	0	0	0	0	0	0	0	0	0	0	0	0	0	0	0	0	2	0	0	0	0	0	0	0	0	0	0	0	0	0	0	0	0	0	0	0
AABR07056686.1	0	0	0	0	0	0	0	0	0	0	0	0	0	0	0	0	0	0	0	0	0	0	0	0	0	0	2	0	0	0	0	0	0	0	0	2
AABR07056845.1	34	36	80	48	48	44	102	68	26	36	20	28	70	44	22	58	74	78	40	94	36	39	44	38	40	40	76	66	102	44	44	50	60	72	58	64
AABR07057150.1	0	0	0	0	0	0	0	0	0	0	0	0	0	0	0	0	0	0	0	0	0	0	0	0	0	0	0	0	0	0	0	0	0	0	0	0
AABR07057170.1	0	0	0	0	0	0	0	0	0	0	0	0	0	0	0	0	0	0	0	0	0	0	0	0	0	0	0	0	0	0	0	0	0	0	0	0
AABR07057190.1	327	319	205	186	257	190	450	751	340	428	288	392	281	255	634	527	413	350	292	391	389	275	256	234	267	312	376	422	364	217	455	375	330	286	414	387
AABR07057217.1	0	0	0	0	0	0	0	0	0	0	0	0	0	0	0	0	0	0	0	0	0	0	0	0	0	0	0	0	0	0	0	0	0	0	0	0
AABR07057237.1	0	0	0	0	0	0	0	0	0	0	0	0	0	0	0	0	0	0	0	0	0	0	0	0	0	0	0	0	0	0	0	0	0	0	0	0
AABR07057264.1	0	0	0	0	0	0	0	0	0	0	0	0	0	0	0	0	0	0	0	0	0	0	0	0	0	2	0	0	0	0	0	0	0	0	0	0
AABR07057282.1	0	0	0	0	0	0	0	0	0	0	0	0	0	0	0	0	0	0	0	0	0	0	0	0	0	0	0	0	0	0	0	0	0	0	0	0
AABR07057322.1	0	0	0	0	0	0	0	0	0	0	0	0	0	0	0	0	0	0	0	0	0	0	0	0	0	0	0	0	0	2	0	0	0	0	0	0
AABR07057423.1	50	63	62	32	52	46	70	28	28	74	38	34	42	54	46	38	60	72	36	74	32	32	32	42	58	30	60	60	70	40	48	60	62	46	54	44
AABR07057436.1	0	0	0	0	0	0	0	0	0	0	0	0	0	0	0	0	2	0	0	0	0	0	0	0	0	0	0	0	0	0	2	0	0	0	0	0
AABR07057460.1	0	0	0	0	0	0	2	0	0	0	0	0	0	0	0	0	0	0	0	0	0	0	0	0	0	0	0	0	0	0	0	0	0	0	0	0
AABR07057475.1	0	0	0	0	0	0	0	0	0	0	0	0	0	0	0	0	0	0	0	0	0	0	0	0	0	0	0	0	0	0	0	0	0	0	0	0
AABR07057491.1	32	87	90	50	50	40	77	40	24	48	34	30	50	44	38	57	98	77	84	103	76	82	48	36	60	66	121	116	101	76	85	82	55	90	54	86
AABR07057495.1	4	6	10	8	2	2	4	4	0	4	2	0	10	4	4	8	0	4	12	6	4	4	0	2	6	10	14	2	4	6	8	2	8	4	4	0
AABR07057530.1	40	21	0	12	26	62	46	20	9	23	6	22	8	48	14	23	11	20	10	20	6	2	0	2	13	9	10	8	18	31	6	3	8	10	8	12
AABR07057586.1	0	0	0	0	2	2	0	0	0	0	1	0	1	1	0	0	0	2	0	2	2	0	0	0	0	0	0	0	5	1	0	0	4	0	0	0
AABR07057617.1	0	0	0	0	0	0	0	0	0	0	0	0	0	0	0	0	0	0	0	0	0	0	0	0	0	0	0	0	0	0	0	0	0	0	0	0
AABR07057644.1	0	0	0	0	0	0	0	0	0	0	0	0	0	0	0	0	0	0	0	0	0	0	0	0	0	0	0	0	0	0	0	0	0	0	0	0
AABR07057675.1	0	0	0	0	0	0	0	0	0	0	0	1	0	0	0	0	0	0	0	0	0	4	0	0	0	0	2	0	0	0	0	0	2	2	0	0
AABR07057787.1	0	0	0	0	0	0	0	0	0	0	0	0	0	0	0	0	0	0	0	0	0	0	0	0	0	0	0	0	0	0	0	0	0	0	0	0
AABR07057877.1	0	0	0	0	0	0	0	0	0	0	0	0	0	0	0	0	0	0	0	0	0	0	0	0	0	0	0	0	0	0	0	0	0	0	0	0
AABR07057902.1	0	0	0	0	0	0	0	0	2	0	0	0	0	0	0	0	0	0	0	0	0	0	0	0	0	0	0	0	0	0	0	0	0	0	0	0
AABR07057961.1	2	4	2	2	6	2	4	0	5	2	6	2	0	6	0	0	0	0	0	5	0	0	0	0	2	3	0	4	0	7	0	2	1	0	2	2
AABR07058000.1	0	0	0	0	0	0	0	0	0	0	0	0	0	0	0	0	0	0	0	0	0	0	0	0	0	0	0	0	0	0	0	0	0	0	0	0
AABR07058017.1	2	2	0	0	0	0	0	2	0	2	0	2	0	0	0	0	0	4	0	0	0	0	0	4	6	2	0	0	0	2	0	0	2	0	0	4
AABR07058091.2	171	183	185	135	208	172	227	140	158	205	127	177	173	183	184	156	115	152	188	242	165	146	173	172	137	127	139	141	139	150	125	147	151	140	141	147
AABR07058124.2	0	0	0	2	0	0	0	0	0	0	0	0	0	0	0	0	0	0	0	0	0	0	0	0	0	0	0	0	0	0	0	0	0	0	0	0
AABR07058124.3	0	0	0	0	0	0	0	0	0	2	0	0	0	0	0	0	0	0	0	0	0	0	0	0	0	0	0	0	0	0	0	0	0	0	0	0
AABR07058124.4	2	6	0	6	4	0	0	0	0	0	0	0	2	2	0	0	4	4	2	2	0	2	0	0	0	2	6	2	2	0	2	2	0	2	0	2
AABR07058253.1	0	0	0	0	0	0	0	0	0	0	0	0	0	0	0	0	0	0	0	0	0	0	0	0	0	0	0	0	0	0	0	0	0	0	0	0
AABR07058360.1	0	0	0	2	0	0	0	0	0	0	0	0	0	0	0	0	0	0	0	0	0	0	0	0	0	0	0	0	0	0	0	0	0	0	0	0
AABR07058366.1	0	0	0	0	0	0	0	0	0	0	0	0	0	0	0	0	0	0	0	0	0	0	0	0	2	0	0	0	0	0	0	0	0	0	0	0
AABR07058406.1	0	0	0	0	0	0	0	0	0	0	0	0	0	0	0	0	2	0	0	0	0	0	0	0	0	0	0	0	0	0	0	0	0	0	0	2
AABR07058412.1	0	2	2	2	6	2	0	6	2	0	4	2	0	0	0	0	2	0	0	4	4	0	0	0	2	5	2	0	2	4	4	2	2	0	0	2
AABR07058464.1	32	30	10	4	26	28	48	16	12	16	16	16	14	10	0	6	16	20	10	10	6	8	4	20	12	10	4	12	26	14	10	6	4	12	12	14
AABR07058476.1	34	40	12	8	10	31	12	22	4	13	6	8	7	0	2	14	12	2	10	4	4	6	4	6	4	24	0	6	4	0	4	2	10	4	10	14
AABR07058498.2	0	2	0	0	2	0	0	0	0	0	0	2	0	0	0	0	0	0	0	0	0	0	0	0	0	0	0	2	0	0	0	0	0	0	0	2
AABR07058519.1	2	0	0	0	0	0	0	0	2	0	0	0	0	0	0	0	1	0	0	2	0	0	0	0	0	2	0	0	0	0	0	0	0	0	2	4
AABR07058539.1	32	28	56	34	32	36	30	40	24	32	8	10	30	40	18	26	46	44	46	42	64	32	40	12	22	26	48	46	72	48	30	32	50	38	46	52
AABR07058542.1	0	0	0	0	0	0	0	0	0	0	0	0	0	0	0	0	0	0	0	0	0	0	0	0	0	0	0	0	0	0	0	0	0	0	0	0
AABR07058578.1	4	0	0	0	0	0	0	0	0	0	0	0	1	0	0	4	0	0	2	2	0	0	0	0	2	0	0	0	0	0	0	0	0	0	0	0
AABR07058615.1	0	2	4	2	4	0	2	0	0	4	0	0	2	4	0	0	2	2	0	0	0	6	4	2	4	0	6	10	2	0	0	2	0	1	2	6
AABR07058658.1	36	24	12	12	38	44	34	50	26	14	42	28	24	30	30	16	32	22	26	54	28	10	20	30	24	26	22	24	28	30	18	22	22	22	18	14
AABR07058745.1	2	0	0	0	0	0	0	0	0	0	0	0	0	0	0	0	0	0	0	0	0	0	0	0	0	0	0	0	0	0	0	0	0	0	0	0
AABR07058884.1	4	6	17	3	6	11	13	4	0	10	10	2	8	7	4	2	20	2	5	4	0	6	2	10	6	4	17	2	10	10	6	12	2	9	4	0
AABR07058884.2	12	8	8	4	4	4	12	0	4	4	2	4	12	18	2	17	6	6	10	6	26	8	8	2	2	12	16	16	22	24	6	8	10	20	10	28
AABR07058886.1	10	24	42	36	16	6	24	10	16	14	6	7	18	32	14	16	28	12	26	34	14	24	18	8	16	16	36	26	49	44	26	16	28	16	18	16
AABR07058894.1	2	0	2	2	0	2	0	0	0	0	2	0	0	0	4	2	6	2	0	0	2	4	0	2	2	0	0	0	4	2	0	0	0	0	2	0
AABR07058918.1	0	2	0	0	0	0	0	0	0	0	0	0	0	0	0	0	0	0	0	0	0	0	0	0	0	0	2	0	0	0	0	0	0	0	0	0
AABR07058934.1	2	0	0	0	0	0	0	0	0	0	0	0	0	0	0	0	2	0	0	4	0	0	0	0	0	0	0	2	2	0	0	0	0	0	2	0
AABR07058937.1	0	0	0	0	0	0	0	0	0	0	0	0	0	0	0	0	0	0	0	0	0	0	0	2	0	0	0	0	0	0	0	0	0	0	0	0
AABR07058998.1	2	4	4	0	2	2	4	0	2	1	0	0	0	4	0	0	8	2	0	6	2	2	2	2	2	6	2	0	4	0	0	0	4	8	0	0
AABR07059041.1	84	82	124	110	86	112	109	76	74	105	40	47	103	107	76	97	142	132	134	128	127	109	74	56	92	100	132	120	172	141	118	136	104	95	154	144
AABR07059140.1	0	0	0	0	0	0	0	0	0	0	0	0	0	0	0	0	0	0	0	0	0	0	0	0	0	0	0	0	0	0	0	0	0	0	0	0
AABR07059161.1	0	0	0	0	0	0	0	0	0	0	0	0	0	0	0	2	0	0	0	0	0	0	0	0	0	0	0	0	0	0	0	0	0	0	0	0
AABR07059162.1	0	0	0	0	0	0	0	0	0	0	0	0	0	0	0	0	0	0	0	0	0	0	0	0	0	0	0	0	0	0	0	0	0	0	0	0
AABR07059168.1	0	0	0	0	0	0	0	0	0	0	2	0	0	0	0	0	0	0	0	0	0	0	0	0	0	0	0	0	0	0	0	0	0	0	0	0
AABR07059168.2	26	14	10	16	10	24	28	18	18	20	4	6	24	16	8	10	16	20	30	26	22	14	12	12	12	18	24	36	32	18	16	12	14	12	26	32
AABR07059198.1	8	10	6	16	8	6	10	8	4	0	6	2	4	12	4	8	18	18	6	2	8	6	2	4	4	12	12	4	6	16	6	2	2	6	18	4
AABR07059201.1	0	0	0	0	0	0	0	0	0	0	2	0	0	0	0	0	0	0	0	0	0	0	0	0	0	0	0	0	0	0	0	0	0	0	0	0
AABR07059215.1	5	12	14	7	44	13	17	2	6	8	4	9	6	20	11	16	4	5	3	7	6	8	0	20	9	9	8	5	8	8	6	13	15	5	10	2
AABR07059232.1	2	6	8	4	0	2	10	16	4	4	8	0	4	2	6	6	14	10	10	16	6	12	6	0	0	6	6	14	4	12	14	4	16	16	18	14
AABR07059243.1	0	0	0	0	0	0	0	0	0	0	0	0	0	0	0	0	0	0	0	0	0	0	0	0	0	0	0	0	0	0	0	0	0	0	0	0
AABR07059308.1	0	0	0	0	0	0	0	0	0	0	0	0	0	0	0	0	0	0	0	0	0	0	0	0	0	0	0	0	0	0	0	0	0	0	0	0
AABR07059478.1	0	0	0	0	0	0	0	0	0	0	0	0	0	0	0	0	0	0	0	0	0	0	0	0	0	0	0	0	0	0	0	0	0	0	0	0
AABR07059563.1	6	4	8	0	2	2	4	6	4	0	2	2	0	2	0	0	2	2	0	10	0	4	10	8	0	2	8	6	6	6	6	6	2	6	6	4
AABR07059632.1	0	0	0	0	0	0	0	0	0	0	0	0	0	0	0	0	0	0	0	0	0	0	0	0	0	0	0	0	0	0	0	0	0	0	0	0
AABR07059632.3	4	1	8	3	4	2	2	5	6	4	12	0	4	4	2	10	17	10	4	11	4	4	0	0	4	8	14	4	6	4	4	4	6	8	10	10
AABR07059663.1	186	248	324	307	272	309	440	201	266	359	186	178	265	280	208	228	303	295	312	343	228	176	322	246	194	273	195	262	258	226	218	225	238	214	228	261
AABR07059675.1	0	0	0	0	0	0	0	0	0	0	0	0	0	0	0	0	0	0	0	0	0	0	0	0	0	0	0	0	0	0	0	0	0	0	0	0
AABR07059679.1	0	0	0	0	0	4	0	0	2	2	0	4	2	0	0	0	0	0	6	14	0	0	0	4	0	2	0	0	2	0	0	0	0	0	0	8
AABR07059778.1	0	0	0	0	0	2	0	0	0	0	0	0	0	0	0	0	0	0	0	0	0	0	0	0	0	0	0	0	0	0	0	0	0	0	0	0
AABR07060145.1	0	2	2	0	0	0	0	0	0	0	0	0	0	0	0	0	0	0	0	2	0	0	0	0	0	0	0	0	0	0	0	0	0	0	0	0
AABR07060156.1	0	0	0	0	0	0	0	0	0	0	0	0	0	0	0	0	0	0	0	0	0	0	0	0	0	0	0	0	0	0	0	0	0	0	0	0
AABR07060165.1	0	0	0	2	0	0	1	0	0	0	0	0	0	0	0	0	0	0	0	0	0	0	0	0	0	0	0	0	0	0	2	0	0	0	0	0
AABR07060190.1	0	0	0	0	0	0	0	0	0	0	0	0	0	0	0	0	0	0	0	0	0	0	0	0	0	0	0	0	0	0	0	0	0	0	0	0
AABR07060287.1	0	0	0	0	0	0	0	0	0	0	0	0	0	0	0	2	0	0	0	0	0	0	0	2	0	0	0	0	0	0	0	0	0	0	0	0
AABR07060293.1	0	0	0	0	0	0	0	0	0	0	1	0	0	0	0	2	0	2	0	0	0	0	0	0	0	0	0	0	0	0	0	0	2	0	0	0
AABR07060350.1	0	0	0	0	0	0	0	0	0	0	0	0	2	0	0	0	0	0	0	0	0	0	0	0	0	0	0	0	0	0	0	0	0	0	0	0
AABR07060352.1	0	0	0	0	0	0	0	0	0	0	0	0	0	0	0	0	0	0	0	0	0	0	0	0	0	0	0	0	0	0	0	0	0	0	0	0
AABR07060352.2	0	0	0	0	0	0	0	2	0	0	0	4	0	0	0	0	0	0	0	0	0	0	0	0	0	0	0	0	0	0	0	0	0	0	0	0
AABR07060353.2	0	0	0	0	0	0	0	0	0	0	2	0	0	0	0	0	0	0	0	0	0	0	0	0	0	0	0	0	0	0	0	0	0	0	0	0
AABR07060575.1	0	0	0	0	0	0	0	0	0	0	0	0	0	0	0	0	0	0	0	0	0	0	0	0	0	0	0	0	0	0	0	0	0	0	0	0
AABR07060585.1	0	0	0	0	0	0	0	0	0	0	0	0	0	0	0	0	0	0	0	0	0	0	0	0	0	0	0	0	0	0	0	0	0	0	0	0
AABR07060585.2	0	0	0	0	0	0	0	0	2	0	0	0	0	0	0	0	0	0	0	0	0	0	0	0	0	0	0	0	0	0	0	0	0	0	0	0
AABR07060588.2	497	366	42	88	124	443	62	146	100	92	112	195	59	244	50	442	66	53	62	84	16	34	12	18	81	114	42	41	44	35	30	44	19	22	27	33
AABR07060591.1	0	0	0	0	0	0	0	0	0	0	0	0	0	0	0	0	0	0	0	0	0	0	0	0	0	0	0	0	0	0	0	0	0	0	0	0
AABR07060628.1	2	0	0	0	0	0	0	0	0	0	2	2	2	0	0	0	0	0	0	0	0	0	0	0	0	0	0	0	0	0	0	0	0	0	0	0
AABR07060694.1	0	0	0	0	0	0	0	0	0	0	0	0	0	0	0	0	0	0	0	0	0	0	0	0	0	0	0	0	0	0	0	0	0	0	0	0
AABR07060700.1	0	0	0	0	0	0	0	0	0	0	0	0	0	0	0	0	0	0	0	0	0	0	0	0	0	0	0	0	0	0	0	0	0	0	0	0
AABR07060778.1	0	0	0	2	0	0	0	0	0	0	0	0	0	0	2	0	0	0	2	2	0	0	0	0	0	0	0	4	0	0	2	0	0	0	0	0
AABR07060788.1	0	0	0	0	0	0	0	0	0	0	0	0	0	0	0	0	0	0	0	0	0	0	0	0	0	0	0	0	0	0	0	0	0	0	0	0
AABR07060792.3	0	0	0	0	0	0	0	0	0	0	0	0	0	0	0	0	0	0	0	0	0	0	0	0	0	0	0	0	0	0	0	0	0	0	0	0
AABR07060795.1	0	0	0	0	0	0	0	0	0	0	0	0	0	0	0	0	0	0	0	0	0	0	0	0	0	0	0	0	0	0	0	0	0	0	0	0
AABR07060833.1	96	200	200	120	152	109	122	100	96	50	92	58	128	160	84	104	180	188	230	222	118	94	152	84	104	90	210	244	234	182	154	217	184	178	204	218
AABR07060872.1	0	0	0	0	2	4	2	0	0	0	0	2	0	0	0	0	0	0	0	0	0	0	0	0	0	2	0	0	2	0	0	2	2	0	0	0
AABR07060886.1	0	0	0	0	0	0	0	0	0	0	0	0	0	0	0	0	0	0	0	0	0	0	0	0	0	0	0	0	0	0	0	0	0	0	0	0
AABR07060944.1	0	0	0	0	0	0	0	0	0	0	0	0	0	0	0	0	0	0	0	0	0	0	0	0	0	0	0	0	0	0	0	0	0	0	0	0
AABR07060952.1	0	0	0	0	0	0	0	0	0	0	0	0	0	0	0	0	0	0	0	0	0	0	0	0	0	0	0	0	0	0	0	0	0	0	0	0
AABR07060953.1	0	0	0	0	0	0	0	0	0	0	0	0	0	0	0	0	0	0	0	0	0	0	0	0	0	0	0	0	0	0	0	0	0	0	0	0
AABR07060957.1	0	0	0	0	0	0	0	0	0	0	0	0	0	0	0	0	0	0	0	0	0	0	0	0	0	0	0	0	0	0	0	0	0	0	0	0
AABR07060963.2	0	0	0	0	0	0	0	0	0	0	0	0	0	0	0	0	0	0	0	0	0	0	0	0	0	0	0	0	0	0	0	0	0	0	0	0
AABR07060963.3	0	0	0	0	0	0	0	0	0	0	0	0	0	0	0	0	0	0	0	0	0	0	0	0	0	0	0	0	0	0	0	0	0	0	0	0
AABR07060963.4	0	0	0	0	0	0	0	0	0	0	0	0	0	0	0	0	0	0	0	0	0	0	0	0	0	0	0	0	0	0	0	0	0	0	0	0
AABR07060971.1	0	0	0	0	0	0	0	0	0	0	0	0	0	0	0	0	0	0	0	0	0	0	0	0	0	0	0	0	0	0	0	0	0	0	0	0
AABR07060979.1	0	0	0	0	0	0	0	0	0	0	0	0	0	0	0	0	0	0	0	0	0	0	0	0	0	0	0	0	0	0	0	0	0	0	0	0
AABR07060980.1	0	0	0	0	0	0	0	0	0	0	0	0	0	0	0	0	0	0	0	0	0	0	0	0	0	0	0	0	0	0	0	0	0	0	0	0
AABR07060992.1	0	0	0	0	0	0	0	0	0	0	0	0	0	0	0	0	0	0	0	0	0	0	0	0	0	0	0	0	0	0	0	0	0	0	0	0
AABR07060992.2	0	0	0	0	0	0	0	0	0	0	0	0	0	0	0	0	0	0	0	0	0	0	0	0	0	0	0	0	0	0	0	0	0	0	0	0
AABR07060994.1	0	0	0	0	0	0	0	0	0	0	0	0	0	0	0	0	0	0	0	0	0	0	0	0	0	0	0	0	0	0	0	0	0	0	0	0
AABR07060995.1	0	0	0	0	0	0	0	0	0	0	0	0	0	0	0	0	0	0	0	0	0	0	0	0	0	0	0	0	0	0	0	0	0	0	0	0
AABR07060996.1	0	0	0	0	0	0	0	0	0	0	0	0	0	0	0	0	0	0	0	0	0	0	0	0	0	0	0	0	0	0	0	0	0	0	0	0
AABR07061001.1	0	0	0	0	0	0	0	0	0	0	0	0	0	0	0	0	0	0	0	0	0	0	0	0	0	0	0	0	0	0	0	0	0	0	0	0
AABR07061001.2	0	0	0	0	0	0	0	0	0	0	0	0	0	0	0	0	0	0	0	0	0	0	0	0	0	0	0	0	0	0	0	0	0	0	0	0
AABR07061003.1	0	0	0	0	0	0	0	0	0	0	0	0	0	0	0	0	0	0	0	0	0	0	0	0	0	0	0	0	0	0	0	0	0	0	0	0
AABR07061005.1	0	0	0	0	0	0	0	0	0	0	0	0	0	0	0	0	0	0	0	0	0	0	0	0	0	0	0	0	0	0	0	0	0	0	0	0
AABR07061005.2	0	0	0	0	0	0	0	0	0	0	0	0	0	0	0	0	0	0	0	0	0	0	0	0	0	0	0	0	0	0	0	0	0	0	0	0
AABR07061022.1	0	0	0	0	0	0	0	0	0	0	0	0	0	0	0	0	0	0	0	0	0	0	0	0	0	0	0	0	0	0	0	0	0	0	0	0
AABR07061022.5	0	0	0	0	0	0	0	0	0	0	0	0	0	0	0	0	0	0	0	0	0	0	0	0	0	0	0	0	0	0	0	0	0	0	0	0
AABR07061036.1	0	0	0	0	0	0	0	0	0	0	0	0	0	0	0	0	0	0	0	0	0	0	0	0	0	0	0	0	0	0	0	0	0	0	0	0
AABR07061039.2	0	0	0	0	0	0	0	0	0	0	0	0	0	0	0	0	0	0	0	0	0	0	0	0	0	0	0	0	0	0	0	0	0	0	0	0
AABR07061044.1	0	0	0	0	0	0	0	0	0	0	0	0	0	0	0	0	0	0	0	0	0	0	0	0	0	0	0	0	0	0	0	0	0	0	0	0
AABR07061048.1	0	0	0	0	0	0	0	0	0	0	0	0	0	0	0	0	0	0	0	0	0	0	0	0	0	0	0	0	0	0	0	0	0	0	0	0
AABR07061052.1	0	0	0	0	0	0	0	0	0	0	0	0	0	0	0	0	0	0	0	0	0	0	0	0	0	0	0	0	0	0	0	0	0	0	0	0
AABR07061057.1	0	0	0	0	0	0	0	0	0	0	0	0	0	0	0	0	0	0	0	0	0	0	0	0	0	0	0	0	0	0	0	0	0	0	0	0
AABR07061057.2	0	0	0	0	0	0	0	0	0	0	0	0	0	0	0	0	0	0	0	0	0	0	0	0	0	0	0	0	0	0	0	0	0	0	0	0
AABR07061057.3	0	0	0	0	0	0	0	0	0	0	0	0	0	0	0	0	0	0	0	0	0	0	0	0	0	0	0	0	0	0	0	0	0	0	0	0
AABR07061068.1	0	0	0	0	0	0	0	0	0	0	0	0	0	0	0	0	0	0	0	0	0	0	0	0	0	0	0	0	0	0	0	0	0	0	0	0
AABR07061068.2	0	0	0	0	0	0	0	0	0	0	0	0	0	0	0	0	0	0	0	0	0	0	0	0	0	0	0	0	0	0	0	0	0	0	0	0
AABR07061072.1	0	0	0	0	0	0	0	0	0	0	0	0	0	0	0	0	0	0	0	0	0	0	0	0	0	0	0	0	0	0	0	0	0	0	0	0
AABR07061077.1	0	0	0	0	0	0	0	0	0	0	0	0	0	0	0	0	0	0	0	0	0	0	0	0	0	0	0	0	0	0	0	0	0	0	0	0
AABR07061078.1	0	0	0	0	0	0	0	0	0	0	0	0	0	0	0	0	0	0	0	0	0	0	0	0	0	0	0	0	0	0	0	0	0	0	0	0
AABR07061087.1	0	0	0	0	0	0	0	0	0	0	0	0	0	0	0	0	0	0	0	0	0	0	0	0	0	0	0	0	0	0	0	0	0	0	0	0
AABR07061131.1	0	0	0	0	0	0	0	0	0	0	0	0	0	0	0	0	0	0	0	0	0	0	0	0	0	0	0	0	0	0	0	0	0	0	0	0
AABR07061134.1	0	0	0	0	0	0	0	0	0	0	0	0	0	0	0	0	0	0	0	0	0	0	0	0	0	0	0	0	0	0	0	0	0	0	0	0
AABR07061136.1	0	0	0	0	0	0	0	0	0	0	0	0	0	0	0	0	0	0	0	0	0	0	0	0	0	0	0	0	0	0	0	0	0	0	0	0
AABR07061152.1	0	0	0	0	0	0	0	0	0	0	0	0	0	0	0	0	0	0	0	0	0	0	0	0	0	0	0	0	0	0	0	0	0	0	0	0
AABR07061158.1	0	0	0	0	0	0	0	0	0	0	0	0	0	0	0	0	0	0	0	0	0	0	0	0	0	0	0	0	0	0	0	0	0	0	0	0
AABR07061178.1	38	60	76	40	30	24	38	36	30	44	28	30	38	57	26	44	67	60	50	72	54	44	12	26	38	36	90	84	116	74	62	50	80	74	60	60
AABR07061254.1	0	0	0	0	0	0	0	0	0	0	0	0	0	0	0	0	0	0	0	0	0	0	0	0	0	0	0	0	0	0	0	0	0	0	0	0
AABR07061261.1	0	0	0	0	0	0	0	0	0	0	0	0	0	0	0	0	0	0	0	0	0	0	0	0	0	0	0	0	0	0	0	0	0	0	0	0
AABR07061313.1	0	0	0	0	0	0	0	0	0	0	0	0	0	0	0	0	0	0	0	0	0	0	0	0	0	0	0	0	0	0	0	0	0	0	0	0
AABR07061333.1	0	0	0	0	0	0	0	0	0	0	0	0	0	0	0	0	0	0	0	0	0	0	0	0	0	0	0	0	0	0	0	0	0	0	0	0
AABR07061336.1	0	0	0	0	0	0	0	0	0	0	0	0	0	0	0	0	0	0	0	0	0	0	0	0	0	0	0	0	0	0	0	0	0	0	0	0
AABR07061378.1	402	400	398	380	382	398	508	536	438	398	318	446	446	324	396	532	570	567	564	514	548	280	466	532	464	652	328	398	424	284	420	358	304	304	494	464
AABR07061382.1	0	0	0	0	0	0	0	0	0	0	0	0	0	0	0	0	0	0	0	0	0	0	0	0	0	0	0	0	0	0	0	0	0	0	0	0
AABR07061383.1	0	0	0	0	0	0	0	0	0	0	0	0	0	0	0	0	0	0	0	0	0	0	0	0	0	0	0	0	0	0	0	0	0	0	0	0
AABR07061385.2	0	0	0	0	0	0	0	0	0	0	0	0	0	0	0	0	0	0	0	0	0	0	0	0	0	0	0	0	0	0	0	0	0	0	0	0
AABR07061480.1	0	0	0	0	0	0	0	0	0	0	0	0	0	0	0	0	0	0	0	0	0	0	0	0	0	0	0	0	0	0	0	0	0	0	0	0
AABR07061513.1	0	0	0	0	0	0	0	0	0	0	0	0	0	0	0	2	0	0	0	2	0	0	0	0	0	0	0	0	0	0	0	0	0	0	0	0
AABR07061532.1	0	0	0	0	0	0	0	0	0	0	0	0	0	0	0	0	0	0	0	0	0	0	0	0	0	0	0	0	0	0	0	0	0	0	0	0
AABR07061556.1	0	0	0	0	0	0	0	0	0	0	0	0	0	0	0	0	0	0	0	0	0	0	0	0	0	0	0	0	0	0	0	0	0	0	0	0
AABR07061577.1	0	0	0	0	0	0	0	0	0	0	0	0	0	0	0	0	0	0	0	0	0	0	0	0	0	0	0	0	0	0	0	0	0	0	0	0
AABR07061614.1	0	2	0	0	0	0	0	0	0	0	0	0	0	0	0	0	0	0	0	0	0	0	0	0	0	0	0	0	0	0	0	0	0	0	0	0
AABR07061707.1	0	0	0	0	0	0	0	0	0	0	0	0	0	0	0	0	0	0	0	0	0	0	0	0	0	0	0	0	0	0	0	0	0	0	0	0
AABR07061755.1	0	6	8	1	0	0	5	0	0	3	2	0	2	0	0	2	0	3	0	7	0	0	0	0	0	2	8	6	6	0	4	0	6	6	10	6
AABR07061780.1	0	0	0	0	0	0	0	0	0	0	0	0	0	0	0	0	0	0	0	0	0	0	0	0	0	0	0	0	0	0	0	0	0	0	0	0
AABR07061801.2	28	13	14	8	14	12	4	6	12	14	13	13	24	12	12	31	8	10	24	20	0	6	4	3	15	8	10	8	12	4	10	12	14	5	8	2
AABR07061825.1	24	34	24	42	22	17	50	24	10	30	14	12	26	27	10	28	30	52	36	34	26	33	22	10	14	25	26	34	46	30	34	46	25	30	21	38
AABR07061838.1	2	0	0	0	0	0	2	0	0	0	0	0	4	0	0	2	0	0	2	2	0	0	0	2	0	2	0	0	2	0	0	0	0	0	0	0
AABR07061871.1	0	0	0	0	0	0	0	0	0	0	0	0	0	0	0	0	0	0	0	0	0	0	0	0	0	0	0	0	0	0	0	0	0	0	0	0
AABR07061950.1	0	0	0	0	0	0	0	0	0	0	0	0	0	0	0	0	0	0	0	0	0	0	0	0	0	0	0	0	0	0	0	0	0	0	0	0
AABR07062102.1	0	0	0	0	0	0	0	0	0	0	0	0	0	0	0	0	0	0	0	0	0	0	0	0	0	0	0	0	0	0	0	0	0	0	0	0
AABR07062108.1	0	0	0	0	0	0	0	0	2	0	0	0	0	2	0	2	0	2	2	2	0	0	0	0	0	2	0	0	2	0	0	2	0	0	0	0
AABR07062109.1	0	0	0	0	0	0	0	0	0	0	0	0	0	0	0	0	0	0	0	0	0	0	0	0	0	0	0	0	0	0	0	0	0	0	0	0
AABR07062136.1	0	0	0	0	0	0	0	0	0	0	0	0	0	0	0	0	0	0	0	0	0	0	0	0	0	0	0	0	0	0	0	0	0	0	0	0
AABR07062138.1	0	0	0	0	0	0	0	0	0	2	0	0	0	0	0	0	0	0	0	0	0	0	0	0	0	0	0	0	0	0	0	0	0	0	0	0
AABR07062138.2	2	0	0	0	0	2	0	0	0	0	0	0	0	2	0	0	0	0	0	0	0	0	0	0	0	0	2	2	0	0	0	0	2	0	0	0
AABR07062152.1	0	0	0	0	0	0	0	0	0	0	0	0	0	0	0	0	0	0	0	0	0	0	0	0	0	0	0	0	0	0	0	0	0	0	0	0
AABR07062154.2	0	0	2	0	0	0	0	0	0	0	0	0	0	0	0	0	0	0	0	0	0	0	0	0	0	0	0	0	0	0	0	0	0	0	0	0
AABR07062170.1	0	0	0	0	0	0	0	0	0	0	0	0	0	0	0	0	0	0	0	0	0	0	0	0	0	2	0	0	0	0	0	0	0	0	0	0
AABR07062183.1	0	2	0	0	0	6	0	0	0	0	0	2	0	0	0	2	4	2	0	0	0	0	0	0	0	0	0	0	0	0	0	0	0	0	0	0
AABR07062185.1	0	0	0	0	0	0	0	0	0	0	0	0	0	0	0	0	0	0	0	0	0	0	0	0	0	0	0	0	0	0	0	0	0	0	0	0
AABR07062185.2	0	0	0	0	0	0	0	0	0	0	0	0	0	0	0	0	0	0	0	0	0	0	0	0	0	0	0	0	0	0	0	0	0	0	0	0
AABR07062211.1	0	0	0	0	0	0	0	0	0	0	0	0	0	0	0	0	0	0	0	0	2	0	0	0	0	0	0	0	0	0	0	0	0	0	0	2
AABR07062238.1	0	0	0	0	0	0	0	0	0	0	0	0	0	0	0	0	0	0	0	0	0	0	0	0	0	0	0	0	0	0	0	0	0	0	0	0
AABR07062266.1	0	0	0	0	0	0	0	0	0	0	0	0	0	0	0	0	0	0	0	0	0	0	0	0	0	0	0	0	0	0	0	0	0	0	0	0
AABR07062268.1	0	0	0	0	0	0	0	0	0	0	0	0	0	0	0	0	0	0	0	0	0	0	0	0	0	0	0	0	0	0	0	0	0	0	0	0
AABR07062298.1	0	0	0	0	0	0	0	0	0	0	0	0	0	0	0	0	0	0	0	0	0	0	0	0	0	0	0	0	0	0	0	0	0	0	0	0
AABR07062466.1	0	2	0	2	4	0	6	5	0	1	0	2	0	2	2	2	2	2	0	2	4	3	5	2	3	2	2	3	0	0	2	2	0	0	0	1
AABR07062512.1	30	46	55	44	54	52	56	88	20	44	30	66	54	52	64	60	74	54	60	74	48	42	26	62	34	42	61	82	98	82	82	76	50	54	70	82
AABR07062533.1	2	6	0	0	2	0	0	0	0	0	0	0	0	0	0	0	0	2	0	0	2	2	2	0	4	6	0	2	2	2	4	0	14	0	0	0
AABR07062535.1	0	0	0	0	0	0	0	0	0	0	0	0	0	0	0	0	0	0	0	1	0	0	0	0	0	0	0	0	0	0	0	0	0	0	0	0
AABR07062539.1	0	0	0	0	0	0	0	0	0	0	0	0	0	0	0	0	0	0	0	0	0	0	0	0	0	0	0	0	0	0	0	0	0	0	0	0
AABR07062570.1	126	151	283	143	138	116	158	142	144	134	137	70	144	205	131	179	266	241	224	257	235	178	179	129	159	175	200	210	221	206	130	163	167	128	190	198
AABR07062583.1	94	88	209	100	78	76	146	86	82	108	60	70	122	162	85	100	131	114	134	167	151	88	94	72	84	88	160	180	160	152	152	126	126	174	142	142
AABR07062694.1	0	0	0	0	0	0	0	0	0	0	0	0	0	0	0	0	0	0	0	0	0	0	0	0	0	0	0	0	0	0	0	0	0	0	0	0
AABR07062799.2	0	6	10	6	10	4	2	4	6	16	0	2	4	8	0	2	4	2	6	16	0	4	0	0	2	10	10	8	8	4	0	4	12	6	0	0
AABR07062859.1	0	0	0	0	0	0	0	0	0	0	0	0	0	0	0	0	0	0	0	0	0	0	0	0	0	0	0	0	0	0	0	0	0	0	0	0
AABR07063197.1	136	126	90	107	184	211	258	102	91	138	88	85	207	183	62	186	111	132	134	108	40	80	54	90	100	112	98	86	115	120	128	71	127	105	105	130
AABR07063248.1	11	28	5	25	29	40	58	22	16	21	24	18	23	18	18	29	10	17	26	9	13	17	13	23	18	13	9	19	15	18	15	22	11	17	22	26
AABR07063276.1	0	0	0	0	0	2	0	0	0	0	0	0	0	0	0	0	0	0	0	0	0	2	0	0	0	0	0	0	2	0	0	0	0	0	0	0
AABR07063279.1	354	418	548	237	300	310	733	326	350	404	228	338	456	372	310	341	612	511	444	686	431	339	347	384	364	464	406	290	448	304	332	353	265	268	256	338
AABR07063281.1	254	208	194	240	182	182	172	251	161	142	118	164	166	166	144	206	286	220	190	270	152	122	127	140	146	160	212	224	218	206	246	196	180	186	178	204
AABR07063323.1	0	0	0	0	0	0	0	0	0	0	0	0	0	0	0	0	0	0	0	0	0	0	0	0	0	0	0	0	0	0	0	0	0	0	0	0
AABR07063346.1	0	0	0	0	2	0	0	0	0	0	0	0	0	0	0	0	0	2	0	0	0	0	0	0	0	0	0	0	0	0	0	2	0	0	0	0
AABR07063351.1	19	26	36	14	30	38	28	32	28	32	22	20	36	24	20	38	32	26	30	34	6	18	22	20	22	14	24	30	36	26	28	20	18	35	18	24
AABR07063424.1	0	0	0	0	0	0	0	0	0	0	0	0	0	0	0	0	0	0	0	0	0	0	0	0	0	0	0	0	0	0	0	0	0	0	0	0
AABR07063425.3	0	0	0	0	0	0	0	0	0	0	0	0	0	0	0	0	0	0	0	0	0	0	0	0	0	0	0	0	0	0	0	0	0	0	0	0
AABR07063459.1	0	0	2	0	2	0	8	0	0	0	0	0	0	0	0	0	2	8	0	0	2	2	0	0	0	0	0	0	4	0	2	0	0	2	2	0
AABR07063632.1	0	0	0	0	0	0	0	0	0	0	0	0	0	0	0	0	0	0	0	0	0	0	0	0	0	0	0	0	0	0	0	0	0	0	0	0
AABR07063704.1	0	0	0	0	2	0	0	0	0	4	0	0	0	0	0	0	0	0	0	0	0	0	0	0	0	0	0	0	0	2	0	0	0	0	0	0
AABR07063893.1	325	363	474	273	427	462	598	267	291	338	203	282	434	357	355	309	184	314	435	428	332	308	466	359	338	291	303	234	274	264	294	379	264	259	303	385
AABR07063901.1	0	0	0	0	2	0	0	0	0	0	0	0	2	0	0	0	2	0	0	0	0	0	0	0	0	0	0	0	0	0	0	0	0	0	0	0
AABR07063959.1	0	0	0	0	0	0	0	0	0	0	0	0	0	0	0	0	0	0	0	0	0	0	0	0	0	0	0	0	0	0	0	0	0	0	0	0
AABR07063975.1	0	0	0	0	0	0	0	0	0	0	0	0	0	0	0	0	0	0	0	0	0	0	0	0	0	0	0	0	0	0	0	0	0	0	0	0
AABR07063995.1	0	0	0	0	0	0	0	0	0	0	0	0	0	0	0	0	0	0	0	0	0	0	0	0	0	0	0	0	0	0	0	0	0	0	0	0
AABR07064000.1	0	2	0	2	0	0	0	1	0	2	2	0	6	0	0	2	0	2	4	0	0	0	0	2	2	1	2	0	0	0	0	2	0	2	2	2
AABR07064102.1	0	0	0	0	0	0	0	0	0	0	0	0	0	0	0	0	0	0	0	0	0	0	0	0	0	0	0	0	0	0	0	0	0	0	0	0
AABR07064218.1	0	0	0	0	0	0	0	0	0	0	0	0	0	0	0	0	0	0	0	0	0	0	0	0	0	0	0	0	0	0	0	0	0	0	0	0
AABR07064224.1	0	0	0	0	0	0	0	0	0	0	0	0	0	0	0	0	0	0	0	0	0	0	0	0	0	0	0	0	0	0	0	0	0	0	0	0
AABR07064231.1	0	0	0	0	0	0	0	0	0	0	0	0	0	0	0	0	0	0	0	0	0	0	0	0	0	0	0	0	0	0	0	0	0	0	0	0
AABR07064232.1	0	0	0	0	0	0	0	0	0	0	0	0	0	0	0	0	0	0	0	0	0	0	0	0	0	0	0	0	0	0	0	0	0	0	0	0
AABR07064312.1	0	0	0	0	0	0	0	0	0	0	0	0	0	0	0	0	0	0	0	0	0	0	0	0	0	0	0	0	0	0	0	0	0	0	0	0
AABR07064386.1	0	0	4	0	0	4	0	0	0	0	6	4	2	0	0	0	2	2	0	4	0	0	0	0	0	0	4	2	4	0	0	2	0	0	0	2
AABR07064392.1	0	0	0	0	0	0	0	0	0	0	0	0	0	0	0	0	0	0	0	0	0	0	0	0	0	0	0	0	0	0	0	0	0	0	0	0
AABR07064415.1	0	0	0	0	0	0	0	0	0	0	0	0	0	0	0	0	0	0	0	0	0	0	0	0	0	0	0	0	0	0	0	0	0	0	0	0
AABR07064590.1	32	39	41	34	42	65	55	31	20	28	26	12	36	42	33	46	27	50	40	66	18	24	40	48	29	44	37	31	46	22	33	31	17	19	33	25
AABR07064622.1	16	8	10	2	16	14	22	4	8	18	4	6	14	12	4	10	8	12	6	12	4	6	14	8	6	8	6	2	8	12	18	12	6	8	10	8
AABR07064667.1	0	0	0	0	0	0	0	0	0	0	0	0	0	0	0	0	0	0	0	0	0	0	0	0	0	0	0	0	0	0	0	0	0	0	0	0
AABR07064716.1	0	2	0	2	0	0	2	4	0	0	0	2	0	0	0	2	2	2	0	0	0	0	6	2	2	2	0	2	2	0	2	2	0	0	0	0
AABR07064719.2	108	121	158	162	140	84	127	66	65	90	62	43	92	87	66	112	116	106	144	112	94	92	76	55	87	64	102	103	166	118	128	94	128	109	156	142
AABR07064804.1	192	242	454	277	192	162	342	172	154	241	130	116	231	278	124	200	328	368	278	439	248	251	184	176	248	245	380	370	494	299	290	340	365	358	320	306
AABR07064810.1	0	0	0	0	0	0	0	0	0	0	0	0	2	0	0	0	2	0	0	2	0	0	0	0	2	2	0	0	0	0	0	0	0	0	0	0
AABR07064811.1	0	4	0	0	2	0	1	0	0	0	0	0	0	0	0	0	1	0	0	0	0	0	0	0	0	0	0	0	0	0	0	0	2	0	0	0
AABR07064867.1	2	0	0	0	4	0	0	0	2	0	1	0	0	0	0	0	0	0	0	0	0	0	0	0	0	4	1	0	2	0	0	0	0	0	0	0
AABR07064980.1	0	0	2	0	0	0	0	0	0	2	0	4	0	0	0	2	0	0	2	0	0	0	0	0	0	0	2	0	0	0	2	2	0	0	0	0
AABR07064983.2	0	0	0	0	0	0	0	0	0	0	0	0	0	0	0	0	0	0	0	0	0	0	0	0	0	0	0	0	0	0	0	0	0	0	0	0
AABR07064998.2	0	0	0	0	0	0	0	0	0	0	0	0	0	0	0	0	0	0	0	0	0	0	0	0	0	0	0	0	0	0	0	0	0	0	0	0
AABR07065012.1	0	0	0	0	0	0	0	0	0	0	0	0	0	0	0	0	0	0	0	0	0	0	0	0	0	0	0	0	0	0	0	0	0	0	0	0
AABR07065013.1	0	0	0	0	0	0	0	0	0	0	0	0	0	0	0	0	0	0	0	0	0	0	0	0	0	0	0	0	0	0	0	0	0	0	0	0
AABR07065078.1	24	16	52	32	38	28	32	22	22	19	18	16	34	31	16	38	14	31	42	28	38	34	26	18	21	22	60	46	34	28	28	35	46	26	36	36
AABR07065089.1	0	0	0	0	0	0	0	0	0	0	0	0	0	0	0	0	0	0	0	0	0	0	0	0	0	0	0	0	0	0	0	0	0	0	0	0
AABR07065139.1	6	4	6	2	2	6	6	6	14	8	16	6	10	12	2	2	4	6	2	4	16	20	2	0	12	16	4	2	18	18	14	4	2	4	4	4
AABR07065139.2	4	2	0	0	2	4	4	2	2	0	6	2	4	4	0	0	2	2	0	2	0	2	0	4	4	2	2	0	1	4	3	2	2	0	0	4
AABR07065217.2	0	0	0	0	0	0	0	0	0	0	0	0	0	0	0	0	0	0	0	0	0	0	0	0	0	0	0	0	0	0	0	0	0	0	0	0
AABR07065265.1	16	26	8	8	4	7	14	0	15	21	6	8	14	18	0	16	16	6	14	4	2	2	0	0	8	12	16	10	12	2	8	4	0	4	0	4
AABR07065353.1	0	0	0	0	0	0	0	0	0	0	0	0	0	0	0	0	0	0	0	0	0	0	0	0	0	0	0	0	0	0	0	0	0	0	0	0
AABR07065424.1	0	0	0	0	0	0	0	0	0	0	0	0	0	0	0	0	0	0	0	0	0	0	0	0	0	0	0	0	0	0	0	0	0	0	0	0
AABR07065438.1	188	199	198	171	160	188	194	168	180	156	151	156	146	149	178	228	237	159	127	191	190	121	137	152	124	241	138	126	158	115	119	127	114	116	156	155
AABR07065498.1	94	90	58	54	36	24	36	42	30	80	24	26	52	76	48	64	114	64	50	80	50	40	28	34	50	40	69	58	94	62	36	52	75	45	56	65
AABR07065531.3	26	54	21	24	51	23	35	32	55	28	36	36	22	58	40	12	26	40	24	60	17	14	26	14	22	8	54	39	39	47	22	25	45	33	32	41
AABR07065589.1	0	0	0	0	0	0	0	0	0	0	0	0	0	0	0	0	0	0	0	0	0	0	0	0	0	0	0	0	0	0	0	0	0	0	0	0
AABR07065602.1	788	521	360	352	476	628	400	712	367	421	448	382	250	478	352	511	762	426	610	581	474	353	306	368	291	439	506	666	639	430	561	399	333	396	466	616
AABR07065640.1	0	0	0	0	0	0	0	0	0	0	0	0	0	0	0	0	0	0	0	0	0	0	0	0	0	0	0	0	0	0	0	0	0	0	0	0
AABR07065643.1	0	0	0	0	0	0	0	0	0	0	0	0	0	0	0	0	0	0	0	0	0	0	0	0	0	0	0	0	0	0	0	0	0	0	0	0
AABR07065645.1	0	0	0	0	0	0	0	0	0	0	0	0	0	0	0	0	0	0	0	0	0	0	0	0	0	0	0	0	0	0	0	0	0	0	0	0
AABR07065645.2	0	0	0	0	0	0	0	0	0	0	0	0	0	0	0	0	0	0	0	0	0	0	0	0	0	0	0	0	0	0	0	0	0	0	0	0
AABR07065651.1	0	0	0	0	0	0	0	0	0	0	0	0	0	0	0	0	0	0	0	0	0	0	0	0	0	0	0	0	0	0	0	0	0	0	0	0
AABR07065651.2	0	0	0	0	0	0	0	0	0	0	0	0	0	0	0	0	0	0	0	0	0	0	0	0	0	0	0	0	0	0	0	0	0	0	0	0
AABR07065651.3	0	0	0	0	0	0	0	0	0	0	0	0	0	0	0	0	0	0	0	0	0	0	0	0	0	0	0	0	0	0	0	0	0	0	0	0
AABR07065651.4	0	0	0	0	0	0	0	0	0	0	0	0	0	0	0	0	0	0	0	0	0	0	0	0	0	0	0	0	0	0	0	0	0	0	0	0
AABR07065651.5	0	0	0	0	0	0	0	0	0	0	0	0	0	0	0	0	0	0	0	0	0	0	0	0	0	0	0	0	0	0	0	0	0	0	0	0
AABR07065651.6	0	0	0	0	0	0	0	0	0	0	0	0	0	0	0	0	0	0	0	0	0	0	0	0	0	0	0	0	0	0	0	0	0	0	0	0
AABR07065651.7	0	0	0	0	0	0	0	0	0	0	0	0	0	0	0	0	0	0	0	0	0	0	0	0	0	0	0	0	0	0	0	0	0	0	0	0
AABR07065651.8	0	0	0	0	0	0	0	0	0	0	0	0	0	0	0	0	0	0	0	0	0	0	0	0	0	0	0	0	0	0	0	0	0	0	0	0
AABR07065656.1	0	0	0	0	0	0	0	0	0	0	0	0	0	0	0	0	0	0	0	0	0	0	0	0	0	0	0	0	0	0	0	0	0	0	0	0
AABR07065656.10	0	0	0	0	0	0	0	0	0	0	0	0	0	0	0	0	0	0	0	0	0	0	0	0	0	0	0	0	0	0	0	0	0	0	0	0
AABR07065656.2	0	0	0	0	0	0	0	0	0	0	0	0	0	0	0	0	0	0	0	0	0	0	0	0	0	0	0	0	0	0	0	0	0	0	0	0
AABR07065656.3	0	0	0	0	0	0	0	0	0	0	0	0	0	0	0	0	0	0	0	0	0	0	0	0	0	0	0	0	0	0	0	0	0	0	0	0
AABR07065656.4	0	0	0	0	0	0	0	0	0	0	0	0	0	0	0	0	0	0	0	0	0	0	0	0	0	0	0	0	0	0	0	0	0	0	0	0
AABR07065656.5	0	0	0	0	0	0	0	0	0	0	0	0	0	0	0	0	0	0	0	0	0	0	0	0	0	0	0	0	0	0	0	0	0	0	0	0
AABR07065656.6	0	0	0	0	0	0	0	0	0	0	0	0	0	0	0	0	0	0	0	0	0	0	0	0	0	0	0	0	0	0	0	0	0	0	0	0
AABR07065656.7	0	0	0	0	0	0	0	0	0	0	0	0	0	0	0	0	0	0	0	0	0	0	0	0	0	0	0	0	0	0	0	0	0	0	0	0
AABR07065656.8	0	0	0	0	0	0	0	0	0	0	0	0	0	0	0	0	0	0	0	0	0	0	0	0	0	0	0	0	0	0	0	0	0	0	0	0
AABR07065656.9	0	0	0	0	0	0	0	0	0	0	0	0	0	0	0	0	0	0	0	0	0	0	0	0	0	0	0	0	0	0	0	0	0	0	0	0
AABR07065673.1	0	0	0	0	0	0	0	0	0	0	0	0	0	0	0	0	0	0	0	0	0	0	0	0	0	0	0	0	0	0	0	0	0	0	0	0
AABR07065676.1	0	0	0	0	0	0	0	0	0	0	0	0	0	0	0	0	0	0	0	0	0	0	0	0	0	0	0	0	0	0	0	0	0	0	0	0
AABR07065680.1	0	0	0	0	0	0	0	0	0	0	0	0	0	0	0	0	0	0	0	0	0	0	0	0	0	0	0	0	0	0	0	0	0	0	0	0
AABR07065684.1	0	0	0	0	0	0	0	0	0	0	0	0	0	0	0	0	0	0	0	0	0	0	0	0	0	0	0	0	0	0	0	0	0	0	0	0
AABR07065688.1	0	0	0	0	0	0	0	0	0	0	0	0	0	0	0	0	0	0	0	0	0	0	0	0	0	0	0	0	0	0	0	0	0	0	0	0
AABR07065693.1	0	0	0	0	0	0	0	0	0	0	0	0	0	0	0	0	0	0	0	0	0	0	0	0	0	0	0	0	0	0	0	0	0	0	0	0
AABR07065693.2	0	0	0	0	0	0	0	0	0	0	0	0	0	0	0	0	0	0	0	0	0	0	0	0	0	0	0	0	0	0	0	0	0	0	0	0
AABR07065693.3	0	0	0	0	0	0	0	0	0	0	0	0	0	0	0	0	0	0	0	0	0	0	0	0	0	0	0	0	0	0	0	0	0	0	0	0
AABR07065699.1	0	0	0	0	0	0	0	0	0	0	0	0	0	0	0	0	0	0	0	0	0	0	0	0	0	0	0	0	0	0	0	0	0	0	0	0
AABR07065699.2	0	0	0	0	0	0	0	0	0	0	0	0	0	0	0	0	0	0	0	0	0	0	0	0	0	0	0	0	0	0	0	0	0	0	0	0
AABR07065699.3	0	0	0	0	0	0	0	0	0	0	0	0	0	0	0	0	0	0	0	0	0	0	0	0	0	0	0	0	0	0	0	0	0	0	0	0
AABR07065699.4	2	0	0	0	0	0	0	0	0	0	0	0	0	0	0	0	2	0	0	0	0	0	0	0	2	2	0	0	0	1	0	0	0	0	0	0
AABR07065699.5	0	0	0	0	0	0	0	0	0	0	0	0	0	0	0	0	0	0	0	0	0	0	0	0	0	0	0	0	0	0	0	0	0	0	0	0
AABR07065705.1	0	0	0	0	0	0	0	0	0	0	0	0	0	0	0	0	0	0	0	0	0	0	0	0	0	0	0	0	0	0	0	0	0	0	0	0
AABR07065705.2	0	0	0	0	0	0	0	0	0	0	0	0	0	0	0	0	0	0	0	0	0	0	0	0	0	0	0	0	0	0	0	0	0	0	0	0
AABR07065705.3	0	0	0	0	0	0	0	0	0	0	0	0	0	0	0	0	0	0	0	0	0	0	0	0	0	0	0	0	0	0	0	0	0	0	0	0
AABR07065705.4	0	0	0	0	0	0	0	0	0	0	0	0	0	0	0	0	0	0	0	0	0	0	0	0	0	0	0	0	0	0	0	0	0	0	0	0
AABR07065705.5	0	0	0	0	0	0	0	0	0	0	0	0	0	0	0	0	0	0	0	0	0	0	0	0	0	0	0	0	0	0	0	0	0	0	0	0
AABR07065705.6	0	0	0	0	0	0	0	0	0	0	0	0	0	0	0	0	0	0	0	0	0	0	0	0	0	0	0	0	0	0	0	0	0	0	0	0
AABR07065714.1	0	0	0	0	0	0	0	0	0	0	0	0	0	0	0	0	0	0	0	0	0	0	0	0	0	0	0	0	0	0	0	0	0	0	0	0
AABR07065737.1	0	0	0	0	0	0	0	0	0	0	0	0	0	0	0	0	0	0	0	0	0	0	0	0	0	0	0	0	0	0	0	0	0	0	0	0
AABR07065740.1	0	0	0	0	0	0	0	0	0	0	0	0	0	0	0	0	0	0	0	0	0	0	0	0	0	0	0	0	0	0	0	0	0	0	0	0
AABR07065750.1	0	0	0	0	0	0	0	0	0	0	0	0	0	0	0	0	0	0	0	0	0	0	0	0	0	0	0	0	0	0	0	0	0	0	0	0
AABR07065750.2	0	0	0	0	0	0	0	0	0	0	0	0	0	0	0	0	0	0	0	0	0	0	0	0	0	0	0	0	0	0	0	0	0	0	0	0
AABR07065753.1	0	0	0	0	0	0	0	0	0	0	0	0	0	0	0	0	0	0	0	0	0	0	0	0	0	0	0	0	0	0	0	0	0	0	0	0
AABR07065768.1	0	0	0	0	0	0	0	2	0	0	0	0	0	0	0	0	0	0	0	0	0	0	0	0	0	0	0	0	0	0	0	0	0	0	0	0
AABR07065768.2	0	0	0	0	0	0	0	0	0	0	0	0	0	0	0	0	0	0	0	0	0	0	0	0	0	0	0	0	0	0	0	0	0	0	0	0
AABR07065768.3	0	0	0	0	0	0	0	0	0	0	0	0	0	0	0	0	0	0	0	0	0	0	0	0	0	0	0	0	0	0	0	0	0	0	0	0
AABR07065772.1	0	0	0	0	0	0	0	0	0	0	0	0	0	0	0	0	0	0	0	0	0	0	0	0	0	0	0	0	0	0	0	0	0	0	0	0
AABR07065772.2	0	0	0	0	0	0	0	0	0	0	0	0	0	0	0	0	0	0	0	0	0	0	0	0	0	0	0	0	0	0	0	0	0	0	0	0
AABR07065772.4	0	0	0	0	0	0	0	0	0	0	0	0	0	0	0	0	0	0	0	0	0	0	0	0	0	0	0	0	0	0	0	0	0	0	0	0
AABR07065773.1	0	0	0	0	0	0	0	0	0	0	0	0	0	0	0	0	0	0	0	0	0	0	0	0	0	0	0	0	0	0	0	0	0	0	0	0
AABR07065774.1	0	0	0	0	0	0	0	0	0	0	0	0	0	0	0	0	0	0	0	0	0	0	0	0	0	0	0	0	0	0	0	0	0	0	0	0
AABR07065776.2	0	0	0	0	0	0	0	0	0	0	0	0	0	0	0	0	0	0	0	0	0	0	0	0	0	0	0	0	0	0	0	0	0	0	0	0
AABR07065776.3	0	0	0	0	0	0	0	0	0	0	0	0	0	0	0	0	0	0	0	0	0	0	0	0	0	0	0	0	0	0	0	0	0	0	0	0
AABR07065778.1	0	0	0	0	0	0	0	0	0	0	0	0	0	0	0	0	0	0	0	0	0	0	0	0	0	0	0	0	0	0	0	0	0	0	0	0
AABR07065778.2	0	0	0	0	0	0	0	0	0	0	0	0	0	0	0	0	0	0	0	0	0	0	0	0	0	0	0	0	0	0	0	0	0	0	0	0
AABR07065778.3	0	0	0	0	0	0	0	0	0	0	0	0	0	0	0	0	0	0	0	0	0	0	0	0	0	0	0	0	0	0	0	0	0	0	0	0
AABR07065781.1	0	0	0	0	0	0	0	0	0	0	0	0	0	0	0	0	0	0	0	0	0	0	0	0	0	0	0	0	0	0	0	0	0	0	0	0
AABR07065782.1	0	0	0	0	0	0	0	0	0	0	0	0	0	0	0	0	0	0	0	0	0	0	0	0	0	0	0	0	0	0	0	0	0	0	0	0
AABR07065789.1	0	0	0	0	0	0	0	0	0	0	0	0	0	0	0	0	0	0	0	0	0	0	0	0	0	0	0	0	0	0	0	0	0	0	0	0
AABR07065789.2	0	0	0	0	0	0	0	0	0	0	0	0	0	0	0	0	0	0	0	0	0	0	0	0	0	0	0	0	0	0	0	0	0	0	0	0
AABR07065789.3	0	0	0	0	0	0	2	0	0	0	0	0	0	0	0	0	0	0	0	0	0	0	0	0	0	0	0	0	0	0	0	0	0	0	0	0
AABR07065790.1	0	0	0	0	0	0	0	0	0	0	0	0	0	0	0	0	0	0	0	0	0	0	0	0	0	0	0	0	0	0	0	0	0	0	0	0
AABR07065792.1	0	0	0	0	0	0	0	0	0	0	0	0	0	0	0	0	0	0	0	0	0	0	0	0	0	0	0	0	0	0	0	0	0	0	0	0
AABR07065792.2	0	0	0	0	0	0	0	0	0	0	0	0	0	0	0	0	0	0	0	0	0	0	0	0	0	0	0	0	0	0	0	0	0	0	0	0
AABR07065798.1	0	0	0	0	0	0	0	0	0	0	0	0	0	0	0	0	0	0	0	0	0	0	0	0	0	0	0	0	0	0	0	0	0	0	0	0
AABR07065802.1	0	0	0	0	0	0	0	0	0	0	0	0	0	0	0	0	0	0	0	0	0	0	0	0	0	0	0	0	0	0	0	0	0	0	0	0
AABR07065804.1	0	0	0	0	0	0	0	0	0	0	0	0	0	0	0	0	0	0	0	0	0	0	0	0	0	0	0	0	0	0	0	0	0	0	0	0
AABR07065808.1	0	0	0	0	0	0	0	0	0	0	0	0	0	0	0	0	0	0	0	0	0	0	0	0	0	0	0	0	0	0	0	0	0	0	0	0
AABR07065811.1	0	0	0	0	0	0	0	0	0	0	0	0	0	0	0	0	0	0	0	0	0	0	0	0	0	0	0	0	0	0	0	0	0	0	0	0
AABR07065812.1	0	0	0	0	0	0	0	0	0	0	0	0	0	0	0	0	0	0	0	0	0	0	0	0	0	0	0	0	0	0	0	0	0	0	0	0
AABR07065812.2	0	0	0	0	0	0	0	0	0	0	0	0	0	0	0	0	0	0	0	0	0	0	0	0	0	0	0	0	0	0	0	0	0	0	0	0
AABR07065813.1	0	0	0	0	0	0	0	0	0	0	0	0	0	0	0	0	0	0	0	0	0	0	0	0	0	0	0	0	0	0	0	0	0	0	0	0
AABR07065814.1	0	0	0	0	0	0	0	0	0	0	0	0	0	0	0	0	0	0	0	0	0	0	0	0	0	0	0	0	0	0	0	0	0	0	0	0
AABR07065814.2	0	0	0	0	0	0	0	0	0	0	0	0	0	0	0	0	0	0	0	0	0	0	0	0	0	0	0	0	0	0	0	0	0	0	0	0
AABR07065814.3	0	0	0	0	0	0	0	0	0	0	0	0	0	0	0	0	0	0	0	0	0	0	0	0	0	0	0	0	0	0	0	0	0	0	0	0
AABR07065814.4	0	0	0	0	0	0	0	0	0	0	0	0	0	0	0	0	0	0	0	0	0	0	0	0	0	0	0	0	0	0	0	0	0	0	0	0
AABR07065814.5	0	0	0	0	0	0	0	0	0	0	0	0	0	0	0	0	0	0	0	0	0	0	0	0	0	0	0	0	0	0	0	0	0	0	0	0
AABR07065814.7	0	0	0	0	0	0	0	0	0	0	0	0	0	0	0	0	0	0	0	0	0	0	0	0	0	0	0	0	0	0	0	0	0	0	0	0
AABR07065815.1	0	0	0	0	0	0	0	0	0	0	0	0	0	0	0	0	0	0	0	0	0	0	0	0	0	0	0	0	0	0	0	0	0	0	0	0
AABR07065815.2	0	0	0	0	0	0	0	0	0	0	0	0	0	0	0	0	0	0	0	0	0	0	0	0	0	0	0	0	0	0	0	0	0	0	0	0
AABR07065821.1	0	0	0	0	0	0	0	0	0	0	0	0	0	0	0	0	0	0	0	0	0	0	0	0	0	0	0	0	0	0	0	0	0	0	0	0
AABR07065823.1	0	0	0	0	0	0	0	0	0	0	0	0	0	0	0	0	0	0	0	0	0	0	0	0	0	0	0	0	0	0	0	0	0	0	0	0
AABR07065823.2	0	0	0	0	0	0	0	0	0	0	0	0	0	0	0	0	0	0	0	0	0	0	0	0	0	0	0	0	0	0	0	0	0	0	0	0
AABR07065823.3	0	0	0	0	0	0	0	0	0	0	0	0	0	0	0	0	0	0	0	0	0	0	0	0	0	0	0	0	0	0	0	0	0	0	0	0
AABR07065827.1	0	0	0	0	0	0	0	0	0	0	0	0	0	0	0	0	0	0	0	0	0	0	0	0	0	0	0	0	0	0	0	0	0	0	0	0
AABR07065834.1	0	0	0	0	0	0	0	0	0	0	0	0	0	0	0	0	0	0	0	0	0	0	0	0	0	0	0	0	0	0	0	0	0	0	0	0
AABR07065837.1	0	0	0	0	0	0	0	0	0	0	0	0	0	0	0	0	0	0	0	0	0	0	0	0	0	0	0	0	0	0	0	0	0	0	0	0
AABR07065839.1	0	0	0	0	0	0	0	0	0	0	0	0	0	0	0	0	0	0	0	0	0	0	0	0	0	0	0	0	0	0	0	0	0	0	0	0
AABR07065844.1	0	0	0	0	0	0	0	0	0	0	0	0	0	0	0	0	0	0	0	0	0	0	0	0	0	0	0	0	0	0	0	0	0	0	0	0
AABR07065877.1	0	0	0	0	0	0	0	0	0	0	0	0	0	0	0	0	0	0	0	0	0	0	0	0	0	0	0	0	0	0	0	0	0	0	0	0
AABR07065883.1	0	0	0	0	0	0	0	0	0	0	0	0	0	0	0	0	0	0	0	0	0	0	0	0	0	0	0	0	0	0	0	0	0	0	0	0
AABR07065886.1	0	0	0	0	0	0	0	0	0	0	0	0	0	0	0	0	0	0	0	0	0	0	0	0	0	0	0	0	0	0	0	0	0	0	0	0
AABR07065889.1	0	0	0	0	0	0	0	0	0	0	0	0	0	0	0	0	0	0	0	0	0	0	0	0	0	0	0	0	0	0	0	0	0	0	0	0
AABR07065897.1	0	6	6	0	8	4	8	1	2	0	4	4	2	4	6	3	6	4	3	0	0	0	3	13	0	0	2	0	0	0	1	4	2	0	0	1
AABR07065925.1	0	0	0	0	0	0	0	0	0	0	0	0	0	0	0	0	0	0	0	0	0	0	0	0	0	0	0	0	0	0	0	0	0	0	0	0
AABR07065970.1	0	0	0	0	0	0	0	0	0	0	0	0	0	0	0	0	0	0	0	0	0	0	0	0	0	0	0	0	0	0	0	0	0	0	0	0
AABR07066144.1	34	44	6	16	8	25	24	10	22	50	16	30	24	22	8	27	26	16	22	38	2	4	2	4	18	10	6	8	40	8	2	2	0	6	2	4
AABR07066160.1	0	0	0	0	0	0	0	0	0	0	0	0	0	0	0	0	0	0	0	0	0	0	0	0	0	0	0	0	0	0	0	0	0	0	0	0
AABR07066180.1	234	290	368	283	298	342	461	328	386	213	278	272	423	370	428	354	335	338	597	403	483	281	664	570	342	546	351	396	390	288	355	335	228	292	438	579
AABR07066201.1	0	0	0	0	0	0	0	0	0	0	0	0	0	0	0	0	0	0	0	0	0	0	0	0	0	0	0	0	0	0	0	0	0	0	0	0
AABR07066379.1	403	506	577	329	379	398	497	450	369	455	269	264	439	423	384	408	791	860	664	886	507	525	392	437	531	521	671	482	791	668	386	514	608	674	439	462
AABR07066416.1	12	24	24	12	8	24	15	6	14	14	18	7	26	18	8	23	28	35	14	34	11	12	17	2	15	12	28	16	35	24	13	24	28	25	8	14
AABR07066440.1	0	0	0	0	0	0	0	0	0	0	0	0	0	0	0	0	0	0	0	0	0	0	0	0	0	0	0	0	0	0	0	0	0	0	0	0
AABR07066510.1	0	0	0	0	0	0	0	0	0	2	0	0	0	2	0	0	0	0	0	2	0	0	0	0	0	0	0	2	0	0	0	0	0	0	0	0
AABR07066522.1	516	406	311	368	387	419	356	461	275	310	265	212	247	345	240	315	518	398	349	420	270	270	222	189	269	255	454	438	558	411	367	369	342	387	421	465
AABR07066529.2	2	0	0	0	0	0	0	0	0	0	0	0	0	0	0	0	0	0	0	0	0	0	0	0	0	0	0	0	0	0	0	0	0	0	0	0
AABR07066648.1	2	0	0	2	0	4	4	1	0	2	0	0	0	2	0	6	0	0	2	4	2	0	0	0	4	0	0	0	2	4	0	2	0	2	0	0
AABR07066677.1	0	0	2	0	2	0	0	2	0	0	0	0	0	0	0	1	2	0	0	2	0	0	0	0	2	0	0	2	2	0	0	0	0	0	0	0
AABR07066693.1	8	6	2	8	2	6	0	0	8	10	2	2	12	6	0	8	16	12	0	28	0	6	0	0	6	8	6	10	24	14	2	2	6	0	0	2
AABR07066700.1	99	175	130	129	100	109	176	110	78	94	91	57	92	133	96	108	213	197	162	182	115	82	87	101	115	112	161	115	203	203	80	128	158	168	100	101
AABR07066752.1	0	0	0	0	2	0	0	0	0	0	0	0	0	0	0	0	0	0	0	0	0	0	0	0	0	0	0	0	0	0	0	0	0	0	0	0
AABR07066753.1	0	2	0	0	0	0	0	0	0	0	0	0	0	0	0	0	0	0	0	0	0	0	0	0	0	0	0	0	0	0	0	0	0	0	0	0
AABR07066762.1	0	4	2	2	0	0	2	0	0	4	0	0	0	0	0	0	2	0	2	2	2	0	2	0	2	4	0	4	0	4	0	0	0	0	0	0
AABR07066782.1	0	0	0	0	0	0	0	0	0	0	0	0	0	0	0	0	0	0	0	0	0	0	0	0	0	0	0	0	0	0	0	0	0	0	0	0
AABR07066792.1	0	0	2	2	2	0	0	0	6	6	2	0	2	5	0	6	0	0	4	0	0	0	0	0	0	0	0	2	2	0	0	2	0	2	0	0
AABR07066818.1	10	4	6	0	8	2	1	4	3	0	6	8	2	6	2	4	8	2	12	8	10	2	4	6	2	8	4	5	4	4	8	2	4	10	6	2
AABR07066826.2	0	0	0	0	0	0	0	0	0	0	0	0	0	0	0	0	0	0	0	0	0	0	0	0	0	0	0	0	0	0	0	0	0	0	0	0
AABR07066830.1	61	70	36	32	38	54	44	41	37	63	26	38	62	45	33	34	85	79	78	54	57	59	50	53	62	73	56	68	71	32	56	50	28	75	38	46
AABR07066871.3	897	919	367	553	921	1174	880	464	553	1031	833	886	823	881	424	1633	592	612	571	776	180	213	144	287	580	664	430	580	476	665	419	343	373	451	447	422
AABR07066944.1	8	16	18	28	16	16	12	10	24	2	4	6	14	20	8	24	26	12	10	22	30	32	24	28	16	32	16	12	12	20	16	30	14	12	22	18
AABR07066946.1	0	0	0	0	0	0	0	0	0	0	0	0	0	0	0	0	0	0	0	0	0	0	0	0	0	0	0	0	0	0	0	0	0	0	0	0
AABR07066946.2	0	0	0	0	0	0	0	0	0	0	0	0	0	0	0	0	0	0	0	0	0	0	0	0	2	0	0	0	0	0	0	0	0	0	0	0
AABR07066965.1	0	0	0	0	0	0	0	0	0	0	0	0	0	0	0	0	0	0	0	0	0	0	0	0	0	0	0	0	0	0	0	0	0	0	0	0
AABR07066994.1	0	0	0	0	0	0	0	0	0	0	0	0	0	0	0	0	0	0	0	0	0	0	0	0	0	0	0	0	0	0	0	0	0	0	0	0
AABR07067023.1	2	0	0	0	0	0	0	0	0	0	0	0	0	0	0	0	0	0	0	0	0	0	0	0	0	0	0	0	0	0	0	0	0	0	0	0
AABR07067024.1	0	0	0	0	0	0	0	0	0	0	0	0	0	0	0	0	0	0	0	0	0	0	0	0	0	0	0	0	0	0	0	0	0	0	0	0
AABR07067042.3	0	0	0	0	0	0	0	0	0	2	0	0	0	0	0	2	0	2	0	2	0	0	0	0	2	0	0	0	0	0	0	0	0	0	0	2
AABR07067082.1	16	4	20	6	24	6	18	13	16	10	8	8	24	22	9	8	4	4	14	20	10	6	2	12	6	18	8	2	6	4	12	10	6	0	12	10
AABR07067274.1	0	0	0	2	0	0	0	0	0	0	0	0	0	0	0	3	0	0	0	0	0	0	0	0	0	0	0	0	0	0	0	0	0	0	0	0
AABR07067300.1	0	0	0	0	0	0	0	0	0	0	0	0	0	0	0	0	0	0	0	0	0	0	0	0	0	0	0	0	0	0	0	0	0	0	0	0
AABR07067339.1	0	0	0	0	0	0	0	0	0	0	1	0	0	0	0	0	0	0	0	0	0	0	0	0	0	0	0	0	0	0	0	0	0	0	0	0
AABR07067349.1	0	0	0	0	0	0	0	0	0	0	0	0	0	0	0	0	0	0	0	0	0	0	0	0	0	0	0	0	0	0	0	0	0	0	0	0
AABR07067387.1	62	67	61	48	88	107	105	50	33	78	52	61	63	54	31	66	42	34	56	41	22	31	10	29	44	39	46	30	69	63	38	27	39	44	36	44
AABR07067388.1	0	0	0	0	0	0	0	0	0	0	0	0	0	0	2	0	0	0	0	2	0	0	0	0	0	0	0	0	0	0	0	0	0	0	0	0
AABR07067422.1	0	0	0	0	0	0	0	0	0	0	0	0	0	0	0	0	0	0	0	0	0	0	0	0	0	0	0	0	0	0	0	0	0	0	0	0
AABR07067459.1	0	0	0	0	0	0	0	0	0	0	0	0	0	0	0	0	0	0	0	0	0	0	0	0	0	0	0	0	0	0	0	0	0	0	0	0
AABR07067499.1	8	2	4	4	2	6	4	10	6	8	4	8	4	10	2	6	14	12	8	6	6	0	4	4	2	6	0	4	2	0	10	4	2	0	2	4
AABR07067520.1	0	2	0	0	0	0	0	0	0	0	0	0	0	0	0	0	0	0	0	0	0	0	0	0	0	0	0	0	0	0	0	0	0	0	0	0
AABR07067749.1	2	0	0	0	0	0	0	0	0	0	0	4	0	0	0	0	0	0	0	0	0	0	0	2	0	0	0	0	0	0	0	0	0	0	0	0
AABR07067762.1	0	0	2	0	0	2	2	0	0	2	0	0	0	0	0	0	0	0	0	0	0	0	0	0	2	0	0	2	2	2	4	0	0	0	0	4
AABR07067763.1	0	0	0	0	0	0	0	0	0	0	0	0	2	0	0	0	0	0	0	0	0	0	0	0	0	0	0	0	0	0	0	0	0	0	0	0
AABR07067812.1	0	0	0	0	0	0	2	0	0	0	0	0	0	0	0	0	2	0	0	0	0	0	0	0	0	0	0	0	0	0	0	0	0	0	0	0
AABR07067813.1	0	0	0	0	0	0	0	0	0	0	0	0	0	0	0	0	0	0	0	0	0	0	0	0	0	0	2	0	0	0	0	0	0	0	0	0
AABR07067814.1	4	4	4	0	2	8	0	2	2	0	0	0	2	2	0	4	6	2	0	4	2	2	0	2	6	2	2	0	8	6	2	0	2	4	2	0
AABR07067829.1	0	0	0	0	2	0	0	2	2	0	0	4	4	4	0	4	4	0	0	0	0	0	0	2	0	0	0	0	2	0	0	0	0	2	0	0
AABR07067882.1	0	0	0	0	0	0	0	0	0	0	0	0	0	0	0	0	0	0	0	0	0	2	0	0	0	0	0	0	0	0	0	0	0	0	0	0
AABR07067896.1	21	15	25	16	29	16	13	25	28	66	6	23	25	33	27	19	42	56	30	44	20	18	8	13	22	26	24	18	37	32	21	30	26	20	24	12
AABR07067976.1	0	0	0	0	0	0	0	0	0	0	0	0	0	0	0	0	0	0	0	0	0	0	0	0	0	0	0	0	0	0	0	0	0	0	0	0
AABR07068007.2	0	0	0	2	0	0	0	0	0	0	0	0	0	0	0	0	0	0	0	2	0	0	0	0	0	0	2	0	0	0	0	2	0	0	0	2
AABR07068042.1	0	0	0	0	0	0	0	0	0	0	0	0	0	0	0	0	0	0	0	0	0	0	0	0	0	0	0	0	0	0	0	0	0	0	0	0
AABR07068214.1	4	4	0	4	0	2	8	0	2	0	4	0	2	0	0	0	4	0	0	2	2	2	6	0	2	2	2	4	2	0	2	0	0	2	0	2
AABR07068272.1	70	89	159	149	112	80	119	82	74	114	49	66	80	84	60	95	138	102	116	144	109	91	70	52	58	91	137	186	176	138	82	127	153	122	146	128
AABR07068274.1	0	0	0	0	0	0	0	0	0	2	0	0	0	0	0	0	0	0	0	0	0	0	0	0	0	0	0	0	0	4	0	0	0	0	0	0
AABR07068327.1	0	2	0	0	0	0	0	0	0	0	0	0	0	0	0	0	0	0	0	0	0	0	0	0	0	0	0	0	0	0	0	0	0	0	0	0
AABR07068351.1	304	255	464	234	346	230	434	243	342	566	212	228	296	308	274	306	383	338	378	542	318	292	300	336	290	300	364	328	343	294	278	318	316	270	276	390
AABR07068417.1	0	0	0	0	0	0	0	0	0	0	0	0	0	0	0	0	0	0	0	0	0	0	0	0	0	0	0	0	0	0	0	0	0	0	0	0
AABR07068437.1	0	0	0	0	0	0	0	0	0	0	0	0	0	0	0	0	0	0	0	0	0	0	0	0	0	0	0	0	0	0	0	0	0	0	0	0
AABR07068439.1	0	0	0	0	0	0	0	0	0	0	0	0	0	0	0	0	0	0	0	0	0	0	0	0	0	0	0	0	0	0	0	0	0	0	0	0
AABR07068455.1	2	2	0	2	0	0	1	4	0	2	0	0	0	0	2	0	0	0	2	0	0	2	2	0	2	0	0	8	2	2	0	2	2	4	2	4
AABR07068536.1	0	0	0	0	0	0	0	0	0	0	0	0	0	0	0	0	2	0	2	0	0	0	0	0	0	0	0	0	0	0	0	0	0	0	0	0
AABR07068593.1	0	0	0	0	0	0	4	0	0	2	0	0	0	0	0	0	0	0	0	0	0	0	4	0	0	0	0	2	0	0	0	0	0	0	0	0
AABR07068650.1	0	0	2	0	2	0	2	0	0	0	2	0	2	0	2	0	2	0	0	4	0	0	0	2	0	2	2	2	4	2	0	2	0	2	2	4
AABR07068674.1	0	2	6	4	6	2	6	0	0	2	2	0	2	0	2	0	0	2	2	4	2	2	0	0	6	0	6	2	0	0	4	0	2	0	2	0
AABR07068712.1	0	0	0	0	0	0	0	0	0	0	0	0	0	0	0	0	0	0	0	0	0	0	0	0	0	0	0	0	0	0	0	0	0	0	0	0
AABR07068728.1	6	12	4	4	2	2	4	0	4	9	4	2	2	4	0	6	6	2	0	4	6	2	4	0	2	2	6	4	4	6	2	1	4	0	8	2
AABR07068750.1	0	0	0	0	0	0	0	0	0	0	0	0	0	0	0	0	0	0	0	0	0	0	0	0	0	0	0	0	0	0	0	0	0	0	0	0
AABR07068760.1	0	0	0	0	0	0	0	0	0	0	0	0	0	0	0	0	0	0	0	0	0	0	0	0	0	0	0	0	0	0	0	0	0	0	0	0
AABR07068851.1	0	0	0	0	0	0	0	0	0	0	0	0	0	0	0	0	0	0	0	0	0	0	0	0	0	0	0	0	0	0	0	0	0	0	0	0
AABR07068852.1	2	2	4	2	0	6	2	4	0	4	1	0	2	4	4	0	0	0	4	8	4	2	0	0	2	0	0	0	2	0	0	2	0	0	2	2
AABR07068955.1	0	0	0	0	0	0	0	0	0	0	0	0	0	0	0	0	0	0	0	0	0	0	0	0	0	0	0	0	0	0	0	0	0	0	0	0
AABR07069011.1	0	0	0	0	0	0	0	0	0	0	0	0	0	0	0	0	0	0	0	0	0	0	0	0	0	0	0	0	0	0	0	0	0	0	0	0
AABR07069219.1	524	466	915	626	492	562	696	829	406	228	425	273	558	759	382	660	910	628	841	729	718	546	504	456	566	700	705	1010	1054	811	865	694	622	744	782	895
AABR07069238.1	39	11	2	2	3	27	3	13	11	7	9	28	9	16	0	30	4	2	8	2	0	0	0	0	6	6	2	2	4	4	0	0	0	6	2	2
AABR07069336.1	0	0	0	2	0	0	0	0	0	0	0	0	0	0	0	0	0	0	0	0	0	0	0	0	2	0	0	0	0	0	0	0	0	0	0	0
AABR07069343.1	0	0	0	0	0	2	0	0	0	2	0	0	0	0	0	0	4	0	0	0	0	0	0	0	0	0	0	0	2	0	0	0	0	0	0	0
AABR07069371.1	0	0	0	0	0	0	0	0	0	0	0	0	0	0	0	0	0	0	0	0	0	0	0	0	0	0	0	0	0	0	0	0	0	0	0	0
AABR07069371.2	2	0	0	0	0	0	0	0	0	0	0	0	0	0	0	0	0	0	0	0	0	0	0	0	0	0	0	0	0	0	0	0	0	0	2	0
AABR07069466.1	95	94	83	40	106	74	94	83	88	142	72	70	74	70	72	60	88	70	102	117	54	52	56	47	56	70	89	65	96	80	70	71	84	44	73	68
AABR07069585.1	0	0	0	0	0	0	0	0	0	0	0	0	0	0	0	0	0	0	0	0	0	0	0	0	0	0	0	0	0	0	0	0	0	0	0	0
AABR07069587.1	0	0	0	0	0	0	0	0	0	0	0	0	0	0	0	0	0	0	0	0	0	0	0	0	0	2	0	0	0	0	0	0	0	0	0	0
AABR07069670.1	0	0	0	0	0	0	0	0	0	0	0	0	0	0	0	0	0	0	0	0	0	0	0	0	0	0	0	0	0	0	0	0	0	0	0	0
AABR07069803.1	0	0	0	0	0	0	0	0	0	0	0	0	0	0	0	0	0	0	0	0	0	0	0	0	0	0	0	0	0	0	0	0	0	0	0	0
AABR07069837.1	2	4	4	0	8	4	4	2	4	4	0	0	1	4	2	2	0	4	2	6	2	2	0	2	2	8	0	0	4	4	2	6	0	4	4	4
AABR07069878.1	0	0	0	0	0	0	0	0	0	0	0	0	0	0	0	0	0	0	0	0	0	0	0	0	0	0	0	0	0	0	0	0	0	0	0	0
AABR07069942.1	0	0	0	0	0	0	0	0	0	0	0	0	0	0	0	0	0	0	0	0	0	0	0	0	0	0	0	0	0	0	0	0	0	0	0	0
AABR07069969.1	0	0	0	0	0	0	0	0	0	0	0	0	0	0	0	0	0	0	0	0	0	0	0	0	0	0	0	0	0	0	0	0	0	0	0	0
AABR07069992.1	0	0	0	0	0	0	0	0	0	0	0	0	0	0	0	0	0	0	0	0	0	0	0	0	0	0	0	0	0	0	0	0	0	0	0	0
AABR07069997.1	0	0	0	0	0	0	0	0	0	0	0	0	0	0	0	0	0	0	0	0	0	0	0	0	0	0	0	0	0	0	0	0	0	0	0	0
AABR07070043.1	24	30	28	34	26	18	24	54	34	32	18	14	46	33	86	56	82	30	108	98	24	32	22	28	22	20	156	174	176	146	94	118	26	24	22	32
AABR07070046.1	4	6	2	4	2	4	0	0	2	6	0	2	2	8	2	2	4	4	2	0	0	2	2	0	0	6	6	4	8	4	0	2	2	0	0	10
AABR07070060.2	0	0	0	0	0	0	0	0	0	0	0	0	0	0	0	0	0	0	0	0	0	0	0	0	0	0	0	0	0	2	0	0	0	0	0	0
AABR07070085.1	0	0	0	0	0	0	0	0	0	0	0	0	0	0	0	0	0	0	0	0	0	0	0	0	0	0	0	0	0	0	0	0	0	0	0	0
AABR07070117.1	18	16	10	8	10	8	10	8	6	4	12	12	8	12	14	14	12	10	14	16	8	2	10	8	4	6	6	10	8	8	8	4	10	4	6	8
AABR07070207.1	0	0	0	0	0	0	0	0	0	0	0	0	0	0	0	0	0	0	0	0	0	0	0	0	0	0	0	0	0	0	0	0	0	0	0	0
AABR07070238.2	0	0	0	0	0	0	0	0	0	0	0	0	0	0	0	0	0	2	0	0	0	0	0	0	0	0	0	0	0	0	0	0	0	0	0	0
AABR07070252.1	0	0	0	2	0	0	0	0	0	0	2	0	4	0	0	2	4	0	0	4	0	0	0	0	0	0	4	2	0	0	0	2	0	0	0	0
AABR07070278.1	0	0	0	0	0	0	2	0	0	2	2	2	4	0	0	2	2	2	2	2	0	0	0	0	0	0	0	0	0	0	2	0	0	0	0	2
AABR07070416.2	0	0	0	0	0	0	0	0	0	0	0	0	0	0	0	0	0	0	0	0	0	0	0	0	0	0	0	2	0	0	0	0	0	0	0	0
AABR07070416.3	30	42	28	21	42	56	56	31	48	40	22	29	25	16	33	24	20	27	50	54	24	25	39	34	36	20	40	20	28	32	21	42	25	28	22	34
AABR07070555.1	0	0	0	2	0	0	0	0	0	0	0	0	0	0	0	0	0	0	0	2	0	0	0	0	0	0	0	0	0	0	0	0	0	0	0	0
AABR07070594.1	0	0	0	0	0	0	0	0	0	0	0	0	0	0	0	0	0	0	0	0	0	0	0	0	0	0	0	0	0	0	0	0	0	0	0	0
AABR07070609.1	0	0	0	0	0	0	0	0	0	0	0	0	0	0	0	0	0	0	0	0	0	0	0	0	0	0	0	0	0	0	0	0	0	0	0	0
AABR07070669.1	0	0	0	0	0	0	0	0	0	0	0	0	0	0	0	0	0	0	0	0	0	0	0	0	0	0	0	0	0	0	0	0	0	0	0	0
AABR07070689.2	0	0	0	0	0	0	0	0	0	0	0	0	0	0	0	0	0	0	0	0	0	0	0	0	0	0	0	0	0	0	0	0	0	0	0	0
AABR07070720.1	0	0	0	0	0	0	0	0	0	0	0	0	0	0	0	0	0	0	0	0	0	0	0	0	0	0	0	0	0	0	0	0	0	0	0	0
AABR07070810.1	0	0	0	0	0	0	0	0	0	0	0	0	0	0	0	2	4	0	0	2	0	0	0	0	2	0	0	0	0	0	0	0	0	2	0	2
AABR07070816.1	0	0	0	0	0	0	0	0	0	0	0	0	0	0	0	0	0	0	0	0	0	0	0	0	0	0	0	0	0	0	0	0	0	0	0	0
AABR07070816.3	0	0	0	0	0	0	0	0	0	0	0	0	0	0	0	0	0	0	0	0	0	0	0	0	0	0	0	0	0	0	0	0	0	0	0	0
AABR07070824.1	0	0	0	0	0	0	0	0	0	0	0	0	0	0	0	0	0	0	0	0	0	0	0	0	0	0	0	0	0	0	0	0	0	0	0	0
AABR07070850.1	0	0	0	0	0	0	0	0	0	0	0	0	0	0	0	0	0	0	0	0	0	0	0	0	0	0	0	0	0	0	0	0	0	0	0	0
AABR07070892.1	0	0	0	0	0	0	0	0	0	0	0	0	0	0	0	0	0	0	0	0	0	0	0	0	0	0	0	0	0	0	0	0	0	0	0	0
AABR07070957.1	0	0	0	0	0	0	0	0	0	0	0	0	2	0	0	0	0	2	0	0	0	0	0	0	0	0	0	0	0	0	0	0	0	0	0	0
AABR07071101.1	0	0	0	0	0	0	0	3	0	2	0	0	0	0	0	0	0	0	0	2	0	0	0	0	0	0	0	0	0	0	0	0	0	2	0	0
AABR07071195.1	0	0	0	0	0	0	0	2	0	2	4	0	0	0	0	0	0	0	0	0	0	0	0	0	0	0	0	0	0	0	0	0	0	0	0	0
AABR07071244.1	260	284	363	317	212	194	258	216	192	258	108	122	240	238	112	238	378	316	314	380	300	280	250	158	198	258	424	486	513	400	386	388	415	366	464	428
AABR07071278.1	2	0	0	0	0	0	0	0	0	0	0	0	0	0	0	2	0	0	0	0	4	0	0	2	0	0	2	0	0	0	4	4	0	0	2	0
AABR07071278.2	0	0	0	0	0	0	0	0	0	0	0	0	0	0	0	0	0	0	0	0	0	0	0	0	0	0	0	0	0	0	0	0	0	0	0	0
AABR07071287.1	0	0	0	4	4	0	0	0	0	2	0	0	0	0	0	0	0	0	2	0	2	0	2	0	0	2	0	6	0	0	0	0	0	0	0	0
AABR07071294.1	0	0	0	0	0	0	0	0	0	0	0	0	0	0	0	0	0	0	0	0	0	0	0	0	0	0	0	0	0	0	0	0	0	0	0	0
AABR07071358.1	0	0	0	0	0	0	0	0	0	0	0	0	0	0	0	0	0	0	0	0	0	0	0	0	0	0	0	0	0	0	0	0	0	0	0	0
AABR07071393.1	0	0	0	0	0	2	0	0	0	0	2	0	0	0	0	0	0	2	4	0	0	2	0	0	0	0	0	0	0	0	0	0	2	0	0	0
AABR07071440.1	4	0	2	0	2	0	4	2	2	0	0	0	2	2	0	2	6	0	0	2	0	4	0	0	0	0	2	4	8	2	2	0	0	2	0	0
AABR07071482.1	2	0	0	0	0	0	0	0	0	0	0	0	0	0	0	0	0	0	0	0	0	0	0	0	0	0	0	0	0	0	0	0	0	0	0	0
AABR07071482.2	0	0	0	0	0	0	0	2	0	0	0	0	0	0	0	0	0	0	2	0	0	0	0	0	0	0	0	0	2	0	0	0	0	0	0	0
AABR07071598.1	177	161	127	147	295	299	335	136	114	165	139	162	206	227	126	296	87	122	120	125	50	93	61	83	120	140	141	116	145	151	90	126	154	130	105	117
AABR07071661.1	20	14	18	16	20	14	8	10	12	20	10	8	30	28	17	28	34	37	20	36	16	26	18	14	16	12	12	20	40	28	16	16	20	14	10	28
AABR07071701.1	0	0	0	0	0	0	0	0	0	2	0	0	0	0	0	0	0	0	0	0	0	0	0	0	0	0	0	0	0	0	0	0	0	0	0	0
AABR07071731.1	4	2	4	0	0	4	6	2	4	6	8	2	0	0	2	2	2	2	2	0	4	2	0	2	2	0	6	2	4	2	0	2	0	0	0	4
AABR07071765.1	2	2	0	0	8	2	0	0	0	10	0	2	2	0	0	0	2	0	0	2	2	0	0	0	0	6	0	4	2	0	0	0	2	0	4	0
AABR07071838.1	0	0	0	0	0	0	0	0	0	0	0	0	0	0	0	0	0	0	0	0	0	0	0	0	0	0	0	0	0	0	0	0	0	0	0	0
AABR07071842.1	0	0	0	0	0	2	0	0	2	0	0	0	0	2	0	2	0	2	0	2	0	0	0	0	0	0	0	0	2	0	0	4	0	0	0	0
AABR07071848.1	0	0	0	0	0	0	0	0	0	0	0	0	0	0	0	0	0	0	0	0	0	0	0	0	0	0	0	0	0	0	2	0	0	0	0	0
AABR07071871.1	0	0	0	0	0	0	0	0	0	0	0	0	0	0	0	0	0	0	0	0	0	0	0	0	0	0	0	0	0	0	0	2	0	0	0	0
AABR07071874.1	0	0	0	0	0	0	0	0	0	0	0	0	0	0	0	0	0	0	0	0	0	0	0	0	0	0	0	0	0	0	0	0	0	0	0	0
AABR07071891.1	154	177	226	132	172	112	170	106	129	238	100	88	240	126	134	188	126	176	188	138	145	118	170	126	156	164	118	132	170	130	110	138	138	150	159	182
AABR07071891.2	577	412	424	331	418	410	289	434	333	267	367	429	246	269	224	291	519	392	204	277	268	195	196	208	362	455	276	331	407	336	394	257	274	272	362	412
AABR07071891.3	0	0	2	2	2	4	0	0	2	0	0	2	2	2	0	0	4	6	0	0	0	2	0	2	0	0	4	0	4	0	4	2	0	2	0	6
AABR07071891.4	2	0	0	0	0	0	0	4	0	0	2	0	2	2	0	0	0	0	0	0	0	0	0	2	0	6	2	2	0	0	0	0	0	2	2	2
AABR07071935.1	0	0	0	0	2	2	0	2	0	0	0	0	0	0	0	0	0	0	0	0	0	0	0	0	0	0	0	0	0	0	0	0	0	0	0	0
AABR07071968.1	2	0	0	0	0	0	0	0	0	0	2	0	0	0	0	0	0	0	0	0	0	0	0	0	0	0	0	0	0	0	0	0	0	0	0	0
AABR07071986.1	0	0	0	2	2	2	0	2	0	2	8	4	2	0	0	2	0	4	0	0	0	0	0	0	4	6	0	0	0	0	0	0	0	0	2	0
AABR07072002.1	0	0	0	0	0	0	0	0	0	0	0	0	0	0	0	0	0	0	0	0	0	0	0	0	0	0	0	0	0	0	0	0	0	0	0	0
AABR07072054.1	0	0	0	0	0	0	0	0	0	0	0	0	0	0	0	0	0	0	0	0	0	0	0	0	0	0	0	0	0	0	0	0	0	0	0	0
AABR07072078.1	0	0	0	0	0	0	0	0	4	2	0	0	0	0	2	0	0	2	2	0	0	0	0	0	0	0	0	0	0	0	0	0	0	0	0	0
AABR07072078.2	0	0	0	0	0	0	0	0	0	2	0	0	0	0	0	0	4	0	0	0	0	0	0	0	2	2	0	0	0	0	0	0	0	0	0	0
AABR07072096.1	0	0	0	0	0	0	0	0	0	0	2	0	0	0	0	0	0	0	0	0	0	0	0	0	0	0	0	0	0	0	0	0	0	0	0	0
AABR07072108.1	23	31	39	34	22	18	29	24	29	22	14	27	16	10	17	31	32	26	20	37	25	22	4	30	20	49	27	25	38	29	21	18	22	16	24	11
[truncated: 20,126 more rows]

## Sheet: Rat_SN_RPKM
GeneName	AverageRPKM	M_15M_1L	M_15M_1R	M_15M_2L	M_15M_2R	M_15M_3L	M_15M_3R	M_15M_4L	M_15M_4R	M_6M_1L	M_6M_1R	M_6M_2L	M_6M_2R	M_6M_3L	M_6M_3R	M_6M_4L	M_6M_4R	F_6M_5L	F_6M_5R	F_6M_6L	F_6M_6R	F_6M_7L	F_6M_7R	F_6M_8L	F_6M_8R	F_6M_9L	F_6M_9R	F_6W_5L	F_6W_5R	F_6W_6L	F_6W_6R	F_6W_7L	F_6W_7R	F_6W_8L	F_6W_8R	F_6W_9L	F_6W_9R
AABR07000398.1	76794.2	107373	106903	79206.5	139221	94365.7	91139.2	56906.3	60932.6	80986.6	106904	76904.9	52024.8	80652.9	100307	31418	72413	79853.5	71485.7	52219.7	63447.4	43419.7	62212.9	29623.3	44804.7	81916.1	77143.1	73810.6	82716.4	73171.9	93696.4	72253.4	60033.1	86279	119859	85504.9	73480.5
Mt-co1	34648.9	40503.7	45789.4	27215.7	28193.1	42356.2	30787.7	46825.5	41259.2	35146.2	36055	67932.2	70043	38744	23063.7	62093.4	50582.4	27123	31567.5	31307.3	28871.3	29770.7	31273.4	39722	44041.1	34759.9	33855.3	22133.2	20532.1	18738.1	23794.6	24676.8	26091.7	22354	22024.2	24186.2	23948.2
Mt-atp6	32566.4	43028.6	46501.7	22856.1	26074.6	39005.4	28037.3	38439.7	32660.2	36663.4	45945	62927	74388.2	43291.2	23651.7	48137.1	63741.3	28257.8	28598.4	29689.2	26213.3	26500.8	28884.2	28674.4	40623.5	36885.1	37494.1	18421.2	17790.2	15179.8	19697.7	18939.3	19965	17300.4	17364.2	20896.6	19668.5
Mt-co3	30981	36950.9	42884.8	21320.8	24354.6	37545.8	28037	36240.7	32602.5	34858	37354.5	59087.9	66821.4	35691.4	18513	49467.2	49208	26821.8	28730.8	28753.7	25746.7	29131.4	30370.8	32709.5	41669.2	32517.8	34242.3	18338.4	17968.9	14879.5	19819.2	21404.9	22188.4	17325.9	17920.2	22218.1	21620.5
Mt-co2	28117	33907.2	37565.2	19959.6	22629.8	34754.3	31623.1	34604.7	30635.8	31861.6	32049.3	47823.8	57846.8	35208.4	20084	46707.3	47644.2	24753.4	27098.7	27919.3	23603.2	23945.8	25564.4	31796.3	38279.6	31204.4	33996.5	15210.8	15153.4	13492.6	17540.2	16766.7	17367.2	15462.1	15867.1	16477.3	15809.4
Mt-nd1	19086	20625.4	24246.7	14135.9	14821.9	24535.9	13856.3	26618.3	22908.2	18222.2	24134.1	30280.5	36163.5	25620.4	12649.5	32986.8	37914.4	16218	16870.1	18218.3	15924.6	17296.9	20083	17623.6	24745.7	20178.5	20776.3	12184.6	12417.6	8993.29	11494.6	13122.7	13469.9	10240.5	10033	14196	13288.5
Mt-nd2	19015.8	17804.3	22625.4	13086.1	12427.6	22533.5	10611.1	25848.2	17991.4	17299.9	25934.9	29775.4	41109.3	28898.9	13451.1	34282.5	39349.8	15189.7	17609.8	19076.5	16212.4	18432.2	19817.3	20890.5	27829.9	22052.7	22946	11763.8	11366.2	8164.83	10870.1	11551.8	12961.4	9519.3	9526.13	13040.3	12719.6
Mt-cyb	15930.8	20845.8	22236.6	12357	12797.9	20484.3	12217.2	18915.8	18073.2	16517.4	20905.3	32596.8	36334.6	17328	9477.25	27478.8	25570.6	13288.8	13306.1	13273	12598.2	13980	14428.9	14979.5	18012.1	15772.5	15383.1	10652.2	10956.6	9245.67	10960.6	10720.1	11310.1	9456.69	9567.68	10952.1	10526.3
Mt-nd4	10999.8	12693.3	13161.7	8815.38	7499.47	13074.8	8629.61	15664	11561.4	10729	14166.6	18112.5	21938.3	13554.7	7613.27	21848.3	18806.8	7818.78	9461.11	10800.4	9095.95	10777	10984.4	13317.7	13951	10566.4	10373.1	7204.68	6829.17	5128.4	6201.43	7650.31	8695.18	6392.73	5858.16	8476.71	8538.99
Mt-nd6	5746.96	7172.64	7603.18	4438.67	4644.33	6227.45	5015.28	6968.56	4148.7	7544.56	10797.9	9514.09	13677.2	10911	4328.65	7585.95	13030.4	3977.42	4961.08	4595.24	4748.17	4476.93	4121.88	5864.79	6591.11	6507.01	6713.74	2556.88	2602.86	2268.28	2633.55	3481.43	3487.16	2834.06	3176.04	3931.05	3753.33
Fth1	5292.99	5777.8	5074.98	4284.63	4794.03	5734.04	7866.04	5418.58	11318.2	6831.53	3373.06	5467.23	6264.85	4692.38	6281.88	6914.12	5829.29	6568.78	5603.88	6169.16	5005.78	7014.71	6505.3	7464.13	9506.25	7834.98	8891.78	2126.29	2621.73	2692.02	2837.57	2335.32	1914.51	2159.12	2380.45	2445	2548.39
Plp1	4986.27	2155.08	2191.72	3669.76	2947.39	3522.13	4356.88	3872.2	5059.52	3694.29	1507.64	3032.72	2957.22	4218.04	4984.02	4351.85	4631.6	3406.3	3356.85	4943.01	3272.4	4781.76	4274.22	5625.17	5430.88	4296.65	4542.15	6804.77	9588.59	6697.05	7449.96	9749	7602.45	5373.64	7292.16	8346	9520.62
Mt-nd5	4214.78	4397.89	4674.35	4180.33	2978.35	5793.66	2322.72	6966.23	4468.19	3214.92	4225.75	6104.56	7043.33	5350.6	2776.5	9131.95	7399.19	2888.21	3551.86	4512.19	3667.85	4125.09	4228.54	5046.47	4986.29	3768.05	3500.37	3017.87	2989.74	2252.24	2574.72	3368.74	4001.12	2568.71	2473.54	3533.42	3648.54
Mt-atp8	3435.78	4692.66	8318.07	2238.28	5586.94	3614.16	2682.07	3195.18	2145.21	2452.21	7619.99	6129.37	7183.77	9413.45	3196.82	951.52	18689.1	4845.84	2222.11	2998.61	3937.48	286.52	974.21	214.41	993.51	2192.9	3467.05	1778.2	1759.34	3005.55	2467.88	633.08	584.55	722.84	1023.99	801.58	669.63
Mt-nd3	2916.55	5501.39	5555.33	1863.89	2341.31	2819.13	2607.07	1504.59	1715.2	4030.89	5242.56	7717.46	10549.9	4568.64	1680.31	1309.55	6253.19	3930.42	3799.43	2461.93	3291.81	1932.52	955.62	1429.2	1375.95	2934.3	3121.65	1782.22	1671.12	1971.78	1793.67	1052.08	1194.05	766.18	1200.54	1335.52	1735.4
Cst3	2845.5	3176.52	3084.74	2911.31	4240.37	3205.63	4309.22	2074.27	4449.85	2585.08	1696.9	2137.03	1880.82	2183.81	2590.23	1511.7	1938.96	4909.17	3146.92	2676.64	2613.8	3048.65	2814.41	3287.22	3224.44	3566.67	4001.78	2231.8	2495.32	2779.54	2348.41	3043.72	2514.44	2274.62	2343.56	2629.8	2510.64
AABR07015057.1	2671.76	3469.27	3284.02	2639.25	3336.42	3154.2	3474.45	2473.05	2818.92	2480.51	3739.48	2546.85	1766	2683.24	4467.6	1613.23	2300.42	3113.87	2286.75	1839.41	2424.21	2170.99	2259.06	1286.22	1416.13	2637.35	2303.79	3072.38	3002.38	3242.61	3207.91	2406.68	2109.48	2755.32	3429.15	2550.36	2422.39
AABR07015081.2	2639.97	2937.64	3466.65	2164.83	4366.18	2243.17	3132.83	2094.56	2313.97	3001.76	7199.68	2660.97	1810.44	3527.05	4739.23	1474.25	3400.66	4504.86	2489.62	2689.13	4198.5	1296.22	1879.46	856.79	1373.72	2298.09	2241.37	2741.69	2814.89	2999.58	2603.2	1455.5	1425.61	1695.38	1976.71	1507.22	1457.61
Tubb4a	1938.15	1943.88	1688.54	1456.11	1532.75	1985.44	3186.58	1653.15	2434.23	2090.28	1311.87	2038.02	2164.36	1858.81	2106.04	1957.35	2917.16	1891.76	1694.21	2372.26	1845.2	1647.63	2035.16	1431.62	2513.48	2283.61	2405.73	1624.06	2028.88	1654.29	2037.53	1916.5	1565.08	1256.07	1549.41	1791.8	1904.66
Apoe	1692.08	1959.84	1595.65	1569.2	1804.47	1605.56	2702.37	1155.44	3079.23	1767.31	1091.56	965.72	759.8	1026.43	1864.86	698.29	992.88	2814.71	1565.19	1391.84	1551.7	1612.06	1552.39	1272.22	1166.4	1475.93	1581.29	2065.53	2462.26	2222.44	1771.94	2287.41	1608.22	1880.23	1953.29	2039.48	2001.59
AABR07052744.1	1650.3	2396.85	3310.64	1025.7	5159.64	1840.48	3089.2	845.28	1178.4	1477.01	4028.31	852.64	569.75	2240.83	3830.97	200.91	2141.87	3140.2	865.18	1366.36	2474.28	179.8	785.69	127.42	468.53	1452.1	1740.97	1660.2	1935.64	2473.56	2314.51	574.33	390.95	798.15	1277.31	687.97	509.05
Zwint	1597.58	1267.33	1598.21	1773.53	1362.88	1620.08	1506.82	1727.41	1419.04	1620.32	2034.97	1096.67	917.65	1586.59	1734.4	1749.7	1327.03	1618.04	2046.8	1727.12	2007.06	1763.9	1803.14	1643.22	1553.79	1728.43	1457.79	1774.33	1286.52	1585.98	1678.15	1452.23	1838.43	1789.99	1574.94	1494.11	1346.1
Ptgds	1497.96	3849.58	2654.99	874.44	1570.16	833.46	2686.77	850.8	1369.62	2935.81	2931.57	4037.78	4851.64	1060.51	731.37	884.26	620.88	1651.93	1217.36	1054.32	1389.01	1007.02	769.08	1225.63	1202.5	1024.28	1280.86	678.73	1090.79	1244.32	949.87	886.52	578.21	1593.08	727.97	776.01	835.55
Tmsb4x	1456.64	1254.51	1269.16	1137.65	1142.98	1219.56	1589.75	1190.74	1560.5	1610.99	1464.59	1242.4	1308.23	1343.24	1280.6	1127.9	1225.78	1889.9	1772.44	1637.11	1540.07	2061.43	1515.63	2333.95	2152.17	2002.8	2408.04	1030.14	1149.55	1238.65	1170.73	1456.34	1281.07	1019.27	1152.02	1313.57	1345.6
S100b	1340.62	904.81	1102.67	1405.07	1227.66	1138.68	1414.66	1212.52	2050.86	1447.91	972.78	776.22	801.92	1263.51	1433.21	1100.98	977.83	1869.77	1550.97	1559	1490.25	1907.07	1712.4	1850.19	1968.96	1917.12	2075.15	1064.03	1334.09	1145.72	1121.49	1292.23	1033.66	951.68	996.48	1092.65	1098.07
Scd2	1268.19	560.75	629	1450.87	1115.18	1037.52	1247.46	1083.86	1290.68	1038.13	516.15	700.29	710.01	1240.32	1384.3	921.4	1045.32	1115.17	1125.21	1558.87	1250.63	1528.94	1451.02	1472.17	1328.03	1341.07	1369.05	1463.87	1881.31	1543.43	1636.43	1578.88	1362.48	1399.36	1709.2	1692.82	1875.78
Mt-nd4l	1244.84	2101.43	2344.38	1160.39	1085.39	1425.29	767.43	1198.72	745.99	841.14	1172.93	2632.97	2783.99	2223.51	974.43	712.1	3937.4	1379.99	1285.36	1034.42	1172.29	953.79	585.51	692.12	505.47	1021.28	981.3	1083.69	1207.16	1071.35	1010.41	652.5	808.74	552.7	714.88	930.13	1063.71
Apod	1007.46	968.9	943.34	795.05	738.03	963.46	1174.32	890.43	1743.37	869.13	369.71	854.14	887.46	806.9	913.01	1079.43	993.27	1148	1004.75	855.74	708.36	903.27	838.42	1176.14	1333.56	1036.94	1137.47	1045.69	1397.3	1151.52	1299.77	1203.15	925.95	828.5	1085.92	1046.53	1151.52
Tf	997.764	953.93	845.4	893.08	1130.22	950.69	1385.58	962.38	1921.98	809.52	336.71	707.66	704.12	674.32	1100.45	939.93	983.38	1094.35	867.19	1131.52	904.84	1212.73	1160.7	899	1033.25	1022.18	1096.72	1047.51	1473.54	1160.92	1130.91	1160.21	847.19	663.48	842.2	879.42	992.28
Tpt1	951.383	790.9	748.37	755.86	938.08	809.55	965.62	832.2	1162.3	1100.3	750	811.79	968.79	895.11	911.48	1000.31	922.22	1146.91	1055.5	1210	1019.48	1269.98	1038.6	1499.56	1387.65	1293.98	1561.42	704.34	780.01	688.99	708.75	822.35	724.02	644.78	676.67	778.41	875.5
Calm2	923.469	774.87	763.89	1066.31	785.49	885.47	755.47	1159.23	710.15	885.78	1279.18	611.26	591.07	967.11	850.58	945.88	720.5	792.92	1016.99	1030	1011.5	1257.27	1097.6	1120.43	962.45	986.66	1096.74	949.62	741.57	860.89	911.39	912.8	1008.06	1128.42	932.91	844.41	830
Sparcl1	832.02	595.63	505.44	1079.6	863.69	616.97	774.19	436.91	482.53	766.51	497.44	301.32	243.84	558.14	830.31	326.83	429.1	1050.36	799.92	899.99	783.35	1061.13	1004.11	853.34	590.58	729.61	813.6	1013.56	1137.55	1245.41	1192.97	1183.61	1030.36	1289.66	1249.35	1372.4	1343.41
Atp1b1	825.415	533.67	671.64	945.94	811.23	752.21	709.68	845.6	577.88	873.6	692.7	544.84	470.85	800.54	837.36	762.46	590.5	747.43	853.94	914.09	887.42	1034.83	1010.01	1190.53	840.2	835.59	794.05	915.51	749.72	800.17	897.23	992.58	1134.29	945.63	914.07	909.39	927.57
Gfap	821.48	759.48	790.58	840.4	761.16	791.72	1173.76	618.99	1380.97	546.16	412.88	343.63	307.49	535.38	730.37	484.72	653.78	1174.83	660.04	861.54	674.73	1001.48	825.8	889.24	886.48	1016.56	1184.5	893.91	1490.95	1006.12	783.31	1236.55	758.54	672.23	800.95	818.24	805.8
Aplp1	807.131	779.37	670.58	619.28	551.96	723.74	1018.77	657.46	1271.29	759.83	484.64	689.69	656.91	574.11	869.56	837.85	794.42	940.88	796.98	809.33	811.03	871.65	859.53	783.27	1000.52	813.21	855.78	865.74	996.9	939.92	850.39	934.17	768.64	713.94	746.63	821.88	916.88
Rps14	792.972	955.86	731.52	538.5	686.03	704.2	943.78	582.65	1195.89	935.44	651.3	815.01	907.06	635.02	709.04	702.37	699.79	1417.08	1040.37	867.28	952.35	884.03	772.87	912.08	991.62	1075.6	1223.77	597.91	600.97	711.31	565.72	664.72	534.2	572.85	499.57	637.38	631.85
Mobp	776.929	670.45	530.9	504.51	438.21	552.65	810.74	478.93	959.64	569.42	288.87	833.58	858.67	613.26	870.04	552.95	851.72	1006.19	785.52	899.74	814.4	809.63	727.99	658.71	867.3	1010.3	997.96	831.6	1241.33	1116.04	952.65	899.12	653.06	516.85	744.66	955.89	1095.95
Stmn1	724.461	557.43	527.72	560.89	554.71	563.75	846.3	620.99	737.9	817.53	417.45	597.82	565.98	731.27	869.86	722.23	750.75	795.21	843.42	969.85	814.28	931.56	796.81	946.4	933.74	909.96	1016.39	669.61	655.63	672.14	685.3	722.95	679.78	555.8	638.22	682.55	718.41
Eef1a1	721.528	656.42	658.33	741	745.5	772.82	785.16	654.06	973.46	745.84	605.97	636.94	608.87	619.45	730.26	587.05	558.37	913.56	910.55	841.75	834.77	895.89	743.66	795.59	895	930.83	976.74	570.37	620.43	663.04	556.67	641.57	591.99	639.08	621.29	598.6	654.13
Rpl21	712.48	922.02	698.5	517.62	579.13	645.6	890.52	587.04	1061.96	782.86	655.2	943.5	997.19	679.54	718.16	654.64	770.5	1108.1	995.77	783.75	767.1	718.19	605.33	741.65	817.88	890.34	978.23	517.61	541.39	607.21	500.22	522.92	455.78	441.82	446.3	556.98	548.74
Ttr	707.116	32.83	29.85	37.13	24977.2	28.36	38.05	33.46	25.02	31.41	5.96	5.29	82.84	1.91	3.63	1.65	2.75	2.08	32.39	0	2.84	0.4	0.95	1.32	0.43	5.02	40.47	1.85	1.08	0.63	2.74	1.55	0.4	0.44	0	0.39	23.8
Rplp1	683.408	826.46	652.56	468.09	566.39	606.3	862.29	518.38	1181.77	758.89	594.78	897.86	1005.01	539.35	666.1	720.5	567.92	1166.3	802.26	584.62	637.47	630.46	577.99	750.03	922.28	914.04	1040.06	464.62	514.06	590.2	473.06	552.52	464.28	441.89	446.67	579.4	617.83
Ndrg2	677.775	292.83	348.23	830.96	713.76	477.63	633.46	445.63	605.31	843.23	583.97	327.36	300.89	702.96	898.85	324.89	425.29	1082.34	883.78	837.98	864.88	993.48	894.21	759.43	679.38	927.96	970.48	657.17	708.23	716.96	697.73	613.06	545.67	738.97	737.25	666.47	669.21
Aldoa	674.908	773.71	721.28	657.74	645.42	649.95	705.63	532.96	684.47	762.96	912.17	592.3	476.94	563.51	749.68	564.16	480.91	791.94	777.2	580.97	778.92	616.55	681.76	451.88	489.22	529.63	465.85	890.46	759.21	857.57	749.46	726.76	815.48	804.25	710.79	719.2	625.8
Actb	669.892	714.52	549.59	612.4	601.13	598.41	600.96	457.99	665.02	508.47	623.48	398.32	334.59	450.07	636.49	407.75	388.26	758.86	616.28	616.15	645.03	624.34	740.45	503.04	635.2	554.32	594.18	862.8	1014.11	1042.64	912.49	1001.33	910.34	931.03	845.06	867.55	893.47
Cpe	659.192	368.2	401.45	854.44	720.7	686.64	697.98	687.34	511.42	732.25	857.08	321.66	352.51	664.8	715.16	450.83	393.87	685.94	773.19	848.73	739.87	767.45	669.77	876.19	663.76	678.77	687.23	664.61	594.12	649.8	546.43	670.55	703.65	914.07	702.75	728.71	749
Aldoc	650.047	391.82	467.9	737.36	644.41	530.37	725.89	473.06	749.76	803.17	536.78	446.86	392.37	585.4	856.48	498.95	484.86	977.02	771.66	634.46	788.88	696.86	723.25	580.34	560.09	631.49	600.04	704.66	752.08	757.04	721.96	728.18	684.45	688.13	648.81	701.36	725.49
Ppial4d	635.409	544.91	544.94	551.54	560.53	549.53	625.21	589.41	543.92	770.41	734.03	533.96	472.24	648.3	598.73	546.05	496.37	801.11	847.82	658.8	789.25	708.68	675.19	760.1	661.71	674.54	658.14	684.83	596.41	689.75	635.88	647.54	665.71	654.9	574.43	630.44	549.41
Plekhb1	627.526	558.05	548.02	640.63	618.83	688.34	817.46	704.21	1166.11	713.77	389.94	551.22	646.98	601.85	681.58	904.89	835.65	694.25	589.36	721.87	589.56	794.4	735.9	710.99	932.84	832.43	905.28	418.05	548.59	367.85	397.79	534.85	411.02	265.88	325.82	344.15	402.51
Ptms	624.099	926.63	622.53	404.75	606.93	535.62	895.44	438.38	737.86	743.45	1033.55	641.47	649.2	492.51	733.43	513	625.7	924.02	639.7	595.41	655.45	428.02	491.45	475.64	693.1	736.98	832.64	543.9	591.74	643.12	543.31	578.84	461.9	544.26	479.96	520.54	487.12
Atp1a3	623.544	577.58	644.2	718.07	520.98	580.6	727.99	596.84	598.85	512.62	470.18	389.43	295.11	436.32	701.36	492.13	481.95	623.77	548.34	487.21	610.72	466.89	572.19	376.42	355.26	385.5	347.66	941.59	846.68	951.93	941.55	878.62	968.02	903.01	881.84	824.16	792.02
Uba52	618.352	732.22	660.73	532.52	597.5	635.62	749.81	409.47	805.46	739.57	575.08	607.48	640.52	462.39	700.95	471.94	493.79	927.08	742.66	585.68	638.11	485.85	435.07	409.08	562.57	727.25	769.03	641.69	587.58	633.3	661.58	675.51	661.76	516.76	570.16	600.12	614.8
Bcat1	603.068	449.97	587.55	747.3	550.72	522.67	671.89	640.43	564.9	635.94	473.37	381.39	315.07	542.28	692.3	490.21	454.05	634.31	675.73	591.26	705	656.81	686.31	562.64	474.88	553.39	523.92	689.25	555.96	637.8	670.51	685.37	814.32	692.16	693.21	759.3	728.29
Ckb	602.65	502.71	465.44	610.36	716.35	443.09	589.16	423.23	649.4	627.28	427.9	386.4	316.88	481.11	783.59	344.76	340.83	893.75	627.62	552.73	618.64	596.46	640.91	464.43	465.32	535.58	516.03	814.61	901.41	804.85	726.12	797.14	655.8	727.74	670.37	773.74	803.67
Psap	599.061	561.87	555.9	722.32	1099.75	567.76	681.89	537.59	724.11	486.17	389.14	384.56	324.86	425.65	616.04	412.69	443.18	680.95	575.12	551.97	582.18	618.68	640.34	455.24	441.7	464.52	475.86	699.87	730.18	774.45	701.2	697.58	694.23	758.4	704.56	720.96	664.72
Atp6v0c	598.382	615.73	621.46	593.3	526.02	548.34	581.2	541.03	578.62	731.37	736.82	542.6	463.24	487.37	559.72	656.33	405.51	615.62	698.61	554.44	671.33	642.86	629.08	640.92	621.14	611.67	530.96	664.5	522.37	624.49	591.19	629.7	707.51	686.9	575.77	577.95	556.09
Hsp90ab1	582.974	553.74	576.28	621.19	629.99	531.23	655.79	514.42	605.14	576.11	528.39	430.96	346.6	532.85	762.71	508.18	530.31	569.88	565.72	559.23	593.49	570.92	569.95	447.01	382.95	439.33	408.92	720.52	683.83	711.95	695.12	677.8	729.27	738.2	731.53	657.64	629.9
Rpl19	568.439	735.98	545.55	378.29	465.12	468.92	733.4	443.06	953.68	662.23	451.57	635.37	752.63	437.18	577.1	578.4	520.37	864.22	690.33	637.96	663.39	573.03	530.77	585.25	679.41	705.82	777.91	458.57	478.92	516.56	432.53	440.64	396.47	415.55	370.21	429.28	478.15
Csrp1	554.086	862.28	542.66	457.27	447.15	454.94	726.63	419.42	827.96	634.25	350.79	591.38	619.88	467.42	590.92	518.59	451.38	740.62	547.55	663.48	630.47	617.77	578.56	621.86	796.03	607.45	720.29	391.88	487.7	483.01	439.8	544.69	394.04	336.69	361.26	473.6	547.41
Atp5f1b	553.801	473.8	518.61	569.64	620.11	458.68	512.55	469.28	525.69	578.53	556.62	422.67	377.77	524.41	644.07	389.88	393.73	691.79	637.54	544.41	626.2	628.34	595.95	474.22	435.68	499.83	518.77	656.63	596.96	658.51	600.64	639.11	627.29	626.21	591.36	629.28	622.08
Qdpr	551.48	494.12	493.91	512.06	493.87	615.86	926.73	594.8	1023.23	512.35	251.26	475.95	507.67	440.77	587.66	516.26	488.54	889.8	707.62	918.66	802.49	820.66	757.35	729.2	833.83	779.35	845.2	284.66	294.73	304.1	310.13	290.5	247.69	227.79	260.5	273.06	340.91
Cnp	550.377	366.62	314.68	348	302.97	336.09	495.21	320.62	678.85	358.73	187.73	405.51	420.66	337.23	493.08	415.06	423.06	523.23	430.84	473.97	430.56	510.41	488.28	429.48	518.08	449.2	467.64	801.96	1118.52	888.69	826.4	1070.08	786.3	597.92	777.65	948.4	1071.86
Tle5	548.571	669	524.24	427.61	397.61	478.62	538.3	479.76	657.94	667.24	469.47	695.73	585.29	453.69	531.98	600.09	440.47	875.49	755.83	538.11	663.64	508.64	569.7	595.92	662.59	666.83	625.64	519.78	453.72	540.85	445.84	457.11	499.34	428.38	399.86	467.42	456.84
Tuba1a	543.942	437.98	432.41	434.31	423.26	387.09	470.99	331.2	452.58	465.57	431.08	404.67	321.99	406.83	574.07	378.5	415.64	532.25	534.16	468.12	516.87	472.77	471.86	365.22	423.42	426.5	389.97	841.38	940.39	896.47	828.05	844.97	809.38	748.76	735.98	780.71	786.5
Ldhb	543.225	437.17	419.7	533.72	556.98	436.96	601.63	453.19	629.83	506.93	308.4	340.25	260.61	456.92	636.74	393.71	414.45	842.74	591.86	543.03	548.4	622.59	603.63	533.33	460.94	522.77	547.77	643.84	656.12	699.29	643.59	719.45	634.57	551.49	554.34	622.42	626.75
Rpl35	540.394	785.18	562.77	354.57	393.6	447.99	629.34	376.49	726.23	648.58	546.29	764.93	838.63	456.91	448.01	387.16	566.39	994.16	738.19	519.07	631.52	534.89	427.41	546.14	588.12	775.79	836.39	422.68	417.37	448.12	403.96	397.97	327.07	326.47	335.17	415.97	434.64
Cox4i1	530.504	563.62	509.11	405.45	506.15	438.24	539.27	364.23	695.52	592.31	472.94	471.6	429.88	419.71	519.62	372.95	402.02	979.59	732.6	506.54	583.63	534.78	513.61	532.81	558.84	589.1	707.59	515.42	518.62	610.72	523.34	568.66	520.78	433.89	428.34	499.04	537.63
Dynll2	530.081	475.75	545.61	561.88	525.74	426.77	512.47	492.15	430.74	593.06	405.94	446.63	350.66	523.4	575.34	342.22	488.08	705.29	663.47	556.64	624.39	629.75	598.8	551.23	446.87	654.31	677.02	552.08	489.22	540.59	508.88	533.68	576.38	489.79	536.08	526.89	525.11
Rps23	528.786	630.49	498.54	360.15	439.31	425.75	649.16	402.88	748.26	609.16	451.2	648.67	629.87	415.29	495.97	456.73	544.58	886.56	636.33	516.48	521.67	635.42	498.47	627.32	605.85	673.54	818.31	405.54	456.61	498.6	358.38	425.52	371.56	396.42	373.1	439.93	484.66
Rps16	523.157	641.64	497.59	370.78	521.19	401.51	662.58	454.64	783.04	520.53	369.58	437.63	467.07	339.5	398.16	417.04	369.46	931.54	618.07	531.52	590.98	653.87	609.73	688.45	718.67	723.15	882.98	401.77	449.44	472.5	392.99	442.77	372.27	358.35	402.72	488.53	451.41
Pea15	517.825	451.52	476.92	449.92	401.26	469.33	574.78	479.42	724.55	474.46	347.75	462.46	457.23	435.39	514.77	591.44	456.66	523.9	552.02	546.57	488.89	638.84	603.52	617.96	672.56	581.03	550	505.41	573.44	519.99	551.61	532.6	495.38	437.54	468.45	502.29	511.84
Clu	514.8	367.61	407.01	609.98	1007.2	481.65	787.86	407.36	646	496.7	372.58	346.31	298.24	414.6	566.41	352.56	357.16	614.53	494.97	558.96	558.21	506.71	454.19	493.37	449	435.91	445.27	544.64	593.29	562.5	481.95	630.77	539.52	594.59	536.53	576.82	541.84
Cox6a1	512.089	571.43	485.26	371.69	421.25	362.55	521.25	357.62	674.84	583.43	450.01	533.54	506.52	373.13	540.54	425.08	407.36	869.3	607.21	481.15	572.71	522.88	493.23	552.35	620.41	703.98	802.7	459.03	419.34	537.84	465.39	538.02	451.96	403.17	413.58	470.28	465.19
Uchl1	503.641	516.07	516.31	504.61	398.22	408.03	531.36	394.38	395.31	608.54	510.18	452.06	307.37	432.28	580.12	396.18	333.07	596.16	723.19	470.39	624.29	555.39	539.18	463.38	359.18	520.11	403.21	662.34	450.55	594.79	582.4	493.69	658.75	589.66	544.07	573.13	443.12
Ndrg4	499.857	356.86	435.39	653.78	399.66	443.73	389.75	608.86	416.91	416.21	435.93	286.16	235.52	476.24	529.82	400.79	361.84	536.07	530.71	511.09	556.61	587.75	595.91	516.79	398.84	471.37	429.73	676.69	551.7	634.12	602.55	587.38	671.12	627.21	577.18	562.77	521.81
Sparc	497.679	336.95	326.71	578.95	531.82	351.33	440.57	340.88	426.48	465.41	291.17	317.44	270.29	420.63	427.91	282.2	381.91	643.37	554.75	470.59	520.25	596.47	503.03	503.6	463.04	515.95	564.36	559.42	673.79	663.2	479.29	724.57	656.23	657.39	656.55	665.91	654.02
Calm3	489.484	479.48	449.91	426.85	402.32	434.08	510.83	423.5	451.8	478.33	600.83	372.71	322.11	417.94	598.67	356.41	397.52	695.47	629.37	500.99	604.61	524.36	523.95	475.34	456.06	579.96	546.53	545.95	450.86	571.19	554.54	449.3	491.87	514.02	488.18	462.04	433.54
Tecr	487.994	376.1	441.45	438.64	424.32	375.42	430.53	381.59	469.34	484.28	320.68	382.1	311.33	391.4	428.52	390	342	638.83	629.83	499.07	628.93	497.41	516.38	436.32	509	504.7	471.49	642.62	614.81	661.81	624.75	571.88	573.28	533.99	531.81	551.39	541.77
Rps7	480.442	508.29	382.13	350.29	342.68	427.91	535.92	426.95	595.91	577.53	426.65	469.28	553.33	429.28	423.53	477.97	439.35	645.89	567.32	592.68	538.04	640.04	500.63	765.28	651.28	631.68	791.95	342.83	349.31	348.6	324.15	396.17	347.5	347.06	296.72	399.11	452.66
Cd81	478.263	332.58	351.68	471.85	540.3	398.92	482.84	354.7	495.96	418.38	319.62	310.46	271.3	377.23	485.2	343.56	332.44	572.78	463.93	469.47	450.47	527.08	488.4	422.34	446.84	448.18	504.49	582.34	692.53	615.85	587.99	692.34	590.03	593.91	560.81	591.54	629.11
Gabarapl1	473.828	493.6	494.92	475.89	413.48	440.63	564.92	478.71	544.2	615.82	485.4	402.81	361.26	431.63	487.21	541.89	432.75	574.41	581.67	488.35	561.62	511.28	513.25	498.14	476.74	527.19	490.67	469.82	370.62	430.45	427.44	410.47	461.5	420.25	393.42	415.82	369.59
Glul	471.028	293.12	325.87	669.77	559.38	502.99	645.8	505.86	687.47	510.84	332.38	332.23	353.24	529.77	599.54	287.5	321.14	605.37	545.87	621.3	643.67	652.21	600.02	580.16	472.69	554.17	552.97	342.42	355.33	358.51	346.16	304.78	298.3	399.14	388.43	417.67	460.93
Calm1	465.708	453.62	398.15	607.45	402.7	485.87	373.61	572.57	339.41	470.27	701.96	328.56	379.18	557.38	429.01	413.88	358.26	368.75	469.07	452.92	483.77	534.26	362.89	496.2	403.1	446.29	448.88	506.16	396.46	505.18	413.35	441.9	523.59	644.94	534.94	519.45	541.49
Slc25a4	462.171	374.8	378.32	436.95	431.85	391.17	458.26	397.06	411.07	511.17	353.78	325.8	269.38	433.41	486.26	334.97	360.57	599.43	586.8	479.11	513.72	542.08	501.85	552.21	397.92	485.27	490.29	547.61	478.71	551.05	529.4	516.16	541.91	494.74	471.83	503.25	499.99
Rps3	461.023	560.87	421.37	350.42	389.54	428.43	541.68	388.08	713.06	533.5	351.75	496.91	522.53	376.27	452.76	452.12	419.15	691.12	567	459.85	512.18	521.33	460.2	535.5	566.57	539.19	639.52	368.31	372.77	426.41	346.35	425.37	330.52	329.77	316	377.73	412.69
Tuba1b	458.891	448.27	436.93	481.57	420.34	380.85	457.59	399.75	456.9	421.3	412.56	340.01	286.86	356.59	479.91	398.36	335.53	502.32	513.18	420.18	510.2	411.96	467.91	361.3	427.85	378.9	342.12	569.47	544.41	568.49	580.78	576.74	609.75	595.69	565.47	568.09	491.96
Mal	456.422	163.29	168.75	307.54	269.28	296.64	465.07	284.81	393.99	415.53	185.96	334.09	352.66	470.99	597.21	412.45	377.78	419.33	389.15	637.43	444.97	492.31	424.68	635.91	669.44	528.27	551.51	524.93	631.32	552.82	569.16	671.01	530.29	404.25	444.38	631.25	782.74
Rpsa	456.353	588.18	468.49	360.12	390.64	394.31	564.52	351.29	628.99	525.71	392.29	595.85	663.66	345.3	422.13	521.32	365.17	629.34	596.83	465.89	523.1	482.38	446.36	493.15	644.06	557.56	586.73	329.75	365.45	368.55	322.06	397.93	323.91	342.57	290.75	338.8	345.56
Rpl41	449.89	726.12	542.45	267.17	432.43	287.07	573.72	205.43	469.71	643.3	617.77	715.66	757.91	407.21	516.44	186.06	434.61	1118.92	604.7	418.63	600.57	329.37	263.56	307.02	358.94	544.64	619.36	410.31	395.68	462.09	301.69	293.68	241.69	211.44	266.52	333.56	330.61
LOC100361457	445.195	369.78	371.01	399.72	362.61	416.4	453.95	392.77	394.67	515.04	519.14	407.66	347.2	402	434.19	459.65	289.22	395.75	480.3	473.08	474.53	517.46	480.03	572.86	496.24	472.73	430.09	472.96	447.22	443.84	450.84	515.78	553.02	473.38	436.96	462.74	442.19
Rps11	438.341	525.17	467.91	354.38	360.67	386.83	491.74	348.75	620.35	539.08	430.52	456.15	474.35	379.19	386.77	421.64	393.08	595.69	545.45	450.18	524.25	545.87	473.19	533.67	573.46	553.59	592.94	343.34	324.33	343.23	335.91	380.29	314.98	303.12	300.68	341.3	368.23
Pebp1	437.374	448.95	397.35	395.89	389.49	382.74	442.7	355.08	553.09	495.49	429.05	382.02	350.06	365.64	445.72	435.24	337.09	560.6	488.73	356.76	448.24	417.3	468.74	363.12	388.94	420.88	403.34	498.84	475.19	555.31	499.54	515.95	468.42	457.92	433.9	452.68	465.47
Ywhae	434.823	334.95	345.41	453.74	402.35	390.12	384.31	382.24	337.26	458.23	517.9	298.94	298.13	442.09	464.26	319.47	344.64	411.71	446.96	486.24	455.16	523.81	475.12	551	432.75	463.31	487.83	451.43	426.74	466	447.26	503.6	492.19	491.19	474.43	494.81	498.06
Morf4l1	434.496	297.44	341.21	458.39	393.73	324.86	329.63	353.98	297.01	392.6	252.59	276.67	209.92	405.55	470.31	261.1	348.64	534.5	524.89	545.31	497.33	647.62	551.71	607.89	426.01	514.11	529.57	491.15	429.27	478	479.55	471.82	490.3	458.46	497.22	511.26	542.27
Eef2	432.633	500.01	438.6	393.97	366.13	348.25	408.98	343.92	541.78	407.41	339	450.33	392.86	296.89	448.3	406.96	320.45	528.28	475.37	387.58	461.2	436.88	482.09	361.88	404.03	411.96	394.53	506.11	525.02	525.05	475.77	488.42	457.46	477.64	440.8	461.97	468.91
Itm2b	429.204	298.51	337.19	461.31	440.9	398.76	410.81	401.29	377.24	458.06	379.44	271.8	261.78	408.34	397.28	365.74	295.67	392.77	443.08	508.9	447.16	569.37	491.28	632.32	512.82	465.09	477.6	462.44	449.16	415.91	404.46	501.12	506.46	454.63	444.3	465.1	443.26
Tspan7	424.678	315.17	353.83	578.99	400.11	393.2	334.68	441.48	335.12	453.73	525.12	234.26	251.09	444.51	424.93	317.62	284.17	437.54	514.05	437.48	537.3	483.21	460.28	455.05	426.44	439.76	410.89	459.48	375.6	479.52	488.68	469.05	471.2	552.65	463.37	410.48	428.38
Selenop	423.884	231.54	264.91	560.26	428.34	433.54	451.89	429.42	506.5	423.02	232.28	269.65	242.94	528.8	547.38	398.42	477.81	424.49	449.85	549.32	423.96	650.42	522.95	547.67	516.26	520.7	529.27	318.29	408.51	371.78	366.36	385.78	334.41	367.01	389.95	361.06	395.08
Mdh1	414.352	339.61	363.81	469.51	444.3	328.03	385	372.07	405.66	403.36	363.58	248.43	191.99	378.9	510.03	289.39	311.51	526.18	483.77	413.99	465.61	445.05	448.79	376.8	297.83	359.03	363.35	515.28	469.85	531.75	500.9	507.63	500.17	494.08	476.27	471.27	463.9
Thy1	413.569	413.66	394.27	478.54	330.25	309.16	357.1	434.44	319.98	434.72	416.55	314.09	272.7	385.28	390.31	348.62	315.64	531.76	548.85	409.31	525.69	422.82	462.18	430.73	390.16	441.01	395.17	480.52	360.51	485.26	482.01	391.66	476.28	485.82	441.18	417.16	395.09
Skp1	413.298	260.22	300.19	406.1	399.6	370.09	433.37	386.51	291.19	508.44	371.17	251.86	235.89	464.7	473.34	356.91	311.14	413.97	518.29	521.98	486.55	570.21	481.46	665.45	491.83	481.41	507.24	414.43	340.01	370.34	364.71	396.01	440.08	420.09	379.55	396.6	397.81
Cplx1	412.341	357.48	372	459.44	315.98	307.43	390.3	435.86	439.14	408.37	365.66	364.18	302.26	362.1	407.23	448.59	357.32	577.15	475.47	409.34	446.82	516.45	534.38	532.93	519.42	471.82	507.52	392.47	330.23	385.67	395.17	426.13	404.03	330.45	355.95	372.73	366.82
App	408.289	334.69	342.59	448.67	363.12	386.87	387.68	439.77	411.07	338.99	242.92	266.29	234.43	325.35	442.08	354.96	304.52	335.8	345.99	395.55	372.48	417.52	440.39	387.62	333.64	312.13	288.49	561.6	526.17	526.3	496.66	589.71	650.27	525.75	498.79	539.17	530.39
Ftl1	407.674	418.7	420.65	340.48	317.66	363.75	451.77	313.72	699.31	400.41	282.38	410.61	483	307.28	291.96	547.21	396.76	579.4	467.92	449.36	439.03	483.02	399.27	524.61	615.9	492.03	555.7	308.57	376.36	312.33	298.31	377.05	284.19	293.65	295.49	331.61	346.82
Cldn11	398.049	265.37	223.06	239.72	238.81	230.14	343.07	224.75	380.23	314.2	146.48	354.16	345.38	307.54	359.12	253.64	358.71	346.74	294.46	338.53	278.14	385.36	315.13	380.17	409.92	406.98	444.9	535.74	741.82	591.6	548.2	776.89	533.45	379.03	535.56	674.16	828.6
Nnat	393.907	355.84	412.15	233.28	275.43	176.58	197.13	163.7	207.31	520.31	873.25	481.04	415.84	237.24	220.04	215.91	225.34	517.56	484.82	252.7	416.51	457.21	384.73	397.43	334.61	480.3	429.44	566.73	441.6	485.13	451.73	582.44	547.39	513.51	493.7	395.05	337.69
Nap1l5	390.03	213.92	343.03	384.28	282.89	312.35	367.77	400.27	234.25	559.77	196.75	250.17	229.83	440	456.08	426.11	263.9	287.55	520.14	454.02	482.3	534.88	509.61	633.21	449.86	428.53	345.42	462.04	305.94	292.94	452.41	397.37	563.33	415.1	387.91	378.58	378.56
Pgam1	387.365	302.56	328.53	414.14	367.53	326.25	363.35	379.23	314.32	456.3	390.1	277.18	242.06	368.74	439.59	369.21	299.66	438.15	445.21	429.61	426.74	468.37	463.67	432.88	365.46	410.72	404.93	433.02	363.13	391.94	402.67	386.83	437.88	422.62	389.15	392.32	401.09
Rpl4	384.671	433.3	382.12	324.07	325.05	374.47	473.33	364.49	482.81	435.41	355.77	381.09	428.48	352.03	391.43	410.03	322.4	452.75	463.91	428.42	463.11	459	411.23	527.63	482.56	436.74	494.64	289.15	278.16	298.68	290.46	321.83	308.98	292.09	262.68	316.67	333.19
Bcas1	370.437	256.38	232.37	331.34	335.94	282.43	423.98	438.65	663.93	416.89	159.14	455.25	551.15	367.16	428.16	497.07	518.85	367.99	299.66	561.68	433.41	484.69	419.02	483.95	475.65	457.51	525.9	215.89	269.76	245.27	239.55	302.98	249.84	168.32	208.34	250.1	317.55
Rpl3	367.086	382.95	357.7	321.42	322.65	341.93	427.35	337.71	491.61	416.85	358.89	353.2	346.62	297	336.51	411.36	301.35	440.78	444.74	373.92	405.85	429.24	398.6	400.44	434.33	429.4	424.51	316.98	306.86	346.4	301.81	344.01	341.3	331.64	285.16	334.31	319.72
Mtch1	350.609	341.8	326.58	289.77	280.15	287.1	325.18	287.75	370.96	355.83	309.3	293.77	262.35	253.16	348.26	362.23	237.77	406.28	438.65	319.08	394.41	361.93	370.75	330.55	369.67	351.14	322.5	417.81	385.24	423.04	391.55	439.82	439.34	408.47	370.33	377.75	371.67
Vamp2	349.776	335.89	357.56	378.37	269.03	345.7	365.83	387.16	256.39	394.9	595.05	297.84	265.05	484.11	388.88	293.64	320.22	317.21	440.95	368.91	446.09	373.88	355.65	398.92	380.9	408.69	347.66	341.73	259.13	318.79	300.91	267.74	346.94	342.65	293.4	291.16	255
Stmn3	344.306	366.98	360.86	318.95	257.56	286.59	367.07	287.13	321.38	390.26	293.76	332.94	264.2	311.88	414.42	304.55	273.57	503.01	440.72	296.93	385.82	361.66	325.58	311.54	245.17	339.08	321.66	430.46	318.74	409.3	364.81	368.57	395.35	381.86	345.31	365.47	331.89
Atp1a2	344.202	159.04	193.37	430.08	333.4	254.93	376.71	233.68	259.95	420.38	318.94	238.8	244.55	300.61	384.25	156.04	169.15	393.9	320.34	379.12	362.03	355.88	358.52	361.01	322.73	337.34	351.68	365.9	428.43	464.81	459.39	398.78	371.63	480.89	447.89	473.23	483.89
Mbp	344.161	407.73	320.38	144.9	251.18	220.58	322.19	92.76	324.45	212.9	192.66	414.27	436.11	328.91	428.66	54.19	431.62	821.24	385.9	304.35	460.59	113.47	119.15	59.29	138.55	323.58	334.74	563.11	960.03	895.4	660.14	282.73	197.6	143.7	331.52	328.92	382.3
Ywhaq	343.118	217.98	231.17	331.13	260.94	294.74	336.85	319.56	312.05	355.82	281.99	226.75	249.18	324.99	360.38	305.73	290.71	280.51	339.71	432.54	348.46	446.34	382.36	449.9	430.92	360.5	397.59	364.39	353.29	321.5	369.35	413.3	420.56	351.19	351.97	393.6	444.31
Rpl10	341.639	366.4	330.6	302.85	290.61	326.98	376.79	292.32	450.43	407.9	318.92	332.13	386.45	309.87	284.47	370.57	290.8	457.88	465.3	394.46	425.76	410.79	339.02	419.42	437.75	413.75	430.36	269.51	281.3	289.34	264.57	273.03	273.62	258.83	232.39	264.17	259.68
Rpl5	336.386	377.74	335.4	268.3	314.65	322.68	464.41	295.27	537.31	404.6	310.23	342.94	371	298.5	347	347.44	348.51	453.07	392.73	376.81	388.02	357.69	322.4	361.16	373.98	409.15	457.09	251.65	266.99	280.13	238.62	285.33	257.55	231.06	205.86	253.97	260.66
Akr1a1	335.737	355.68	335	321.59	318.68	278.14	347.61	285.39	362.21	400.46	373.8	320.51	271.96	281.65	374.54	347.98	249.64	424.77	446.8	328.31	403.47	331.01	361.76	334.03	337.68	331.51	333.17	351.89	304.58	351.98	332.8	339.24	332.42	335.41	286.02	307.51	287.33
Cox8a	335.402	335.31	302.51	239.85	338.3	242.24	327.53	232.6	383.88	408.94	415.32	345.68	320.48	331.5	314.31	232.07	318.55	607.69	443.18	314.97	432.4	287.41	270.34	305.37	380.85	452.76	489.13	308.71	331.15	397.53	329.87	267.22	292.98	237.94	242.44	281.51	311.97
Lamp1	325.672	282.53	266.1	317.37	285.65	290.93	391.91	293.67	427.31	344.31	204.59	238.73	226.99	265.15	326.84	308.83	278.61	313.71	304.82	342.85	306.95	384.99	376.28	349.25	354.55	353.73	354.32	321.9	360.42	353.89	353.76	417.35	348.19	312.16	325.1	360.15	380.29
Pkm	325.541	287.73	291.09	356.88	300.06	277.46	321.71	254.64	308.96	270.98	247.09	184	139.8	230.34	403.81	216.96	208.33	398.26	341.64	292.05	317.76	339.65	360.86	237.67	211.17	253.42	232.33	471.95	446	460.42	432.72	450.64	472.18	443.73	427.96	414.26	414.97
Rpl23a	323.644	375.45	295.62	268.19	295.38	275.19	349.47	254.33	408.15	392.52	292.94	348.27	371.37	333.83	290.89	258.9	306.3	455.41	405.02	382.96	367.33	368.31	268.39	362.82	357.22	480.07	555.03	266.11	231.08	247.7	233.56	259.09	272.2	232.95	245.51	248.75	294.86
Cfl1	322.936	335.64	280.29	297	247.57	245.97	294.11	248.3	325.1	307.71	379.76	274.08	225.02	263.62	297.71	167.28	253.47	420.11	410.75	284.88	351.44	259.02	214.03	230.65	235.74	280.2	285.68	414.41	428.92	518.08	454.24	461.36	416.93	369.99	363.27	392.7	390.66
LOC108351137	321.223	294.24	305.54	331.07	303.77	333.18	327.86	257.59	340.06	322.66	332.62	277.57	256.82	250.54	319.61	259.85	232.38	367.97	376.35	307.6	331.76	328.93	333.92	272.35	260.22	289.49	250.74	372.15	362.28	368.3	343.73	422.62	385.07	381.59	354.12	362.98	346.51
Sept4	321.108	247.85	205.5	213.05	213.36	200.76	334.62	247.55	451.82	276.32	130.92	251.08	250.34	221.99	331.54	310.15	274.86	408.08	316.3	406.34	360.14	373.72	326.29	353.49	377.89	357.25	378.57	359.97	391.5	374.83	343	475.61	361.24	274.07	307.4	394.62	457.88
Eef1g	319.994	317.1	307.27	254.36	254.68	258.69	364.81	270.65	407.43	343.59	282.13	323.42	329.52	259.3	315.24	321.7	272.81	409.01	404.94	332.62	361.68	369.76	340.85	386.33	372.07	367.58	385.81	286.19	294.94	296.25	274.63	327.78	290.76	284.98	261.49	292.85	296.58
Mt3	318.767	470.93	347.86	206.61	285.93	256.7	400.81	176.39	382.46	391.66	432	399.55	354.71	330.67	427.36	117.15	305.95	888.23	477.86	247.06	437.86	196.84	165.21	172.14	175.73	336.67	385.97	306.19	363.88	435.37	337.56	237.08	161.17	176.65	226.4	231.51	229.48
Rpl18a	317.25	446.71	320.18	231.64	275.42	254.85	357.51	213.62	475.24	390.54	247.91	443.27	443.98	230.92	344.31	264.99	253.05	510.71	407.25	277.7	356.09	326.28	299.71	326.39	396.68	389.06	414.28	247.11	259.06	285.76	235.05	259.09	230.2	238.62	222.21	269.58	276.03
Pcp4	316.421	327.97	216.55	449.68	195.07	224.36	343.44	669.71	314.12	342.12	211.22	332.17	401.81	485.52	284.36	275.5	313.66	429.25	354.75	333.36	358.83	267	256.04	339.22	318.94	359.93	404.27	271.02	215.19	307.89	282.22	261.4	226.77	203.88	243.66	296.21	274.06
Mag	315.256	254.88	211.82	229.82	230.1	260.59	366.85	223.76	491.03	228.56	100.85	232.5	200.08	176.13	336.85	265.62	286.1	320.84	238.98	275.51	252.68	268.5	280.77	210.11	256.99	227.95	220.53	416.36	575.79	498.01	466.65	581.45	430.05	324.75	390.68	463.2	553.87
Bsg	315.227	395.39	348	262.9	379.26	251.02	364.57	244.67	340.12	353.4	263.25	364.63	296.73	248.05	342.27	302.61	224.86	375.54	377.33	286.26	326.42	278.9	300.76	267.66	272.72	289.11	274.13	375.76	314.54	377.17	331.04	344.61	378.46	325.96	279.87	300.46	289.74
Rps15	312.601	417.98	293.28	197.51	232.76	277.01	396.27	215.74	527.5	357.29	269.81	372.65	396.89	221.26	303.1	287.09	257.96	591.16	405.1	261.75	327.8	311.82	250.82	317.51	369.89	384.48	471.82	246.02	253.95	310.37	254.3	277.02	227.32	215.61	216.05	275.07	261.67
Eif4a2	309.525	192.36	227.52	367.94	299.25	286.12	248.2	304.7	187.56	315.87	234.16	185.44	169.7	329.41	306.99	222.72	200.21	257.93	364.9	388.31	341.73	439.59	386.85	488.67	286.65	336.12	323.51	341.61	285.24	307.49	309.49	343.52	404.68	394.77	346.35	354.83	362.5
Rplp0	309.022	403.49	325.16	244.09	255.04	265.46	346.7	240.5	428.76	356.69	309.76	387.32	404.39	233.27	297.1	300.85	240.6	418.06	350.01	291.08	320.87	308.93	287.59	311.8	386.98	349.57	375.4	271.43	280.53	300.29	247.06	299.19	237.77	254.83	234.98	274.12	285.11
Fez1	306.863	219.64	214.24	234.54	193.77	232.59	328.53	234.19	403.96	255.72	181.56	205.86	211.73	238.59	331.32	273.79	282.91	347.31	298.71	330.72	288.81	357.37	329.76	317.19	341.95	305.72	329.93	360.65	456.15	397.24	394.45	438.23	330.04	304.36	317.42	370.73	387.37
Rpl30	306.478	340.39	281.87	274.85	278.7	327.83	367.76	302.84	465.28	439.1	315.44	254.44	319.21	250.73	221.93	284.69	357.81	298.91	300	311.81	230.46	408.64	282.37	480.77	366.48	387.52	464.76	201.09	211.76	274.37	238.71	250.4	237.78	219.95	248.04	265.15	271.38
Vamp1	306.028	212.35	244.83	342.64	257.31	209.75	245.68	233.29	256.02	284.18	196.56	239.66	217.54	251.62	310.32	252.03	283.6	436.29	334.05	361.46	385.85	398.67	398.41	387.01	360.46	390.72	433.89	282.74	274.83	304.29	365.37	339.59	320.2	264.99	293.14	304.02	343.64
Rps8	304.522	388.66	294.19	231.44	273.17	249.36	336.42	265.08	450.89	354.98	270.88	339.73	379.82	278	250.95	278.48	282.92	441.17	364.79	337.08	322.47	389.08	285.07	366.4	372.55	396.61	451.21	230.57	235.88	283.36	240.52	211.9	210.4	215.42	210.07	233.97	239.3
Ywhah	302.626	264.1	249.2	352.45	225.35	267.11	252.19	331.11	211.8	306.27	383.43	209.58	194.61	347.95	295.53	212.19	241.55	335.46	375.17	308.37	372.54	308.89	297.49	305.11	255.26	318.48	294.97	388.13	284.94	373.99	333.67	293.34	356.41	400.73	323.66	320.93	302.59
Rpl29	301.61	399.07	282.69	204.63	236.02	270.23	327.91	241.65	423.14	315.73	309.74	345.87	375.82	218.04	256.6	304.89	242.14	464.9	341.84	290.23	340.44	293.68	276.03	306.66	373.33	342	349.45	270.79	262.6	311.47	271.38	282.82	249.53	275.28	227.59	295.56	278.21
Rpl24	300.56	375.14	324.47	223.85	252.99	265.37	338.03	244.15	346.84	357.44	305.36	329.66	346.41	300.86	256.53	237.07	291.51	416.63	396.07	310.45	361.15	360.19	264.53	354.05	330.73	365.96	409.59	243.34	227.27	281.18	265.81	243.33	239.85	223.2	219.97	242.55	268.63
Atp1b2	298.682	152.5	208.52	366.58	317.41	247.19	310.28	247.24	226.73	326.96	297.46	177.47	194.39	405.94	345.22	172.59	244.15	350.44	310.91	346.11	357.65	334.6	317.03	333.92	379.97	382.74	396.07	297.89	319.68	314.09	321.04	276.57	273.6	289.72	299.07	314.55	296.29
Ndfip1	296.275	169.21	219.74	378.1	293.2	261.56	247.43	321.63	166.99	344.49	255.05	185.87	160.61	351.02	306.17	269.72	194.93	224.88	354.29	377.91	323.02	405.99	378.98	505.79	326.51	329.11	283.11	327.32	218.31	256.11	278.85	293.29	394.23	350.45	314.76	300.78	296.49
LOC100361854	293.103	384.79	302.59	200.4	230.65	253.75	341.53	184.71	336.2	383.1	256.03	350.4	433.1	295.67	248.51	208.13	256.2	512.4	415.86	288.21	356.82	282.35	241.76	308.22	253.12	354.88	372.94	291.75	256.93	315.97	263.39	202.92	200.23	219.42	207.08	259.92	281.79
Atp5f1a	292.638	208.54	227.74	343.75	289.19	215.17	204.34	215.07	233.42	249.09	242.55	149.49	124.86	241.36	306.57	171.83	183.06	372.28	318.65	284.77	326.82	361.34	342.49	243.3	206.56	254.16	249.74	399.24	386.76	420.25	371.29	414.37	395.53	411.07	392.11	387.51	390.7
LOC100364769	291.813	379.06	411.14	172.04	494.42	156.68	288.25	88.17	197.65	384.15	949.2	576.87	280.37	511.37	535.5	46.19	482.82	676.5	308.6	305.55	617.93	21.38	77.57	2.48	22.97	229.13	246.63	389.6	384.45	483.99	276.63	65.16	58.34	68.62	137.53	94.48	83.86
Car2	291.691	130.76	129.72	232.83	361.08	232.32	271.27	237.78	332.04	192.23	91.22	152.99	168.84	285.1	333.89	226.56	224.69	334.89	332.42	530.58	354.01	434	345.67	586.47	500.3	376.88	430.5	241.14	260.27	257.84	263.64	297.36	279.11	219.22	222.61	288.36	342.28
LOC100359583	289.788	223.04	211.48	219.4	264.29	222.45	324.91	225.45	292.88	263.35	162.44	208.95	240.94	252.44	295.61	235.33	251.46	406.34	301.37	398.84	312.14	352.46	287.69	512.66	388.08	354.46	434.88	275.5	345.77	269.48	247.79	308.94	270.11	208.22	266.06	283.41	313.75
Gstp1	288.874	298.28	248.56	200.05	234.09	245.41	375.21	185.95	389.71	292.85	153.91	245.43	225.17	197.57	267.74	258.64	250.92	444.53	362.37	392.25	381.52	382.77	358.15	351.12	386.72	372.31	401.52	219.65	288.21	271.36	251.95	269.66	248.26	207.43	212.2	255.21	272.79
Atp5md	288.435	260.7	205.65	258.31	249.35	205.21	200.16	132.54	201.83	435.33	332.85	320.16	318.38	393.07	291.8	112.88	354.38	543.78	524.23	328.46	419.33	296.71	168.84	257.93	189.2	363.82	437.27	283.27	311.21	357.36	298.04	250.88	204.16	143.03	200.13	236.35	297.05
Ywhag	284.846	217.67	255.76	359.76	230.72	233.14	226.73	288.71	195.53	278.29	315.96	193.84	168.01	277.13	305.91	249.23	199.92	259.51	327.92	297.15	341.68	330.97	332.93	299.05	255.8	294.21	233.33	369.7	282.79	324.42	326.02	291.76	381.72	369.79	340.88	301.9	296.62
Ap2m1	279.923	248.36	248.32	278.6	217.98	242.19	239.18	245.98	246.33	266.97	274.07	191.82	148.32	233.44	299.69	230.91	202.04	341.85	340.17	288.41	322.28	329.52	307.3	249.91	233.12	265.76	245.27	364.48	300.75	379.38	344.72	303.79	353.2	358.18	313.72	312.44	308.77
Cox6b1	279.723	323.23	281.15	223.26	267.32	212.84	264.69	178.21	341.85	303.02	276.57	290.26	288.04	248.29	285.45	207.72	245.13	549.57	415.28	235.04	324.21	260.38	219.93	264.06	278.76	319.31	345.29	262.97	289.63	318.92	263.46	292.66	239.17	207.22	220.67	261.25	265.2
Oaz1	279.51	311.85	245.82	239.06	224.49	200.96	288.34	227.86	322.85	285.57	265.22	272.48	239.93	202.89	233.24	265.04	186.65	434.22	342	231.49	317.06	283.21	275.05	267.35	296.51	293.78	317.75	304.09	283.17	349.62	295.99	307.5	290.53	323.21	258.43	298.95	280.2
Eif1	277.295	247.18	245.35	286.95	264.7	244.66	293.19	263.65	262.3	369.44	343.07	242.83	247.51	293.92	297.89	291.18	251.47	294.84	307.34	353.08	319.41	349.2	308.8	375.81	330.23	315.43	330.79	228.98	191.34	211.07	220.95	226.01	237.54	238.53	226.45	235.92	235.62
Stmn4	274.443	285.12	236.17	240.41	212.4	210.72	296.72	239.56	361.62	257.55	197.91	250.07	271.91	250.94	309.01	232.09	288.72	355.13	289.55	317.45	307.27	288.89	254.51	260.25	307.57	305.1	309.73	258.42	306.62	300.8	283.92	328.62	270.34	216.4	235.16	253.85	289.44
Rpl14	273.584	366.01	273.09	186.74	232.47	251.83	396.57	263.66	412.53	347.42	218.92	318.39	358.89	237.21	243.94	307.52	270.84	370.37	323.68	266.29	279.61	313.42	255.59	305.87	302.62	293.14	351.65	208.35	208.48	229.89	202.76	246	191.47	191.05	184.24	217.38	221.15
Rpl23	272.011	276.82	269.65	223.05	258.41	251.23	290.86	218.72	332.53	300.61	233.3	274.52	295.19	290.08	247.92	212.39	272.39	408.84	350.15	303.92	314.29	337.45	245.18	346.79	315.08	376.6	446.45	205.61	182.24	232.7	199.96	233.43	199.59	221.68	197.64	195.75	231.38
Cox6c	271.476	314.2	260.67	195.13	288.08	216.17	272.58	181.24	266.99	340.59	290.71	279.28	294.6	311.99	356.43	134.51	296.85	482.65	363.48	282.62	329.05	239.03	209.24	231.83	208.39	333.94	370.94	265.46	259.34	319.71	278.11	229.17	206.43	192.52	165.51	242.22	263.46
Mrfap1	270.426	236.06	231.81	251.16	247.29	266.17	264.54	265.82	222.07	325.16	259.84	225.34	220.9	318.24	280.53	238.45	250.13	253.76	323.58	305.77	296.4	346.45	285.4	331.89	277.32	298.54	314.35	241.87	226.81	248.29	245.74	277.9	294.46	267.36	258.5	254.76	282.66
Atp5mc3	270.162	198.44	217.26	240.31	283.75	195.88	235.97	203.8	227.13	289.77	241.51	202.28	163.97	264.68	303.45	150.84	209.09	437.86	355.4	288.96	335.21	314.5	278.76	284.42	237.48	303.04	292.18	305.63	276.23	338.27	305.43	302.28	310.17	275.5	271.94	292.02	292.42
Rpl26	269.961	307.48	255.57	214.5	216.74	256.45	309.37	218.49	399.15	328.87	219.11	296.11	370.11	227.01	256.48	247.77	258.13	387.87	352.12	308.61	313.81	307.64	251.01	294.89	409.74	385.23	405.26	180.88	194.11	203.42	180.38	207.53	191.62	175.15	180.16	198.69	209.15
Cox7a2l2	266.552	235.58	208.53	223.47	247.35	219.13	294.84	196.29	343.87	295.54	237.94	231.53	278.31	246.57	310.41	217.59	238.63	424.47	356.5	264.36	270.66	302.03	240.45	289.07	276.58	344.28	382.85	225.44	231.97	296.88	260.08	247.74	225.18	200.16	217.42	246.63	267.54
Psmc5	264.098	252.69	219.07	210.57	199.62	200.64	306.52	208.73	312.74	306.13	180.37	260.76	232.91	196.39	288.66	284.99	270.83	416.38	356.04	319.58	326.25	360.86	331.1	352.43	309.1	343.22	383.27	203.22	198.84	223.18	218.93	229.96	228.27	185.53	178.95	196.03	214.77
Rnd2	264.079	235.08	219.91	185.76	181.66	205.66	294.63	187.53	302.15	325.07	185.21	273.25	264.45	206.24	286.61	305.53	249.44	392.04	346.83	227.53	262.91	265.56	271.35	265.05	311.1	314.36	330.05	262.36	264.29	285.79	272.9	276.14	260.44	227.55	245.06	253.18	264.18
Atp6v1g2	263.514	206.43	248.8	245.97	206.61	247.53	242.23	225.08	241.31	289.24	361.46	199.95	175.61	224.08	259.22	295.47	228.44	317.96	334.68	283.44	313.6	305.66	312.53	324.24	313.11	307.4	310.65	273.97	209.7	253.84	258.65	244.46	268.9	255.82	236.43	232.49	231.55
Gpx4	263.235	288.13	230.48	213.55	225.62	209.36	280.46	205.18	339.51	340.82	211.07	310.25	277.74	206.27	231.46	281.93	185.62	398.46	361.01	253.55	292.05	285.59	295.62	332.47	345.13	326.52	341.79	254.4	205.44	222.25	216.82	232.35	215.89	219	192.23	219.29	229.16
Rtn3	262.922	169.07	201.27	298.52	228.36	253.97	216.54	264.65	202.05	275.07	268.86	166.56	155.09	279.29	270.9	248.84	198.29	232.37	292.73	309.45	290.41	323.45	311.88	325.06	275.83	277.29	254.38	291.88	250.85	279.47	298.55	275.62	337.94	311.03	275.32	276.86	277.5
Ywhab	262.814	191.27	226.89	314.31	219.63	258.59	241.76	313.13	188.11	280.27	296.35	200.31	170.18	286.37	293.81	267.32	203.72	234.28	305.2	291.99	309.97	319.55	300.95	342.02	269.71	260.32	245.11	280.41	221.22	255.44	246.49	235.07	319.2	292.14	255.79	257.3	267.11
Rps9	262.276	320.51	267.18	172.41	206.78	243.25	322.38	159.42	295.02	307	214.4	316.18	283.22	231.83	273.35	188.49	192.34	428.9	391	283.82	310.08	314.86	256.29	289.25	295.31	305.72	360.92	229.08	227.72	241.44	198.02	276.33	224.67	198.85	182.38	208.54	224.99
Slc25a3	261.391	196.67	216.77	289.75	281.89	213.51	228.59	242.88	246.16	263.97	230.4	94.63	89.45	258.07	275.1	182.65	182.67	334.64	310.63	276.06	293.73	331.51	325.97	256.91	214.12	271.34	254.18	311.58	284.21	309.36	299.48	326.51	318.32	313.25	298	299.74	287.39
Fau	260.656	376.19	284.8	184.6	224.62	208.96	304.43	182.56	381.62	330.9	227.11	318.84	346.56	204.64	245.57	209.69	206.14	432.1	294.51	225.26	293.9	249.95	219.47	278.04	299.31	307.45	382.25	218.81	230.05	272.17	206.3	228.4	197.83	197.26	176.48	220.34	216.51
Hsbp1	259.499	188.87	188.8	254.74	215.67	206.26	216.16	236.79	218.99	317.71	262.47	178.39	177.53	274.67	258.52	259.18	195.83	271.58	305.55	309.88	306.55	349.91	298.85	380.36	343.55	322.61	299.9	258.41	234.08	225.05	246.17	251.29	283.82	251.19	236.45	260.49	255.69
Prnp	259.048	184.86	189.29	312.79	251.45	299.89	234.96	306.57	222.27	257.67	316.9	139.47	143.62	277.11	268.5	204.17	179.62	246.73	286.42	295.67	279.26	303.56	275.02	304.06	280.48	244.11	252.38	297.67	259.41	292.11	257.84	265.2	283.52	326.02	269.28	259.96	257.87
Tubb2a	257.902	248.39	241.99	252.98	189.48	224.73	192.48	211.4	215.12	232.05	238.25	156.93	119.88	191.73	287.38	186.43	145.32	245.41	282.36	196.84	260.56	210.73	253.23	153.98	158.37	171.65	144.07	449.76	338.68	413.83	398.98	370.3	414.63	421.47	375.43	367.29	322.35
Rnf187	257.829	273.28	243.69	242.63	197.88	214.35	247.1	252.44	284.37	260.58	300.32	232.91	225.64	211.71	251.24	300.82	190.91	288.9	292.84	234.15	284.55	251.35	262.66	249.37	268.9	256.27	231.72	290.01	255.04	311.19	288.44	275.34	272.47	272.36	263.92	257.84	244.65
Cox5a	256.152	208.08	241.51	198.49	204.03	201.76	246.99	204.12	218.99	312.91	274.63	213.17	190.49	269.03	308.06	209.56	226.99	369.41	349.57	277.64	322.24	304.16	268.3	300.61	254.98	324.15	317.55	236.3	241.84	257.08	246.99	235.84	262.01	232.88	212.42	232.7	246
Gap43	254.938	216.21	258.51	247.88	206.06	214.24	226.25	261.1	174.79	326.53	188.43	219.08	149.27	284.22	259.15	237.88	199.73	272.95	406.43	288.66	341.5	288.19	250.83	305.15	272.89	323.45	227.39	333.48	230.57	267.67	224.49	203.93	300.56	255.81	263.7	247.7	203.08
Pgk1	253.647	183.35	213.44	293.71	279.17	209.54	231.79	218.41	221.39	250.96	213.37	154.23	121.22	238.68	301.15	156.84	182.17	297.15	305.96	248.78	279.19	305.58	276.84	226.77	182.06	217.54	208.92	325.39	299.72	323.24	326.63	315.64	318.55	305.94	300.07	297.54	300.36
Gdi1	253.373	221.91	239.46	291.97	241.86	229.14	245.58	243.6	224.13	270.28	273.27	185.52	180.95	251.3	283.91	214.84	220.86	257.32	281.11	269.17	295.65	297.73	295.72	246.46	222.4	242.35	231.96	278.09	257.56	264.87	257.1	264.47	300.28	276.2	258.68	256.13	249.61
Sec11c	252.874	175.31	179.42	213.35	288.19	254.7	290.55	235.4	342.8	295.23	149.82	173.67	168.71	227.1	215.97	181.79	216.04	295.15	276.38	314.76	276.68	319	256.79	325.29	296.52	342.3	367.74	238.24	273.26	216.42	224.75	313.92	258.48	153.81	197.67	265.94	282.31
Prdx2	252.286	234.32	238.23	241.07	230.06	200.74	249.19	188.47	251.13	278.9	225.52	226.35	196.31	235.98	285.85	192.81	197.7	364.07	325.31	240.89	296.38	280.49	248.23	240.3	218.99	251.32	233.98	290.79	265.4	309.65	292.76	281.22	268.38	258.14	246.11	265.74	231.53
Mog	251.741	168.74	147.1	183.5	171.55	192.31	278.35	213.53	361.32	183.33	98.98	201.21	231.99	221.24	261.12	248.11	236.38	243.71	203.17	275.73	225.06	271.98	229.78	279.02	353.95	258.1	299.42	283.95	352.91	295.04	294.27	371.67	296.27	197.99	250.29	317.79	363.8
Ctsb	251.32	250.03	273.21	296.2	312.88	234.58	293.34	231.47	293.81	264.68	197.34	193.08	175.47	213.38	249.51	199.01	189.36	270.85	254.98	250.24	251.83	305.38	270.68	244.01	209.27	212.08	225.18	261.4	258.49	284.12	256.91	284.12	271.73	288.76	260.37	260.72	259.05
Aqp4	250.063	48.03	99.33	271.34	199.4	199.49	248.73	167.98	157.99	241.34	143.74	54.06	54.23	305.26	268.17	137.32	175.48	244.18	241.98	381.93	233.8	345.22	285.38	564.68	401.52	346.82	402.48	253.54	312.33	243.86	244.87	343.8	281.02	235.76	258.54	299.66	309.02
Itm2c	249.8	252.51	237.48	278.21	285.04	254.65	247.71	206.35	239.87	261.69	370.7	202.16	201.51	213.41	239.37	193.8	159.55	294.96	302.12	222.35	277.05	256.69	225.53	217.55	215.16	230.28	218.36	277.98	229.89	305.29	261.08	262.98	261.5	331.67	258.33	267.67	232.35
Atp5mf	249.63	317.25	260.99	172.59	237.73	180.04	247.94	135.65	246.12	311.62	290.88	286.91	286.95	260.24	301.51	155.23	235.24	497.67	417.1	224.27	346.54	212.09	173.52	208.78	179.69	273.04	283.38	252.85	254.98	295.82	234.15	217.48	192.66	172.64	186.91	222.68	213.53
Tspan3	246.695	147.05	175.52	280.7	315.47	212.69	203.84	223.38	199.87	256.61	191.98	135.83	130.51	233.06	241.65	166.76	159.89	260.71	294.57	249.65	261.39	304.21	266.79	287.28	229.04	274.99	281.83	292.81	261.02	289.44	289.48	300.8	302.91	292.47	295.94	285.35	285.54
LOC684988	246.442	252.29	218.98	213.63	210.88	228.05	285.06	220.8	303.77	266.6	199.17	229.1	278.09	221.77	222.64	229.89	210.53	315.46	303.46	271.05	270.22	301.24	297.03	299.66	326.49	309.05	368.15	198.6	194.14	198.44	182.08	199.94	209.87	194.47	201.56	222.29	217.46
Sod1	243.416	272.23	260.16	199.89	283.22	205.13	254.6	200.44	257.95	325.12	195.35	207.1	153.3	241.59	289.3	169.15	196.86	367.72	316.93	231.23	278.7	243.15	219.64	199.79	193.27	243.04	242.99	281.04	241.02	262.84	262.09	274.92	259.29	230.91	220.61	236.02	246.38
Rpl27	243.066	266.15	226.66	170.75	191.07	198.9	282.69	190.48	299.68	326.01	192.26	248.37	294.46	216.72	218.2	188.68	212.91	336.98	308.85	248.26	269.7	303.3	225.81	313.01	256.23	302.9	358.09	206.75	180.41	221.05	228.89	234.23	205	197.43	173.91	236.82	218.76
Dynlrb1	242.296	228.25	212.53	194.43	200.97	209.73	288.29	213.2	254.97	336.68	224.67	240.1	226.45	230.09	225.28	171.28	229.56	308.99	289.48	248.45	235.3	294.6	176.19	208.82	317.17	340.82	359.76	241.71	216.3	252.84	218.13	218.77	227.94	224.1	199.35	218.17	239.29
Slc22a17	241.188	264.13	284.27	236.62	326.47	226.12	221.5	197.36	269.91	235.97	264.9	194.98	168.52	174.91	211.57	233.93	172.91	257.7	252.61	178.26	246.72	204.46	220.18	158.85	178.54	174.54	161.18	326.22	289.91	317.85	289.64	290.09	308.28	323.09	277.58	278.95	264.04
Gabarap	240.96	233.19	242.66	199.25	245.17	212.07	261.06	214.02	271.29	318.98	265.36	225.26	248.7	225.64	237.24	210.94	193.13	275.34	290.87	269.86	274.79	272.83	220.01	277.9	285.76	268.19	274.24	205.65	208.33	226.12	229.03	228.65	206.06	193.49	217.54	224.71	221.22
Hnrnpa2b1	240.823	214.98	210.98	244.51	319.67	250.28	250.35	223.52	202.3	199.38	156.95	127.28	93.84	279.49	287.03	106.01	234.3	270.96	223.18	265.26	247.47	243.54	219.88	191.48	127.54	187.67	195.92	304.05	329.85	336.98	300.22	319.05	290.74	272.65	302.28	304.72	335.31
Pkp4	240.55	249.52	216.47	209.8	179.8	240.25	325.02	273.45	418.92	226.32	141.43	204.39	233.17	190.42	228.29	347.52	326.66	222.89	217.85	359.32	282.99	331.12	321.52	305.86	335.08	305.7	312.34	152.82	193.52	171	168.38	181.9	150	149.77	158.23	153.47	174.62
Eno1	238.599	194.71	193.07	229.61	205.71	189.24	250.91	168.49	249.16	234.96	198.79	170.46	136.87	170.06	246.4	179.06	147.46	339.4	289.36	214.84	272.79	250	258.62	194.35	198.99	207.6	194.66	318.78	332.29	334.06	275.51	305.65	293.12	282.2	266.73	311.18	284.49
Syt11	237.943	177.81	189.95	251.44	184.09	216.05	229.69	227.16	231.35	199.95	197.91	169.61	170.74	219.75	255.22	212.82	204.94	221.1	237.19	256.57	243.35	261.14	254.16	215.92	224.68	208.94	190.32	291.7	292.39	301.69	290.74	294.66	301.17	295.67	286.42	270.39	289.26
Rps27a	237.393	241.43	202.92	183.83	213.23	227.57	296.39	255.55	339.06	262.58	172.16	215.02	259.6	187.57	220.65	277.22	211.45	255.71	260.28	260.33	213.02	312.82	266.81	334.92	333.75	266.43	317.82	179.62	174.25	176.08	181.78	228	196.46	199.38	190.77	205.84	225.84
Eif5a	237.384	252.68	207.99	206.17	192.6	202.69	231.15	216.22	254.52	269.89	275.5	203.3	223.93	218.58	200.22	247.24	180.05	274.97	256.17	228.77	253.79	269.21	237.01	279.41	238	260.38	266.97	264.11	213.64	253.03	238.21	240.29	244.68	248.45	223.65	237.14	235.21
Agt	236.931	116.07	113.9	275.28	221.28	209.56	323.23	169.24	269.05	287.35	131.34	114.78	83.98	172.27	256.89	151.68	169.12	333.16	281.14	241.33	275.22	265.1	267.32	214.76	194.59	216.48	202.4	329.05	343.71	327.11	273.51	310.95	247.86	278.11	283.15	296.15	283.4
Gabbr1	236.858	186.67	181.87	310.25	188.74	204.05	199.37	294.2	174.92	263.46	246.85	168.14	165.89	259.84	238.38	241.78	170.84	207.79	271.77	220.61	279.43	221.99	228.28	226.9	236.83	240.06	203.02	296.91	238.39	286.23	282.64	233.33	272.52	295.8	285.38	260.69	243.05
Nefl	236.657	171.28	174.08	255.07	185.16	206.67	210.35	231.62	186.6	226.61	237.21	177.27	147.11	208.22	262.34	214.11	228.33	260.84	216.41	300.21	275.39	266.53	267.78	302.19	233.61	249.51	292.35	228.44	220.56	240.52	295.14	283.77	275.03	239.21	230.07	238.37	281.68
Pvalb	235.305	198.99	148.96	162.79	203.24	161.83	279.84	128.1	297.07	216.38	128.64	188.82	147.95	169.21	287.89	132.72	289.45	670.91	306.44	310.21	301.92	232.83	212.8	368.69	248.44	350.16	443.86	178.43	220.12	235.54	137.98	231.4	170.37	105.92	143.9	204.1	255.09
Laptm4a	234.348	164.98	210.18	245.08	297.96	194.52	215.36	197.22	161.59	290.87	273.53	175.96	162.04	260.58	199.62	148.14	134	230.57	233.91	299	262.69	316.3	228.92	370.24	284.94	262.91	316.82	221.49	244.49	220.78	213.85	266.31	231.44	257.9	204.06	219.93	218.34
Pfn1	233.757	255.6	206.81	164.46	173.38	191.3	250.26	196.52	246.66	281.23	227.14	214.4	210.26	209.61	235.87	197.41	200.97	318.09	254.08	223.92	248.87	232.24	207.43	236	231.22	250.21	289.18	273.51	264.95	298.26	245.34	255.63	218.34	221.25	233.19	230.52	221.15
Vsnl1	232.793	168.86	214.34	317.08	195.5	225.88	214.05	293.75	116.84	312.82	175.9	191.43	167.52	325.59	287.01	254.46	171.4	153.13	285.05	325.53	316.71	278.66	293.75	359.78	263.8	260.84	189.67	226.59	149.76	169.63	216.52	167.03	269.1	207.96	213.89	211.85	188.87
Ndufb9	232.525	233.68	210.78	187.48	193.37	186.43	261.66	202.48	314.16	219.56	202.65	204.08	230.59	208.79	201.53	182.1	226.86	382.45	291.25	238.04	271.65	285.31	242.78	290.89	276.98	278.97	341.24	188.29	204.32	231.93	196.86	228.97	188.7	176.74	154.18	222.44	212.71
Grina	232.062	232.1	246.64	266.05	243.53	231.21	212.31	201.37	238.34	254.04	285.38	184.5	164.51	187.82	208.42	245.52	165.69	263.71	269.97	203.45	274.9	233.77	264.26	196.75	253.93	224.19	203.74	262.67	232.06	264.97	267.54	220.06	259.61	265.11	225.48	209.35	191.3
Rpl27a	231.217	307.57	214.47	179.58	174.68	200.36	268.35	196.95	336.02	283.07	196.79	293.17	330.26	188.75	207.49	231.06	199.14	338.98	298.57	228.77	240.4	253.28	212.78	274.02	295.03	324.98	331.9	174.91	162.73	187.52	157.08	181.16	163.06	176.65	137.48	183.23	193.56
Syp	231.104	223.78	227.17	294.3	185.31	208.44	190.66	223.29	141.87	201.71	285.77	139.44	115.42	218.68	245.66	150.12	147.21	250.41	280.6	211.01	270.33	238.17	247.89	191.24	154.98	182.01	166.31	343.23	251.94	332.1	294.09	257.67	303.54	326.54	301.07	264.95	252.83
Rpl18	230.874	302.71	234.92	173.05	208.18	192.91	264.72	191.14	331.76	243.92	176.03	248.22	257.71	165.89	236.98	199.45	179.8	357.33	308.29	202.9	253.66	230.26	196.15	239.78	265.29	236.4	284.61	189.77	215.7	253.96	187.13	251.67	202.16	213.32	183.14	214.03	218.52
Tubb3	230.797	189.39	207.31	229.64	165.69	175.6	208.16	175.76	195.82	185.59	127.49	153.54	98.37	168.79	272.71	167.49	136	268.26	278.22	201.34	250.28	204.66	243.22	164.44	164.64	184.77	137.31	409.26	317.82	357.47	352.4	310.8	377.19	328.38	326.94	303.91	270.04
Rps12	230.497	308.15	223.56	160.99	229.7	212.61	287.66	179.44	369.95	247.77	185.15	280.22	282.92	170.05	234.74	209.68	202.39	354.48	249.2	208.03	232.35	256.07	226.31	261.86	287.84	274.98	357.36	182.67	199.55	204.53	158.7	185.07	166.93	161.12	150.26	200.1	195.49
LOC103692716	229.503	177.57	195.23	253.08	192.52	216.37	233.79	266.72	210.25	314.65	219.64	197.23	214.38	269.05	258.29	310.73	223.65	153.67	209.77	265.72	215.68	269.51	245.12	356.52	242.95	223.52	204.43	217.25	174.23	162.55	191.15	229.06	284.59	231.18	205.36	215.69	211
Sncb	227.949	239.82	231.36	247.5	179.61	173.33	200.02	206.93	221.7	265.34	229.19	187.08	172.46	197.67	218.2	227.49	170.06	299.99	251.99	208.32	266.63	242.73	243.49	227.58	229.1	241.18	207.99	269.16	222.21	262.45	251.79	235.79	273.54	244.49	224.18	226.19	209.6
Tubb5	227.389	236	218.77	251.79	202.02	196.47	213.31	199.31	225.58	227.39	236.12	188.53	146.37	181.16	239.99	212.59	154.78	250.65	264.54	203.81	252.13	205.7	224.06	169.66	186.66	184.37	167.81	307.13	257.85	280.36	270.95	271.41	284.52	299.11	266.16	264.86	244.07
Dynll1	226.054	239.36	211.37	174	187.76	204.82	182.75	181.61	207.34	285.14	410.13	223	224.49	233.85	231.47	224.62	197.08	237.07	252.57	218.75	233.56	240.35	180.6	249.85	206.46	264.78	248.34	230.19	219.06	256.18	219.08	226.2	189.41	228.3	201.41	215.8	201.18
Rhoa	225.5	160.73	168.12	221.14	200.78	186.88	234.36	222.12	208.61	227.98	145.83	163.84	163.81	212.5	209.92	199.36	161.97	202.72	207.92	271.14	214.21	305.37	250.2	361.51	281.09	255.29	261.17	223.6	249.62	212.84	223.15	294.07	274.85	223.46	212.24	248.31	257.29
Slc6a3	224.835	128.61	204.36	239.33	220.42	173.48	229.35	135.67	116.28	227.68	26.41	218.28	73.48	212.86	327.28	225.21	138.34	150.17	299.83	331.95	267.05	250.58	296.08	265.17	156.83	256.3	110.33	332.61	217.64	287.18	236.03	176.15	399.35	281.5	294.47	344.03	243.78
Cox5b	224.789	282.23	230.59	137.49	184.03	182.19	227.81	137.47	246.59	246.39	242.27	295.75	234.51	196.02	227.44	146.65	212.48	440.94	262.05	201.07	270.96	204.46	182.72	186.49	199.11	278.19	278.52	223.99	227	285.91	236.44	215.77	190.49	180.12	166.73	213.26	218.27
Uqcrh	223.512	220.64	222.13	172.83	198.46	179.84	227.04	154.62	260.78	264.69	208.73	220.26	228.73	201.78	207.96	177.7	214.2	401.77	318.45	229.43	289.12	239.08	194.38	267.86	213.06	273.77	314.59	224.06	198.09	242.51	193.16	207.55	178.65	162.76	177.47	181	179.27
Rpl17	221.887	252.2	232.73	151.26	147.19	179.9	238.52	176.53	276.49	319.27	205.08	187.98	232.47	172.05	173.18	332.8	237.74	243.37	232.16	217.23	220.62	288.58	243.01	333.86	322.07	245.17	281.18	159.11	145.48	165.08	164.12	211.69	162.45	188.66	156.68	236.79	255.22
Atp6v1f	221.631	261.36	198.76	170.32	180.06	186.48	230.48	175.03	264.59	238.72	219.65	215.61	205.05	173.32	198.67	240.6	160.6	348.92	325.66	225.87	260.24	212.32	221.25	265.61	300.45	266.43	284.8	204.34	175.39	228.23	211.91	208.67	199.77	168.75	168.57	192	190.24
Klc1	221.555	198.44	190.56	198.94	167.04	183.82	236.06	196.87	245.27	205.44	186.6	169.26	178.35	167.54	239.54	202.55	173.18	260.66	223.68	204.75	227	222.68	236.18	174.79	174.49	206.63	214.83	272.06	263.29	291.21	280.52	273.67	274.82	254.11	253.89	260.22	267.04
Ctsd	221.495	241.29	248.43	255.45	335.63	236.45	290.02	214.28	347.69	217.39	126.1	199.66	161.81	159.2	240.27	229.47	182.3	239.89	239.96	206.52	222.76	216.97	225	198.97	186.4	178.08	164.81	236.23	222.16	242.26	223.81	233.39	232.68	214.19	206.03	206.28	191.99
Th	217.058	132.59	192.01	167.06	187.36	170.58	206.18	110.98	141.76	254.96	31.21	261.78	91.25	146.49	250.46	202.61	97.34	187.08	342.73	287.41	334.33	241.28	277.4	231.4	145.97	227.15	87.49	367.22	238.91	322.29	245.37	160.33	329.12	283.58	295.5	350.23	214.67
Rack1	216.694	244.4	210.77	206.36	191.89	201.94	239.89	182.17	294.43	243.86	211.05	225.73	231.54	170.65	216.47	242.27	162.26	260.16	247.75	228.55	232.55	238.48	236.99	215.66	291.19	258.28	261.83	185.67	191.05	195.57	182.5	193.76	182.86	200.47	157.26	185.8	178.94
Gpi	216.675	228.33	223.61	223.91	195.76	206.32	233.7	167.14	212.94	227.28	247.85	195.26	150.79	170.72	235.47	208.01	144.22	221.29	239.2	207.65	239.09	209	231.48	168.37	158.28	174.42	140.53	282.81	232.32	262.37	266.12	240.32	278.05	265.55	260.3	236.43	215.4
Aldh1a1	214.92	121.79	129.75	169.77	174.81	204.92	277.71	132.26	156.21	207.87	49.54	201.55	85.35	173.56	297.23	240.97	131.87	211.67	273.66	342.56	231.03	296.35	299.01	385.37	191.96	234.61	129.9	243.3	264.71	255.78	239.83	190.43	308.04	215.91	233.9	265.22	168.72
Cox7b	213.582	184.37	193.47	193.16	228.02	160.48	186.64	183.55	180.15	241.17	201.12	194.93	211.22	260.26	205.76	140.62	205.98	329.68	303.48	206.71	270.43	241.04	173.93	259.96	181.45	269.41	305.12	180.9	173.31	233.49	197.21	197.74	193.18	177.53	185.65	224.75	213.08
Gna12	213.418	148.9	141.09	167.46	141.97	157.2	207.22	155.95	310.72	168.73	94.92	183.68	186.77	159.27	224.83	207.96	177.59	275.55	220.11	265.32	235.17	252.56	237.71	231.12	330.09	269.28	274.97	203	265.96	239.31	217.47	256.85	201.05	176.77	199.9	230.13	266.47
Bex3	213.364	206.93	212.67	175.51	166.41	190.31	233.9	199.48	179.56	272.25	247.13	184.45	162.47	195.56	212.52	207.26	174.87	252.1	285.94	208.72	262.66	230.19	234.59	227.6	199.13	251.03	239.07	242.72	181.85	213.59	209.23	180.3	227.23	235.28	205.06	192.55	180.97
Stmn2	212.577	145.54	184.05	214.49	161.72	178.57	187.13	191.98	143.3	257.83	222.66	181.69	131.59	210.06	217.21	231.51	147.32	192.16	291.44	250.49	273.06	250.71	239.95	286.26	208.82	225.73	179.79	250.92	174.16	224.31	222.02	190.05	281.4	251.82	227.56	228.77	196.69
Bin1	210.839	206.28	167.67	156.5	142.98	166.99	270.04	190.15	276.32	171.46	109.03	192.67	208.38	154.21	221.17	233.49	172.53	240.22	204.89	239.87	216.12	258.34	241.51	227.71	250.25	228.09	247.63	214.15	217.94	223.48	223.29	260.04	212.32	180.5	190.9	223.62	249.47
B2m	210.011	236.76	239.6	248.78	316.54	248.79	335.25	228.75	232.73	302.6	176.59	188.76	163.69	214.59	197.08	168.01	173.14	228.15	214.73	229.1	203.29	240.51	170.78	314.27	230.44	251.36	267.66	154.14	171.42	152.15	134.59	155.5	156.2	129.78	131.53	181.46	171.67
Snap25	209.973	175.42	221.02	264.14	202.25	178.11	177.55	206.66	130.24	149.93	187.05	121.66	88.41	254.34	261.23	86.78	170.25	300.06	266.84	231.27	301.72	259.57	252.82	155.3	113.96	181.16	201.11	260.5	239.96	297.71	288.8	237.05	237.18	195.14	228.97	216.3	218.55
Ndufa4	209.458	184.15	177.28	167.35	200.08	168.01	182.37	172.39	190.55	240.34	226.3	169.85	162.07	216.7	181.09	125.85	164.51	305.84	268.5	213.63	243.76	253.37	215.19	274.46	210.61	238.04	271.5	205.75	196.75	249.83	202.42	221.09	219.38	211.47	185.12	215.92	208.95
Tmem130	209.381	246.45	291.25	221.38	182.36	229.86	242.39	227.55	192.98	248.79	199.65	203.33	156.77	209.31	249.73	236.35	199.93	166.66	251.51	183.27	285.06	184.13	199.3	133.77	140.86	174.11	107.63	267.76	178.07	213.64	202.94	167.86	265.95	272.6	235.86	202.34	166.32
LOC100360841	209.053	393.66	270.72	125.25	121.48	152.76	216.96	80.6	224.78	333.09	271.98	324.67	386.81	199.09	256.56	80.57	223.05	473.06	314.28	209.99	291.19	139.36	98.8	129.61	153.61	279.82	329.16	165.38	179.79	198.76	165.29	123.67	113.87	83.74	99.12	151.86	163.51
Arhgdia	208.773	235.23	208.73	177.31	171.78	167.15	199.36	164.66	260.97	216.81	215.02	227.29	191.79	160.35	186.26	235.16	155.12	253.69	246.31	195.44	231	208.91	227.46	213.09	266.39	215.02	202.69	214.71	227.58	227.8	202.47	238.67	212.44	194.12	180.33	192.67	192.04
Slc48a1	208.264	165.2	154.17	173.87	148.93	155.71	189.31	162.9	281.24	205.17	134.69	186.24	191.41	176.13	199.57	236.73	191.87	259.18	225.35	221.03	220.27	234.48	218.29	234.63	306.59	242.34	248.44	198.18	246.54	222.06	226.27	249.88	196.54	165.74	179.44	205.83	243.28
Sirt2	208.241	152.31	123.67	163.4	140.56	149.85	222.85	149.91	264.49	172.78	109.09	152.57	164.13	154.32	212.5	209.01	178.92	219.04	188.39	201.22	187.14	193.49	191.02	181.05	203.22	198.06	189.78	251.17	321.98	313.46	294.55	337.16	263.98	208.26	233.97	279.19	320.2
Atp5po	207.661	187.39	167.18	170.07	211.19	189.98	219.5	183.61	217.05	249.3	211.04	170.71	153.63	171.3	206.04	183.05	144.7	292.6	255.27	208.29	229.14	232.64	233.43	247.52	218.82	227.23	229.22	213.13	173.39	215.94	209.24	237.12	218.89	212.6	187.42	207.6	190.55
NEWGENE_1310680	206.479	202.05	176.25	157.71	135.24	160.76	206.82	179.62	326.83	212.87	139.83	217.51	243.35	164.81	204.77	288.03	197.42	231.28	209.14	195.41	197.96	188	212.67	189.01	299.03	220.86	207.85	206.95	241.29	228.29	226.23	236.69	185.4	161.6	187	190.58	204.12
Vdac3	206.253	148.62	169.89	190.65	194.71	188.37	200.42	194.13	158.9	246.92	182.43	142.23	123.48	207.3	217.18	169.07	154.32	202.13	247.61	252.84	224.7	296.15	243.15	311.57	216.93	215.45	235.32	227.82	171.06	196.52	195.3	216.18	233.65	223.69	211.38	198.61	216.44
Sqstm1	205.774	202.65	197.01	224.26	184.43	201.93	217.79	195.15	226.93	199.78	179.68	161.79	139.14	176.29	235.45	209.75	161.78	227.01	221.11	194.09	222.95	216.13	217.91	177.09	167.46	172.11	164.89	248.31	214.16	239.69	240.84	238.01	268.16	243.55	212.44	210.18	197.97
Ptn	203.967	87.27	130.45	169.73	123.75	110.21	146.73	156.5	119.78	197.12	104.79	130.01	147.39	227.16	147.35	157.91	115.14	163.47	208.69	233.29	179.78	248.23	183.82	332.59	254.14	197.95	264.25	251.44	310.22	259.21	228.55	314.32	286.82	266.42	248.34	283.35	356.63
Kif5a	203.733	150.93	134.24	190.84	159.89	205.12	311.31	186.18	332.1	174.28	170.56	171.57	209.18	144.53	282.38	187.69	189.72	222.43	184.23	287.57	251.35	160.62	181.24	197.13	240.52	227.94	223.15	196.38	201.83	218.16	189.3	165.89	158.09	174.81	153.27	231.16	268.78
Cox7c	202.985	216.91	181.33	142.46	187.61	143.02	190.72	116.1	181.12	242.56	200.04	199.37	178.2	254.85	220.02	67.23	207.26	449.15	276.04	212.65	299.32	191.03	127.18	165.64	112.14	246.31	320.94	233.37	230.73	314.26	236.22	150.13	148.2	115.44	160.83	174.21	214.88
Atp6v1b2	200.794	143.5	171.43	242.03	162.44	184.4	159.6	196.63	147.45	192.53	262.78	121.95	95.76	195.94	221.41	163.69	138.84	191.28	253	216.99	262.14	249.46	237.41	206.42	178.75	199.18	183.12	244.12	192.15	227.9	232.28	216.68	259.41	255.96	220.13	204.85	196.98
Gnb1	200.667	144.03	152.86	260.91	173.98	161.16	163.69	203.82	135.03	164.93	148.07	123.16	102.46	174.04	244.84	144.95	138.24	218.17	224.64	230.11	249.98	234.6	245.52	206.21	180.47	215.5	200.36	230.19	235.27	269.13	242.01	209.41	234.61	247.25	246.34	239	229.07
Ndufa8	200.505	197.36	173.52	137.97	136.84	146.52	225.19	166.03	253	218.13	159.62	225.15	217.1	159.31	203.45	201.01	163.84	357.08	288.93	204.39	241.17	222.58	206.61	256.75	234.45	278.06	277.61	183.97	180.17	175.85	151.97	178.27	164.23	141.98	153.5	160.59	175.97
Tuba4a	200.13	184.11	191.67	243.86	205.58	165.97	195.38	179.44	201.45	194.81	195.46	126.5	99.44	171.92	250.32	164.67	131.71	244.49	249.86	182.42	241.67	185.66	214.11	140.57	156.82	174.93	147.27	250.16	212.28	275.9	242.02	217.68	256.35	256.83	243.08	220.04	190.25
Cend1	199.883	201.11	215.9	205.68	167.12	171.85	212.11	187.97	208.41	227.2	181.06	217.93	163.23	194.99	187.71	188.89	192.63	254.35	232.08	189.26	206.59	202.54	221.77	186.55	170.37	219.88	205.48	206.99	185.86	196.1	213.78	194.62	226.55	171.03	186.89	206.83	194.48
Ctss	198.708	241.71	245.46	276.81	222.23	336.97	459.11	247.64	408.34	169.72	111.11	138.16	95.85	141.05	197.55	143.1	217.15	257.97	209.89	195.6	165.34	225.54	193.05	240.89	172.63	145.19	174.07	132.46	163.66	172.28	128.76	202.2	166.52	143.48	125.88	140.48	145.64
Scg5	198.524	162.04	198.04	204.46	169.49	168.79	182.6	178.5	160.04	214.87	172.17	128.3	118.1	186.78	238.05	159.23	131.99	206.39	273.91	230.31	227.76	246.26	226.35	234.76	150.83	192.44	168.27	253.88	176.74	223.6	222.27	208.56	263.6	244.14	218.64	207.66	197.05
LOC100363502	198.119	109.96	121.13	233.79	171.07	148.66	162.52	205.62	108.84	239.14	191.21	122.05	140.34	251.11	203.72	205.22	138.97	178.02	220.65	261.3	211.47	270.99	242.9	384.97	277.06	226.98	242.45	179.6	146.6	159.66	167.4	190.12	237.93	190.38	168.49	204.4	217.57
Atp5pd	197.743	197.78	174.14	152.16	192.91	156.64	231.25	151.55	228.44	222.59	184.67	170.93	149.6	213.57	205.74	119.86	166.14	314.57	235.85	208.08	211.58	216.43	209.84	185.31	164.61	194.33	231.74	219.93	190.54	248.11	203.92	216.7	187.29	177.54	183.39	193.63	207.38
Ndrg1	197.624	171.66	152.13	186.63	161.89	196.3	263.68	213.25	321.06	166.17	85.68	195.14	168.79	157.39	235	238.74	213.07	189.43	160.19	238.81	180.75	245.7	225.5	221.78	227.32	207.02	218.07	174.4	240.38	179.37	189.44	213.43	174.36	151.04	178.57	172.05	200.27
Tma7	197.177	185.92	176.43	129.29	148.74	163.63	193.67	164.89	167.06	273.06	200.62	181.74	189.97	215.12	185.74	159.67	172.3	291.56	288.64	220.52	231.19	224.05	167.5	301.21	235.28	305.85	336.37	172.13	168.38	165.06	134.62	175.41	153.16	145.49	149.45	159.99	164.66
Cadm4	195.12	148.57	123.16	148	137.93	126.36	197.32	137.27	258.18	160.45	80.43	115.56	115.99	129.16	220.23	147.48	132.14	268.66	194.37	177.9	190.98	194.05	208.29	168.01	189.48	185.49	202.52	255.51	304.2	278.2	272.43	302.72	234.43	213.88	244.18	271.44	289.35
Reep5	193.382	127.55	148.74	206.94	173.83	158.23	177.99	198.4	143.1	227.96	125.81	131.31	122.6	205.92	213.82	174.88	141.11	175.09	228.88	223.61	219.66	233.16	219.93	253.47	207.48	202.91	180.74	228.73	182.85	198.81	209.52	204.59	252.34	215.6	217.89	208.41	219.88
Camk2n1	193.08	281.91	151.56	171.11	163.77	184.75	208.71	151.1	217.58	171.95	182.34	136.11	176.51	181.33	221.81	105.54	219.56	363.15	259.07	221.86	196.99	132.97	121.48	188.94	149.47	248.88	248.58	193.96	174.76	241.63	182.51	167.68	169.67	202.94	163.45	185.29	211.95
Guk1	193.078	219.32	177.92	142.4	142.54	153.02	214.74	171.82	283.34	216.71	166.33	199.44	208.58	156.95	194.21	193.14	166.71	335.36	260.22	202.06	207.84	215.04	191.91	208.84	248.11	244.76	270.17	163.28	150.72	185.13	155.11	181.07	144.9	131.65	109.75	159.52	178.19
Rps2	193.066	213.3	144.9	173.73	158.11	178.57	220.28	180.28	294.08	179.58	158.64	205.87	218.47	135.6	173.19	193.31	130.66	239.84	215.31	182.4	173.28	230.75	183.64	246.38	233.55	245.62	231.39	166.19	178.12	187	143.28	214.48	189.16	186.81	165.43	176.31	202.88
Atp6v0d1	192.733	168.97	169.78	213.41	166.59	163.12	183.17	195.38	188.42	211.54	239.56	156.12	145.97	183.45	204.7	190.28	154.45	209.56	227.47	206.28	225.18	208.88	211.17	188.69	190.86	198.31	168.67	203.64	184.13	213.54	195.74	196.29	204.17	217.27	183.55	185.34	184.73
Nrgn	190.876	375.58	123.32	156.85	133.01	280.19	176.8	129.12	122	212.91	828.54	233.71	227.43	159.81	153.46	194.02	176.04	208.62	259.67	148.63	166.93	123.42	118.57	150.95	129.63	196.77	135.94	155.55	106.23	209.12	97.54	102.87	160.5	275.36	178.17	159.06	105.2
Ociad1	190.823	153.39	161.03	196.43	182.94	180.02	194.08	190.8	161.47	226.55	193.62	131.85	116.2	200.09	202.05	160.77	159.68	190.61	225.18	211.12	234.08	235.59	206.07	228.45	188.81	189.9	184.5	202.6	187.6	182.97	198.44	197.5	221.43	191.06	188.13	201.55	193.07
Atp5mg	190.717	183.22	173.59	137.45	187.03	145.86	185.17	137.12	164.07	266.03	199.93	176.72	161.31	219.63	194.34	140.3	151.5	287.36	263.49	196.48	212.06	232.43	192.35	210.61	190.04	242.3	251.56	186.72	160.44	219.89	198.49	183.63	172.8	160.73	134.84	168.56	177.76
Cnbp	190.712	155.87	144.71	196.35	174.87	183.3	216.79	192.99	175.34	238.74	194.6	127.05	133.02	190.27	204.39	156.86	145.12	172.54	201.55	215.83	199.1	244.14	208.08	270.61	199	204.73	221.07	188.82	174.51	189.82	174.99	190.89	200.19	211.8	177.63	197.44	192.63
Atp6v1e1	190.6	166.54	158.74	200.82	190.78	176.35	161.78	191.74	170.69	194.7	217.6	117.9	108.48	191.05	218.07	147.36	148.83	231.01	245.2	200.23	234.56	225.57	208.79	188.58	153.86	176.65	162.67	210.31	174.2	213.81	225.57	203.76	224.94	221.81	203.26	205.51	189.89
Cryab	188.818	255.4	231.14	206.01	221.17	254.44	366.81	226.54	520.33	299.41	167.55	233.75	250.1	199.8	275.83	274.74	274.11	212.65	170.63	169.09	154.03	188.68	165.75	156.04	192.32	200.15	202.45	67.41	90.67	76.45	73.34	79.44	69.45	45.33	56.67	78.03	91.74
Gpd1	187.566	223.23	200.16	240.47	221.75	383.26	585.25	338.71	659.77	190.11	110.46	213.7	231.82	141.21	189.84	190.57	154.53	160.75	135.09	174.24	132.18	167.31	155.92	145.94	188.02	154.34	164.12	85.33	107.99	64.09	53.67	86.51	61.71	62.45	67.06	142.58	168.23
Eef1a2	186.314	247.66	218.68	184.56	151.4	154.23	168.17	173.39	182.93	183.98	228.14	184.21	140.64	142.2	184.03	160.92	136.72	220.54	190.4	147.59	212.81	165.47	192.71	116.82	108.72	127.42	119.15	254.05	191.47	248.84	228.44	222.85	243.6	246.5	213.6	211.25	203.22
Hint1	185.426	179.66	175.24	163.15	171.28	149.46	164.77	149.09	180.11	211.45	201.72	168.93	158.37	187.08	190.65	135.53	146.04	243.62	221.58	169.58	206.33	184.35	189.19	232.1	174.82	218.77	227.2	186.17	171.24	217.55	202.57	191.97	204.52	193.34	152.68	168.04	187.2
Serinc1	185.257	85.67	111.07	315.04	183.72	186.91	130.63	185.06	122.1	100.77	102.48	55.48	40.84	148.75	176.9	66.75	103.25	160.87	174.12	216.58	196.88	218.56	204.77	151.04	117.09	136.36	136.86	296.19	268.64	292.08	277.28	245.59	297.95	334.19	297.18	267.35	264.25
Tmsb10	184.669	268.79	263.27	136.17	152.63	110.23	181.34	93.39	125.79	292.49	154.12	293.75	196.63	128.93	161.69	70.69	119.35	274.74	330.67	182.18	256.94	179.81	129.19	205.12	143.06	212.01	211.82	215.99	163.87	232.98	190.23	162.16	161.26	134.28	168.16	178.74	165.61
Nrsn1	183.901	131.12	148.66	175.16	112.82	144.63	151.34	181.58	142.91	204.48	193.26	139.61	129.18	211	191.79	197.02	146.96	175.72	214.95	233.21	210.74	262.54	246.51	328.81	261.64	265.59	271.7	175.91	138.15	128.79	154.64	164.9	199.44	153.4	141.02	149.02	142.23
Rnasek	183.869	157.79	174.11	162.03	174.31	183.77	174.41	168.77	205.65	165.37	156.95	133.89	131.98	174.99	144.68	216.3	138.9	234.35	235.59	171	184.07	231.23	186.46	221.85	228.94	221.51	254.45	177.97	160.22	163.58	167.09	181.99	186.43	190.32	196.49	187.32	174.51
Psmc1	182.7	159.49	140.32	165.76	148.65	147.32	200.17	168.6	198.17	182.25	126.01	148.06	132.71	162.27	188.06	177.8	177.84	251.36	215.99	217.65	219.49	246.81	234.16	247.83	181.74	225.1	251.96	167.72	152.65	175.37	159.92	169.96	173.57	159.84	153.13	171.83	177.65
Nsg1	182.666	160.89	197.42	195.08	146.7	146.27	156.24	172.64	160.1	211.64	146.5	141.55	119.3	186.39	175.16	142.51	153.52	258.6	245.59	181.28	241.91	205.31	188.97	193.22	155.37	177.05	169.44	230.67	174.26	206.47	193.03	189.09	213.28	186.2	189.02	183.69	181.63
Olig1	182.035	141.78	130.47	141.59	117.9	136.87	206.93	155.84	285.55	165.06	92.43	163.53	187.89	126.82	170.88	226.61	175	192.93	162.88	182.12	170.92	187.8	172.13	179.39	232.49	190.88	209.89	202.56	224.74	205	192.36	220.74	184.31	170.67	173.64	218.75	253.91
Tubb4b	181.63	162.98	160.66	194.34	236.75	147.23	162.05	143.45	165.51	170.25	139.38	128.84	97.28	140.44	194.85	137.47	120.92	181.63	210.48	166.34	194.46	187.91	188.34	132.88	125.62	142.93	115.38	255.01	233.63	251.59	235.61	226.92	255.56	242.6	236.76	235.18	217.44
LOC100362453	181.615	117.99	128.74	197.38	148.53	166.46	190.22	213.59	152.51	207.87	180.56	117.24	124.14	192.28	196.75	212.79	136.09	149.93	183.4	214.99	209.86	227.21	205.96	259.45	242.33	210.73	204.64	172.77	150.67	152.36	171.03	182.9	215.42	186.91	159.88	177.57	177
Smdt1	181.584	218.74	156.6	125.81	151.05	140.01	185.25	116.25	222.96	213.29	113.73	230.31	171.08	131.98	157.01	114.01	126.37	282.89	245.98	152.86	209.04	205.06	176.86	164.1	145	255.32	236.7	216.39	201.9	215.93	213.45	176.04	170.48	157.91	164.51	180.67	191.5
Dbndd2	179.661	172.39	139.88	128.48	123.76	130.82	191.65	131.19	302.02	174.18	91.74	181.55	174.19	162.93	205.59	178.61	172.81	238.41	191.29	194.58	180.23	230.68	208.34	209.71	278.49	217.93	238.94	169.24	199.91	182.55	173.32	182.86	156.97	116.43	123.16	150.3	162.66
LOC100362149	179.193	171.31	160.59	145.72	171.63	164.16	192.1	156.49	270.06	223.1	124.21	157.05	199.41	148.77	174.18	196.98	137.29	230.88	207.69	156.46	176.46	220.14	235.75	264.87	265.83	245.52	279.48	130.61	131.56	132.08	118.94	167.93	143.31	129.06	134.98	150.67	135.66
Syt1	178.368	126.59	169.23	260.1	141.13	213.37	158.9	250.06	108.24	175.49	249.47	127.34	91.97	217.12	222.53	198.33	108.86	105.79	215.05	211.41	219.66	182.59	188.82	221.69	160.76	161.19	96.77	233.31	140.18	184.59	176.3	129	235.88	231.35	185.57	176.99	145.6
Evi2a	178.293	122.13	116.75	148.48	123.11	141.09	184.7	172.99	253.9	158.88	69.07	131.17	123.1	165.55	205.28	199.5	176.8	182.66	160.65	252.49	184.67	260.43	222.33	272.53	290.91	236.82	255.67	142.12	175.61	134.62	157.82	197.28	163.41	119.01	159.13	155.81	202.08
Atp6v1g1	177.953	132.2	130.52	171.25	159.68	156.73	173.31	160.76	163.28	191.32	122.9	125.14	110.84	173.19	167.49	155.38	129.7	176.21	199.88	223.87	195.27	244.18	200	338.33	220.82	202.12	223.68	177.95	170.73	178.7	159.83	189.67	190.81	171.12	163.17	179.19	177.08
Snrpn	177.921	134.87	140.8	199.35	123.15	179.44	141.11	217.26	146.2	183.08	169.84	91.85	81.77	169.74	171.38	180.5	142.91	162.05	201.14	215.49	180.85	251.58	233.56	252.88	218.92	224.74	215.45	180.13	137.58	152.4	165.93	179.19	197.96	206.2	181.29	187.49	187.06
AABR07029198.1	176.735	203.17	185.97	140.32	143.38	143.03	171.38	99.73	170.93	210.61	171.73	207.38	184.95	182.71	146.12	111.35	148.35	305.38	282.01	144.4	214.19	181.17	147.59	162.97	177.21	196.56	227.98	205.79	181.27	206.11	179.69	143.66	173.42	123.02	137.75	179.24	171.93
Fkbp2	176.162	236.88	183.77	106.29	138.66	129.44	222.88	152.5	253.05	182.11	116.43	232	226.43	142.7	177.7	177.81	171.58	289.43	189.31	174.72	216.45	167.18	174.25	179.22	161.76	197.65	205.62	163.27	167.38	194.24	156.51	161.55	141.18	123.8	135.72	150.41	141.94
Cops6	176.095	179.9	159.31	144.65	136.61	131.23	183.7	137	200.26	220.93	143.57	151.64	134.45	134.99	166.85	199.44	172.52	236.37	199.83	208.68	208.51	220.11	207.27	261.41	232.99	211.44	218.61	166.03	159.88	143.9	145.29	151.78	161.79	146.79	139.12	153.53	169.03
Dstn	176.086	222.52	149.6	158.17	173.3	138.76	186.7	149.22	150.43	236.77	142.36	166.27	160.24	181.89	167.46	170.2	143.04	130.72	141.34	200.11	156.95	211.91	180.64	238.71	209.79	181.73	211.95	165.18	177.3	147.95	159.27	206.6	204.04	150.44	170.97	191.96	204.62
Atp5mc1	175.708	147.93	156.82	173.77	190.42	130.61	148.99	130.26	186.39	178.51	165.88	127.82	109.63	140.06	162.22	120.33	123.67	291.86	251.43	169.93	205.95	187.39	202.22	162.55	157.82	185.11	188.38	187.46	193.59	221.33	196.16	195.35	194.39	182.4	188.97	191.25	178.63
LOC108351482	175.414	414.96	259.68	82.12	161.87	90.66	169.09	52.5	184.5	248.63	247.4	414.14	471.66	173.5	192.74	31.35	168.24	441.21	303.04	119.65	246.74	76.75	45.61	49.66	61.22	214.48	237.04	135.37	189.64	206.26	125.07	72.13	62.22	44.6	86.89	115.78	118.5
Acot7	175.399	175.49	172.39	153.21	138.59	131.84	171.79	131.7	195.3	183.85	123.48	155.85	109.21	129	209.1	159.53	127.77	207.69	193.37	157.95	188.83	169.3	194.63	137.98	137.84	160.55	140.15	221.69	198.05	240.32	218.94	214.06	251.55	215.63	192.83	206.21	198.69
Enpp2	175.287	66.97	65.63	110.37	1330.07	104.17	119.59	118.47	154.51	71.54	29.57	56.77	47.48	98.31	134.28	88.93	100.74	114.72	109.36	173.47	116.93	158.45	154.25	133.05	138.03	111.88	125.14	198.47	269.86	233.15	242.61	267.87	221.04	157.25	207.78	225.33	254.31
Calr	175.058	180.68	183.26	181.83	264.96	148.74	206.2	155.04	188.48	156.66	133.12	127.64	109.76	134.56	188.06	105.48	133.84	178.99	149.78	161.07	169.83	175.94	155.14	125.14	108.75	118.75	135.14	220.75	238.83	255.74	232.35	234.54	206.48	226.51	220.66	193.71	195.69
Gapdh	174.312	118	123.51	185.51	150.12	180.08	175.71	160.04	183.63	172.42	122.51	84.66	72.97	128.03	161.62	160.76	101.35	174.22	208.75	165.51	162.14	207.59	218.51	164.43	171.31	194.39	152.07	219.24	191.32	187.81	209.52	248.29	244.52	254.53	205.65	211.99	202.54
Sept7	173.683	88.29	95.43	178.26	130.83	138.08	158.18	166.07	122.06	118.22	82.29	97.59	105.05	164.8	187.4	131.93	143.72	135.55	165.43	255.56	178.6	229.78	191.08	320.27	225.34	197.07	211.57	183.66	199.91	179.55	181.47	221.53	221.26	181.53	187.85	219.73	257.66
Vdac1	172.489	121.79	145.25	191.12	169.22	141.09	151	153.68	138.94	170.98	165.97	95.28	80.14	165.47	173.18	119.91	133.69	211.5	201.19	193.3	197.73	220.29	202.6	175.42	144.39	175.27	181.02	214.22	177.92	204.62	191.49	203.78	226.29	212.27	191.32	185.46	182.81
Gatm	172.47	88.94	100.89	186.64	137.34	174	229.1	191.64	210.12	199.03	101.29	118.59	147.59	195.68	214.31	161.65	114.51	160.07	177.59	291.32	195.82	248.17	225.95	362	325.93	241.19	243.38	111.65	124.79	102.07	108.5	123.61	108.68	109.45	105.19	126.79	145.46
Eif4h	172.204	182.84	162.32	163.36	137.78	155.61	178.03	155.33	215.93	182.4	171.92	144.57	146.74	143.76	173.62	174.68	145.08	196.71	184.89	162.75	185.95	167.28	176.46	151.67	183.7	169.76	173.09	177.16	174.52	200.41	176.15	198.19	179.88	180.37	167.09	176.55	182.8
Trak2	171.732	105.83	86.74	127.15	108.8	178.93	263.09	147.66	218.44	154.06	96.31	143.87	153.07	155.5	218.29	185.43	184.27	146.13	124.44	272.79	171.71	184.65	170.44	220.91	206.03	190.78	188.13	156.37	218.29	158.03	148.1	225.55	188.08	117.08	126.87	202.66	237.88
Ncdn	171.451	219.11	155.49	253.19	129.71	154.87	130.83	203.76	127.7	138.5	292.35	138.34	116.55	148.77	166.81	137.49	107.84	165.19	177.08	128.71	196.59	147.92	162.93	120.12	117.27	124.88	95.51	234.52	183.82	272.46	208.49	182.28	216.47	244.46	203	192.91	176.33
Ndufv2	171.436	138.65	146.29	163.66	166.12	133.59	187.7	137.89	178.86	185.05	157.76	124.34	121.29	160.23	179.78	142.74	152.6	252.6	213.1	198.41	173.04	220.42	194.49	227.05	178.18	189.9	224.77	173.5	148.59	175.49	173.95	171.4	163.61	141.01	145.37	176.3	153.95
Bex2	171.276	171.99	169.84	148.92	139.52	175.6	157.95	141.44	135.26	198.06	177.84	128.95	90.94	149.83	173.58	131.4	126.9	220.41	250.81	159.21	209.06	185.02	149.16	149.57	114.83	172.98	151.75	261.51	158.06	218.08	183.43	178.21	231.72	211.81	180.59	192.77	168.93
Sumo4	170.482	127.33	115.67	155.02	147.27	174.86	144.47	171.54	126	221.33	257.84	128.27	144.19	197.62	136.48	173.71	117.66	143.24	198.32	216.29	179.26	215.61	190.94	300.72	279.04	218.98	217.19	150.21	113.33	119.49	125.34	160.53	177.53	157.68	135.26	138.68	160.44
Rabac1	170.381	201.54	181.65	143.64	173.83	135.42	158.84	115.86	193.99	192.81	149	136.92	124.45	127.07	165	130.98	119.82	246.56	209.87	147.91	197.11	173.89	177.14	144.16	199.68	181.96	194.36	182.83	189.5	195.6	192.92	201.46	184.1	162.15	173.68	174.69	153.31
Rcan2	170.234	131.62	160.58	218.95	157.39	187.67	268.89	216.58	194.43	225.77	80.18	163.72	128.78	195.73	223.29	185.64	143.8	147.52	192.68	219.7	198.22	215.9	207.84	228.42	187.57	205.72	163.25	145.78	119.76	113.83	116.71	109.62	161.77	120.94	127.62	139.83	122.71
Eif4g2	170.114	101.81	120.33	208.17	188.32	150.6	146.83	178.9	125.17	180.17	136.39	104.69	113.7	194.09	195.76	143.64	129.86	130.03	169.85	232.09	190.94	214.1	195.5	234.37	196.64	184.22	185.38	165.47	170.64	164.05	170.23	180.75	193.61	180.26	171.79	180.99	194.77
Nsf	169.414	115.4	139.67	199.01	133.91	152.9	129.26	165.88	110.66	148.17	209.04	90.37	90.8	155.22	179.2	135.87	121.39	176.98	185.57	204.7	217.95	205.77	211.3	173.73	155.83	172.56	178.68	192.61	168.45	200.52	216.38	194.23	219.72	211.52	187.78	169.91	177.95
Atp5mc2	168.501	202.18	154.02	148.86	180.8	152.06	147.96	121.06	194	172.92	178	151.81	168.24	127.65	146.28	115.24	117.15	284.85	221.84	150.31	207.55	137.03	144.98	162.95	169.34	188.85	185.27	169.65	195.28	223.7	175.36	186.57	154.52	149.63	151.74	167.92	160.48
H3f3a	167.837	116.34	124.47	152.45	142.62	138.44	164.23	153.45	148.34	167.58	111.59	117.4	132.86	150.5	150.53	135.23	118.47	159.54	171.08	206.78	163.3	233.5	193.23	284.83	212.35	195.15	216.3	175.41	192.14	164.63	152.97	201.69	176.28	176.42	164.99	177.75	199.29
H3f3c	167.432	125.85	105.38	156.46	132.9	141.51	146.11	129.77	131.53	202.06	125.03	146.66	143.39	194.46	142.73	131.9	119.04	148.33	181.06	189.5	152.27	225.39	151.8	362.86	220.95	196.94	218.23	155.93	161.44	148.71	144.8	204.73	176.64	164.98	150.24	187.27	210.7
Rab3a	166.71	118.93	134.66	188.27	130.51	140.58	130.32	154.98	131.15	139.78	168.19	83.22	69.44	133.92	172.02	122.86	117.55	195.82	204.51	169.96	193.27	170.22	195.95	145.35	139.63	156.48	139.84	253.16	188.42	220.43	215.8	181.99	242.7	238.71	198.02	217.64	197.27
Rab7a	166.565	149.6	143.19	160.65	153.2	156.53	193.12	149.67	142.66	175.14	165.02	135.86	118.43	168.66	189.46	146.6	140.85	175.64	187.24	198.01	180.01	202.72	180.46	209.23	191.29	179.33	190.6	162.62	155.74	163.8	161.55	169.12	169.81	157.32	150.4	160.69	162.12
Nsg2	166.388	184.47	169.65	179.23	162.02	185.79	124.44	175.78	113.87	166.33	319.64	110.76	104.93	164.5	142.25	129.12	123.81	153.06	233.4	142.39	194.7	173.16	147.99	151.35	126.97	138.64	119.2	214.59	139.9	213.83	164.31	163.22	190.23	257.8	197.75	170.91	139.99
Sdhc	165.705	125.81	121.72	164.27	174.16	138.97	163.82	137.23	159.25	171.27	137.88	106.1	111.17	152.02	158.91	127.82	117.98	231.54	214.27	194.85	195.31	198.89	184.37	188.48	196.22	201.1	208.28	163.42	162.48	177.36	172	187.73	176.54	156.99	151.61	168.23	167.32
Opalin	165.288	60.66	60.23	91.14	78.56	70.36	102.33	86.06	110.86	110.59	48.37	89.1	104.09	131.82	166.58	159.61	132.3	148.97	154.1	285.55	188.1	195.82	172.57	289.43	303.9	234.46	243.15	179.73	206.67	191.48	208.83	233.44	207.63	151.41	175.35	264.15	312.97
Glud1	164.84	69.29	83.03	182.56	138.07	113.03	132.17	122.01	111.29	154.54	118.02	69.81	68.64	145.88	157.72	100.29	95.83	167.22	167.55	200.29	171.43	228.66	195.83	208.14	166.75	175.88	182.08	202.24	228.79	223.27	210.87	231.11	207.62	225.9	229.23	223.74	225.45
Mdh2	164.663	140.59	146.28	160.01	154.65	141.05	165.5	133.38	171.75	168.19	174.46	108.02	87.45	144.87	187.06	119.27	119.06	220.55	201.79	148.51	185.68	169.18	174.4	136.63	142.7	155.35	137.22	196.96	184.69	202.81	188.92	207.98	201.11	204.96	176.09	192.45	178.3
Ccni	164.37	122.13	116.13	185.38	145.98	137.59	172.72	171.71	152.43	171.26	125.85	136.26	149.12	175.3	173	175.07	119.11	136.68	157.48	218.57	171.83	216.99	183.41	334.17	257.12	201.09	220.02	127.5	125.1	121.07	118.72	159.9	159.6	135.18	126.59	153.1	164.17
Ugt8	164.043	65.51	63.27	94.92	73.42	88.79	122.67	110.94	120.88	101.9	41.96	100.53	107.58	117.77	135.72	143.8	119.41	77.16	83.7	139.59	85.34	130.81	120.32	155.73	150.62	114.71	116.96	257.81	359.38	283.06	315.42	394.65	325.76	220.56	290.31	317.61	356.99
Arl6ip1	163.389	101.81	125.95	185.62	180.86	142.24	155.2	157.49	137.36	165.03	128.45	108.99	100.17	159.96	171.63	144.58	124.94	147.62	185.4	197.34	175.47	210.91	187.14	217.81	170.57	175.44	165.02	173.83	161.32	168.81	170.42	179.83	193.5	195.26	177.88	160.98	177.19
Ncl	163.085	158.9	143.31	155.06	179.59	162.76	241.87	169.29	180.24	171.13	120.99	124.33	122.73	157.74	197.3	139.64	180.14	162.33	156.73	224.03	180.54	182.13	171.2	181.01	142	155.31	165.13	154.07	157.39	152.63	143.81	151.37	163.35	143.73	150.04	165.32	163.91
Scn1b	162.987	158.93	132.18	195.23	111.31	132.36	120.6	219.22	186.69	148.6	177.55	119.27	139.38	148.88	143.2	156.85	124.39	265.68	194.44	150.23	188.69	170.67	172.14	164.67	219.53	198.17	229.92	136.94	133.37	164.38	165.34	180.04	156.19	134.34	142.83	133.73	151.59
Ywhaz	162.833	107.65	122.67	246.58	139.18	151.2	125.21	181.37	96.64	122.21	200.18	78.84	66.33	173.46	183.34	89.33	106.63	139.48	179.95	181.02	190.2	183.47	162.43	155.15	116.21	134.54	139.19	225.54	185.22	229.82	200.46	183.42	213.26	240.18	225.82	194.23	191.58
Tomm20	162.707	125.27	134.43	147.58	125.65	154.34	160.29	169.16	136.74	223.09	146.36	164.19	137.63	176.85	175.77	162.45	137.01	154.53	208.52	173.4	175.6	208.25	175.42	263.06	155.19	176.01	169.83	175.8	128.09	138.62	126.86	156.87	173.71	169.55	137.5	159.37	154.48
Dennd5a	162.567	96.84	98.67	160.55	112.84	113.64	126.3	134.14	161.2	120.96	79.86	102.55	97.51	134.58	161.73	130.98	135.19	175.36	167.64	204.71	172.56	201.06	192.47	176.23	179.51	173.76	178.82	192.25	232.71	214.18	205.99	222.11	197.21	165.89	195.15	208.16	229.12
Rpl13a	162.481	176.12	142.82	125.5	132.27	142.27	195.41	149.24	227.98	175.84	106.4	154.99	160.56	122.44	153.82	164.66	129.44	209.52	194.25	163.92	163.82	216.66	167.69	210.19	203.91	191.99	230.86	144.33	140.02	145.49	133.65	159.46	146.4	133.89	128.68	154.25	150.57
Nedd8	162.302	144.66	140.12	138.08	136.67	140.67	150.89	130.49	168.43	198.95	155.85	118.43	108.15	141.78	149.75	131.13	122.87	209.8	208.2	172.65	173.62	203.33	182.82	204.74	173.85	205.72	219.9	166.93	135.8	153.53	160.2	175.31	174.73	169.82	152.76	161.92	160.34
Rps15a	162.167	197.15	156.04	120.16	125.74	145.97	185.2	119.04	190.49	221.82	148.4	187.6	240.22	154.34	177.27	121.72	139.67	214.72	211.71	160.42	169.61	193.41	159.54	187.3	183.19	208.99	253.7	119.23	112.09	133.25	119.19	130.82	124.7	128.78	116.29	143.85	136.39
Rpl10a	161.96	180.78	146.18	112.99	121.14	132.95	158.35	118.29	203.9	206.13	148.61	156.45	175.36	131.57	129.26	177.07	120.21	228.85	212.83	159.55	181.41	186.23	177.43	178.33	191.64	189.14	188.54	140.73	147.83	164.57	155.83	167.71	154.9	158.68	123.69	154.62	148.82
Cacng7	161.915	109.73	140.03	172.28	116.2	144.43	165.69	184.48	158.73	140.52	148.52	117.73	109.92	220.72	165.75	158.95	199.8	210.47	206.15	186.73	230.88	150.29	181.33	153.74	230.22	213.58	208.1	142.03	140.52	144.94	148.39	143.46	143.26	125.46	149.03	136.01	130.87
Vdac2	161.477	111.39	118.72	173.98	160.07	124.2	146.1	145.81	128.48	173.57	128.31	93.79	83.38	152.18	173.4	100.21	114.83	174.13	177.27	199.12	185.21	229.79	195.13	203.92	152.26	163.5	174.17	179.78	164.25	182.63	185.08	192.92	186.36	177.94	183.14	183.75	194.39
LOC100912618	161.208	160.38	143.81	159.4	128.69	127.64	166.57	153.82	158.24	177.87	181.46	147.69	140.8	149.51	162.79	175.4	128.04	199.45	187.22	157.75	185.8	165.24	175.27	183.17	189.38	173.24	164.39	167	138.91	167.09	158.47	163.97	164.37	158.99	147.1	148.54	146.01
Gabarapl2	160.95	112.94	118.79	176.69	142.73	145.52	151.92	180.35	138.92	183.14	141.37	102.9	109.84	188.52	173.71	150.32	126.11	167.03	199.1	195.55	185.89	221.87	196.41	256.88	198.72	185.37	199.55	159.68	123.19	141.67	144.8	146.81	159.68	145.93	127.1	141.36	153.83
Pitpna	160.699	119.19	130.77	181.09	138.28	118.25	138.97	169.71	126.39	149.71	128.4	113.85	102.57	163.97	190.83	130.44	138.1	194.83	169.14	181.65	175.46	218.38	194.33	181.35	145.43	172.19	194.86	176.6	174.09	171.65	179.52	171.95	166.87	170.89	157.43	172.96	175.05
Ptpn11	159.791	141.43	136.29	204.52	173.27	223.31	323.02	220.9	320.84	177.38	97.78	166.38	178.21	147.09	205.08	203.35	184.43	160.49	147.89	217.29	178.04	192.91	184.13	168.85	181.6	172.65	169.57	81.09	84.83	86.54	88.01	87.4	82.99	80.13	85.33	94.2	105.26
Prdx5	159.553	151.05	149.73	111.19	165.77	110.87	158.73	130.88	164.71	204.04	114.04	130.75	106.59	137.72	175.6	135.27	126.29	278.39	208.41	156.99	177.13	187.75	171.7	174.82	130.83	179.21	177.51	188.23	166.22	181.2	170.51	184.4	155.86	125.78	135.02	158.12	162.61
Fkbp8	159.524	202.62	157.61	135.05	133.52	136.77	176.38	129.1	187.54	170.21	177.95	153.01	139.41	115.9	171.44	142.67	116.74	206.8	188.16	137.06	172.94	142.12	145.75	150.72	165.53	138.94	139.66	178.43	175.62	209.28	168.3	176.19	168.48	172.36	151.87	157.2	151.55
Myl6	158.916	285.33	189.04	106.18	155.47	123.44	178.83	106.2	166.26	197.17	146.82	178.82	159.1	116.28	156	125.53	112.88	206.19	178.28	133.9	145.06	138.4	125.51	131.06	136.46	142.97	173.26	174.07	182.83	190.29	158.74	196.85	167.75	161.07	154.44	157.53	162.97
Npm1	158.228	124.7	140.56	148.41	171	163.99	191.76	154.12	117.46	193.41	141.3	122.8	122.69	177.4	171.58	128.55	165.49	152.2	179.77	195.27	170.03	206.36	162.25	223.92	169.65	162.04	172.62	156.53	140.11	131.54	133.89	143.55	164.77	154.93	137.6	155.25	148.7
Tmem59	157.779	114.77	128.27	158.43	182.22	145.97	156.35	147.56	144.39	169.81	115.16	112.45	101.71	146.26	153.16	132.71	120.81	160.18	172.13	182.99	169.75	199.86	168.28	220.9	177.94	150.9	175.44	160.57	151.02	157.69	168.69	178.52	180.57	171.36	152.98	168.7	181.54
Prkar1a	157.726	118.3	130.16	200.43	153.72	119.07	113.68	130.07	113.25	113.55	116.67	80.23	67.55	128.04	169.49	80.01	96.62	163.79	165.3	156.16	162.38	186.4	174.05	116.08	99.02	142.38	131.2	237.39	224.3	220.74	228.6	202.38	214.41	238.43	249.6	213.67	221.01
Rpl6	157.354	213.28	163.3	142.62	144.52	161.66	197.6	162.56	208.63	193.62	114.17	157.07	185.09	126.62	143.36	174.09	150.16	194.26	175.14	138.52	144.11	183.14	143.28	159.04	164.84	173.33	179.11	145.32	131.21	135.23	135.23	132.62	124.42	138.89	142.75	141.27	144.68
Sdcbp	157.139	119.71	119.27	186.6	164.76	156.96	139.65	156.11	117.69	150.2	178.79	95.47	94.55	164.53	175.79	133.88	126.3	148.11	166.26	182.1	164.73	182.52	160.76	199.75	153.96	161.09	176.95	162.4	148.7	163.51	153.45	175.71	171.54	209.9	162.65	161.92	170.74
Serf2	156.764	195.03	147.23	117.56	169.71	107.17	177.23	103.39	186.75	178.32	111.83	155.82	144.91	111.15	170.83	103.09	116.78	280.13	179.75	134.69	175.93	146.38	128.57	163.41	176.18	179.75	199.06	155.51	183.94	196.12	157.25	166.93	137.18	121.14	146.41	151.13	167.25
Atp6v1d	156.74	120.6	126.5	170.5	160.32	144.96	142.93	151.2	119.24	176.52	153.01	95.26	104.85	158.31	166.1	130.87	122.85	163.08	193.64	176.12	171.05	210.79	169.46	202.33	161.4	166.96	184.01	170.07	131.46	154.37	148.99	156.16	165.38	173.92	155.33	160.59	183.5
Fkbp1a	156.526	145.79	94.54	155.83	91.42	178.75	121.96	193.07	117.49	173.01	404.13	119.79	154.64	171.83	148.58	152.31	97.41	132.13	157.34	132.84	154.73	138.01	107.76	177.58	160.13	141.48	141.45	166.52	138.01	166.92	144.55	176.99	189.78	209.19	150.48	167.93	160.56
Got1	156.271	128.53	145.72	201.56	137.71	121.24	128.17	140.03	130.67	153.19	135.65	109.59	82.9	149.01	183.39	98.96	126.06	202.16	183.66	148.36	184.06	192.92	181.95	152.78	118.62	142.93	147.75	201.83	177.29	189.69	178.97	165.1	196.06	175.46	168.34	177.14	168.3
Ndufs2	156.087	124.92	128.12	155.71	133.31	117.75	135.93	126.1	167.84	146.42	123.82	115.88	97.65	139.45	167.6	125.39	122.67	199.24	193.81	162.21	175.75	192.94	172.73	162.54	158.26	167.94	175.58	175	177.29	185.59	167.78	184.82	179.08	159.47	152.6	171.56	176.38
Rpl32	155.766	129.42	121.86	105.76	112.61	123.89	186.27	136.33	244.8	155.43	121.99	136.22	165.89	104.73	111.8	170.3	123.7	192.91	188.23	160.61	142.79	215.04	214.29	254.83	246.04	234.24	230.61	125.27	99.91	118.93	113.63	149.11	127.23	131.43	113.94	153.64	143.89
Rnf14	155.263	91.46	119.56	207.61	143.13	139.93	124.26	175.32	107.73	158.2	157.56	106.03	100.82	166.63	168.27	140.22	107.81	131.27	186.06	194.59	197.13	186.11	193.43	218.43	168.89	157.12	146.73	163.45	132.96	150.31	158.72	148.48	185.54	182.11	166.24	151.92	155.43
Ndufb8	155.143	173.79	143.78	110.24	129.41	104.29	137.06	103.33	184.89	214.91	153.06	181.42	141.15	137.61	155.34	94.11	124.64	270.81	201.21	176.42	213.18	171.78	111.82	108.3	175.35	203.47	234.3	160.59	142.95	163.15	128.07	124.05	145.64	128.48	134.32	149.88	152.36
Rpl13	155.139	170.32	139.39	111.97	113.95	131.43	180.59	129.79	261.74	162.98	127.64	160.47	195.89	105.47	138.65	208.18	107.24	194.23	151.64	137.79	132.94	156.47	166.92	165.73	230.6	172.04	199.52	141.67	141.38	147.42	144.12	139.01	135.84	151.65	122.2	139.66	168.49
Rps24	154.543	152.78	141.41	120.45	140.78	160.72	236.03	156.4	220.09	173.2	121.56	160.02	160.88	137.33	152.86	183.77	145.92	153.27	163.73	170.88	150.9	177.82	156.19	238.04	249.49	183.93	228.49	102.54	96.6	100.69	104.97	113.8	126.53	123.88	105.64	123.92	128.03
Nefm	154.451	114.44	135.94	135.67	141.77	113.84	169.81	138.33	137.76	128.19	90.9	112.17	92.92	139	215.11	98.29	206.95	223.91	127.69	167.85	179.98	141.68	152.56	105.48	78.83	129.31	154.62	184.64	190.01	198.56	278.29	191.4	169.83	146.18	187.4	186.85	194.06
Hnrnpa1	154.073	144.32	138.12	140.99	153.72	161.4	180.74	129.4	151.02	113.74	97.87	100.32	82.99	146.4	161.69	97.32	147.88	180.88	171.08	172.42	157.13	179.13	157.16	145.41	117.02	158.8	169.76	197.7	192.7	189.73	171.13	186.76	165.96	168.47	171.09	162.67	183.72
Psat1	154.029	84.67	75.08	174.64	144.64	124.51	187.38	167.51	255.42	124.62	77.7	94.85	104.81	166.28	213.76	76.74	79.06	154.15	140.97	212.23	166.65	211.89	175.31	219.02	204.34	167.28	192.31	138.7	164.17	138.98	151.27	190.79	145.22	133.31	138.36	159.73	188.69
Rps5	153.664	208.8	151.92	112.35	139.27	126.09	162.34	114.83	202.2	219.04	157.02	189.37	195.64	148.12	173.27	163.79	138.07	227.37	205.67	157.88	182.57	141.81	126.86	112.74	189.75	168.53	204.11	137.47	125.3	124.15	98.83	103.67	126.82	122.85	118.33	119.13	135.95
Npc2	152.703	213.33	198.85	180.26	206.66	185.66	277.04	168.26	320.5	132.07	91.96	138.13	111.38	110.11	137.71	114.53	152.18	192.23	141.15	158.72	142.57	162.04	133.97	159.36	149.38	142.59	141.5	126.52	147.6	132.11	109.36	148.35	118.74	110.02	106.45	115.49	120.53
Sv2a	152.628	127.93	148.44	180.17	131.58	132.38	140.94	151.25	145.95	144.47	90.32	107.55	84.16	133.09	154.65	141.74	115.77	160.09	160.03	150.32	168.86	151.92	153.9	141.71	128.18	130.67	122.84	208.46	176.71	194.55	180.15	187.68	207.93	190.41	187.98	184.42	177.42
Arf1	152.179	126.09	125.67	167.67	148.06	135.67	103.42	134.77	121.39	130.56	176.71	88.95	72.83	132.29	139.26	101.26	99.63	175.34	187.42	170.35	165.57	189.39	152.88	148.53	144.53	155.01	153.92	184.4	162.75	202.42	183.72	176.23	180.15	214.88	171.8	183.06	171.87
Gstm1	151.457	109.68	124.5	114.31	110.73	121.37	144.08	92.56	154.56	157.27	161.94	100	97.45	146.32	149.42	89.04	110.06	247.61	206.85	212.89	212.91	187.64	175.41	159.26	184.17	238.01	226.96	151.01	173.7	161.81	138.45	142.5	105.46	147.51	137.95	138.25	120.82
Tcf25	151.109	139.62	148.95	178.37	122.45	125.37	136.5	157.24	139.65	150.69	155.78	116.04	112.28	142.59	157.28	165.65	123.17	166.83	175.45	141.23	182.82	155.56	167.34	135.65	141.66	145.78	125.34	176.37	153.11	175.09	166.07	150.03	177.96	173.81	158.13	156.82	143.24
Rpl12	151.108	200.94	166.26	143.73	131.31	164.39	235.45	130.86	216.18	153.93	102.11	201.75	197.74	110.37	121.78	84.05	77.71	216.31	206.85	188.95	185.65	173.41	125.48	256.89	299.61	259.81	295.58	78.43	74.56	81.22	71.18	87.14	83.62	65.94	62	89.93	98.77
Resp18	151.035	145.32	187.67	140.95	132.87	139.43	148.2	116.56	145.1	216.31	140.7	157.36	99.72	140.67	145.75	172.63	114.33	166.16	263.29	140.83	187.59	140.95	147.23	145.72	126.44	142.4	102.44	203.63	113.83	160.32	154.14	112.36	193.07	163.23	160.07	158.65	111.35
Clta	150.618	163.48	141.42	118.16	154.84	132	175.53	136.17	181.94	161.24	142.22	126.2	130.85	129.97	163.03	125.56	124.43	188.57	167.56	129.64	153.11	161.71	157.27	136.21	129.1	142.66	153.6	171.96	156.16	179.14	168.39	165.03	137.39	159.32	151.18	156.23	150.97
Micos10	150.091	136.7	136.34	120.1	121.21	109.51	151.42	97.36	159.12	153.19	118.71	150.13	142.95	132.83	146.07	126.79	117.49	243.99	224.13	177.22	174.88	207.06	156.11	187.92	157.73	193.43	208.53	147.32	124.54	159.92	136.94	145.75	118.91	122.43	106.14	146.03	144.39
Sult4a1	149.887	142.03	134.8	165.14	114.25	113.82	129.51	152.29	133.87	153.85	151.32	115.59	99.16	137.48	162.25	141.99	113.93	204.89	196.7	149.24	192.63	162.96	177.63	141.19	151.05	156.12	151.35	183.7	132.32	170.08	170.53	143.08	161.02	159.86	146.81	144.38	139.12
Serinc3	149.313	88.19	105.52	174.4	139.31	115.06	134.92	131.45	121.89	140.05	94.19	87.76	86.04	148.4	163.14	120.05	101.27	143.82	154.43	193.35	159.99	189.74	192.74	176.7	147.77	151.94	158.02	165.4	165.42	166.63	171.6	176.42	184.78	179.74	176.13	184.68	184.33
Myl12b	148.579	146.53	151.95	175.82	144.24	132.24	138.13	132.17	129	180.34	193.23	134.43	120.69	141.03	156.6	141.58	108.43	176.07	168.84	167.04	181.05	145.57	160.75	168.56	184.3	152.09	164.37	125.04	127.98	150.48	136.76	141.73	146.14	141.73	122.91	132.97	128.07
Mlf2	148.428	150.51	140.85	147.59	118.22	118.48	136.53	135.04	152.51	167.13	222.23	131.93	126.87	128.45	134.08	130.13	101.64	181.45	173.44	138.79	164.48	160.95	149.21	162.87	177.25	163.13	166.69	152.15	136.48	156.01	131.99	167.97	151.66	144.93	120.75	148.38	152.65
Itih3	148.248	74.73	66.66	207.4	158.99	150.59	193.16	121.32	142.44	178.4	57.9	88.05	70.22	109.96	159.86	107.07	85.34	183.7	199.2	169.59	192.98	171.61	173.71	156.71	119.15	146.14	135.57	185.24	173	177.95	159.29	152.32	156.78	194.79	194.22	170.98	151.9
Selenof	147.594	101.03	110.35	152.5	153.24	134	125.65	143.43	136.41	165.12	138.22	106.16	101.17	140.7	141.97	135.18	109.94	169.32	188.77	164.28	160.08	184.57	168.13	212.51	172.49	171.6	189.27	135.76	135.47	153.75	143.57	164.63	146.03	152.52	130.57	139.68	135.31
Cox7a2l	147.559	138.06	129.99	115.72	123.91	121.13	164.64	124.73	125.36	178.51	139.48	114.51	116.59	144.34	155.73	124.8	118.85	193.47	193.14	162.22	186.57	185.45	159.04	210.87	186.91	176.84	198.08	146.65	125.98	134.8	122.11	138.33	152.63	131.16	124.42	123.28	123.81
Paip2	147.52	108.25	121.62	164.09	142.45	134.84	139.03	153.88	122.77	153	111.54	106.97	96.99	168.07	155.78	144.33	127.84	138.36	172.86	189.49	175.05	190.02	175.86	233.2	179.63	162.23	179.03	130.69	130.38	125.67	131.96	131	172.18	126.57	132.44	138.42	144.24
Slc25a5	146.609	91.32	117.32	164	142.07	110.34	103.97	127.09	113.73	140.51	133.74	75.84	75.21	131.93	155.89	81.4	99.44	193.43	161	157.13	176.9	182.77	157.47	131	117.11	132.01	139.06	174.76	179.31	197.62	185.13	190.77	192.32	197.01	180.32	178.93	190.06
Rtn4	146.311	84.54	100.32	175.55	138.36	105	105.12	128.58	98.86	119.43	80.19	88.84	76.27	149.98	166.39	102.5	121.18	122.02	141.91	173.65	150.15	193.29	170.73	186.73	130.02	135.79	146.99	177.26	186.22	168.72	179.07	197.46	208.45	166.13	194.53	196.25	200.7
Mapk3	145.787	135.25	120.46	128.91	107.08	126.64	129.97	112.07	172.9	142.07	160.52	137.23	124.2	121.47	146.87	180.08	126.35	151.82	148.16	145.6	144.47	153.47	159.2	160.8	189.72	157.87	153.49	148.71	174.65	158.74	155.4	156.39	152.84	136.69	135.85	147.71	144.68
Ctxn1	145.767	132.74	75.34	93.51	87.36	146.84	119.74	88.13	172.69	145.17	354.85	116.3	117.23	95.57	126.69	163.57	116.73	267.2	190.43	150.13	136.87	136.92	134.08	197.16	201.93	207.62	214.25	127.79	130.26	142.1	96.44	115.12	136.23	165.19	101.07	135.59	108.79
Fis1	145.456	180.46	143.78	114.19	117.97	126.68	179.53	114.67	223.04	166.54	104.53	171.62	171.01	107.73	147.74	149.37	126.36	232.36	170.42	139.29	154.58	157.29	147.2	160.29	196.62	156.68	179.76	120.54	117.46	135.7	123.69	134.2	112.04	109.12	90.81	114.42	138.72
Rps27	144.924	234.07	204.61	90.47	123.26	103.95	131.73	59.35	131.25	221.73	207.77	233.3	269.36	220.37	128.09	41.51	190.67	361.5	274.95	143	256.94	88.53	61.02	65.08	63.84	183.56	200.38	131.35	130.72	157.21	107.53	57.18	67.09	57.85	58.34	75.45	84.25
Cd63	144.889	134.73	146.3	123.35	219.77	109.48	159.67	110.35	174.33	190.11	110.61	127.72	88.03	104.96	124.83	95.13	90.25	204.33	167.09	165.93	165.18	178.61	138.27	168.83	142.71	158.17	181.83	140.25	155.74	147.18	126.59	174.31	137.66	136.55	129.45	145.32	142.4
Pink1	144.791	133.25	110.67	135.66	119.56	115.44	162.06	104.06	205.89	146.83	96.27	128.93	133.22	107.63	151.45	144.07	118.12	218.06	177.86	158.67	164.31	178.95	177.67	139.94	185.09	176.52	169.2	132.92	139.54	149.12	138.17	128.95	114.98	118.76	131.79	143.08	155.77
Prdx6	144.765	68.61	73.8	140.35	154.64	129.79	166.35	105.94	134.04	155.28	146.11	70.8	75.11	143.05	145.14	84.81	86.8	204.16	172.34	175.06	178.62	193.98	152.52	197.27	164.95	186.58	196.77	145.74	164.96	151.85	139.76	150.02	137.59	147.52	147.41	162.9	160.93
Mapk8ip1	144.293	149.69	131.94	138.62	103.88	105.15	127	113.15	134.5	131.02	140.62	158.46	132.46	111.61	146.27	137.74	108.76	172.56	157.41	125.79	144.89	163.92	160.08	135.75	143.43	143.63	138.1	162.46	170.1	179.63	163.45	162.67	159.09	156.84	147.85	164.5	171.52
Dnm1	144.075	137.97	132.32	161.91	121.16	131.99	111.76	119.16	102.83	91.97	164.34	70.94	55.44	106.64	165.71	79.88	91.58	141.16	120.91	117.1	131.18	149.08	157.57	80.52	61.51	90.77	81.36	228.1	214.52	245.49	218.17	210.85	239.21	253.21	213.21	200.24	186.95
Iscu	143.582	141.87	109.22	103.51	122.96	102.05	136.33	107.77	145.31	150.9	101.66	126.8	110.27	112.08	151.4	129.18	104.13	236.16	209.99	162.28	179.66	181.43	159.7	160.41	169.81	184.77	171.29	153.3	140.64	141.42	152.36	146.53	138.25	137.51	123.75	129.94	134.3
Calb2	142.935	145.92	133.89	174.47	144.65	136.89	156.63	141.61	100.65	206.51	48	121.98	75.62	164.84	206.1	172.4	116.78	117.82	258.82	113.25	168.82	111.08	98.66	104.59	87.79	143.53	77.04	198.31	102.03	152.43	127.94	126.26	233.48	194.92	204.8	162.63	114.53
Scoc	142.919	78.27	100.73	180.18	132.5	122.53	122.36	159.49	79.05	167.35	126.83	89.93	78.24	163.79	159.02	139.29	91.23	92.89	167.13	192.07	162.6	194.43	171.88	282.9	194.45	168.52	159.05	133.21	102.78	107.7	133.57	137.97	178.45	149	140.44	139.03	146.24
Got2	142.603	127.07	135.12	141.16	123.24	121.43	157.37	149.45	146.08	149.39	131.08	127.14	102.76	118.04	152.16	147.5	118.33	153.05	144.97	138.34	154.04	149.2	143.91	121.52	111.81	127.58	113.22	180.93	156.28	171.76	157.18	167.25	170.94	153.26	155.14	158.45	157.56
Cyc1	142.137	126.5	122.86	127.4	134.7	112.6	118.93	102.58	153.1	142.78	140.56	111.91	98.62	115.62	135.28	133.83	102.43	211.71	181.85	134.73	152.07	149.67	150.51	144.34	141.63	154.65	138.85	161.23	149.11	170.47	163.28	175.69	162.6	149.01	145.28	149.45	151.11
Cd59	142.014	125.21	134.26	164.97	182.11	120.3	135.71	127.67	128.31	154.33	94.43	100.92	86.36	144.97	127.79	130.02	128.37	152.37	169.54	162.52	181.44	186.73	164.61	176.64	137.79	167.53	166.37	135.26	133.52	130.37	158.3	130.77	142.77	140.82	140.16	122.73	126.54
Uqcr10	141.989	198.83	163.54	104.81	150.7	113.75	108.08	78.66	160.23	146.92	173.58	181.35	135.2	127.76	136.14	67.13	104.3	286.81	212.29	108.39	181.66	122.39	109.06	105.55	116.05	173.15	185.52	148.2	131.83	184.08	158.3	137.13	116.75	111.59	120.2	130.85	120.82
Atf4	141.625	115.15	135.79	143.11	127.57	113.42	138.99	157.93	149.27	161.07	122.72	107.47	105.6	142.5	147.36	163.16	126.28	189.43	185.15	164.36	172.52	160.68	142.8	187.21	171.64	155.47	176.76	138.64	119.53	131.1	134.96	129.21	128.89	115.51	112.23	120.21	104.81
Cplx2	141.341	164.74	171.75	122.24	104.83	147.93	110.81	85.81	97.04	97.98	228.94	111.86	81.33	120.18	169.88	102.71	102.91	144.67	163.01	139.19	151.39	164.81	195.03	110.26	96.77	147.06	104.72	183.25	150.49	217.88	160.86	123.21	173.37	187.52	165.12	151.7	137.03
Ttyh1	141.309	43.69	60.64	188.52	129.06	108.91	106.47	114.64	94.66	178.29	138.68	53.04	62.56	180.59	164.83	85.1	88.76	151.87	173.8	141.89	149.67	182.45	153.56	182.39	143.97	160.31	159.55	157.39	163.4	172.97	165.28	156.11	161.98	182.56	178.03	176.79	174.72
AC113785.2	141.258	278.88	202.51	99.18	156.82	206.88	488.76	155.67	114.96	132.5	196.27	104.47	159.93	169.26	275.42	89.19	214.64	118.04	119.17	123.64	157.98	28.58	48.06	9.09	27.16	99.51	138.81	144.6	142.63	131.35	188.87	92.13	70.54	89.1	134.29	85.22	91.18
Saraf	141.207	105.65	118.05	135.28	131.57	121.68	132	120.13	153.02	126.61	100.49	96.4	80.52	118.67	142.06	118.27	111.16	137.48	145.64	132.43	143.02	167.31	140.66	135.7	120.7	131.97	123.25	188.1	173.59	182.48	163.57	189.84	188.13	184.33	174.17	172.56	176.98
Hsp90b1	141.135	132.94	140.64	157.43	206.2	142.04	169	158.74	150.55	133.88	91.25	82.35	73.6	126.61	174.38	101.8	118.13	110.82	116.31	150.03	131.75	146.58	140.23	113.92	85.81	105.12	103.5	168.61	171.45	160.95	167.27	176.56	180.08	176.33	165.86	171.58	178.56
Tpi1	141.092	94.77	102.22	140.46	119.77	114.19	125.41	141.04	152.98	145.69	99.1	80.77	64.71	108.46	139.94	148.57	95.5	151.04	141.99	152.76	140.79	198.21	208.97	162.48	137.85	139.56	126.38	168.49	140.98	152.14	150.9	180.19	171.44	182.72	160.03	183.31	155.51
Atp5f1d	141.031	161.01	137.85	116.32	134.06	107.65	153.58	103.6	176.24	155.38	132.02	148.63	120.91	95.66	133.53	117.12	101.82	219.79	172.8	110.61	155.96	129.11	143.85	108.52	137.57	130.89	139.18	175.66	161.53	172.23	151.64	162.15	149.78	140.06	131.19	142.44	146.77
Atp6v0b	140.899	124.72	118.21	142.57	134.16	121.97	127.11	133.31	141.94	151.82	132.65	104.19	109.13	131.37	120.64	120.36	87.65	176.7	179.6	136.85	157.03	171.96	160.67	153.48	138.29	152.66	140.38	157.74	132.82	165.76	151.96	146.75	151.49	165.49	135.11	151.22	144.6
Pcbp2	140.141	117.61	121.01	148.5	127.01	123.36	126.47	127.15	151.37	116.41	100.28	89.45	93.51	127.3	140.28	109.63	112.74	151.59	147.68	157.71	167.01	165.95	157.47	130.35	146.74	144.54	153.18	159.16	160.68	166.57	147.09	160.91	164.46	166.96	151.2	153.87	159.86
Apbb1	140.126	154.35	129.84	130.54	110.62	114.7	138.31	119.59	195.51	128.25	120.38	115.68	113.75	96.24	154.21	144.69	112.49	144.51	135.66	115.85	133.12	136.61	144.49	112.53	119.97	112.91	114.59	184.64	177.68	188.07	175.66	182.91	163.07	159.76	154.06	157.7	151.61
Dnajb2	139.801	143.99	127.09	109.83	126.28	114.19	171	114.2	198.24	168.93	94.34	152.49	149.89	126.21	182.7	156.56	158.71	172.49	151.72	145.21	161.99	151.56	140.68	133.92	145.94	148.2	165.1	121.13	134.34	133.18	123.87	131.77	111.82	109.39	115.51	113.58	126.79
Gsn	139.527	102.68	82.96	88.92	97.17	88.44	130.23	80.98	181.25	88.52	43.45	88.7	76.11	67.18	124.45	93.41	95.89	135.42	92.91	118.65	94.81	128.11	125.4	87.09	107.42	93.9	105.2	232.16	322.27	243.91	209.01	340.09	243.37	161.99	198.42	208.88	243.63
Ppp2r1a	139.348	127.88	128.6	163.57	122.06	120.44	109.86	126.69	118.97	115.78	154.69	99.47	86.02	123.67	138.34	113.74	94.2	138.29	158.28	122.26	161.96	142.34	157.67	100.38	105.09	109.87	98.27	194.39	163.46	199.91	174.22	167.15	187.58	192.72	174.2	169.27	155.25
Plekhb2	138.788	102.28	115.94	189.36	141.54	118.9	109.71	151.57	102.08	130.37	130.87	96.22	85.65	141.3	150.03	117.51	103.24	131.94	151.22	164.26	173.83	170.61	158.03	151.86	125.6	134.8	134.37	163	128.33	148.35	147.07	140.41	168.06	166.61	155.12	143.7	152.62
Canx	138.761	76.89	99.44	173.77	148.42	110.05	116.9	143.44	94.17	129.28	95.13	81.24	74.78	145.42	147.18	111.27	95.28	100.02	137.08	162.35	139.88	163.86	148.74	207.07	142.66	139.7	134.18	161.55	151.31	150.26	153.84	174.83	202.53	171.87	168.06	170.27	172.67
Ermn	137.599	60.58	61.82	137.97	98.49	109.15	140.78	124.12	131.83	90.63	29.26	66.27	63.24	140.54	197.26	99.4	124.64	108.43	109.58	218.73	133.08	193.22	165.06	215.06	170.9	149.56	156.93	142.32	200.37	154.11	161.45	193.16	156.6	117.27	152.07	176.99	202.7
LOC100362366	137.383	136.47	121.53	97.48	115.87	145.67	180.99	121.82	212.63	161.84	115.96	132.25	181.79	119.71	122.61	143.92	129.86	189.56	149	147.29	126.03	167.53	144.42	179.03	219.17	158.44	206.38	98.29	107.11	109.46	89.89	110.76	92.78	102.6	81.71	115.19	110.74
Rpl31	137.221	168.41	126.37	101.63	90.6	137.34	161.41	120.36	197.79	159.84	115.19	168.23	209.85	103.14	106.85	147.14	117.56	185.19	161.49	138.89	121.51	167	124.79	165.23	169.4	186.67	210.66	108.16	103.33	111.72	105.07	117.17	98.67	96.74	87.59	126.67	122.28
Serpine2	137.18	49.21	58.99	156.52	153.51	90.48	127.47	79.63	93.94	129.05	66.9	66.14	54.03	132.65	167.34	65.44	69.24	175.27	150.44	173.01	150.58	187.91	166.42	167.06	129.81	146.6	155.85	161.41	176.69	182.55	176.47	190.87	178.34	179.65	173.42	178.84	176.74
Ghitm	137.158	86.62	98.91	172.89	154.99	106.11	110.27	113.74	109.63	116.93	97.81	62.72	50.19	117.48	146.66	70.93	101.94	167.89	156.4	149.68	144.92	174.43	155.55	134.56	98.16	128.64	138.97	174.38	179.27	191.21	182.92	177.45	161.87	166.61	182.52	176.49	177.95
Klk6	136.837	156.64	122.8	98.31	89.78	114.78	180.78	114.12	251.88	122.68	42.44	134.35	118.32	92.82	144.58	124.78	141.38	131.69	111.63	103.21	88.61	153	136.01	109.47	149.03	114.05	114.03	155.38	232.91	180.49	178.53	210.5	136.78	110.54	139.97	150.69	169.18
Stxbp1	136.327	89.98	108.28	186.88	106.2	101.06	102.07	127.58	80.31	85.64	80.56	59.03	48.65	106.78	170.01	68.35	85.43	147.1	151.95	156.74	173.82	153.32	182.89	101.25	88.09	120.2	102.45	213.67	177.02	208.44	205.67	154.02	199.46	217.1	214.3	173.82	159.64
Map1lc3a	136.088	157.64	154.07	132.28	121.27	91.13	117.61	104.97	130.73	170.4	150.3	148.82	118.77	115.97	124.25	153.98	97.97	192.41	164.02	115.42	153.5	140.6	141.69	138.61	137.99	146.52	134.97	148.59	124.59	157.48	130.28	140.15	139.14	131.28	129.68	126.56	115.54
Pfkm	135.903	93.43	103.04	164.47	127.04	107.34	124.51	113.71	117.97	115.15	110.91	77.92	64.82	113.24	163.9	78.44	88.81	178	159.27	126.79	145.81	151.7	147.43	103.8	89.72	110.42	114.6	179.81	173.16	195.15	176.56	164.35	172.94	193.28	187.31	176.72	180.97
Mpc1	135.716	86.05	79.22	147.36	118.87	109.51	127.69	125.08	109.52	154.78	111.36	90.2	84.03	141.59	128.59	116.02	109.19	174.1	153.5	169.09	146.65	195.19	142.52	263.56	181.23	180.66	183.83	104.28	122.59	125.42	118.54	124.96	133.18	128.14	105.18	141.01	153.09
Psmb4	135.646	120.65	130.61	121.9	117.35	116.04	136.36	97.31	145.37	153.07	128.22	111.85	118.92	121.68	137.44	103.42	95.94	193.79	168.39	140.55	168.58	155.03	137.39	130.79	126.35	129.72	145.11	150.72	157.9	156.01	151.12	156.68	132.68	141.86	128.84	127.88	127.72
AABR07044711.1	135.612	136.03	130.19	128.34	105.8	117.53	161.34	131.69	160.84	170.14	147.18	144.3	126.25	114.04	143.36	182.09	111.59	140.47	133.53	125.81	146.32	140.57	145.41	147.1	130.97	126.02	116.92	137.53	130.49	131.32	123.85	156.3	148.11	129.23	122.11	121.87	117.41
Aco2	135.452	114.41	110.56	137.79	125.43	114.28	135.74	119.21	145.05	132.01	124.72	104.42	89.68	117.36	149.5	122.09	102.62	158.59	140.99	129.56	142.48	140.29	140.28	107.6	110.77	113.91	109.59	167.62	164.96	174.01	160.95	162.92	166.34	166.53	147.9	163.56	162.57
Ndufa13	135.38	175.3	127.76	97.55	128.46	105.29	138.78	88.4	191.87	156.13	125.38	155.01	138.69	112.11	125.14	101.28	103.96	237	167.64	106.77	151.7	132.44	138.25	135.56	100.49	168.43	147.85	131.48	138.86	164.33	155.53	133.5	119.42	112.65	99.37	130.64	130.65
Brsk1	135.249	174.41	133.13	127.09	94.57	110.12	134.49	123.6	149.05	117.16	139.7	151.47	134.5	109.33	141.09	153.68	130.76	202.79	160.85	134.88	156.83	147.82	162.32	134.29	135.59	134.94	137.37	132.97	118.4	141.04	128.44	128.33	124.99	117.48	108.52	114.83	122.13
Sept8	135.083	119.91	109.78	117.17	100.34	132.9	152.92	126.48	180.97	115.82	105.65	101.88	92.29	107.95	147.65	125.02	120.31	128.09	119.51	137.46	132.36	137.64	138.04	125.27	134.4	122.87	119.06	153.24	178.55	179.27	169.8	175.86	154.01	140.93	150.09	152.43	157.05
AABR07031491.2	134.501	132.62	117.23	135.01	93.09	115.26	115.39	116.67	111.19	115.79	137.5	95.49	101.97	125.68	124.1	142.19	113.86	113.77	118.22	157.85	133.64	155.88	144.3	162.18	169.54	137.34	152.38	146.24	164.03	156.27	158.55	149.02	140.84	151.08	136.67	144.21	156.97
Ubc	134.385	103.6	95.22	136.72	92.52	167.98	160.48	184.02	199.57	101.34	60.73	78.07	70.06	74.72	124.38	212.65	83.13	77.72	93.72	106.86	71.49	154.38	201.08	151.64	152.17	87.95	74.72	123.15	124.25	95.8	125.46	220.49	228.72	224.11	173.52	206.63	198.81
Uqcr11	134.371	180.71	122.25	86.28	119.92	97.83	131.86	65.71	162.81	154.69	198.12	160.2	170.95	108.37	156.61	76.99	115.95	321.29	176.53	114.85	178.21	97.12	78.24	93.1	109.67	153.6	200.13	128.55	134.24	177.41	130.19	92.5	108.73	95.54	88.51	117.1	132.59
Eif1b	134.156	130.5	110.18	127.84	109.45	101.03	138.87	121.21	141.37	159.85	115.01	127.08	130.98	142.18	150.05	155.23	132.3	143.02	150.5	159.14	150.16	157.8	140.47	155.39	148.29	147.15	158.05	128.14	115.47	122.37	139.45	129.18	119.05	118.02	115.46	121.08	118.28
Rps3a	133.933	144.88	121.3	104.03	113.39	116.07	162.61	120.67	167.04	187.64	123.7	144.83	159.33	132.41	152.74	136.3	127.31	148.94	151.37	168.71	149.71	170.24	136.26	173.24	183.02	167.61	198.09	87.93	94.14	96.96	90.06	107.41	98.62	82.91	85	108.78	108.33
Ppp1ca	133.925	135.5	113.72	126.57	113.15	121.57	140.11	122.17	148.64	141.03	154.17	127.78	118.7	121.05	133.39	137.05	97.92	168.21	153.31	143.57	145.33	144.5	129.68	144.79	140.19	141.93	133.99	143.64	126.83	136.14	131.3	138.34	135.11	127.25	117.87	131.62	135.17
Rab6a	133.786	70.22	85.87	193.22	109.16	114.5	104.98	172.22	75	129.8	135.94	76.95	87.93	163.55	135.65	129.13	83.69	90.16	139.03	168.06	144.68	168.19	160.31	239.97	174.21	145.93	132.11	128.45	110.81	113.64	120.36	132.5	173.22	157.69	154.06	148.06	147.06
Cltb	133.576	156.19	137.11	99.91	123.4	96.76	158.25	98.23	162.24	158.44	96.97	139.12	112.31	110.02	135.51	111.38	101.49	194.09	165.93	126.62	147.98	124.9	128.6	120.75	109.16	150.03	154.89	169.14	130.03	153.32	142.33	139.69	146.9	123.57	116.47	135.94	131.08
Eid1	133.35	80.56	77.44	121.21	106.93	107.05	123.73	114.8	86.21	149.51	136.41	85.84	96.14	143.26	172.78	94.66	84.47	114.03	156.01	191.68	148.38	194.93	156.37	264.72	197.06	165.01	165.29	116.25	118.43	111.39	100.04	137.15	151.67	125.27	129.24	125.47	151.2
Tmbim6	133.328	114.36	104.37	135.13	122.64	102.11	122.08	95.34	130.54	130.9	94.09	103.9	83.49	110.86	150.36	80.68	86.2	159.14	149.47	113.71	143.97	120.71	113.44	104.71	126.67	112.78	113.52	165.56	213.52	203.87	167.56	191.91	159.87	145.7	176.24	176.35	174.06
Ndufb4	133.228	125.64	109.03	115.75	129.73	100.48	129.59	99.36	119.91	181.85	118.96	104.81	117.44	153.94	135.71	88.06	114.44	201.2	185.9	142.18	154.06	156.22	124.03	142.98	130.68	173.81	179.15	137.27	109.04	131.05	124.52	128.33	127.59	120.52	116.75	133.72	132.49
Wbp2	133.176	140.46	128.82	166.75	141.27	122.93	118.11	94.85	118.16	114.71	147.17	90.59	70.73	120.48	146.66	63.2	111.89	193.47	188.28	136.65	174.87	142.46	148.28	107	120.38	131.32	132.32	130.32	155.27	169.78	150.37	140.08	136.27	132.35	136.31	134.27	137.52
Pgrmc1	133.119	104.16	133.6	135.49	115.72	131.92	136.31	135.81	84.34	185.45	147.97	109.84	90.7	133.26	142	122.56	89.98	91.51	175.52	149.43	147.92	163.79	153.5	191	139.97	127.99	110.68	142.78	105.07	117.34	112.38	125.28	167.26	179.28	143.4	127.64	121.44
Nme2	132.902	158.66	132.26	93.98	136.04	117.01	157.93	86.17	152.27	170.31	158.8	126.5	106.15	111.42	134.11	95.15	105.9	211.66	167.86	126.46	159.18	117.43	100.35	122.44	86.59	109.91	125.35	148.11	147.95	175.75	151.2	144	144.66	124.94	112.57	138	127.39
Nptn	132.774	110.85	104.62	186.5	117.48	133.74	117.81	186.47	77.09	142.18	161.07	88.32	96.12	156.8	129.78	125.3	86.95	98.55	153.08	156.1	154.21	156.51	138.66	200.37	150.13	135.21	129.16	122.73	92.03	122.37	126.02	115.04	166.67	163.09	130.06	131.17	117.62
Cmtm5	132.645	87.41	73.68	86.09	80.13	101.38	123.11	92.85	178.93	107.06	65.33	100.66	97.92	90.98	110.85	103.45	85.54	178.54	151.38	137.34	139.85	157.67	156.42	152.41	224.26	180.32	185.31	138.12	183.41	174.18	158.67	161.05	130.23	123.97	132.64	155.04	169.04
Atp6ap1	132.281	99.29	123.33	167.2	140.76	127.77	148.33	138.67	127.6	137.76	136.06	82.91	78.12	135.08	147.79	108.43	104.04	123.35	145.18	152.14	154.23	144.05	155.39	134.7	133.01	126.9	121.93	142.33	128.87	140.58	147.49	126.49	150.95	150.36	120.23	134.95	125.85
AC141489.1	131.865	198.05	129.23	83.04	94.7	81.73	119.25	52.6	145.75	160.47	159.7	207.89	227.79	172.19	145.02	46.46	129.65	273.9	201.27	124.49	183.91	110.33	63.74	95.53	86.92	161.21	182.97	132.48	153.16	159.32	111.21	85.52	90.84	73	82.48	88.7	132.63
Arpc2	131.49	123.09	110.69	130.6	123.13	113.15	122.15	120.98	108.23	147.54	161.38	108.69	87.71	127.73	128.35	115.74	104.28	145.08	144.95	152.9	141.36	167.45	146.94	180.86	146.57	156.64	169.64	123.92	114.7	120.9	116.27	137.23	125.36	129.67	118.97	128.59	132.21
Stx1b	131.419	132.63	143.4	138.61	105.78	111.97	136.02	125.77	121.95	129.19	136.53	138.16	107.86	121.48	158.78	146.79	126.62	146.37	136.74	144.62	172.35	142.27	158.09	105.91	125.32	147.9	135.33	136.51	124.47	130.35	135.11	118.83	137.04	119.86	109.64	112.08	110.75
LOC498555	130.732	202.09	132.26	87.41	84.52	125.93	153.75	94.55	204.12	151.81	114.12	148.37	178.03	97.64	137.34	78.03	117.42	191.24	136.97	118.03	118.96	129.99	102.39	129.58	146.7	179.3	191.07	116.15	109.13	122.82	111.83	106.86	119.4	121.63	97.98	124.05	124.89
Nudt3	130.303	130.2	106.87	111.73	104.27	113.79	129.46	105.31	148.12	129.76	119.68	124.22	117.28	116.53	129.63	114.42	104.98	196.76	172.68	136.15	158.69	135.39	136.94	155.61	174.23	170.14	178.57	116.76	123.15	140.72	119.2	111.3	98.78	114.5	108.55	115.14	121.39
Rab11b	130.254	128.93	116.85	129.1	108.71	106.66	120.14	114.71	125.09	138.37	147.34	116.95	106.59	114.47	134.99	133.59	92.36	161.02	142.71	120.02	140.3	142.57	149.68	131.35	145.87	126.9	141.2	138.74	127.6	147.17	146.97	139.8	136.07	134.3	121.43	129.49	131.09
Anp32b	129.751	169.64	137.5	96.4	129.18	132.24	257.42	139.25	188.26	118.57	81.64	113.3	135.99	114.03	171.98	106.23	215.86	163.26	110.77	160.63	129.94	129.68	114.58	108.3	109.64	148.85	191.34	90.59	116.46	105.12	104.89	118.3	81.2	78.89	92.75	103.22	105.12
RGD1562987	129.489	100.19	101.69	117.21	112.87	118.07	137.31	119.59	119.42	134.73	103.58	98.19	90.08	143.73	136.43	123.58	95.59	126.77	145.14	161.67	125.49	181.64	149.16	202.63	171.55	149.52	175.67	112.17	104.6	114.34	112.03	138	144.07	124.19	108.85	123.49	138.38
Uqcrc1	129.253	121.42	117.8	129.77	110.84	91.37	118.28	99.43	137.27	118.71	99.03	90.6	73.55	94.24	140.96	94.18	84.13	189.16	149.89	113.37	153.09	123.24	147.16	103.07	97.9	112.43	115.49	163.68	157.49	174.17	165.08	169.44	169.78	158.49	159.58	155.66	153.36
AC128960.1	128.995	134.44	124.62	103.22	118.33	133.99	125.29	104.06	206.26	156.83	98.4	130.99	147.43	109.22	110.53	91.26	119.92	204.65	160.6	132.56	127.78	154.28	121.4	145.87	146.7	176.56	211.05	100.34	110.91	132.37	93.83	111.63	86.9	92.31	101.12	111.64	106.54
Rpl37a	128.747	224.55	151.07	77.79	101.25	91.98	135.58	52.08	141.28	187.47	151.86	237.72	239.93	118.57	139.86	50.91	131.25	326.75	198.72	137.73	198.84	96.32	64.47	68.94	79.26	156.5	186.15	108.04	118.03	135.44	98.18	70.52	58.26	56.88	71.22	80.38	91.12
Prdx1	128.429	76	74.92	119.19	126.01	101.34	114.86	93.11	114.82	124.17	73.74	83.19	72.15	123.1	110.63	95.16	99.81	126.65	132.48	158.06	129.34	208.44	164.31	182.37	149.39	131	166.6	139.47	153.84	137.19	150.8	171.09	147.2	126.23	138.67	152.31	155.79
Capzb	128.291	134.9	119.33	117.52	115.3	113.15	142.8	114.22	121.53	149.18	155.77	97.44	100.99	109.69	135.76	111.98	95.08	142.59	136.37	139.99	143.77	134.36	135	136.35	141.98	123.33	128.92	141.6	125.57	130.7	128.01	138.42	144.15	143.09	121.15	118.85	129.62
Ddx5	128.221	104.97	105.46	162.29	160.31	127.91	130.7	126.89	100.63	115.69	82.5	81.08	80.19	116.73	126.88	84.18	93.56	99.12	109.95	148.07	118.72	150.06	121.71	135.72	97.31	100.45	110.12	163.11	166.35	168.04	149.21	157.66	164.65	173.21	157.34	154.76	170.44
Sec62	127.696	133.51	128.65	114.07	130.31	104.93	196.21	107.87	106.54	156.76	76.42	68.6	138.88	166.63	138.67	84.06	200.93	114.01	111.02	131.91	122.66	125.05	108.32	130.5	98.06	113.11	119.58	128.4	119.34	143.81	125.89	138.49	154.79	130.93	140.78	148.89	138.46
Wscd1	127.507	111.27	88.34	98.84	83.02	88.51	130.22	85.58	197.96	98.36	58.22	109.29	111.92	80.56	144.17	122.84	115.82	158.79	121.46	153.53	133.24	144.52	146.18	132.8	172.54	136.45	140.29	134.85	162.35	166.14	133.8	168.16	132.42	105.69	112.18	144.84	165.1
Rhob	126.937	108.16	82.71	132.83	91.53	106.1	121.21	132.37	121.12	112.4	114.4	89.34	100.55	112.37	119.87	94.84	81.05	129.39	115.36	132.92	118.25	151.38	133.94	170.33	157.78	128.06	155.06	142.73	164.26	137.02	128.01	165.65	135.57	137.58	119.25	148.43	177.9
Sdha	126.355	89.29	100.84	146.07	132	95.42	118.26	104.75	106.33	98.77	87.15	64.96	60.11	100.18	144.6	79.78	87.84	160.15	130.39	126.75	134	144.72	157.76	110.78	96.28	119.94	122.92	153.61	154.24	175.01	155.6	160.2	165.32	165.7	162.56	167.85	168.66
Morf4l2	126.116	85.53	102.55	131.26	116.35	123.2	104.78	121.93	81.6	124.74	134.44	76.2	64.93	129.49	140.45	97.61	97.33	118.49	149.6	130.03	139.67	138.31	120.11	133.88	100.63	126.48	112.54	166.15	147.09	163.71	140.71	140.91	164.17	180.54	145.68	146.18	142.92
Gnai2	126.081	129.96	121.34	114.47	112.58	104.17	122.97	88.56	133.3	123.46	116.49	103.3	88.54	107.54	113.54	86.67	89.48	169.73	150.7	125.99	132.52	148.5	125.85	136.32	140.26	139.62	146.94	140.44	154.83	147.14	124.07	135.74	130.76	141.03	133.75	129.28	129.07
Pllp	126.077	81.85	77.52	82.35	78.05	63.28	95.08	69.68	146.21	87.01	43.07	96.53	88.97	76.23	101.39	78.91	81.26	160.05	125.79	152.3	135.86	151.28	144.18	160.11	213.83	160.39	179.51	146.72	186.35	166.31	173.84	197.26	141.91	117.6	134.36	163.33	180.39
Cd9	125.916	86.41	74.91	82.86	111.49	85.89	115.79	91.25	130.33	88.9	41.98	93.14	71.56	95.87	93.28	74.98	85.98	152.27	112.89	146.09	126.89	136.49	111.5	148.35	135.9	130.22	136.93	141	188.65	179.48	154.52	241.46	176.66	116.46	155.84	193.32	223.45
Omg	125.558	61.53	73.08	127.85	99.75	110.65	126.51	107.37	104.52	108.39	82.29	65.04	62.04	126.5	125.7	102.77	98.82	102.46	119.48	176	128.37	157.71	146.15	162.12	159.18	154.41	143	135.77	142.78	136.07	156.63	149.55	155.26	145.99	148.08	154.51	163.77
Impact	125.534	81.8	104.7	163.8	105.7	118.9	98.37	140.69	81.5	128.19	99.07	76.46	70.01	125.75	119.99	124.13	82.82	80.85	150.84	163.83	163.91	154.14	154.97	175.62	138.35	120.14	97.17	148.53	109.6	116.63	125.58	123.72	186.38	169.88	137.37	140.46	139.38
Gad1	124.952	70.45	104.05	135.52	100.64	107.34	127.68	94.33	109.66	108.21	74.76	69.43	56.87	94.14	149.17	88	114.08	150.49	116.68	167.86	139.48	160.23	163.61	185.05	123.14	124.11	133.53	133.75	147.95	129.14	113.19	158.9	163.58	128.56	129.91	151.36	173.43
AABR07026424.1	124.935	96.16	88.38	126.43	109.34	114.27	121.99	92.48	133.53	135.42	80.56	87.95	67.74	107.49	132.24	91.13	110.08	168.7	144.64	155.21	146.69	150.48	144.36	148.51	110.99	139.79	144.57	146.7	119.37	148.63	161.05	123.26	138.3	128.2	115.57	131.78	135.66
Ndufa12	124.288	119.56	136.5	106.65	129.41	107.14	129.87	106.32	162.83	184.32	122.92	107.75	110.56	106.98	129.95	105.23	98.48	212.82	170.15	115.5	151.89	143.63	123.38	153.84	138.94	138.97	148.41	103.14	108.91	107.62	86.53	112.92	97.63	105.83	93.66	101.6	94.53
Ckmt1	124.269	134.64	132.3	132.18	105.44	101.22	144.73	111.41	120.93	129.28	113.48	97.39	76.93	97.6	161.35	105.25	97.7	159.47	127.23	114.23	149.9	120.65	131.34	105.65	90.16	102.39	96.76	137.89	118.29	155.78	160.32	149.73	156.59	144.3	126.18	132.72	132.29
Elovl1	124.154	98.04	87.91	76.14	79.88	84.52	119.2	90.86	172.28	101.72	52.62	98.38	115.5	92.06	89.82	142.41	94.78	115.61	106.47	121.45	102.68	121.25	111.86	125.77	154.34	107.88	119.93	154.71	210.82	174.85	174.25	209.84	160.36	125.68	136.83	164.22	174.63
Brk1	123.619	113.18	98.11	108.41	86.46	107.88	127.49	110.52	128.49	138.32	169.29	102.47	94.37	109.62	98.99	123.43	90.51	148.3	154.32	138.55	141.3	151.36	127.74	156.66	151.81	152.66	156.5	127.95	108.41	121.97	115.43	125.33	112.84	118.1	101.33	115.11	117.08
Marcksl1	122.672	96.87	82.58	84.69	69.75	95.46	121.69	89.4	134.5	115.75	89.01	94.83	100.88	96.05	105.21	121.53	97.94	113.85	102.72	118.07	102.64	139.43	117.63	131.81	156.34	119.18	134.55	149.11	162.38	146.97	150.98	180.62	147.7	147.33	145.84	164.41	188.51
RGD1311899	122.596	126.9	120.54	105.41	93.82	100.48	127.65	105.83	130.87	135.91	134.11	102.36	98	100.17	131.72	119.14	99.34	150.12	155.06	111.14	144.25	135.8	127.67	114.99	114.69	117.94	115.48	147.46	126.38	139.71	127.8	120.72	137.92	137.41	122.04	118.72	115.91
Mlc1	122.448	44.99	54.27	166.31	125.82	105.16	115.81	87.31	120.96	121.25	92.44	47.81	48.83	119.16	133.28	63.22	73.17	174.7	133.85	143.05	130.73	170.85	150.69	149.1	119.83	140.84	147.7	125.07	157.61	151.09	123.73	150.88	113.19	145.46	153.07	153.12	153.77
Sdhb	122.132	112.66	101.02	110	103.56	97	133.98	94.93	133.41	128.86	91.93	93.59	73.53	93.81	142.03	101.11	102.1	180.04	137.73	135.4	126.48	148.75	137.56	133.11	126.76	129.61	147.29	125.73	133.63	128.61	132.32	138.44	127.9	129.18	115.16	124.31	125.21
Arl8a	122.083	114.37	107.16	122.35	99.37	92.19	120.5	112.11	122.28	128.53	116.57	107.31	88.6	113.82	121.94	97.93	98.82	143.88	140.34	134.38	137.77	133.76	133.99	161.53	151.02	139.28	140.66	122.07	120.81	135.09	121.94	121.32	121.05	114.27	107.55	125.31	125.11
Cdc42	121.922	64.98	95.56	146.06	119.49	104.23	93.77	121.2	73.45	98.56	118.82	64.33	60.91	144.77	111.3	64.66	77.83	115.55	144.12	147.8	143.04	160.21	123.45	132.45	124.15	120.29	129.73	143.06	152.69	141.21	137.07	158.02	161.73	167.46	142.6	130.22	154.44
AABR07061378.1	121.647	105.36	96.36	104.64	117.47	104.23	126.3	122.67	150.2	143.39	93.74	90.25	126.04	127.62	98.04	122.84	121.78	127.13	139.23	149.91	121.81	164.48	99.3	154.23	171.53	145.73	175.24	91.19	107.63	100.03	83.45	122.14	108.57	100.62	96.92	143.67	125.56
LOC108348172	120.87	188.49	160.67	85.64	75.03	106.12	130.52	94.4	151.22	148.82	108.83	173.05	143.08	69.16	147.78	109.69	82.65	182.36	137.15	91.74	124.7	97.92	124.17	89.38	117.38	118.87	113.08	135.78	104.36	129.54	125.53	125.25	114.02	115.56	107.19	116	106.18
Fxyd1	120.738	167.87	145.01	99.97	205.57	107.82	157.93	88.86	195.44	117.03	93.28	91.01	84.19	89	87.23	73.65	103.29	245.83	147.59	146.95	146.38	119.92	90.42	149.34	154.25	172.26	217.83	80.38	107.57	98.39	80.32	109.05	70.95	78.59	79.05	70.84	73.5
Tmem59l	120.7	122.82	122.29	146.83	97	114.95	110.94	119.57	115.99	135.71	134.11	104.67	86.69	104.89	116.34	132.95	90.65	131.98	161.72	105.34	152.29	112.61	121.26	95.8	104.58	103.58	94.82	151.98	113.14	138.63	138.91	123.34	147.35	141.65	112.28	120.09	117.45
Sumo1	120.699	86.87	81.66	114.75	98.96	105.39	128.41	114.49	92.41	156.18	141.14	93.94	96.97	138.18	118.39	127.34	98.19	114.24	146.22	146.82	134.07	155.74	123.02	216.32	144.91	149.83	159.82	106.8	81.59	93.89	105.74	112.8	118.91	116.62	100.06	109.89	114.59
Pja2	120.573	69.99	89.76	172.6	107.58	111.54	95.12	146.09	72.01	118.06	117.56	63.59	61.74	126.39	132.52	95.97	78.76	88.75	124.9	136.26	138.89	148.1	140.72	159.1	121.35	126.92	115.52	145.45	118.76	135.37	134.02	127.35	158.45	162.91	143.84	130.82	123.87
Pdia3	120.294	108.87	109.33	131.26	178.67	109.2	134.02	120.39	108.47	119.73	81.64	75.82	68.9	116.15	134.47	84.56	92.01	99.84	107.48	130.99	107.2	138.23	120.54	118.07	88.38	85.15	103.5	146.26	145.82	131.85	137.65	146.13	158.11	152.76	147.54	146.07	145.52
Sub1	120.196	102.97	99.41	125.05	107.51	108.21	102.33	125	78.94	137.92	124.55	85.91	88.51	137.51	111.4	85.08	94.32	101.68	126.51	143.34	119.01	157.59	117.86	190.13	118.31	112.14	118.87	148.38	118.94	118.63	112.9	127.18	141.63	145.98	120.92	136.71	135.73
Thra	120.157	146.44	109.75	91.91	81.58	120.12	103.43	79.21	137.26	112.14	212.08	99.8	92.46	96.29	116.77	108.37	88.86	146.54	125.48	103.4	127.44	109.78	126.77	99.49	108.9	119.37	115.53	139.06	123.71	162.11	131.85	130.55	124.07	166.31	113.83	124.53	130.47
Cfap36	119.87	82.68	95.66	112.09	131.69	117.4	133.13	106.8	106.63	146.5	104.41	78.82	74.44	114.36	143.57	112.88	126.33	135.13	142.07	142.46	131.4	138.51	124.1	164.78	129.92	133.09	146.49	122.78	102.54	110.18	113.52	116.32	129.2	106.02	100.26	118.7	120.47
Atp1b3	119.807	125.9	119.68	127.3	122.21	115.16	169.64	129.95	163.77	158.52	80.71	117.01	104.61	124.07	139.52	134.74	143.42	104.44	116.88	129.87	111.52	125.52	110.59	154.05	111.65	120.29	114.75	103.12	114.27	103.75	100.31	111.45	115.76	100.41	94.59	97.64	95.99
Gpm6b	119.55	49.41	51.34	139.18	89.64	92.44	101.99	81.5	114.09	63.1	48	44.1	30	92.45	163.54	50.31	77.36	148.19	111.65	143.2	121.44	152.53	132.49	102.29	104.72	114.54	111.02	177.28	234.55	214.24	186.36	171.98	125.53	151.9	172.31	171.74	167.38
Mpz	119.145	4.53	2.41	85.76	74.12	34.18	104.31	91.05	86.85	70.95	5.72	165.32	86.24	69.54	136.08	109.19	2.52	187.81	90.25	188.73	128.13	1.96	1.95	141.62	4.36	40.68	35.69	116.88	443.22	152.79	116.75	182.5	357.18	155.56	188.11	276.88	349.41
Kif1c	118.841	123.15	102.06	97.76	110.14	98	152.73	107.05	206.29	118.25	57.65	138.74	152.67	90.26	136.26	141.7	126.15	159.16	114.65	142.58	126.77	132.96	130.2	117.91	148.03	135.57	139.87	87	113.61	106.88	96.05	111.79	81.83	71.85	87.63	96.13	118.94
Eef1b2	118.771	128.3	117.92	96.58	103.05	100.99	142.81	102.68	139.23	152.44	113.67	101.65	104.08	112.73	133.39	106.4	111	153.62	145.57	115.95	151.15	137.27	120.18	134.04	116.67	145.09	154.27	109.92	94.25	115.7	105.51	111.37	107.09	97.57	99.26	100.43	93.94
Gpm6a	118.512	71.88	68.32	156.55	102.75	163.57	80.51	118.22	48.77	115.6	223.34	45.98	59.24	126.98	109.32	84.66	54.67	56.4	124.15	149.44	128.01	132.2	114.56	191.37	148.64	111	100.74	126.72	92.05	127.44	110.32	125.17	165.23	235.17	133.13	132.85	131.48
Hapln2	118.357	167.28	122.45	100.71	105.65	114.05	153.1	110.74	278.29	101.34	25.86	146.55	147.44	75.03	122.21	123.09	86.84	158.44	111.05	92.99	95.32	117.29	126.33	116.33	138.99	123.69	125.61	109.39	125.74	124.04	115.42	133.95	88.99	70.12	96.87	103.3	106.38
Uqcrc2	118.334	65.63	76.73	158.05	111.91	104.93	101.72	116.85	89.11	111.98	104.45	54.86	60.35	127.18	119.23	79.74	84.4	114.32	117.88	137.27	127.48	154.54	129.48	146.76	108.64	114.27	110.1	140.01	142.21	131.32	130.14	146.38	148.92	153.64	144.07	142.22	153.25
Ppp1cb	117.906	82.93	80.33	168	110.68	111.71	110.78	151.88	79.81	133.41	106.99	71.91	82.06	158.96	143.1	101.36	95.32	83.98	115.73	154.37	126.1	147.83	135.23	197.59	153.46	139.91	137.26	102.42	94.96	89.21	93.71	108.1	124.5	116.44	102.75	113.59	118.25
Ndn	117.449	102.17	121.24	107.17	81.81	116.81	106.16	102.89	84.9	147.24	132.52	89.55	79.5	108.52	120.69	113.29	80.93	96.07	143.97	118.69	141.51	120.59	122.79	117.59	87.31	104.06	77.49	179.02	105.81	138.19	134.9	118.88	173.02	178.38	132.11	124.33	118.06
Ypel3	117.389	138.24	104.03	99.86	86.19	95.13	116.45	113.37	139.06	149.65	118.4	110.61	115.88	105.99	112.39	128.88	98.06	151.1	135.96	109.12	124.05	136.15	128.21	134.56	145.63	132.83	126.58	123.36	89.46	132.02	117.57	105.85	106.93	111.62	99	90.02	93.81
Ube2m	117.367	113.36	96.74	105.76	90.16	86.27	101.39	89.1	124.73	124.77	104.39	104.59	103.4	95.1	103.52	125.67	95.79	168.78	145.81	115.4	129.22	148.59	139.71	153.53	155.87	154.14	162.92	114.69	97.85	116.41	109.82	103.7	122.51	103.07	98.45	110.42	109.57
Slc6a1	117.348	50.29	102.98	173.79	104.85	116.36	106.87	96.59	118.03	108.3	80.48	47.92	60.15	109.73	123.11	71.84	60.88	119.72	122.97	117.65	117.05	130.57	132.79	136.97	112.94	111.92	104	144.19	142.8	152.98	139.47	137.04	140.03	167.27	156.78	151.71	153.52
Fabp7	116.708	53.78	64.69	82.54	68.97	84.14	100.34	73.78	124.9	81.49	62.59	54.42	50.7	125.45	105.69	58.78	95.74	121.79	89.48	134.41	96.45	179.04	117.9	167.73	130.33	143.33	166.35	137.94	204.36	174.59	150.39	209.33	132.61	136.2	133.52	130.27	157.47
Atp5pf	116.664	115	102.11	96.84	118.95	88.46	146.24	90.56	114.89	144.82	101.65	120.88	107.3	108.78	113.33	80.96	116.43	181.62	152.4	120.03	142.93	128.76	106.58	157.45	102.04	133.76	149.54	103.98	114.76	122.78	112.31	109.36	98	93.18	92.38	101.15	109.69
Stub1	116.559	144.26	104.97	104.54	109.13	90.05	128.69	108.08	136.11	132.29	110	121.11	106.68	88.47	113.14	129.58	85.59	149.14	146.28	106.17	137.08	112	115.51	115.29	112.09	122.85	123.58	124.44	105.97	124.85	113.24	119.18	124.62	118.75	102.47	111.56	98.35
Pmp22	116.498	57.53	50.09	89.94	78.5	76.72	111.49	106.19	114.95	106.44	39.29	138.74	101.54	92.07	114.48	141.27	57.25	121.53	89.87	160	105.68	91.64	76.75	191.22	95.63	99.85	105.14	103.89	236.1	111.75	105.57	173.7	216.14	105.06	121.28	183.95	222.69
Rnf13	116.449	59.29	62.84	121.95	112.66	111.59	126.37	112.52	128.33	108.88	54.97	65.28	66.14	117.5	135.31	103.49	99.51	92.96	103.9	165.86	107.97	157.96	132.61	188.57	174.66	130.7	146.33	118.86	126.17	103.16	114.21	131.14	121.59	103.09	112.56	118.94	154.29
Tspan2	116.217	35.98	35.45	71.44	51.06	53.98	71.06	60.61	65.38	72.51	35.06	62.66	68.93	103.91	107.45	97.52	76.6	70.36	91.63	179.64	116.77	132.34	116.94	210.27	192.28	134.38	139.83	145.9	165.51	132.93	142.91	211.06	197.78	123.18	148.11	207.43	254.95
Atp6ap2	116.129	67.96	87.95	137.41	118.41	118.37	107.84	136.97	82.57	123.17	103.49	65.63	56.22	121.74	130.1	104.87	79.9	88.64	125.51	151.56	130.51	138.56	126.81	177.59	109.91	107.47	99.22	136.02	110.94	112.9	117.27	126.65	162.92	144.72	126.23	130.52	114.09
Ndufb10	116.082	137.63	112.34	86.65	120.05	105.41	127.8	87.34	122.25	132.97	119.82	101.69	93.14	95.87	110.07	102.44	86.56	195.81	148.76	126.86	124.44	99.94	112.51	102.06	96.12	128.85	131.58	146.37	104.47	145.83	122.35	117.91	100.36	120.4	93.96	119.91	98.43
Ldha	116.065	130.59	129.03	116.18	112.6	125.36	109.48	91.42	87.19	145.05	181.01	81.76	69.04	94.79	129.12	106.47	63.54	84.56	141.91	104.27	122.22	128.25	134.15	85.78	67.48	100.47	60.09	169.03	118.24	137.72	127.27	127.82	155.88	183.45	129.53	124.61	102.99
Psenen	115.588	129.3	106.58	117.01	123.74	92.46	123.68	96.03	132.84	119.55	123.23	121.08	118.58	133.63	95.09	82.23	97.26	145.08	145.28	103.6	126.06	123.3	105.22	135.38	141.52	131.78	144.86	96.15	97.33	108.93	108.84	115.38	96.1	99.08	110.27	109.26	105.47
Timp2	115.527	112.08	122.93	143.62	159.22	117.15	127.41	105.03	116.69	109.44	124.04	74.45	67.46	92.52	111.96	82.15	79.81	123.16	132.97	107.69	138.92	117.97	127.73	102.73	89.57	94.84	92.34	143.28	127.12	143.67	117.64	99.42	128.24	174.2	129.08	116.85	105.6
Fbxo2	115.371	99.33	99.7	83.68	86.73	85.87	102.48	68.44	125.43	116.31	62.19	87.99	60.1	77.71	117.72	76.33	78.78	186.28	153.49	101.6	115.86	121.41	128.8	111.52	99.38	118.8	123.78	156.9	156.3	164.5	158.64	158.16	142.72	126.87	131.6	137.59	130.35
Pafah1b1	115.023	71.56	84.49	154.75	99.35	103.18	97.69	133.55	75.67	111.28	104.84	67.58	65.76	135.52	129.23	96.94	79.77	80.8	116.22	148.38	133.03	139.39	136.16	161.24	127.39	122.54	112.01	130.03	109.18	112.75	120.31	122.32	143.34	133.26	122.33	127.9	131.07
Psmb1	114.861	101.31	96.6	105.3	129.22	100.58	118.22	98.94	105.5	133.28	107.32	85.51	89.72	115.36	104.92	91.28	96.09	136.73	149.46	110.76	136.89	131.77	121.58	142.83	121.67	111.93	124.58	132.75	106.18	115.75	109.85	131.1	131.55	125.48	100.1	109.24	105.66
Hmgcs1	114.43	27.9	36.27	61.54	38.56	40.05	40.41	51.27	26.01	71.36	48	51.7	45.04	70.22	71.97	69.95	48.31	39.79	76.18	69.39	73.93	75.13	72.01	95.95	61.49	62.95	51.77	241.48	304.77	230.93	239.62	299.95	300.49	211.69	240.91	275.59	296.89
Tagln	114.135	1063.73	350.18	52.19	76.07	54.54	129.62	31.59	49.73	289.16	158.59	287.28	207.08	84.02	23.81	38.87	33.51	127.01	47.4	43.28	53.55	49.97	36.33	39.66	38.2	37.64	182.56	43.24	55.91	59.78	40.72	90.45	33.01	59.65	31.21	59.06	50.25
Slc6a9	113.896	62.61	62.32	107.68	89.42	83.61	99.19	80.37	138.33	71.73	33.89	53.32	51.22	85.98	118.75	82.02	79.16	130.26	103.76	125.36	114.79	136.14	146.11	109.35	136.82	114.2	116.77	138.76	187.62	176.76	153.89	175.97	135.42	114.23	156.18	157.18	171.07
Syn1	113.801	120.16	115.7	120.61	88.69	121.83	108.69	129.44	88.87	118.7	263.74	110.35	104.17	118.6	108.24	149.43	101.47	87.08	117.97	113.58	140.73	99.7	115.82	92.75	104.82	96.36	78.66	124.42	93.1	112.3	110.04	94.67	122.84	133.58	104.68	98.88	86.18
Gnb2	113.587	116.82	98.86	100.47	88.89	102.47	104.49	92.36	114.99	115.42	114.2	97.61	93.54	83.27	110.51	104.54	69.84	134.49	139.67	91.65	115.37	95.54	106.88	91.93	103.85	96.55	89.89	156.69	143.32	160.58	139.92	146.51	143.54	136.68	133.03	130.96	123.8
Flywch1	113.487	120.66	114.88	103.4	89.4	95.87	127.9	96.2	132.1	127.37	81.16	100.56	89.48	86.92	129.94	118.66	99.98	132.28	119.08	98.46	118.47	105.83	119.59	78.8	94.07	96.11	93.52	162.73	134.46	129.83	137.38	121.1	135.72	118.02	127.37	122.18	126.06
AABR07029581.1	113.466	75.17	80.69	100.85	116	106.44	144.67	114.45	145.15	91.46	48.23	76.26	80.92	109.37	129.25	108.36	109.87	128.34	133.79	164.03	131.97	158.66	123.23	187.98	163.72	133.87	165.24	99.44	103.48	90.61	99.1	108.59	90.76	73.91	87.44	97.68	105.81
Tsnax	113.173	72.76	74.81	113.04	97.82	87.68	82.31	93.55	111.86	98.4	72.73	84.41	79.51	107.71	132.23	93.29	83.92	118.41	117.76	147.06	120.98	147.23	135.23	131.39	143.94	130.11	133.74	126.4	134.34	120.91	124.54	139.11	127.06	117.78	108.45	123.39	140.37
Atp6v0e2	112.662	101.67	104.28	122.07	89.93	88.1	101.09	103.22	95.65	112.45	156.96	90.41	69.82	103.09	116.23	93.1	84.7	148.38	167.36	112.61	140.07	123.09	131.42	114.39	124.9	116.9	117.36	136.91	106.51	140.72	109.2	103.35	108.44	125.16	97.76	110.29	88.25
Fkbp3	112.571	79.64	82.03	110.34	91.73	106.13	101.3	100.11	78.85	154.57	118.35	85.68	76.18	137.01	118.77	97.92	100.95	112.86	137.42	134.92	115.34	152.7	135.85	191.21	115.12	120.68	139.39	111.97	83.98	94.84	102.83	110.13	120.47	97.31	106.3	109.91	119.76
Clstn1	112.514	122.4	109.81	139.43	99.24	102.81	105.53	123.84	105.5	95.71	102.29	80.43	72.26	87.07	117.5	91.12	78.44	109.77	99.96	88.79	111.35	101.64	111.7	75.34	76.01	78.33	71.38	163.27	135.43	162.25	153.32	134.75	154.62	161.98	147.87	140.9	138.46
Eml2	112.243	116.52	102.94	113.32	96.8	92.14	121.47	90.48	169.27	109.32	60.63	104.75	82.56	84.42	136.59	117.13	104.71	155.72	132.49	105.17	119.88	133.11	133.39	107.35	110.95	112.65	116.85	126.42	124.43	115.08	104.23	122.02	105.94	94.7	111.63	98.32	107.35
Nefh	112.219	87.05	95.29	110.99	96.62	75.37	142.3	92.88	126.34	94.96	47.77	90.77	68.31	92.67	140.39	96.95	127.96	154.11	92.68	117.8	104.59	110.15	113.69	95.72	79.62	88.74	99.55	127.97	135.36	139.71	176.35	152.31	139.6	103.53	130.91	139.17	151.69
Ifi27	112.026	84.21	89.95	132.93	156.3	96.45	145.23	116.45	135.46	154.42	151.21	95.34	77.07	75.86	96.69	79.51	68.86	179.73	121.29	99.09	108.87	136.13	106.67	130.54	135.48	110.65	127.25	75.82	107.61	117.91	98.7	69.43	49.69	123	103.37	135.47	140.3
Ptges3	111.891	75.4	90.19	117.97	111.12	89.79	98.98	113.04	74.86	140.54	108.41	82.29	80.19	128.39	123.34	99.19	93.05	83	115.71	141.12	120.88	145.57	121.99	191.08	147.4	114.05	133.91	103.62	95.46	87.86	96.69	114.85	137.78	121.03	106.71	103.72	118.9
Isca1	111.427	78.78	95.98	126.42	97.59	95.09	90.18	115.15	107.62	111.45	114.15	71.64	74.4	110.83	112.55	99.34	83.01	149.32	148.48	119.17	134.1	134.87	141.56	129.44	124.88	130.83	124.3	118.2	103.51	114.28	113.36	115.49	108.74	115.76	92.61	107.51	100.78
Vim	110.891	419.74	231.91	81.59	89.4	67.38	195.84	57.69	79.28	193.56	117.4	197.42	152.23	77.36	66.05	70.99	52.96	125.75	68.61	75.33	77	78.42	45.75	76.9	55.79	50.39	107.67	82.36	156.55	119.85	71.08	158.77	94.04	105.79	94.45	102.46	94.32
Actr1a	109.993	110.63	97.87	109.69	90	99.43	118.85	100.26	121.88	117.42	100.3	94.12	90.72	98.32	109.6	106.85	91.6	115.45	124.66	108.34	131.35	117.78	108.28	106.52	104.43	103.79	91.86	126.31	125.88	125.35	109.79	120	118.44	122.45	107.08	116.67	117.78
Timm8b	109.991	89.85	76.55	85.56	97.63	79.87	92.28	108.35	113.87	109.7	80.29	101.39	84.9	82.93	123.54	98.86	78.03	157.85	164.56	99.82	121.4	141.61	120.2	152.33	131.64	135.18	156.83	106.01	103.63	109.04	112.04	114.8	101.04	102.62	97.01	108.09	120.38
Rit2	109.966	66.58	91.14	129.49	97.43	91.36	87.7	105.42	60.31	125.38	72.39	73.49	43.6	113.38	121.46	105.23	64.67	95.23	142.06	149.92	138.21	169.88	175.02	188.7	114.38	137.95	106.63	122.73	87.56	108.09	105.24	95.87	136.49	119.04	114.19	107.17	95.39
Chgb	109.825	117.81	127.74	112.11	98.14	116.06	119.29	109.74	87.83	89.09	77.04	71.11	49.86	98.28	134.84	90.87	86.43	94	110.01	95.02	108.05	91.58	110.63	75.6	42.74	71.28	60.11	173.35	126.73	170.42	167.06	117.9	171.43	155.55	164	144.55	117.44
Ran	109.437	92.8	104.76	129.45	99.12	84.72	90.21	100.92	94.83	118.54	113.48	73.71	68.98	107.24	114.43	79.91	83.86	111.7	129.22	117.83	120.59	131.79	126.31	105.7	91.93	113.06	99.82	135.48	117.14	126.34	121.8	115.51	121.23	142.95	130.41	116.13	107.83
Dnaja1	109.314	71.01	86.65	147.71	142.03	87.54	84.68	107.38	72.83	98.76	86.36	53.67	45.74	117.11	136.83	58.48	83.8	93.61	107.98	117.58	110.33	130.5	114.18	100.03	60.04	75.16	89.58	151.61	126.99	136.45	141.65	136.65	154.73	161.1	166.83	141.05	138.69
Pfdn5	109.077	108.12	106.73	78.29	100.58	88.39	121.92	93.3	125.78	152.65	100.42	112.13	118.84	93.52	106.59	104.76	95.6	148.22	155.16	113.71	137	121.2	114.1	140.61	125.28	131.16	137.42	85.81	79.74	101.1	83.87	109.61	86.34	77.16	86.6	95.26	89.81
Cct5	108.629	103.03	103.86	115.53	111.5	92.35	116.84	100.55	137.92	109.76	87.92	81.85	82.71	90.34	121.38	106.15	91.82	117.53	118.29	110.89	114.29	116.86	107.5	91.9	86.34	99.16	92.34	120.68	119.55	128.62	115.5	119.45	119.37	126.03	117.81	116.03	118.98
RGD1305733	108.433	107.16	103.76	131.01	81.44	84.5	98.67	117.69	86.43	129.54	124.4	87.68	78.88	110.02	115.97	98.22	82.32	131.93	158.74	117.13	145.36	120.92	104.01	106.6	105.78	132.78	111.49	130.32	87.44	114.05	102.75	85.36	105.52	117.3	103.01	97.51	87.9
Ppib	108.167	128.9	101.83	85.19	109.74	98.04	130.35	85.96	133.54	121.22	79.69	89.8	90.5	97.08	108.15	88.69	98.83	136.68	115.85	99.3	104.8	118	101.57	93.52	97.41	94.74	105.54	117.78	128.61	121.08	106.41	139.82	122.41	109.14	102.1	113.23	118.5
Abca2	108.122	98.76	87.93	102.62	101.04	103.48	124.84	91.41	167.18	77.57	47.68	88.25	84.83	67.8	109.33	122	96.31	107.09	87.09	98.17	90.49	92.14	105.95	77.73	104.71	84.03	81.79	130.98	171.61	146.92	136.36	159.31	126.89	105.3	133.81	128.32	152.66
Dpcd	107.418	90.69	91.79	88.18	107.62	93.4	105.25	97.91	115.25	109.8	84.37	93.08	92.24	88.68	107.11	128.07	93.42	158.01	161.85	113.83	125.51	141.92	117.81	137.17	125.25	136.17	138.64	102.69	85.53	103.92	90.13	96.91	96.56	93.8	81.55	89.36	83.58
Shisa4	107.405	98.7	86.74	90.12	82.87	77.23	91.31	53.92	108.84	118.4	106.11	108.89	72.88	73.79	108.72	60.48	79.55	142.03	135.91	127.06	131.17	101.94	86.99	100.7	123.71	123.96	134.81	135.08	152.65	140.41	142.3	137.86	93.94	99.4	108.53	107.46	122.11
Selenom	107.183	145.07	118.67	92.4	83.62	112.14	121.19	97.9	117.1	157.19	121.89	145.3	140.39	100.17	107.4	113.1	91.38	152.15	139.82	82.57	122.31	94.69	115.07	110.36	109.31	103	94.28	99.83	84.19	101.85	95.14	89.33	80.99	88.39	81.61	72.03	76.76
Clip3	106.445	94.93	114.3	105.31	73.23	103.61	112.52	111.16	94.33	122.99	135.18	111.08	100.24	109.71	95.4	164.98	112.27	94.89	116.7	128.07	123.96	112.4	117.29	131.83	140.52	121.98	94.74	96.86	74.38	81.64	93.17	88.94	109.99	89.86	84.85	86.77	81.94
Ppt1	106.397	79.3	88.73	121.05	101.89	109.98	124.08	122.12	137.73	102.76	68	66.17	60.41	107.28	132.35	72.32	79.63	127.14	122.21	134.43	129.98	137.2	132.57	121.18	112.4	108.11	111.96	104.54	92.89	104.14	110.37	102.12	101.51	112	97.28	97.77	96.7
Srsf5	106.337	87.96	86.38	105.92	128.09	111.98	119.31	103.88	99.93	74.5	41.95	51.78	48.09	85.5	79.88	41.74	50.73	118.54	124	118.66	104.29	137.55	125.05	150.63	82.82	104.66	109.24	139.19	142.34	148.55	129.43	119.92	136.34	126.27	116.59	128.22	148.22
Cdc37	106.294	132.57	97.75	88.04	87.01	87.31	122.37	93.26	152.94	112.68	92.27	99.34	86.72	79.54	112.01	102.79	81.46	133.56	113.24	99.24	113.02	112.5	121.44	81.09	91.61	99.03	110.78	116.78	114.45	123.6	110.3	112.9	109.87	119.14	108.53	102.22	105.22
Idh3g	105.861	91.91	88	94.94	99.07	90.1	105.34	86.28	112.58	113.67	100.92	81.89	79.97	83.26	115.05	79.59	77.1	150.47	122.95	106.13	117.42	114.53	126.09	108.94	97.85	105.56	107.13	125.59	104.88	121.81	114.06	127.02	116.88	111.82	107.93	115.01	109.27
Scg2	105.761	112.39	119.88	191.99	100.62	127.64	61.58	179.06	57.31	104.46	90.13	50.18	49.42	129.02	91.39	93.45	88.4	54.26	135.33	66.73	96.66	89.66	84.97	54.98	54.25	53.21	40.9	175.21	92.63	135.06	141.49	98.94	184.54	211.35	180.1	109.49	100.72
Rheb	105.252	71.85	74.2	113.64	98.03	92.7	78.85	123.05	75.96	124.16	91.27	70.15	70.72	129.52	109.63	92.44	73.29	89.62	127.05	122.28	126.52	145.64	115.85	181.73	110.8	124.02	109.4	107.73	87.52	100.75	89.48	109.78	136.09	103.09	106.65	98.04	107.56
Mgst3	105.204	93.43	93.19	95.36	80.36	86.65	85.46	74.8	115.38	107.02	130.71	86.37	78.09	106.9	88.56	69.05	77.33	180.54	139.71	91.03	129.12	117.97	89.98	87.58	123.72	116.12	114.01	105.16	115.34	131.48	116.18	112.26	117.31	103.05	107.45	108.2	112.47
Rpl34	105.2	162.16	140.15	58.61	99.5	88.91	111.78	62.76	133.09	147.71	148.22	134.41	146.89	147.59	128.54	52.38	126.23	210.08	130.87	116.42	162.57	83.94	62.69	53.7	81.67	135.9	161.68	77.39	104.88	120.45	86.44	64.45	38.41	42.35	45.42	57.55	61.4
Ankrd40	105.12	65.25	70.56	109.85	93.57	90.2	113.45	114.61	128.16	98.23	57.86	87.79	95.06	107.71	118	98.26	87.91	107.08	101.69	137.38	115.12	136.64	128.4	160.59	152.36	136.13	145.96	82.73	92.72	90.96	86.83	98.98	88.02	81.12	93.16	101.44	110.53
Abhd12	105.093	99.84	97.31	116.35	93.6	97.07	111.6	99.98	122.81	104.07	80.8	89.81	69.51	82.66	114.54	114.74	85.94	115.39	119.5	111.77	120.95	123.18	121.32	107.67	104.51	101.27	91.04	103.71	99.71	113.23	111.93	114.96	123.38	111.88	103.41	103.74	100.16
Gja1	104.766	18.75	32.24	135.42	89.52	68.66	79.24	59.29	48.84	120.42	81.57	28.99	38.07	136.02	120.3	35.67	51.38	118.45	116.58	136.32	108.79	157.24	135.43	209.52	132.52	153.76	161.04	107	132.67	105.63	100.18	108.18	103.49	130.55	129.56	144.24	136.03
Map1a	104.634	103.35	98.78	117.4	76.46	89.07	109.26	98.98	101.26	80.65	88.9	90.17	73.76	85.26	116.5	95.73	97.28	109.38	86.24	91.44	99.35	94.13	102.57	74.73	73.6	74.35	72.15	141.08	141.28	149.21	143.66	128.6	137.97	129.11	132.11	133.52	129.52
Hcn2	104.514	105.11	102.81	99.58	72.89	89.97	108.54	99.77	150.13	95.79	49.74	132.33	110.42	71.26	109.83	144.92	94.53	147.2	115.13	88.71	108.54	90.24	117.12	77.43	100.21	95.24	86.34	116.96	102.73	126	135.6	118.33	116.99	92.16	96.04	90.54	103.39
Idh3b	104.464	70.06	73.36	112.83	94.9	84.44	97.72	82.44	104.19	99.29	83.92	56.68	49.69	87.66	117.57	80.41	75.67	147.87	128.53	115.72	116.77	119.32	123.39	118.74	80.29	105.28	101.76	122.07	118.24	125.32	130.47	124.17	126.77	128.5	104.3	128.69	123.68
AC115420.1	104.28	228.48	180.01	45.02	100.09	180.1	407.05	43.6	116.04	71.35	96.8	115.75	120.54	186.19	354.22	66.63	167.48	78.46	54.28	117.51	113.62	10.28	20.98	2.06	16.06	59.65	82	46.74	59.78	83	102.45	73.33	33.99	52.55	103.23	79.68	85.09
Tpd52	104.26	73.57	79.97	98.67	77.1	81.5	108.37	107.73	95.64	119.45	66.41	89.77	81.51	111.14	126.35	109.27	91.26	89.6	112.42	136.61	114.21	133.8	139.34	159.91	145.42	136.11	127.64	103.19	91.91	86.97	87.07	94.7	106.29	85.53	86	101.67	97.27
Golga7	104.25	58.81	65.69	102.3	88.17	80.67	96.37	100.77	97.97	101.43	69.24	65.97	76.79	101.59	93.4	94.71	85.77	97.03	101.42	129.98	98.33	134.41	119.45	172.81	164.62	126.6	140.15	101.87	107.92	103.03	106.13	120.66	115.43	97.38	101.5	109.73	124.9
Fabp5	104.242	75.34	114.21	61.47	66.09	67.86	102.49	57.24	91.95	115.46	72.72	100.09	69.73	76.89	120.98	80.14	72.45	147.66	140.69	93.23	119.09	75.8	93	104.32	72.06	105.29	81.94	151.56	159.12	164.27	135.51	147.26	136.92	107.11	117.79	130.37	124.62
Psma7	104.233	105.81	92	87.09	92.38	78.78	115.41	89.29	113.27	124.7	92.58	91.71	92.18	85.51	101	91.91	83.02	137.48	126.62	97.74	105.15	98.82	90.71	101.92	95.54	108.97	114.22	133.07	111.36	119.26	111.92	116.07	111.21	97.4	102.71	108.12	127.47
Ndufb7	104.216	152.62	100.75	62.83	97.8	84.95	127.9	76.4	153.27	115.15	77.1	128	106.77	54.9	128.33	68.91	82.63	189.17	132.65	85.89	102.69	79.81	98.47	82.99	75.42	108.62	125.52	106.67	99.44	107.99	105.57	133.36	92.89	86.34	97.65	116.24	106.1
Gsk3a	103.83	98.5	96.9	110.24	86.78	91.11	90.31	103.43	100.25	91.48	135.81	73.09	77.06	87.06	94.99	93.57	80.64	130.75	129.47	103.74	134.35	117.63	128.24	100.58	129.79	110.13	107.58	109.67	105.81	115.19	104.64	92.97	106.54	108.81	89.6	99.73	101.43
Pld3	103.728	121.01	114.21	109.85	95.74	105.18	96.17	84.15	95.85	101.18	101.96	91.17	58.35	69.86	108.6	108.92	61.26	98.18	126.1	76.85	111.04	85.18	115.18	66.87	65.43	72.92	50.02	161.49	113.23	143.1	142.62	108.62	159.63	164.32	126.43	123.25	100.29
Ndufa5	103.691	97.74	91.07	91.3	116.86	80.28	101.51	57.83	75.74	127.69	96.7	105.84	87.02	113.8	102.49	46.69	98.88	171.5	151.43	108.67	123.03	123.74	95.85	133.61	82.73	124.11	162.3	97.49	97.61	102.91	99.02	100.98	84.56	79.83	94.35	104.97	102.76
Chmp4bl1	103.644	117.44	85.35	86.28	84.3	92.25	123.16	93.07	120.38	94.01	74.11	87.38	70.96	75.2	111.44	93.54	88.74	151.61	133.27	105.44	119.22	117.03	112.06	99.95	101.6	111.14	102.37	113.04	109.46	125.49	98.01	120.86	116.88	93.99	95.14	107.24	99.78
Peg3	103.623	59.41	92.87	132.68	95.98	81.15	86.92	109.27	59.76	109.62	59.66	69.58	51.74	106.74	123.85	88.48	78.65	74.78	111.67	121.48	126.83	115.22	129.98	134.29	96.63	99.5	76.59	142.75	110.09	118.08	126.22	101.46	147.55	127.27	129.81	124.48	109.38
AABR07060588.2	103.596	450.62	305.01	38.2	94.1	117.04	486.31	51.79	141.53	113.25	74.96	109.96	190.64	58.4	255.41	53.65	350.01	50.92	45.02	57.01	68.86	16.61	41.71	13.74	20.08	88	105.99	40.39	38.35	35.91	35.57	30.18	46.16	21.75	24.26	27.16	30.89
Atp6v1a	102.766	61.38	75.18	137.07	110.27	98.61	69.82	102.87	58.78	100.11	135.25	49.13	42.92	102.16	108.28	77.92	72.61	83.89	108	117.39	115.92	118.75	122.81	124.85	91.56	91.59	88.51	130.25	100.44	114.3	119.13	115.02	150.46	154.08	123.88	115.23	111.14
LOC108348287	102.576	105.27	102.92	71.23	106.59	75.47	110.62	74.11	107.77	123.43	97.73	96.25	106.01	97.58	103.19	57.59	93.02	143.45	124.68	103.74	117.63	114.01	98.09	118.5	112.7	126.14	127.3	90.07	98.36	118.45	110.78	92.56	93.65	92.18	71.88	112.4	97.4
Nsfl1c	102.333	105.41	102.12	89.55	93.29	93.21	119.58	91.31	116.57	103.76	73.18	85.09	71.43	90.4	101.58	95.86	81.44	137.55	125.58	109.87	116.36	124.36	111.34	107.94	91.89	111.12	111.98	116.75	103.59	111.34	96.6	103.55	104	100.32	89.82	96.86	99.39
Psmb7	102.241	85.86	81.23	98	84.99	94.53	105.65	87	94.49	112.95	101.54	69.45	61.21	85.69	108.49	77.67	75.56	127.64	127.86	114.39	118.51	122.66	113.27	118.89	92.66	106.68	102.48	114.21	103.3	115.3	111.51	119.36	111.64	122.08	101.6	105.3	107.02
Mllt11	102.164	94.16	102.12	87.25	80.91	94.01	90.98	95.42	65.58	139.67	161.49	89.14	76.58	116.69	98.56	101.24	95.47	96.6	137.69	104.4	128.26	136.16	103.13	137.69	100.94	114.65	108.14	101.77	72.44	90.32	95.5	94.91	108.94	96.03	86.83	87.66	86.56
LOC685963	102.131	173.71	146.29	57.54	89.57	58.04	117.38	55.08	105.39	158.44	160.09	280.83	313.61	182.58	145.98	28.68	135.48	202.81	107.48	73.74	130.76	35.16	24.05	21.42	38.76	67.77	105.22	74.56	93.36	123.63	98.72	48.41	37.39	26.53	45.21	66.34	46.71
Msmo1	101.992	46.34	47.4	73.18	61.68	69.12	71.49	71.42	59.88	113.28	64.73	63.65	52.68	85.64	99.43	93.39	80.77	57.68	92.22	84.19	87.45	103.02	100.68	124.13	100.33	94.08	91.3	140.01	152.24	148.31	174.54	161.22	158.25	143.03	148.97	164.83	191.16
Gabra1	101.974	42.04	61.27	185.78	95.03	74.27	82.1	114.62	56.79	69.39	36.02	43.09	28.13	100.91	112.39	79.33	80.75	100.08	105.32	120.68	88.73	138.63	121.95	191.59	105.71	105.21	110.67	112.86	106.38	105.07	88.32	140.79	163.58	110.84	131.67	129.91	131.15
Cops9	101.893	123.41	94.91	69.73	90.3	68.69	102.76	61.26	94.25	128.98	101.4	106.36	108.08	97.88	102.93	66.77	103.82	174.45	158.8	103.19	133.9	99.5	90.65	93.81	73.74	111.66	129.13	100.18	101.86	115.16	110.11	98.36	88.59	86.51	79.65	97.53	99.85
Hspa5	101.83	99.95	103.68	119.66	186.79	95.45	102.27	102.52	94.91	95.24	67.84	66.74	47.14	101.18	128.35	72.83	75.73	81.47	85.58	95.98	94.95	107.61	97.87	80.29	55.01	66.58	68.24	130.74	117.51	133.57	122.92	125.68	125.82	135.87	139.88	115.72	124.3
LOC100360087	101.809	169.19	126.16	54.72	80.03	79.87	140.14	62.11	149.83	110.23	72.14	167.6	135.8	72.87	113.15	94.21	115.23	204.54	121.32	100.52	138.34	83.29	72.61	85.4	99.29	109.47	144.16	89.38	95.86	109.38	88.74	71.84	51.57	49.28	55.56	78.49	72.8
Bnip3	101.431	51.52	67.45	123.38	88.69	89.86	79.87	105.38	56.46	111.41	62.54	59.47	54.98	113.64	106.38	89.26	65.74	87.93	132.18	127.35	114.71	155.93	129.79	202.22	136.43	122.29	111.47	106.08	89.45	89.95	95.24	100.8	119.92	97.54	100.76	101.74	103.72
Ndufa9	101.304	70.84	75.36	99.81	87.24	84.95	97.61	86.18	94.67	101.44	83.79	58.48	61.4	89.51	114.2	85.92	78.28	128.39	128.61	112.92	119.61	117.65	124.58	113.17	98.46	109.04	109.76	114.27	106.5	119.78	111.33	120.28	115.36	111.32	96.4	106.39	113.44
Gprc5b	101.29	34.91	36.91	109.35	85.74	58.52	85.16	58.19	87.3	75.57	36.62	49.41	39.71	80.01	121.25	50.85	68.02	146.95	106.5	119.56	109.27	119.16	126.89	104.59	108.82	110.51	119.75	127.48	162.91	149.25	140.45	135.06	108.77	129.26	139.08	146.07	158.59
Snf8	101.274	96.78	88.45	69.05	68.8	78.19	108.59	82.13	127.37	117.31	87.21	122.06	108.32	80.8	95.99	112.76	101.55	158.32	131.15	97.31	109.44	125.81	122.83	130.63	121.9	119.07	130.27	71.71	83.11	89.81	74.72	99.05	88.16	83.48	86.05	88.17	89.5
Gpr37	101.169	49.35	47.72	87.31	64.31	65.51	85.52	74.4	107.91	70.65	30.53	59.21	58.17	86.61	113.11	80.28	75.69	108.86	93.69	146.57	113.48	128.49	116.01	129.38	142.56	114.65	112.97	116.82	147.18	122.12	117.06	145.38	117.36	100.58	113.81	135.05	163.78
Aplp2	101.163	77.57	87.21	142.3	117.26	77.98	95.29	83.65	70.26	60.53	46.15	46.45	27.29	73.6	126.31	47.08	57.49	100.82	84.85	104.74	98.97	103.58	102.89	62.48	40.63	66.64	66.92	164.62	162.82	180	149.81	139.83	144.38	158.87	166.15	144	162.46
Pja1	100.74	79.75	106.91	118.13	87.22	97.98	95.85	106.52	70.45	133.56	98.85	68.28	69.68	111.1	121.37	99.38	78.56	82.31	116.36	104.32	119.47	104.26	104.06	94.84	88.69	89.66	74.35	128.73	97.7	107.57	114.87	98.7	124.26	133.86	109.69	95.82	93.52
Tppp3	100.735	83.69	81.76	63.59	67.97	66.52	110.12	58.64	122.3	118.3	42.33	100.12	81.86	67.02	92.86	78.14	71.34	126.44	125.36	83.09	102.63	101.29	113.91	79.26	90.31	110.94	85.56	143.79	145.29	143.11	151.4	137.89	129.88	108.21	108.51	114.82	118.22
Ndufc2	100.599	71.04	76.74	92.3	81.98	81.46	104.53	76.52	75.72	109.75	90.94	69.11	57.74	107.14	102.45	62.08	84.38	143.4	124.09	115.49	111.07	130.4	95.82	147.93	112.39	114.72	134.48	103.87	97.2	121.59	113.69	111.55	103.69	86.67	91.46	113.02	105.16
Git1	100.511	131.47	99.24	109.01	84.45	108.98	126.09	108.3	153.7	88.7	105.6	108.07	92.93	85.9	107.23	111.35	92.05	138.8	100.06	94.98	103.21	97.53	108.21	87.3	101.94	106.84	98.53	92.79	97.76	97.65	71.94	88.12	74.61	85.09	76.63	92.51	90.84
Hdac11	100.501	100.12	100.09	82.49	64.22	78.2	97.26	85.02	116.43	97.05	68.43	99.34	92.72	79.72	104.34	119.13	81.19	110.63	117.6	91.11	116.05	103.99	95.97	82.66	93.67	99.42	91.87	127.87	114.57	117.81	114.65	118.82	117.32	110	103.83	107.04	117.41
Glo1	100.358	91.48	87.85	80.25	86.34	103.28	127.49	90.65	111.08	127.14	105.47	86.88	99.39	101.79	103.85	83.45	90.33	111.93	114.35	115.22	113.85	129.57	107.61	142.28	94.24	119.02	126.36	94.55	79.76	99.42	70.12	95.78	85.52	86.09	78.08	87.99	84.41
Atp5if1	100.211	132.58	147.1	56.05	107.78	64.08	102.62	52.79	97.46	127.16	145.95	131.26	84.24	117.34	120.81	34.74	122.82	192.8	141.07	106.6	155.84	74.01	66.95	69.36	53.01	115.47	109.25	108.49	104.06	127.86	105.63	50.96	79.99	68.76	86.97	70.93	74.79
Ube2d3	100.051	63.8	71.13	140.82	107.21	81.9	75.89	112.7	54.54	108.55	91.17	66.66	65.17	121.58	107.53	80.8	70.1	74.43	103.89	125.67	99.18	139.07	112.5	161.52	129.23	113.43	120.35	92.52	88.26	83.05	93.93	99.79	114.89	117.01	104.84	103.88	104.83
Snca	99.9625	74.95	69.26	74.17	84.6	152.91	87.82	68.03	55.04	118.28	266.26	75.92	48.88	95.68	134.57	97.05	46.19	58.38	126.38	107.78	108.03	80.52	82.33	117.41	59.49	90.3	45.35	130.58	87.1	146.54	104.35	69.52	117.5	181.79	119.73	126.2	89.76
Hspd1	99.4067	67.71	79.97	108.33	106.18	85.31	99.49	89.17	74.34	93.92	78.34	65.23	53.28	99.78	131.48	73.5	81.75	93.21	96.29	103.56	96.51	119.58	106.35	102.51	68.29	91.88	91.47	119.4	109.9	114.53	113.68	131.23	131.96	131.18	126.16	121.06	122.11
Chga	99.2847	123.83	111.37	85.53	85.3	92.83	137.57	84.67	129.48	87.9	57.34	94.23	60.45	68.8	132.15	93.83	103.32	136.48	90.06	80.14	94.68	69.86	83.69	60.11	51.77	63.05	66.89	139.15	115.82	135.76	138.97	111.99	128.38	116.3	109.49	116.76	116.3
AABR07054639.1	99.2306	107.86	95.1	114.98	76.11	84.53	86.39	97.56	94.26	66.67	61.26	63.59	49.87	74.48	118.46	63.23	52.08	97.11	114.25	81.12	98.62	88.41	112.6	61.21	67.71	73.34	66.28	154.9	136.24	156.13	136.93	124.88	146.36	148.45	140.91	135.2	125.22
Rtn1	99.0956	91.94	93.11	126.12	90.76	94.41	70.07	79.08	65.58	74.36	93.53	46.43	33.67	83.55	105.1	61.84	63.33	106.99	141.13	98.94	129.18	101.47	109.94	65.63	64.79	83.56	69.66	160.82	109.32	153.46	144.76	100.77	136.57	172.53	134.37	111.95	98.72
Rac1	98.9517	80.72	64.53	115.6	97.92	82.47	80.39	85.85	96.42	75.72	66.31	51.64	52.04	81.56	118.11	74.75	81.69	112.51	105.37	122.14	108.27	128.93	104.06	101.04	80.54	100.32	104.56	112.32	136.41	129.82	122.72	125.94	116.24	106.89	106.19	108.4	123.87
Atp5f1e	98.7642	142.64	118.8	63.52	117.8	69.32	110.65	50.52	101.2	125.57	106.77	133.6	127.4	79.11	124.35	28.59	92.93	238.87	149.84	84.08	121.59	61.3	68.01	50.28	57.82	121.25	135.89	102.48	93.62	139.26	103.19	81.84	64.96	56.06	74.64	78.23	79.53
Psma6	98.7622	75.23	83.44	94.39	93.08	91.46	129.67	86.46	80.7	115.62	90.52	77.04	76.71	97.3	108.93	80.43	80.18	105.13	119.81	108.36	107.44	125.42	114.21	108.03	98.82	109.7	109.04	95.08	97.87	95.26	96.19	108.08	113.3	89.2	97.86	98.47	97.01
Kif1a	98.525	81.37	84.65	126.53	78.14	91.85	106.62	100.35	111.55	71.92	72.36	76.99	75.35	77.6	121.24	89.76	75.86	93.25	87.66	100.48	113.37	96.83	110.1	65.16	77.4	76.04	71.44	139.14	129.79	134.88	122.25	108.1	109.38	118.56	116.75	119.3	114.88
Ppp2cb	98.3097	74.44	79.85	103.49	97.82	79.27	87.7	93.49	75.96	107.26	84.25	73.25	68.95	107.58	101.73	83.08	77.56	89.37	112.07	110.11	109.69	131.76	119.12	152.31	115.9	116.88	117.99	97.48	89.87	88.98	88.65	100.5	109.37	100.25	93.66	94.51	105
Ubl5	98.2114	116.85	94.28	76.64	94.79	74.86	86.42	73.07	91.58	132.75	137.32	91.6	78.1	94.66	79.35	68.21	74.12	160.62	136.72	108.85	98.72	113.22	87.28	111.49	103.42	120.06	130.67	93.66	88.92	107.08	80.02	99.14	78.31	86.13	78.79	92.11	95.8
Scamp5	98.0639	109.21	106.3	125.28	95.41	104.57	162.89	113.9	85.18	113.69	163.91	89.5	86.66	90.57	122.79	91.23	115.17	90.25	98.46	73.42	91.81	80.65	90.19	67.79	73.75	89.22	68.22	94.78	87.72	97.47	87.99	97.15	107.91	91.65	93.77	85.92	85.92
Map1b	97.955	59.06	76.9	147.64	78.47	90.89	81.99	115.95	53.29	82.28	89.84	55.18	50.18	107.42	113.86	79.07	71.6	70.04	88.93	111	109.59	107.62	110.37	121.78	87.31	87.08	77.83	128.08	105.86	114.79	118.76	106.42	139.63	127.85	122.9	121.75	115.17
Vcp	97.8831	76.3	81.82	104.71	95.95	84.7	102.63	83.54	89.73	87.93	78.38	60.09	50.41	82.96	105.65	82.27	73.83	95.42	102.32	94.87	95.29	104.71	98.16	77.91	67.32	72.83	72.62	126.26	134.08	130.98	123.64	130.02	135.42	134.63	128.47	132.2	125.74
Napa	97.4289	115.07	98.16	96.98	83.78	98.16	106.45	99.12	103.03	112.8	143.56	102.45	96.43	80.85	99.94	119.88	82.14	113.31	113.85	93.36	115.64	95.75	90.94	88.59	101.3	90.47	86.4	99.76	82	93.69	85.53	89.06	92.51	87.89	84.28	79.79	84.52
Rpl28	97.11	137.27	109.05	60.23	82.79	77.4	107.15	64.23	151.73	109.85	94.55	132.71	141.72	64.06	90.45	77.11	77.72	163.68	124.64	91.78	117.1	86.52	89.14	100.65	140.54	124.54	143.63	72.68	76.79	87.94	73.49	79.39	64.38	66.13	65.45	74.52	74.95
LOC100360413	97.0511	91.73	94.16	88.23	96.94	103.8	134.33	92.48	110.08	128.7	100.17	109.57	118.59	113.86	92.84	105.23	89.99	90.07	103.39	110.79	100.04	124.25	100.41	154.56	131.39	120.54	140.75	65.86	50.33	64.8	60.82	78.4	74.58	68.88	57.18	56.51	69.59
Acta2	96.9511	933.89	302.97	53.49	62.27	47.18	125.72	25.13	35.37	260.82	156.81	236.4	150.01	76.56	26.82	43.53	28.9	82.59	31.16	30.7	44.4	41.92	25	25.11	22.95	22.99	137.25	31.55	50.3	56.24	34.43	80.84	32.58	60.67	23.33	54.48	35.88
Ahsa1	96.8956	91.43	82.58	98.24	100.46	77.68	95.57	92.18	109.89	101.34	91.33	76.23	56.55	92.99	111.75	89.35	90.53	118.08	106.6	103.87	102.16	108.12	112.16	88.56	83.03	93.53	100.16	106.03	96.69	106.69	94.4	101.14	99.37	105.34	97.3	94.71	112.2
Add1	96.8153	86.55	78.84	94.96	80.54	79.21	90.52	82.14	96.39	83.32	92.98	83.71	75.3	83.73	103.98	90.08	77.03	97.22	93.79	105.64	111.46	104.05	107.52	85.7	91.73	91.86	83.6	111.52	122	114.21	104.9	111.22	107.23	115.32	106.93	116.66	123.51
Eif3f	96.7514	110.32	96.31	92.24	77.02	75.09	100.96	85.15	111.83	110.14	104.94	107.67	96.87	82.87	98.72	98.46	73.55	123.07	106.12	103.46	119.76	108.27	101.84	102.38	112.11	97.71	116.62	88.45	94.12	93.99	86.34	85.86	88.16	88.99	72.71	87.81	83.14
Hnrnpl	96.6406	91.37	90	103.34	77.63	86.25	95.43	94.5	103.68	94.88	96.05	80.31	75.38	88.31	96.36	85.85	83.22	114.41	106.96	104.93	117.71	111.17	103.01	105.11	104.89	106.4	100.47	91.98	91.67	100.7	94.7	95.65	101.18	99.53	91.17	94.92	99.94
Sucla2	96.595	57.51	73.78	111.98	92.54	71.02	77.92	96.76	59.43	101.58	62.68	63.86	51.86	96	105.04	71.74	68.58	98.03	104.15	114.46	103.11	139.83	116.06	134.24	83.93	94.23	101.94	113.76	100.03	103.65	111.18	110.23	129.3	114.08	112.17	115.75	115.01
Elob	96.505	133.73	97.14	70.31	80.77	73.54	98.58	60.61	115.88	115.84	102.73	129.04	93.61	75.94	98.36	63.81	80.06	179.41	121.75	78.2	119.2	80.89	65.66	76.94	72.3	112.75	105.61	124.69	94.58	132.02	106.69	83.76	79.86	81.71	74.45	88.55	105.21
Dpysl2	96.4994	53.21	61.47	113.17	77.27	75.13	84.69	73.14	86.17	49.7	44.14	44.13	37.63	64.53	105.62	50.79	57.75	92.91	91.48	103.21	101.51	97.89	104.61	78.07	65.02	83.22	77.83	159.68	160.26	163.88	143.72	143.97	147.87	141.7	146.62	142.87	149.12
Rab5b	96.4867	69.75	80.83	113.03	87.11	85.51	79.71	88.55	80.78	101.28	104.75	67.21	60.02	94.16	88.79	85.09	78.71	99.67	105.92	121.76	117.96	119.46	109.87	120.79	123.33	117.02	113.62	95.84	91.78	96.96	97.57	93.81	100.45	98.35	92.27	95.61	96.2
Agpat1	96.1428	92.67	93.14	87.1	85.67	85.08	91.95	86.77	100.69	105.98	122.6	88.62	94.54	84.03	90.46	115.37	71.69	107.79	116.65	93.92	113.99	91.17	102.11	95.29	123.48	108.74	100.34	99.13	92.45	98.64	95.86	87.13	89.96	96.51	84.91	83.27	83.44
Chn1	96.0828	147.16	99.99	87.09	71.63	133.98	101.94	143.91	96.5	113.59	358.48	103.02	125.66	125.38	117.35	96.01	148.94	68.07	78.69	78.3	94.6	58.59	62.45	60.73	67.56	83.67	73.83	68.32	54.12	79.28	75.83	58.16	64.11	90.26	65.97	56.86	48.95
Trim30c	95.8464	166.82	120.39	88.39	87.26	114.51	140.12	104.62	126.11	142.56	122.34	131.43	166.4	103.34	92.5	137.44	105.23	70.41	81.31	86.71	105.69	68.02	70.57	91.17	86.69	84.82	73.36	73.33	64.63	77.76	74.71	62.65	69.19	67.88	66.04	63.64	62.43
Atp5me	95.6492	157.13	110.56	42.91	103.9	55.56	124.1	47.61	88.3	123.79	159.86	111.44	114.62	127.15	105.62	41.1	129.84	260.21	117.85	96.64	194.92	29.1	49.28	23.53	36.99	83.23	129.42	105.57	107.93	158.59	113	60.15	49.99	28.88	54.61	54.51	45.48
Sh3bgrl3	95.4958	115.59	85.38	89.44	73.04	85.91	106.39	74.68	142.83	108.95	129.52	103.58	90.55	78.23	97.7	122.79	79.29	105.12	117.56	97.66	111.26	97.1	91.69	97.44	102.51	122.39	94.43	90.11	76.94	89.45	80.69	77.7	88.16	92.54	59.56	96.06	65.61
Ndufa6	95.4942	95.65	81.39	71.48	78.74	68.03	106.06	53.22	99.99	118.29	101.06	90.5	91.39	99.25	100.59	50.99	91.81	184.74	133.09	120.05	125.87	92.45	84.57	116.59	91.45	132.77	142.51	85.38	79.14	98.03	83.34	74.07	78.35	71.16	69.12	94.05	82.62
Rab6b	95.4631	69.9	73.5	133.69	77.15	64.56	66.52	81.45	52.64	65.23	67.71	60.53	28.45	73.64	133.62	54.72	59.87	106.47	111.87	99.58	107.47	114.31	119.24	72.81	66.25	97.94	78.38	147	123.34	148	135.08	95.21	123.21	138.94	138.96	132.19	117.24
Gdi2	95.3525	64.28	68.83	112.31	96.84	87.95	100.64	101.7	80.91	97.56	78.2	59.64	56.89	101.16	105.74	69.46	71.56	71.69	88.66	100.95	89.44	118.58	111.17	131.68	87.89	84.66	89.41	112	102.88	98.9	95.4	112.7	128.63	111.88	110.66	110.77	121.07
Tprg1l	95.2603	73.21	67.48	81.36	68.68	77.9	87.91	81.81	93.14	104.34	75.43	71.6	64.02	79.19	86.31	103.97	67.6	108.58	117.9	96.28	100.48	117.84	110.29	110.68	109.4	97.67	107.87	105.28	100.11	114	115.96	111.17	112.66	102.25	96.69	104	106.31
Slain1	95.175	62.63	63.53	90.47	71.13	84.1	100.95	93.16	131.6	81.56	37.77	76.91	78.57	94.37	104.76	132.67	106.78	69.73	74.34	137.62	101.73	133.92	106.99	157.14	145.46	119.45	123.35	70.2	95.24	67.25	73.89	101.21	87.79	65.14	71.04	99.17	114.68
Rab2a	94.9867	55.58	57.61	116.25	93.68	78.8	63.96	88.26	69.96	78.29	62.7	40.98	43.36	95.54	92.61	46.65	61.97	90.24	101.56	119.13	97.13	142.65	117.34	111.5	69.35	99.67	104.29	139.66	106.97	115.14	125.06	115.03	120.87	129.43	119.4	120.29	128.61
LOC100365697	94.8067	41.96	49.98	86.28	71.36	84.88	97.03	104.51	73.69	78.37	59.97	53.05	54.87	98.37	104.03	98.38	83.44	66.75	88.34	133.03	85.53	125.67	111.67	182.5	159.59	127.86	116.47	95.84	99.91	71.06	82.3	118.77	118.21	88.49	89.48	101.03	110.37
Pcbp4	94.7136	93.65	79.9	74.87	62.69	71.84	96.82	67.82	115.72	95.2	69.31	94	88.64	68.4	87.29	94.06	72.38	118.99	97.83	87.24	97.97	97.26	98.21	97.99	117.07	99.38	95.91	111.53	112.3	121.07	105.66	114.04	107.23	85.39	96.31	103.91	111.81
Psma2	94.6467	67.36	70.8	86.25	91.84	72.32	79.35	82.32	94.63	98.66	77.9	63.84	50.13	101.98	98.3	60.66	78.89	107.14	123.33	103.4	106.49	117.39	92.47	115.83	94.93	108.41	110.29	98.64	103.46	106.77	110.21	112.19	100.47	105.93	98.98	108.15	107.57
Pmm1	94.6331	96.2	72.62	88.28	76.53	85.02	136.18	88.92	126.05	106.61	84.34	101.51	97	90.61	115.44	106.1	70.26	130.54	118.7	88.12	107.52	104.54	91.81	89.17	92.28	88.91	91.09	93.58	80.67	92.03	88.69	96.29	89.17	79.09	82.66	75.63	84.63
AABR07071891.2	94.5547	152.21	99.9	112.19	102.98	114.79	130.95	70.24	122.41	109.72	63.3	104.83	122.02	70.85	81.92	69.93	67.04	116.5	96.88	54.57	66.07	80.96	69.6	65.29	67.5	114.43	123.08	77.23	90.09	96.64	99.36	115.32	78.44	91.28	87.28	105.96	112.21
Txn1	94.5447	95.59	64.29	86.53	79.28	58.25	86.57	61.58	76.44	137.84	84.16	95.93	73.74	119.63	100.49	39.55	83.49	179.88	167.46	92.21	140.53	90.77	55.73	88.32	65.01	96.85	118.74	120.35	105.04	122.42	110.64	84.5	90.82	79.49	93.59	78.47	79.43
Snurf	94.2572	70.92	63.58	96.67	76.46	70.45	75.97	100.24	83.77	71.08	76.63	43.19	36.35	86.44	83.61	84.43	73.38	138.02	123.74	111.02	112.03	98.99	109.85	103.56	82.52	93.98	104.13	139.83	109.76	132.78	108.41	105.07	120.19	101.25	107.79	102.76	94.41
Sh3glb2	93.9006	86.5	70.93	70.41	58.5	69.14	78.17	87.29	125.83	74.87	75.85	91.12	93.64	63.33	89.58	93.22	71.66	148.01	117.98	96.59	104.97	115.52	118.64	98.61	123.79	94.59	92.24	110.93	116.14	104.73	84.72	107.17	86.28	94.27	82.11	85.54	97.55
Glrx3	93.5769	70.22	70.8	94.75	99.94	71.85	92.29	79	82.14	116.23	81.37	70.28	58.11	96.67	98.87	69.82	79.35	111.66	119.09	117.73	105.15	115.85	108.83	130.9	97.22	117.51	119.87	96.15	78.44	91.6	96.46	88.24	99.21	92.08	80.05	81.8	89.24
Pfdn6	93.5344	134.24	95.13	62.19	75.2	80.35	116.76	68.67	117.27	79.42	71.43	109.78	80.56	76.17	83.2	62.29	65.72	160.37	116.83	81.68	108.12	103.35	98.94	105.49	88.43	100.32	122.44	86.56	92.03	110.34	101.38	93.28	77.05	71.82	70.69	97.99	101.75
Phyhipl	93.5272	34.51	46.28	97.96	63.48	53.09	51.5	56.39	54.06	55.03	51.88	27.5	23.63	69.42	92.58	37.5	52.31	104.62	106.24	121.49	117.54	130.72	109.53	93.72	76.89	95.18	85.23	149.86	144.87	141.04	149.62	134.36	145.14	143.47	141.76	144.12	164.46
Zfp706	93.4767	66.11	55.22	113.04	90.3	76.49	88.96	108.25	71.82	105.64	106.98	60.38	67.6	106.37	102.81	82.09	63.56	75.64	89.58	127.22	104.01	125.26	104.68	169.72	140.07	117.84	121.36	78.44	75.91	74.92	70.82	83.35	97.42	94.53	82.36	79.1	87.31
Arl8b	93.3692	63.62	76.29	125.88	81.49	92.77	87.19	106.36	73.4	116.35	117.01	62.92	64.73	114.13	104.79	87.83	74.06	65.9	96.18	118.53	117.2	108.36	111.34	123.79	119.94	107.59	97.77	91.95	73.37	75.2	81.23	78.36	99.57	104.99	78.87	75.47	86.86
Tmcc2	93.3628	101.39	75.31	75.05	66.32	68.92	74.48	79.32	117.18	82.24	75.9	87.35	83.36	71.88	95.63	103.26	78.82	115.16	84.64	95.13	86.41	97.29	103.26	96.74	112.49	99.73	103.25	99.11	110.06	113.56	112.5	106.77	94.76	86.42	92.63	99.8	114.94
Edf1	93.2242	122.22	103.96	72.05	80.08	79.99	118.34	68.98	120.36	115.39	95.06	122.29	96.91	78.42	92.42	82.9	72.41	131.07	107.98	71.94	86.92	69.98	70.84	67.46	74.74	84.36	94.37	106.52	97.16	112.91	101.56	106.07	92.21	98.61	87.81	90.61	81.17
Pacs2	93.1653	72.78	64.85	93.76	77.64	78.81	111.65	83.2	132.24	63.59	39.59	70.75	64.08	69.96	116.78	85.8	89.77	106.55	84.18	112.04	91.59	106.16	111.32	82.11	99.29	97.17	93.92	99.7	137.41	120.16	104.94	114.66	92.66	80.4	97.41	94.41	112.62
Eif4a1	93.1486	74.75	74.56	97.6	72.59	81.42	82.47	73.65	75.49	94.76	94.09	68.89	56	88.25	95.56	61.3	70	100.74	107.48	92.15	104.04	102.31	82.53	89.07	81.67	78.47	88.92	116.48	116.37	122.19	110.39	120.3	117.14	119.2	106.83	122.39	113.3
Prkar1b	93.1133	85.24	87.96	110.24	74.26	98.2	63.71	85.86	61.97	70.98	111.32	46.4	42.89	77.42	92.37	56.76	54.2	90.33	121.28	82.98	118.69	93.44	122.4	63.72	56.62	75.31	65.61	143.58	93.57	137.49	132.76	94.07	130.19	168.2	123.87	108.83	109.36
LOC691807	92.9839	50.55	57.29	87.31	85.81	71.74	83.98	86.04	80.7	103.91	59.28	67.62	62.81	100.59	82.95	87.45	72.65	81.4	92.8	124.13	85.46	127.97	107.96	180.17	140.4	117.34	125.52	89.2	93.9	86.3	82.08	107.64	98.88	76.14	89.47	94.44	105.54
Wsb2	92.8556	87.23	85.16	99.42	67.7	73.22	69.79	74.04	86.7	92.1	103.02	85.09	71.83	75.82	107.99	89.17	67.5	123.76	126.87	93.47	107.23	101.19	102.72	94.02	110.99	103.76	97.08	96.99	89.25	106.9	96.89	95.98	99.81	99.03	84.28	92.58	84.22
Pla2g16	92.8358	79.47	64.79	90.4	96.6	75.28	98.06	68.73	142.26	86.9	47.06	68.25	66.48	83.6	93.15	61.62	78.18	142.5	106.83	105.91	110.95	135.28	100.11	113.61	119.86	117.12	143.62	72.99	89.06	108.94	83.11	104.22	62.71	72.67	74.45	88.52	88.8
Cenpb	92.8036	102.11	71.51	52.81	71.3	72.87	150.01	73.39	119.44	79.18	52.17	86.65	90.94	67.57	125.51	75.8	112.25	144.87	89.76	94.24	87.33	84.42	79.6	69.74	93.86	96.1	121.39	88.51	113.34	107.53	99.33	115.76	73.42	78.08	93.91	97.65	108.58
Gstt3	92.7594	73.24	66.68	69.06	75.46	80.24	133.5	81.37	121.85	92.33	63.1	82.42	100.56	90.73	106.48	95.27	110.5	110.34	89.88	129.07	112.72	106.01	95.84	93.34	133.96	122.84	124.39	71.5	91.34	74.93	76.33	120.51	85.21	55.07	59.89	66.5	76.88
Tmem50a	92.6353	81.44	76.38	83.47	70.72	74.34	91.6	82.65	107.27	86.4	74.67	66.46	71.02	73.96	73.59	75.15	68.76	98.23	101.85	93.97	91.14	121.24	90.07	131.6	109.05	104.1	114.02	90.52	104	117.61	100.56	116.29	96.28	90.62	90.74	100.19	114.91
Nucb1	92.4806	107.77	99.8	96.05	99.54	85.77	93.18	88.6	114.48	80.75	67.71	72.23	60.81	72.6	92.27	87.69	71.3	107.92	94.9	79.12	96.04	83.12	92.23	61.89	65.42	67.1	64.07	116.61	110.83	126.06	115.69	101.34	118.94	114.96	113.49	103.41	105.61
Rogdi	92.2975	97.75	92.42	95.64	82.99	78.84	89.17	89.83	96.55	110.99	101.72	82.7	66.29	83.11	95.19	87.73	59.71	108.38	124.73	74.53	123.48	91.12	104.2	81.27	99.07	88.73	77.99	101.39	84.33	96.92	95.13	89.71	103.46	102.2	89.3	89.36	86.78
Bcan	91.9194	45.46	48.02	89.96	76.69	69.45	90.66	47.2	88.47	72	57.49	40.83	38.27	59.49	96.88	47.99	48.74	136.49	82.27	85.44	85.93	84.63	81.49	78.6	69.2	79.85	82.59	132.02	155.75	165.1	136.46	157.26	118.43	135.07	124.96	144.84	155.12
Pithd1	91.7922	73.82	75.32	90.35	77.07	78.47	84.88	90.95	91.22	107.76	94.38	82.93	68.69	96.26	93.61	91.36	69.61	115.19	119.94	103.35	115.52	119.38	106.78	114.83	98.15	115.81	108.14	86.74	73.58	78.74	86.83	86.32	90.32	81.54	77.18	83.64	75.86
Enpp5	91.545	67.05	83.76	129.13	94.56	93.21	90.09	112.14	93.53	80.61	73.43	60.86	54.27	99.99	96.84	82.46	78.1	87.6	93.29	108.45	99.78	119.91	116.51	90.57	82.41	86.23	79.05	98	90.78	92.25	91.61	90.98	100.89	101.6	96.97	91.11	87.6
Atp6v1c1	91.1947	64.71	76.06	116.3	90.47	78.84	68.32	102.81	70.61	89.33	86.16	50.08	40.26	90.64	98.04	74.51	72.27	86.12	104.81	104.7	98.74	126.1	102.47	124.16	82.54	86.12	79.6	103.03	87.26	95.39	91.74	96.4	121.65	104.76	100.91	104.28	112.82
Ubl3	91.0542	49.46	63.37	106.56	77.89	74.66	84.52	97.08	81.97	73.81	48.28	50.85	53.53	92.72	96.69	76.92	64.1	87.89	100.63	113.03	95.48	122.38	112.03	154.21	114.54	106.29	113.55	90.76	89.22	90.47	88.34	106.07	111.09	90.91	93.64	95.85	109.16
Fam162a	90.9997	76.59	63.9	64.25	96.24	82.58	95.21	66.78	88.71	97.94	72.72	77.75	61.44	81.62	81.31	72.02	66.89	124.72	121.51	119.97	110.46	131.29	102.7	126.93	103.47	104.06	119.91	92.84	87.48	85.97	88.41	96.35	90.46	73.69	84.29	75.87	89.66
Nme1	90.8872	104.94	86.36	84.41	74.53	73.24	107.32	76.61	95.31	107.6	80.26	82.84	79.62	83.15	99.46	70.85	79.02	135.43	114.52	76.23	113.08	106.08	90.23	91.14	87.77	99.24	91.41	99.14	91.11	104.34	94.34	88.57	85.63	80.22	78.29	81.01	78.64
Bend6	90.7833	53.29	69.99	115.37	68.69	67.01	64.27	106.55	60.18	92.76	86.27	40.28	58.97	104.95	94.1	78.16	69.24	94.02	111.48	115.3	140.84	122.93	128.95	121.57	109.87	119.71	125.59	88.08	75.69	81.64	95.43	80.54	105.03	82.17	81.01	76.06	82.21
Reep2	90.6939	90.05	88.18	94.81	68.75	87.62	96.19	107.47	96.98	98.34	88.72	97.16	87.2	84.33	83.28	107.88	68.26	103.83	125.52	81.29	118.1	80.16	86.4	91.08	89.3	91.4	68.13	102.8	74.16	95.39	94.06	85.34	95.51	92.89	79.64	87.15	77.61
Prelid1	90.6022	93.63	84.94	85.45	78.6	80.71	91.18	95.68	93.22	100.45	70.77	73.13	68.74	83.18	87.33	107.26	70.62	114.93	116.24	78.06	106.75	105.57	97.99	105.47	104.94	98.49	97.72	102.74	77.93	90.08	86.16	85.65	89.7	81.77	85.93	84.55	86.12
Lamtor2	90.5822	96.03	87.68	61.07	77.36	71.86	73.71	59.25	88.01	94.52	81.68	81.94	79.51	79.1	84.64	71.03	77.13	142.28	117.09	85.22	106.41	107.76	88.17	97.71	107.59	106.6	130.57	97.55	93.77	111.91	95.64	90.38	79.87	83.1	86.05	78.25	90.52
Cd164	90.4592	55.07	61.23	96.06	87.34	73.31	85.59	90.99	74.96	104.57	59.18	60.11	55.71	90.22	90.61	88.11	60.96	65.87	83.8	125.67	92.01	120.38	110.37	165.13	138.73	109.55	113.95	90.42	91.74	80.19	86.83	95.42	101.63	79.89	83.1	89.42	98.41
Sdhd	90.4556	66.12	69.9	84.43	107.8	72.07	82.84	77.28	93.75	100.13	81.69	62.14	49.65	91.13	98.22	79.32	68.44	98.01	97.94	99.81	101.6	112.48	98.96	106.8	108.61	106.04	129.22	91.31	86.54	93.2	91.78	100.85	98.56	90.21	80.06	90.84	88.67
Abhd3	90.1225	17.6	28.89	115.14	82.37	61.71	59.45	55.26	49.83	87.48	44.87	26.41	21.4	93.86	90.09	49.55	53.62	104.86	101.9	113.09	91.8	143.24	112.6	165.47	101.28	108.47	121.31	100.57	110.83	112.83	116.05	129.2	107.63	105.58	111.67	121.47	127.03
LOC498750	90.1214	61.57	63.54	100.79	85.78	79.29	94.57	96.95	71.52	108.14	90.4	71.63	68.92	99.2	97.38	84.11	73.27	73.58	96.66	113.05	97.53	113.5	104.06	143	109.11	94.63	102.45	78.36	68.31	77.62	83.72	92.38	95.28	86.86	81.44	89.53	96.24
Tmed10	90.0767	69.77	69.29	90.13	85.76	72.53	88.04	85.32	97.49	93.68	57.65	62.66	63.01	78.45	87.69	71.08	65.59	105.78	95.77	106.18	102.06	123.38	100.84	114.17	106.08	106.75	110.29	98.43	94.76	93.81	91.98	94.83	88.32	90.75	88.11	95.05	97.28
Anapc5	90.0247	90.41	81.98	92.7	78.38	81.08	87.59	82.92	95.8	88.29	85.27	77.74	70.46	77.5	97.81	86.33	67.89	95.21	106.95	92.65	100.57	101.62	97.48	95.29	90.67	95.55	83.42	97.01	89.74	90.03	96.55	93.55	99.31	99.81	90.14	93.39	89.8
Ptp4a2	90.0203	63.35	69.95	90.68	88.07	81.06	100.13	90.38	85.13	95.33	74.81	72.4	63.32	98.21	117.57	82.26	82.22	81.23	99.01	111.53	102.22	111.58	103.57	126.37	106.2	121.9	109.16	86.79	71.37	87.71	76.19	84.19	86.02	75.55	79.46	83.83	81.98
Maged1	89.9836	87.14	90.14	98.46	89.73	86.02	83.08	84.36	68.96	89.45	113.97	55.42	49.11	77.09	93.94	76.02	61.9	82.49	98.46	83.22	105.85	88.11	88.32	67.53	55.17	67.2	55.15	134.53	102.97	124.86	107.8	100.34	118.54	141.15	110.9	104.72	97.31
Uqcrfs1	89.6989	52.12	66.26	94.71	93.8	60.37	69.39	71.72	73.7	83.7	60.83	39.58	40.38	86.33	107.32	44.59	67.39	119.61	111.93	88.66	104.75	117.3	101.35	101.99	84.93	89.22	107.12	104.46	104.17	118.6	107.62	110.77	114.87	105.42	96.61	115.66	111.93
RGD1559896	89.6094	78.86	65.3	94.25	77.71	75.32	79.67	69.15	113.76	94.36	65.42	71.96	68.48	77.69	104.08	97.88	78.49	92.49	76.91	99.23	85.95	106.47	104.76	96.01	108.39	98.03	104.49	97.54	110.07	94.89	94.09	100.02	82.72	95.4	84.53	88.45	93.12
Ctsa	89.5575	98.04	93.89	94.87	95.31	76.14	118.44	91.77	132.08	96.48	73.4	77.21	71.11	69.35	83.94	85.79	68.6	98.46	94.58	90	92.55	95.44	91.94	88.05	81.8	73.34	76.61	96.49	107.17	94.28	87.2	97.51	92.94	86.7	79.96	85.47	87.16
Gnal	89.4692	73	86.27	108.34	70.94	79.28	72.73	102.19	83.5	89.17	57.11	51.3	47.07	75.82	94.46	81.9	61.57	89.64	94.68	82.48	92.76	112.48	123.28	90.24	91.4	86.8	81.41	101.45	82.08	90.89	105.95	115.53	115.34	122.72	111.03	99.84	96.24
Bcap31	89.4589	69.81	84.68	102.43	107.34	84.35	96	83.38	87.61	87.46	62.1	64.23	55.82	76.33	95.31	68.27	77.35	98.35	91.57	91.99	95.47	92.2	92.94	97.68	84.5	81.82	91.34	96.32	102.84	103.02	100.88	118.62	93.87	93.95	98.19	96.12	96.38
Swi5	89.4294	99.71	81.13	73.67	77.55	86.13	98.22	75.73	81.39	118.07	85.75	70.82	67.82	85.05	88.71	74.86	79.59	94.73	121.2	80.64	104.37	93.72	81.72	90.48	82.65	92.07	94.55	101.4	95.68	109.53	100.36	89.21	82.7	98.38	77.6	89.82	94.45
Lynx1	89.1714	76.46	85.05	92.59	64.94	68.16	83.52	82.34	87.74	86.77	80.87	87.26	68.58	76.01	95.3	100.67	74.99	107.94	100.67	75.61	102.81	91.17	103.14	77.54	75.03	90.54	78.43	100.99	92.94	101.85	113.27	95.27	110.2	98.18	93.47	91.74	98.13
Cisd1	89.1242	76.44	66.85	71.94	88.56	63.63	83.58	73.84	98.29	97.58	85.94	73.65	72.98	80.87	76.58	66.15	74.99	122.5	106.31	88.79	106.26	121.08	91.12	79.51	85.75	108.74	102.21	105.37	87.9	109.42	98.52	98.63	96.62	87.17	71.68	88.55	100.47
Gpr37l1	88.8192	26.94	33.94	78.45	61.53	46.22	57.46	43.07	57.28	69.86	54.28	31.78	35.48	75.9	82.53	45.3	52.36	124.52	97.71	98.69	96.07	98.98	98.28	93.94	100.22	99.79	109.36	122.54	136.64	140.61	120.51	130.68	107.26	140.7	140.59	143.16	144.86
Ctbp1	88.6919	86.65	70.09	86.85	81.29	72.75	92.61	84.7	80.44	102.98	86.56	76.26	75.09	87.38	92.82	95.51	65.5	95.57	96.94	87.51	101	94.96	93.01	115.63	99.79	90.58	87.68	101.02	79.29	87.51	84.94	98.14	90.59	92.42	81.06	82.01	95.78
Asna1	88.6383	84.17	81.71	85.07	75.5	78.65	72.34	81.82	110.38	96.97	94.57	65.88	69.61	72.36	79.25	91.66	72.33	126.8	111.53	88.13	101.72	86.72	88.21	85.65	102.1	90.09	100.28	93.43	86.75	92.85	88.76	100.64	88.46	90.81	78.09	85.44	92.25
Cyfip2	88.6314	83.65	82.14	127.43	64.36	97.06	68.49	115.83	67.41	78.53	141.21	56.64	60.73	98.78	88.86	83.63	65.1	77.76	90.25	94.68	113.87	88.12	101.95	88.43	85.69	76.94	74.67	93.13	82.29	99.74	89.12	81.5	102.76	110.63	88.13	83.63	87.59
Stip1	88.6314	83.66	87.39	95.78	89.6	78.6	83.87	82.98	80.85	88.63	80.05	64.91	55.28	85.67	109.16	72.12	78.21	98.16	96.06	92.05	97.34	92.07	93.96	79.89	68.59	78.26	85.49	101.22	89.2	113.48	108.48	95.4	103.67	99.24	95.24	87.59	98.58
AABR07045047.1	88.5753	98.17	91.94	49.13	76.82	126.24	216.28	110.29	72.74	76.57	74.82	87.13	87.54	128.43	154.46	45.22	175.1	68.64	89.16	87.37	81.65	36.17	50.16	32.43	60.51	100.76	112.35	72.39	104.17	76.71	108.43	73.88	50.2	60.94	81.5	89.16	81.25
Tp53inp2	88.5294	66.22	57.8	76.77	80.21	66.51	91.53	78.62	91.01	94.2	58.86	98.02	107.97	89.42	94.49	109.5	90.19	77.41	78.16	90.66	78.5	86.53	81.64	97.79	107.51	92.04	95.62	94.57	107.6	91.69	100.73	105.28	89.85	71.75	78.3	101.65	108.46
AABR07028769.1	88.5072	70.64	68.64	98.69	72.36	85.04	112.24	99.4	127.97	88.34	47.16	87.11	93.4	92.53	106.25	110.29	100.39	82.06	80.24	103.24	86.34	114.14	102.84	113.07	111.96	105.76	104.39	66.96	81.08	67.86	71.47	82.65	72.43	54.27	64.43	74.04	86.58
Glrx2	88.34	76.95	66.93	77.19	69.44	59.68	70.03	83.03	71.78	120.96	70.55	66.55	60.42	82.32	82.88	48.9	87.73	103.94	109.11	118.37	106	118.58	86.65	137.27	82.59	111.71	138.23	89.57	83.39	88.56	83.08	94.26	94.72	73.7	72.87	93.12	99.18
Tkt	88.2989	80.03	77.62	79.57	76.18	69.39	87.55	63.53	91.49	73.09	58.47	62.03	56.43	59.64	97.63	75.6	66.7	97.84	85.3	79.25	84.03	82.13	86.44	62.36	63.8	68.36	64.66	125.52	134.07	132.72	118.78	129.79	119.87	113.12	113.05	115.74	126.98
Pgrmc2	88.1872	70.55	71.74	86.09	80.28	69.75	83.71	69.81	64.68	96.57	76.64	68.99	63.06	85.43	88.95	83.09	70.39	106.78	109.09	114.55	101.58	130.58	121.11	147.37	114.56	123.55	122.08	80.23	71.2	67.12	69.32	79.09	83.41	76.99	72.12	78.13	76.15
Cltc	88.1844	54.39	66.38	112.3	77.74	78.93	82.93	100.56	60.38	78.32	75.31	52.02	47.47	87.63	107.64	74.8	62.41	65.68	85.54	105.76	92.76	96.19	95.27	104.16	87.01	71.68	68.27	104.74	101.94	100.12	106.26	108.5	126.71	116.62	107.18	107.1	103.94
Pcnp	88.1394	61	65.38	85.98	81.26	67.51	88.82	70.58	71.5	67.84	44.07	52.67	58.56	84.51	89.84	54.68	69.91	124.85	116.19	107.9	110.85	112.09	107.49	119.24	82.27	100.78	108.06	91.36	81.12	103.43	104.96	91.28	103.64	96.22	80.36	109.28	107.54
Mrpl17	88.1139	80.9	70.39	78.26	77.51	74.41	80.68	77.79	82.58	95.82	92.94	71.44	67.61	87.32	89.93	80.56	72.15	112.73	108.05	93.99	96.59	98.04	103.97	109.26	99.53	104.95	100.41	81.09	72.12	97.1	95.54	97.6	90.13	82.66	78.03	87.44	82.58
LOC102556337	88.1017	60.44	66.69	98.63	79.03	72.71	92.85	87.88	76.91	100.68	76.3	58.14	56.86	84.96	87.04	76.48	66.54	89.7	98.97	100.01	100.74	119.09	104.76	132.1	112.74	99.91	101.06	83.87	72.23	83.41	88.26	97.03	104.2	82.4	80.75	86.48	91.81
Hspe1	88.0119	101.77	101.97	54.26	131.93	47.73	78.82	37.17	66.66	111.09	116.18	75.45	60.3	95.09	99.5	20.62	101.7	209.09	138.3	96.7	137.61	75.6	71.95	43.99	43.99	102.18	118.46	98.23	110.68	141.95	106.9	57.98	61.53	62.52	69.15	71.21	50.17
Ddt	87.9883	92.43	67.72	94.65	83.01	85.35	110.97	84.8	128.8	108.21	92.45	77.26	82.56	71.77	109.39	83.3	72.96	123.9	88.59	90.4	72.73	98.09	105.18	79.11	102.76	106.12	123.33	66.25	87.18	78.15	78.69	66.72	57.05	75.7	64.45	78.1	79.45
Gstm2	87.8111	72.21	73.04	85.21	73.88	81.08	89.12	67.3	79.3	112.84	128.2	58.57	45.4	83.4	100.54	73.91	63.56	108.35	110.76	84.64	95.46	121.97	108.9	113.48	102.44	98.12	99.31	89.51	81.31	81.4	86.16	90.12	80.11	94.6	82.3	74.46	70.24
Rtraf	87.6294	60.72	71.85	73.86	70.8	76.94	88.65	71.51	93.27	90.26	65.43	60.69	65.77	82.79	91.35	75.92	67.67	96.56	117.51	94.18	100.36	104.93	95.35	102.34	99.37	104.7	95.65	97.05	94.4	99.29	93.63	99.38	94.26	87.78	85.22	89.63	95.59
Lamp2	87.5964	59.83	66.14	105.49	108.66	86.07	105.61	79.53	97.16	79.11	45.71	57.66	53.79	81.08	86.95	63.02	78.69	77.51	77.06	109.92	84.7	113.53	85.04	122.62	93.26	83.12	96.63	82.2	104.24	92.39	90.88	111.32	95.01	78.57	84.8	107.52	108.65
Rundc3a	87.5094	123.18	93.79	85.82	63.59	75.46	86.82	86.48	104.89	96.58	106.35	98.73	85.88	67.01	90.16	92.57	68.42	124.48	113.78	74.96	94.69	88.27	99.13	83.23	78.01	92.15	80.7	96.96	75.46	92.87	78.65	79.69	78.76	80	68.85	71.42	72.55
Ube2r2	87.4992	90.39	80.41	79.45	75.72	73.27	99.2	77.33	88.96	105.18	89.24	64.2	79.81	85.18	90.29	86.96	77.36	92.7	92.27	93.79	89.05	99.97	84.41	99.78	99.79	95.78	102.2	85.56	85.94	85.7	87.88	88.69	91.75	88.19	72.56	86.98	84.03
Rab10	87.1772	48.95	51.54	105.63	73.86	80.03	74.84	91.24	66.76	82.5	67.59	47.88	47.48	92.89	104.07	67.7	61.19	64.96	85.47	120.38	95.7	125.65	107.13	140.31	113.61	99.31	98.91	83.32	96.26	83.9	83.71	95.96	94.12	92.41	92.09	97.67	103.36
LOC108348144	87.1144	93.58	73.95	56.09	107.01	55.84	76	49.42	94.57	99.07	104.1	94.85	83.06	97.81	88.28	29.71	86.22	197.15	126.7	81.02	98.03	72.53	57.91	79.98	52.65	104.96	112.93	96.84	105.97	122.76	85.72	93.07	67.35	67.02	72.88	88.64	62.45
Pin1	87.0772	90.78	65.43	67.43	74.6	70.12	95.01	74	105.83	92.56	73.61	85.26	67.92	65.73	92.43	96.94	65.18	121.27	100.54	75.82	85.31	90.77	94	85.21	92.62	89.91	91.73	90.67	81.51	114.11	103.1	100.42	90.33	95.41	75.01	82.81	91.4
Idh3a	87.0611	50.8	63.48	107.95	75.7	66.3	68.98	85.54	58.62	84.21	77.71	55.44	50.54	88.22	83.01	66.84	58.58	88.58	98.5	101.53	96	111.11	108.46	132.94	102.28	92.71	90.36	96.32	85.17	97.05	88.47	100.25	117.68	93.75	90.85	93.52	106.75
AABR07019341.2	86.6719	96.58	81.59	47.23	65.03	145.43	187.32	169.77	69.48	66.77	69.95	85.07	94.81	102.68	106.78	79.61	150.75	63.58	79.34	78.33	70.27	47.59	64.2	37.31	67.23	88.81	105.68	65.11	91.21	67.68	81.6	82.09	64.07	97.23	89.28	80.37	80.36
Dlg4	86.5669	115.72	84.2	100.16	56.99	89.78	70.54	93.52	62.35	79.42	158.79	66.84	62.77	75.5	89.01	90.17	59.75	83.47	97.69	73.14	92.32	76.44	84.27	61.2	61.48	74.27	60	114.7	82.19	122.88	97.18	84.81	93.22	142.64	93.72	83.76	81.52
Rpn1	86.5511	81.66	83.78	95.75	80.22	82.71	78.08	71.87	76.44	82.06	71.55	53.93	52.74	73.59	81.52	73.44	60.71	73.53	73.24	96.02	93.1	97.74	86.43	88.75	74.51	79.79	70.94	109.51	100.99	109.78	105.47	109.34	115.95	127.17	98.25	103.59	101.69
Rsrp1	86.4925	103.98	87.7	90.93	98.91	84.95	97.33	82.85	104.09	90.02	50.32	72.53	75.62	78.59	93.93	73.34	68.02	90.68	93.18	83.08	82.69	74.01	71.49	87.53	83.49	70.77	83.68	93.24	103.95	109.96	96.37	95.2	83.67	84.99	90.91	88.39	93.34
Degs1	86.3969	70.78	64.2	90.31	90.72	72.18	90.34	80.91	108.19	71.28	52.13	57	56.39	71.7	82.7	92.74	73.87	79.44	80.52	99.08	78.32	99.78	98.77	88.95	99.02	67.77	81.49	104.08	110.03	106.57	103.22	108.96	93.23	92.07	96.15	93.28	104.12
Ndufb2	86.3108	108.98	75	62.2	79.15	50.86	78.65	46.99	95.86	110.98	93.59	76.15	82.2	79.71	86.15	38.76	51.11	159.43	131.27	76.77	103.87	98.98	63.92	75.92	84.53	119.65	125.52	96.81	90.84	106.07	89.67	85.77	78.89	82.03	64.65	75.06	81.2
LOC680121	86.2789	59.45	66.32	105.71	83.04	77.79	81.01	87.1	89.74	90.13	49.34	53.4	50.91	79.86	95.69	80.16	62.11	67.95	74.87	88.43	75.26	105.73	98.27	80.81	57.51	61.88	65.99	107.2	97.78	97.9	106.18	113.88	128.74	128.22	117.55	116.87	103.26
Btf3	86.2489	90.61	74.54	70.3	78.23	74.01	92.13	62.5	84.03	101.3	101.67	67.76	73.95	89.08	85.83	61.02	80.23	117.15	109.28	101.54	96.41	93.73	69.09	89.13	88.68	101.98	106.26	94.25	89.1	96.43	77.45	81.09	78.78	85.98	73.68	74.99	92.77
Cdk16	86.2442	73.95	68.54	95.1	61.61	65.39	80.97	98.38	89.77	73.82	76.27	75.9	75.58	77.52	89.49	87.43	73.27	104.63	89.68	87.7	93.7	93.26	94.84	82.76	91.57	87.68	86.53	94.11	91.75	97.32	104.25	94.7	88.8	87.19	90.37	88.5	92.46
Clstn3	86.1375	84.78	92.15	104.67	72.02	72.48	84.33	94.43	72.25	71.51	52.64	59	46.04	60.36	85.53	74.61	56.42	73.07	82.92	62.8	85.8	65.63	79.81	55.13	49.94	50.65	41.72	145.92	105.27	137.39	125.19	113.82	148.77	142.39	127.43	121.05	103.03
AABR07021871.1	86.11	68.03	67.37	80.38	76.71	68.9	96.84	62.94	76.24	100.62	72.52	62.26	73.82	85.46	84.13	63	66.75	92.41	96.27	104.79	90.72	109.2	84.35	127.24	103.48	93.46	113.26	76.99	86.79	87.12	78.66	98.54	98.15	85.55	83.45	91.28	92.28
Chmp5	86.0394	58.98	66.82	92.83	90.99	77.71	78.7	86.8	77.43	91.73	60	51.61	55.69	81.9	89.07	84.94	67.71	77.88	95.91	110.4	91.81	113.19	92.34	138.75	85.33	92.89	101.46	87.74	83.14	78.88	81.71	98.15	90.55	82.55	86.18	91.78	103.87
Ndufv1	85.9311	87.54	69.38	85.3	77.59	79.45	94.79	68.08	90.03	85.48	82.89	66.97	56.8	63.21	90.12	66.29	55.07	116.54	95.22	72.48	95.25	84.88	82.24	65.08	64.89	72.29	74.45	113.75	110.96	121.57	99.83	113.02	103.48	103.56	94.5	96.88	93.66
Ndufs3	85.7006	73.62	75.5	82.16	83.98	78.32	90.67	65.92	100.12	95.41	87.36	67.89	65.74	84.14	99.34	79.64	61.29	118.74	111.87	74.67	104.01	100.65	84.68	87.16	84.91	86.57	97.2	91.4	79.52	82.11	83.57	104.66	81.33	86.15	83.4	74.8	76.72
Nop10	85.6392	78.46	83.66	74.7	82.11	66.54	72.2	58.36	71.38	102.28	99.23	75.38	73.53	76	95.85	72.94	67.53	126.49	113.34	95.34	101.25	97.04	93.42	115.29	101.44	107.01	115.71	79.75	63.58	94.38	78.84	75.34	77.25	71.52	74.62	78.2	73.05
Arl6ip5	85.5678	66.23	59.42	89.36	79.39	77.36	81.14	79.9	71.12	91.46	101.67	58.69	55.68	86.07	84.99	65.78	60.08	90.82	106.64	97.05	98.2	103.83	105.61	99.06	86.32	93.18	103.08	91.15	85.21	100.6	91.04	86.16	89.86	100.93	83.44	83	76.92
Napsa	85.4489	161.3	110.85	45.88	68.93	182.11	267.58	145.11	82.67	92.85	81.8	107.63	129.68	104.88	169.56	76.95	124.32	52.05	87.77	66.89	68.11	20.33	46.24	14.19	33.13	62.62	69.27	50.71	56.66	47.16	81.61	68.75	51.47	62.97	72.95	62.93	48.25
Dync1li2	85.4264	54.67	59.06	96.56	72.06	75.31	87.03	93.93	73.36	74.22	51.2	61.82	61.56	83.23	95.53	79.52	70.56	68.43	81.63	111.29	94.31	105.77	95.3	108.69	88.18	95.54	89	89.28	93.86	92.15	89.73	101.4	100.25	88.29	92.49	90.3	109.84
Lgi3	85.4175	64.58	69.22	79.16	60.55	71.14	91.18	69.52	102.4	71.49	38.15	69.68	73.05	62.49	84.34	96.98	66	81.56	79.54	86.84	86.9	78.72	84.63	80.1	89.33	68.14	70.15	106.99	117.8	105.1	102.53	124.35	115.38	91.23	95.06	112.82	127.93
Mmd2	85.3358	43.92	39.63	101.49	73.32	69.95	76.17	58.7	67.26	89.2	75.76	36.25	47.72	83.81	92.12	44.96	47.12	97.07	98.32	96.71	97.62	110.58	103.8	102.77	99.28	100.33	98.79	93.11	109.57	104.02	100.51	89.23	80.51	116.54	102.54	106.64	116.77
Scg3	85.2086	48.18	66.8	94.09	75.88	78.99	89.72	73.95	65.31	94.98	86.96	41.6	36.32	78.78	106.18	58.85	60.43	78.41	85.47	92	92.91	104.08	92.15	81.24	59.13	73.13	71.48	100.34	95.66	102.57	113.09	102.87	116.33	127.82	109.31	107.88	104.62
Ptpa	85.1475	98.23	85.01	85.01	72.21	70.29	89.61	79.97	86.87	100.18	82.85	80.95	72.91	68.48	84.12	83.04	70.44	97.31	102.23	74.4	94.51	85.21	90.61	78.07	79.93	84.86	72.36	91.38	87.33	98.76	83.75	85.77	94.88	100.65	81.64	88.22	83.27
NEWGENE_619861	85.0608	52.87	59.7	106.77	86	79.76	80	92.02	62.65	94.44	71.87	57.21	53.47	95.46	100.55	67.41	61.58	60.41	87.19	106.85	95.42	104.89	104.09	134.67	96.75	93.11	97.91	80.42	73.79	76.98	84.25	84.12	94.55	95.08	88.53	87.61	93.81
Atxn10	85.0203	71.12	75.53	91.38	76.42	79.66	84.5	75.41	72.06	85.59	86.54	58.92	45.24	78.59	102.64	75.03	63.34	87.5	97.27	87.19	93.63	102.11	85.06	79.38	61.52	72.54	66.24	108.78	88.08	96.99	105.86	101.08	112.11	112.77	98.99	94.07	87.59
Dad1	85.0061	101.53	97.89	69.79	101.82	80.42	83.55	69.6	106.27	95.07	98.77	88.57	82.52	70.53	72.13	83.52	60.02	96.79	105.89	82.8	95.01	84.72	76.66	74.23	99.74	90.52	94.65	73.8	80.58	79.25	91.05	97.36	69.99	83.92	67.02	72	82.24
Ube2l3	84.9875	65.88	69.1	90.72	73.09	77.88	84.83	84.35	76.3	103.96	87.96	66.35	68.87	91.27	89.32	88.15	70.58	89.35	98.59	101.53	98.68	104.37	94.3	109.79	100.04	98.9	100.8	83.45	70.37	77.6	75.83	76.03	85.8	77.31	71.53	75.26	81.41
Abhd8	84.9722	125.53	91.38	75.74	65.78	72.36	74.8	83.69	92.47	93.25	98.98	99.49	87.04	59.02	88.24	97.56	60.92	117.56	107.21	60.23	92.94	67.45	86.83	70.27	71.4	80.06	70.65	97.52	80.25	97.65	95.51	83.03	85.24	96.29	73.07	81.88	77.71
Emc7	84.9339	59.22	65.17	81.35	77.56	63.88	74.03	78.28	73.86	103.31	64.59	50.41	53.44	86.2	90.66	65	56.59	85.44	96.28	108.79	87.2	106.63	98.12	120.01	89.74	100.14	107.36	92.62	81.68	89.42	84.42	98.79	100.79	85.62	85.73	97.61	97.68
Cdip1	84.9283	73.09	81.75	95.4	71.87	80.49	77.98	81.2	94.48	91.65	102.49	65.22	69.96	81.86	75.94	75.77	72.58	94.22	101.82	91.59	105.69	95.11	90.35	79.05	88.98	91.39	87.8	83.52	82.51	83.48	86.57	81.83	88.14	92.24	77.65	81.73	82.02
LOC100360828	84.8661	72.21	82.97	59.4	64.73	69.92	94.43	49.23	98.83	91.1	51.92	101.26	91.1	77.65	72.53	48.71	98.07	139.49	114.68	116.44	95.65	102.54	71.33	98.48	61.3	102.11	128.85	83.49	91.27	102.05	80.95	84.13	57.65	45.6	72.03	102.56	80.52
Slc6a8	84.5367	86.02	73.4	94.72	86.63	88.05	119.93	95.23	138.82	89.41	59.21	93.65	94.47	90.49	108.51	98.32	102.7	99.42	80.21	94.59	84.84	85.4	88.94	85.21	96.86	94.35	94.65	59.64	71.98	59.81	55.33	71.82	58.84	49.06	55.55	63.36	73.9
LOC100363469	84.3678	102.7	89.09	65.34	85.5	81.21	116.39	92.44	129.18	107.94	72.23	78.5	106.21	71.11	102.8	108.18	88.78	75.55	64.47	81.78	76.23	104.67	88.85	125.04	135.07	93.48	120.13	44.86	56.64	52.25	48.29	74.9	69.29	57.05	41.86	60.62	68.61
Prpf19	84.1669	81.52	77.27	95.77	81.81	74.68	80.62	68.07	83.32	83.03	91.84	64.2	55.75	72.31	88.64	55.85	62.6	111.55	98.67	75.16	100.15	85.13	92.84	68.5	65.39	73.27	69.76	105.51	101.97	112.57	99.44	88.91	103.17	101.05	88.39	84.03	87.27
Rcn2	84.1661	39.89	55.44	104.66	84.62	73.24	71.71	69.3	41.22	89.01	51.42	39.24	30.22	87.56	90.28	59.15	48.17	74.77	106.64	113.34	93.41	117.26	101.69	137.2	84.45	88.67	84.74	97.84	85.95	87.79	94.07	105.38	116.93	102.97	101.33	104.31	96.11
Retreg2	83.8764	81.6	79.12	93.06	62.78	75.87	77.28	89.29	92.14	87.12	104.2	69.63	66.12	74.15	83.14	100.45	70.68	90.38	100.64	86.86	103.75	90.24	100.83	87.95	99.55	89.76	80.76	82.52	73.26	88.89	77.11	75.78	81.93	85.34	76.99	73.39	66.99
S1pr5	83.8389	95.84	76.06	64.56	70.84	73.99	116.56	72.22	163.8	88.77	40.99	84.68	92.8	61.81	94.61	83.23	88.54	117.76	83.63	83.67	77.21	101.52	94.08	73.36	88.41	88.33	97.46	76.88	89.05	83.06	85.32	84.65	53.28	56.67	65.51	67.87	81.18
Rps25	83.6092	118.16	75.3	58.28	63.52	39.76	88.13	31.88	77.47	158.6	139.04	111.69	145	118.66	81.02	25.5	116.88	171.65	159.93	111.55	162.02	45.6	34.45	40.8	36.94	114.21	126.85	72.71	75.1	99.6	75.01	34.04	28.33	28.44	42.09	52.52	49.2
Rps28	83.5064	189.92	154.32	37.67	99.65	45.11	97.05	35.26	91.88	126.28	155.75	137.62	151.06	88.3	110.88	15.38	116.05	239.04	92.01	70.3	144.95	23.98	28.34	20.52	28.43	89.99	97.75	72	96.11	109.85	67.19	21.63	21.72	23.71	30.74	39.26	36.53
Cbx3	83.3767	58.17	63.56	91.96	72.48	70.95	71.12	87.94	55.03	94.39	90.71	50.64	59.8	100.71	88.72	63.44	68.3	65.82	97.38	98.61	92.95	106.78	95.3	132.95	99.71	94.91	91.67	77.73	74.95	71.35	73.92	90.72	96.67	90.2	76.14	91.6	94.28
Itfg1	83.3603	53.97	63.03	111.19	90.91	73.76	72.72	85.8	63.9	79.72	63.67	48.56	44.76	91.47	94.43	67.09	62.04	63.9	92.24	94.08	86.99	105.4	96.21	101.5	83.2	75.09	70.21	101.98	99.94	88.07	91.69	92.92	105.5	106.03	98.53	89.11	91.36
Cnn3	83.2411	68.77	58.68	88.97	101.63	68.52	83.26	78.88	96.28	86.97	64.73	48.49	41.65	78.7	97.99	62.02	57.91	83.53	75.49	100.61	76.8	100.09	84.47	97.78	101.09	77.68	95.11	75.81	120.89	89.08	90.54	108.78	87.89	86.22	83.95	83.95	93.47
Pabpc1	82.9708	79.2	71.1	97.27	81.41	87.74	97.04	91.35	104.22	75.12	68.61	57.31	56.17	70.11	74.01	70.91	74.05	83.04	73.31	104.86	84.39	104.96	86.29	100.71	96.19	90.68	95.66	72.39	89.32	82.56	75.31	88.24	75.6	76.93	76.08	88.43	86.38
Pfdn2	82.9511	83.49	77.14	54.43	63.65	69.26	83.21	70.76	102.21	86.95	52.39	89.29	73.79	61.08	82.31	79.51	77.6	125.4	97.96	94.12	96.13	105.1	103.92	101.24	77.05	97.4	104.73	89.57	71.82	78.45	78.53	80.49	79.95	62.31	68.42	82.21	84.37
Pabpn1	82.9364	95.84	93.4	64.53	82.53	80.01	91.8	80.7	79.45	95.74	63.75	81.58	97.7	107.34	63.78	72.96	84.97	91.16	94.31	79.2	93.07	90.29	68.33	92.44	82.86	89.54	94.4	86.7	70.06	92.59	66.95	70.08	82.79	76.98	76.5	76.65	74.73
Ypel5	82.7994	60.65	63.79	85.88	67.02	70.92	68.31	83.79	58.53	93.92	77.57	52.5	59.59	85.82	82.86	79.73	60.71	69.31	95.03	105.04	105.54	107.6	99.7	123.84	109.17	95.58	97.89	83.56	68.85	72.01	86.69	78.67	100.54	91.73	80.19	80.02	78.23
Gjc2	82.6611	86.29	67.74	58.53	56.12	56.89	86.6	56.95	138.79	67.74	24.1	72.74	72.11	54.26	96.77	85.97	76.29	81.03	54.5	69.55	63.5	78.47	83.09	64.39	74.75	67.73	72.56	111.43	142.49	116.21	114.14	121.9	96.78	77.99	98.88	104.03	124.49
Epn1	82.6206	117.38	89.08	82.23	69.89	72.43	88.88	71.79	91.75	86.97	106.2	83.64	71.31	69.92	80.52	79.47	63.03	95.33	93.07	58.66	88.85	79.15	76.36	74.32	77.68	75.06	68.45	92.75	82.89	103.07	83.56	88.14	88.65	87.5	79.9	78.64	77.82
AABR07004891.1	82.3481	260.19	168.45	44.95	144.36	66.15	276.15	32.04	52.2	93.57	62.51	49.97	71.4	115.37	318.14	20.58	212.64	83.1	45.12	50.2	52.61	12.25	19.01	10.98	14.81	50.49	69.27	45.41	62.8	60.81	92.98	55.66	39.47	29.56	79.73	60.86	40.74
Ntsr2	82.1714	33.36	35.7	89.31	62.66	55.11	81.15	43.54	64.23	79.93	60.41	31.78	31.33	61.95	79.75	42.61	47.68	131.8	104.41	105.18	91.12	117.76	114.12	95.62	101.71	111.62	114.08	88.01	106.4	98.82	92.57	98.24	90.68	94.15	85.1	110.52	105.76
Abat	82.0747	38.7	62.52	115	72.67	59.85	68.59	60.1	64.49	61.43	47.66	37.58	31.77	71.73	104.24	46.9	51.06	104.04	88.03	85.12	106.31	106.43	112.75	69.43	61.76	73.84	68.23	108.77	113.6	118.4	100.39	90.86	96.05	111.44	124.9	111.21	108.84
Tubb2b	81.8186	65.56	65.2	61.24	60.44	61.67	65.21	55.05	83.54	68.91	57.48	50.37	45.69	54.67	87.1	50.49	47.42	61.23	71.02	55.43	66.18	59.1	69.43	45.61	51.32	49.38	44.12	141.24	159.43	170.5	147.56	138.79	122.2	143.92	131.56	118.39	119.02
Pon2	81.7356	52.66	52.18	84.86	81.02	69.7	94.74	73.25	84.56	90.95	47.88	55.13	60.01	99.44	110.39	72.31	70.05	79.47	73.77	110.41	82.67	129.14	99.75	129.55	122.86	101.54	111.71	60.51	66.35	65.48	72.24	85.04	77.79	57.16	65.66	69.8	82.45
S100a16	81.7083	61.47	51.72	78.45	77.99	64.87	86.74	60.93	100.16	86.44	56.57	64.03	72.67	61.66	80.63	49.04	52.39	136.98	105.54	83.72	104.25	107.4	90.05	97.95	101.43	105.53	115.95	80.93	77.41	94.15	82.21	79.25	68.18	74.67	72.32	76.2	81.62
Cacybp	81.6631	45.24	58.02	88.18	104.63	68.81	76.04	84.54	56.94	95.08	64.08	52.11	44.28	100.26	113.16	76.89	64.59	58.49	86.12	98.67	75.35	117.48	94.64	138.65	81.11	88.52	90.31	84.4	66.7	76.1	70.5	86.15	108.12	78.3	83.91	81.35	82.15
Necap1	81.6419	62.3	69.65	94.81	70.94	75.12	68.33	85.92	59.09	86.54	91.48	48.8	41.06	78.99	82.35	73.73	50.36	79.02	107.86	88.53	102.55	103.32	102.46	111.09	79.76	87.23	83.21	90.42	66.24	84.91	86.7	78.38	100.95	102.1	87.18	79.85	77.88
Lmbrd1	81.6406	44	50.73	95.12	83.23	80.62	92.01	84.98	67.49	80.58	43.69	43.85	43.87	84.12	99.66	74.02	64.15	53.35	69.49	104.79	72.54	107.93	96.26	124.17	95.26	78.06	80.74	82.9	88.67	78.57	87.24	102.71	101.77	90.02	97.23	91.04	104.2
Ppp3r1	81.5653	71.34	62	107.28	67.54	112.57	66.63	97.89	42.74	88.47	174.64	51.37	58.66	89.69	80.37	73.87	46.35	42.35	84.7	84.67	92.97	83.27	88.23	100.36	79.4	68.96	63.32	80.68	57.59	80	75.44	77.98	111.52	122.8	89.79	80.56	80.35
LOC294154	81.5186	76.93	69.48	79.51	63.07	69.52	76.1	77.81	91.01	78.37	92.48	75.92	77.04	78.57	85.65	84.69	72.6	99.11	88.18	83.13	99.04	98.15	84.74	90.82	100.25	85.21	94.09	79.13	81.29	81.72	74.61	75.98	73.06	74.08	69.78	74.55	79
Ndufs5	81.4908	54.97	69.1	70.93	85.07	65.79	75.38	52.81	75.1	85.1	65.87	94.38	77.26	85.92	93.85	46.43	63.61	135.54	117.54	83.15	110.67	73.45	60.72	86.92	69.65	115.71	100.94	93.2	86.78	105.52	90.07	69.07	73.4	67.05	66.87	86.29	79.56
Mapre3	81.405	82.71	85.23	83.17	67.99	76.23	74.39	81.44	79.52	85.03	96.3	76.65	73.4	77.06	78.12	87.54	65.55	87.5	85.42	78.31	93.52	83.46	82.85	91.09	79	68.34	71.2	93.69	75.69	90.67	85.88	77.33	93.58	89.99	81.65	77.79	73.29
AABR07066871.3	81.2833	111.35	104.86	45.7	80.97	119.03	176.45	100.65	61.59	85.75	115.02	111.97	118.59	111.54	126.26	62.29	177.05	62.54	71.18	71.89	87.1	25.59	35.78	22.57	43.83	86.28	84.53	56.62	74.29	53.19	92.54	57.71	49.27	58.47	68.1	61.57	54.08
Clptm1	81.2714	72.95	85.22	92.51	78.93	76.31	79.77	77.17	92.69	77	70.62	58.78	48.43	65.94	79.22	79.56	56.58	87.16	85.24	76.31	84.69	81.32	82.4	70.49	76.33	74.65	70.57	98.51	91.4	99.11	95.07	94.03	97.55	97.78	89.29	98.24	83.95
Ptp4a3	81.1392	119.08	89.87	88.54	95.73	135.49	215.32	111.5	244.18	128.81	68.22	106.07	102.24	53.37	80.93	90.5	69.2	105.26	79.85	68.38	69.89	70.14	68.14	77.8	103.37	77.7	93.36	32.09	36.07	28.06	26.06	32.24	28.82	24.69	24.91	36.85	38.28
Lrrc4b	80.77	84.61	77.35	67.21	55.43	75.19	72.29	68.88	97.59	77.58	86.92	71.04	73.91	64.49	85.9	94.44	71	92.96	85.47	71.18	81.38	75.12	84.47	60.44	83.66	75.46	69.88	99.52	86.69	103.07	94.09	87.03	88.24	93.04	82.94	79.79	89.46
Ubxn1	80.7486	90.34	67.4	55.22	68.05	61.5	104.5	68.4	119.19	79.53	54.22	82.39	82.04	61.73	86.25	76.17	75.79	119.22	90.99	81.36	84.8	90.68	80.86	83.3	81.86	92.55	85.56	74.36	90.36	85.97	71.64	90.03	79.66	70.39	67.11	69.76	83.77
Nap1l1	80.7358	55.82	64.4	96.01	78.11	76.46	89.62	91.56	70.25	95.66	73.68	51.25	52.85	82.72	96.13	65.58	65.56	58.44	76.49	105.56	84.38	103.88	90.01	109.25	84.91	83.27	85.92	81.11	77.27	70.97	78.55	82.64	86.46	90.76	78.8	82.65	89.51
Mrpl42	80.4364	67.68	67.4	74.65	94.02	74.44	82.16	63.53	108.05	100.71	76.72	85.73	101.3	72.69	71.39	82.68	69.14	106.33	100.15	90.65	88.73	84.18	93.54	115.17	109.06	91.37	102.88	56.31	52.89	73.07	69.73	69.22	62.9	53.9	55.03	65.78	62.53
Npdc1	80.3367	104.52	84.44	71.76	57.85	76.08	76.89	68.99	89.24	95.68	82.32	86.57	86.78	56.01	71.02	88.52	56.96	86.55	91.32	63.76	97.85	77.69	79.94	68.89	82.23	84.54	69.29	92.85	78.38	90.74	83.24	83.49	78.39	91.37	77.14	73.07	87.76
Rab5c	80.275	67.44	64.2	76.22	73.45	73.4	82.75	69.89	88.92	82.44	74.15	60.51	59.97	75.26	69.79	66.29	59.24	100.32	89.05	85.14	83.52	84.17	85.94	91.33	77.82	81.04	86.15	91.89	95.78	90.26	89.57	88.8	81.88	89.53	81.08	87.86	84.85
Klhdc3	80.2689	79.5	73.64	85.58	64.55	69.55	72.86	78.6	83.14	77.64	100.32	72.67	61.48	81.24	73.76	93.06	53.37	83.08	93.79	74.59	100.03	81.32	84.19	78.26	85.61	83.24	79.36	86.23	73.59	86.71	85.51	81.4	86.47	92.33	71.77	79.55	81.69
Minar2	80.0447	64.85	68.69	83.76	67.37	79.07	101.17	73.65	75.96	93.5	69.86	71.82	58.15	88.28	95.2	82.27	78.98	73.2	103.35	93.14	96.3	98.64	88.41	81.81	90.65	98.15	89.91	69.7	60.9	69.31	82.81	68.34	73.69	77.71	77.02	70.05	65.94
Rpl15	79.8733	88.93	67.68	68.86	65.64	60.13	80.73	66.39	87.15	86.08	83.93	76.54	80.53	77.95	68.95	57.79	59.1	116.61	91.49	80.14	96.25	89.89	68.91	99.69	89.94	103.81	106.47	75.74	68.86	80.05	68.57	83.59	68.5	78.9	73.93	76.61	81.11
Edil3	79.7033	43.17	46.45	113	61.17	88.25	98.81	121.06	80.71	69.21	47.68	51.25	58.94	89.06	91.02	93.6	61.75	41.4	63.23	109.58	77.29	88.57	78.35	143.75	123.83	81.33	77.52	74.79	84.43	61.1	67.83	84.37	87.76	67.67	70.91	78.91	91.57
Rpl22l1	79.6975	69.51	72.32	55.25	59.29	74.18	75.16	58.8	51.41	145.24	83.68	79.05	85.79	109.29	104.97	49.15	63.76	91.88	129.01	87.78	85.97	102.37	77.78	133.03	76.9	98.74	105.79	73.73	49.16	58.63	63.71	66.93	86.49	62.93	51.58	59.9	69.95
St13	79.6617	56.56	62.68	93.23	76.61	66.47	90.77	69.62	71.42	75.62	52.28	48.25	43.99	70.59	95.57	54.39	65.22	78.78	75.07	92.02	88.16	98.25	94.77	88.16	62.42	70.07	74.16	91.55	95.97	93.47	93.95	86.04	93.65	102.12	100.16	96.18	99.6
Cd200	79.6506	60.68	84.94	87.27	69.05	75.59	76.58	76.93	51.83	96.5	48.09	68.55	48.2	91.63	96.65	96.81	67.43	50.29	91.56	95.17	94.1	93.17	92.99	110.34	79.02	81.24	59.31	93.67	68.37	74.72	79.93	71.15	104.59	84.44	87.79	85.18	73.66
LOC691995	79.5469	86.25	117.01	70.35	70.47	77.34	64.39	77.55	49.22	134.1	85.8	67.31	77.41	80.74	80.01	96.38	55.74	43.13	152.2	50.48	105.19	74.22	78.25	32.63	45.8	74.28	42.69	128.42	59.59	66.42	86.17	64.81	122.68	123.09	95.62	72.1	55.85
Nap1l4	79.4008	68.86	66.82	78.93	67.34	64.05	74.29	75.33	80.49	74.56	63.34	49.15	51.91	67.52	79.75	66.74	60	80.87	86.41	82.21	82.08	98.39	86.09	83.68	70.91	78.51	78.47	96.97	88.87	87.83	94.81	99.28	82.68	102.5	99.92	91.92	96.95
Dlk1	79.3575	48.69	84.25	72.98	80.28	63.84	88.86	40.83	44.92	66.97	7.85	75.43	18.41	48.65	133.52	52.17	35.45	67.73	108.5	96.34	90.27	68.95	102.42	75.02	51.2	70.81	33.39	145.5	83.67	126.12	93.76	78.34	145.21	110.13	114.3	134.85	97.26
Hmgn3	79.355	52.64	51.88	60.56	78.09	67.21	87.23	71.52	62.38	93.95	60.07	53.98	57.3	86.27	72.93	71.6	65.69	66.81	80.45	93.39	75.46	107.92	92.5	135.5	114.69	85.57	111.86	83.95	68.31	67.02	75.08	89.5	78.52	86.65	82.55	77.13	90.62
Aktip	79.3381	56.89	64.04	84.01	65.15	55.86	70.36	72.6	76.72	66.04	58.61	51.03	45.23	66.34	87.49	70.64	62.05	106.05	102.43	101.84	102.75	114.67	102.64	105.21	92.08	100.79	106.73	80.46	71.3	73.97	79.72	78.66	81.37	77.83	77.42	73.25	73.94
Cap1	79.2242	99.5	81.52	80.81	72.91	77.25	74.62	73.96	81.38	84.33	93.71	69.69	61.71	72.71	76.18	69.77	59.92	82.76	85.87	81.9	81.53	89.85	85.4	86.82	68.7	71.67	71.19	81.75	83.27	88.74	71.56	83.55	85.47	91.29	72.58	81.49	76.71
LOC100364335	79.1039	60.25	59.66	91.98	77.21	79.09	80.02	84.73	65.86	75.62	65.95	53.04	57.32	84.23	89.95	71.19	62.14	61.72	77.95	102.99	87.54	90.54	86.94	114.38	92.98	76.52	81.78	72.44	77.27	77.61	76.6	84.29	90.26	83.05	82.71	84.85	87.08
Ptov1	78.9878	96.95	78.73	70.16	66.98	67.49	89.76	59.73	100.62	87.63	84.13	77.05	70.36	63.4	79.19	76.38	56.37	79.48	81.71	59.54	83.42	68.7	79.83	54.84	65.84	61.75	57.58	105.33	89.76	103.07	93.55	86.91	93.59	100.8	87.67	85.42	79.84
Zcchc12	78.7617	89.65	80.67	97.8	60.74	101.56	67.82	94.36	44.23	90.46	90.94	56.34	45.11	74.59	82.87	67.82	54.6	46.32	106.77	75.88	95.68	83.74	71.19	67.92	46.56	65.3	37.91	123	68.01	95.15	86.7	71.64	110.44	136.81	96.79	83.02	67.03
Nat8l	78.6347	65.18	75.79	93.46	57.89	54.52	63.05	82.4	63.3	77.87	69.07	59.34	59.73	72.05	85.5	62.11	64.68	109.81	82.33	73.06	108.58	87.59	93.64	64.25	74.16	74.3	75.22	89.37	73.91	91.8	103.7	87.88	87.98	81.79	88.5	85.28	91.76
Ina	78.5494	60.41	64.41	90.55	64.45	66.29	73.99	89.89	61.42	77.39	61.39	59.84	54.4	90.1	83.04	67.96	83.06	85.34	79.94	92.66	95.19	93.68	81.09	97.16	85.56	89.77	87.58	80.45	69.85	76.16	80.78	80.18	91.66	70.52	73.65	81.47	86.5
[truncated: 21,315 more rows]
