# Supplementary material for: Adaptive cellular response of the substantia nigra dopaminergic neurons upon age‐dependent iron accumulation
Source: Aging Cell. 2022 Aug 19;21(9):e13694. doi: 10.1111/acel.13694 (PMC9470899; doi:10.1111/acel.13694)
Supplement: Supplementary file 2 — Table S2. Differentially expressed gene analysis result table of rat substantia nigra. [file ACEL-21-e13694-s004.xlsx]

## Sheet: 15mo_vs_6mo.Total
GeneName	log2FC	padj	Remark
1700020D05Rik	0.000596939	NA
1700092M07Rik	-0.0102662	NA
5330417C22Rik	0.130213	0.251671
A3galt2	0.074569	0.402776
Aaas	0.104093	0.400624
AABR07000261.1	0.0364918	0.684472
AABR07000398.1	0.211032	0.182337
AABR07000534.1	-0.0447002	0.679873
AABR07000733.1	0.0515664	0.504147
AABR07000740.2	-0.214879	0.110111
AABR07000902.1	0.0513997	0.360562
AABR07001099.1	-0.0987353	0.344153
AABR07001099.2	-0.213609	0.0837144
AABR07001100.1	0.000654726	NA
AABR07001519.1	-0.0430722	0.561811
AABR07001896.1	0.04218	0.729306
AABR07001905.1	-0.0093122	NA
AABR07001905.2	0.00931405	0.941673
AABR07001910.1	0.0111084	0.92963
AABR07001923.1	-0.0257252	0.787175
AABR07001926.3	-0.00496213	0.969907
AABR07002025.1	-0.00682777	NA
AABR07002065.1	-0.0382308	NA
AABR07002065.2	-0.0312765	0.772921
AABR07002068.1	0.0198877	0.867921
AABR07002071.1	0.440789	0.0571647
AABR07002134.1	0.0908104	0.413359
AABR07002683.1	-0.168529	0.187425
AABR07002774.1	-0.173626	0.207106
AABR07002774.2	0.0501845	0.667768
AABR07002784.1	0.0173782	0.901466
AABR07002848.1	-0.00193259	0.986726
AABR07002868.1	-0.074748	0.451829
AABR07002945.1	0.0673421	0.321694
AABR07003173.1	0.00233372	0.978453
AABR07003176.1	-0.00410395	0.974352
AABR07003933.1	0.00917043	NA
AABR07004100.1	0.101403	0.413359
AABR07004232.1	0.121818	0.29679
AABR07004437.1	-0.00079264	NA
AABR07004891.1	0.0427816	0.413218
AABR07004992.1	-0.0294151	0.752871
AABR07005506.1	-0.00132396	0.986726
AABR07005588.1	-0.0416721	0.739501
AABR07005618.1	0.00954589	0.927091
AABR07005633.1	-0.0694083	0.364889
AABR07005779.1	-0.145631	0.249369
AABR07005779.2	-0.0363816	0.774772
AABR07005779.3	0.00457709	0.971678
AABR07005806.1	0.0259169	0.511617
AABR07006025.1	-0.0221862	0.688844
AABR07006089.1	0.00798092	0.849698
AABR07006258.2	0.00486643	NA
AABR07006278.1	0.0379391	0.388477
AABR07006283.1	0.0191751	NA
AABR07006308.1	0.00901248	0.926935
AABR07006458.1	-0.00633217	0.961366
AABR07006536.1	0.0146659	NA
AABR07006672.1	0.171987	0.172697
AABR07006688.2	0.0119875	0.740785
AABR07007000.1	0.0329461	NA
AABR07007023.1	0.517404	0.0670346
AABR07007032.1	-0.00861276	0.95518
AABR07007068.1	-0.0295063	0.824148
AABR07007121.1	0.00283062	0.983393
AABR07007130.2	-0.0171742	NA
AABR07007642.1	0.0164634	0.828828
AABR07007675.2	0.000527146	NA
AABR07007839.1	0.0782562	0.417565
AABR07007905.2	0.113118	0.364458
AABR07007916.1	0.0685524	0.434357
AABR07008066.2	-0.0135845	NA
AABR07008293.3	0.0156747	0.852462
AABR07008439.1	-0.0507395	0.35136
AABR07008608.1	-0.0572992	0.633719
AABR07008681.1	0.0331203	0.706491
AABR07009106.1	0.00878369	0.951462
AABR07009221.1	0.0611477	0.563168
AABR07009224.1	0.0752965	NA
AABR07009260.1	-0.17414	0.202862
AABR07009834.1	-0.0781736	0.423065
AABR07010705.1	0.0265183	0.748672
AABR07011031.1	-0.00660402	NA
AABR07011700.1	0.0774719	0.43951
AABR07011733.1	-0.0138357	0.900251
AABR07011857.2	0.00646918	NA
AABR07011951.1	0.0404999	0.752367
AABR07012039.1	0.00315028	0.94789
AABR07012054.1	-0.0728755	0.546493
AABR07012129.1	-0.0323569	0.800893
AABR07012274.1	0.0172918	0.799171
AABR07012475.1	0.05093	0.274889
AABR07012492.1	0.0549155	NA
AABR07012635.1	0.0537846	NA
AABR07012775.1	-0.00596007	NA
AABR07012826.1	-0.0093573	NA
AABR07013065.1	0.0554177	0.660074
AABR07013154.2	0.0517042	NA
AABR07013425.1	0.0280571	0.729232
AABR07013931.1	0.00819091	NA
AABR07014114.1	0.00408178	NA
AABR07014974.1	0.00442953	NA
AABR07015057.1	0.188326	0.205326
AABR07015081.2	-0.00312984	0.977781
AABR07015559.1	0.00509588	0.975837
AABR07015729.1	-0.027892	0.803898
AABR07015812.1	0.0518649	0.601325
AABR07016141.1	-0.324693	0.0505337
AABR07016841.1	-0.00529692	0.951854
AABR07017045.1	0.0426392	NA
AABR07017046.1	-0.157722	0.229263
AABR07017250.1	0.00142741	NA
AABR07017624.2	-0.0279529	0.708805
AABR07017733.1	-0.0451638	NA
AABR07017825.7	-0.0473005	NA
AABR07018038.1	0.159715	0.201409
AABR07018038.3	0.134545	0.301502
AABR07018078.1	0.125576	0.278636
AABR07018132.1	0.0336456	0.759135
AABR07018321.1	0.0272838	0.839626
AABR07018556.1	0.0846113	0.47485
AABR07018857.1	0.0174641	0.860684
AABR07019209.2	0.00260655	NA
AABR07019230.1	-0.00914534	NA
AABR07019341.1	-0.0136072	0.82805
AABR07019341.2	0.0885529	0.391817
AABR07020537.1	0.0910477	0.387603
AABR07020966.1	0.0300009	0.655757
AABR07021204.1	0.620891	0.0309164	Broad 15Month Up
AABR07021812.1	0.0260689	0.792113
AABR07021840.1	-0.0781752	0.522666
AABR07021871.1	-0.225442	0.0492157	Broad 6Month Up
AABR07021955.1	-0.00508537	0.972563
AABR07021988.1	0.206915	0.122769
AABR07022144.1	0.0158781	0.908455
AABR07024381.1	-0.0193782	0.880234
AABR07024439.1	-0.0175622	0.878589
AABR07024769.1	0.0167327	0.865829
AABR07025010.1	0.0084595	0.958653
AABR07025295.1	0.905552	0.893307
AABR07025316.1	0.0851601	0.482832
AABR07025368.1	0.0241327	0.767723
AABR07026112.1	-0.247424	0.139972
AABR07026137.2	0.303188	0.131214
AABR07026236.1	-0.00188806	NA
AABR07026291.1	-0.0190419	0.863838
AABR07026294.1	-0.0848372	0.460933
AABR07026424.1	-0.128089	0.257963
AABR07026654.1	-0.140814	0.270596
AABR07026892.1	-0.00913099	NA
AABR07026893.1	-0.010635	0.909551
AABR07026957.1	0.0225706	NA
AABR07027235.1	0.136779	0.166522
AABR07027267.1	0.090277	0.444709
AABR07027306.1	-0.0161715	0.910702
AABR07027567.1	-0.0118515	0.920829
AABR07027870.1	-0.0871585	0.472184
AABR07027902.1	0.0386689	0.721994
AABR07028352.1	0.330737	0.10483
AABR07028488.1	0.126867	0.325772
AABR07028615.1	0.0743855	0.513882
AABR07028768.1	0.0255771	0.748672
AABR07028769.1	-0.040616	0.755118
AABR07028795.1	-0.0647921	0.377848
AABR07028805.1	-0.0118712	0.876608
AABR07028887.1	0.012699	0.865148
AABR07028997.1	-0.0145687	0.830699
AABR07029002.2	-0.160894	0.234297
AABR07029198.1	-0.134633	0.294695
AABR07029269.1	-0.0123688	0.892081
AABR07029275.1	-0.0953016	0.396572
AABR07029467.2	0.0442745	0.496563
AABR07029581.1	-0.0683195	0.558381
AABR07029596.1	-0.0923144	0.266878
AABR07029605.1	0.020963	0.868228
AABR07029651.1	-0.0481326	0.701564
AABR07029661.1	-0.00119118	0.993559
AABR07029809.1	0.0912498	0.446645
AABR07029863.3	-0.0156872	NA
AABR07030443.2	0.0550122	0.436296
AABR07030521.1	0.0895936	0.452097
AABR07030603.1	-0.00693573	NA
AABR07030603.2	-0.00489072	NA
AABR07030861.1	0.223948	0.1629
AABR07030903.1	0.0987495	0.284088
AABR07030926.1	-0.00536293	0.935263
AABR07031445.1	0.0181946	0.894973
AABR07031480.1	0.00277454	0.984155
AABR07031491.2	-0.145936	0.189496
AABR07031494.1	-0.105452	0.331783
AABR07031533.1	0.117087	0.257963
AABR07031734.9	0.721758	0.0205306	Broad 15Month Up
AABR07031756.1	-0.153959	0.229263
AABR07031756.2	-0.0200527	0.83121
AABR07031963.1	-0.000591013	0.996233
AABR07032097.1	-0.0471259	0.608234
AABR07032520.1	-0.551328	0.0486582	Broad 6Month Up
AABR07032904.1	0.018722	NA
AABR07033023.1	-0.00585393	0.96529
AABR07033318.1	0.00468986	0.974671
AABR07033324.1	0.0471957	0.6509
AABR07033882.1	0.0110766	0.897229
AABR07034438.1	0.15058	0.251089
AABR07034637.1	0.0346075	0.406323
AABR07034639.1	0.0227267	NA
AABR07034657.1	0.00998412	NA
AABR07034706.1	-0.000109925	NA
AABR07034767.1	0.0522256	0.413359
AABR07034833.1	0.00259263	0.977667
AABR07035107.1	0.00875587	0.955936
AABR07035218.1	-0.0432677	0.523636
AABR07035428.1	-0.00447357	0.973491
AABR07035428.2	0.109255	0.376417
AABR07035539.1	-0.0624637	0.545503
AABR07035787.1	0.103867	0.366302
AABR07035818.1	0.0325304	0.797333
AABR07035832.1	0.0124648	0.876608
AABR07035916.1	0.0401296	NA
AABR07035946.1	0.0810766	0.376184
AABR07036019.1	-0.0396828	0.748672
AABR07036374.1	0.0881222	0.374112
AABR07036513.1	0.0645513	0.494167
AABR07036855.1	-0.0196333	0.877396
AABR07037307.1	-0.0762366	0.271646
AABR07037451.2	0.0342556	0.791642
AABR07037489.1	-0.0113417	NA
AABR07037520.1	0.171888	0.225848
AABR07038021.1	-0.349633	0.0767407
AABR07038567.1	0.0789022	0.483465
AABR07039446.2	0.728476	0.00352666	Broad 15Month Up
AABR07039694.1	0.0877148	0.482318
AABR07039936.1	-0.00395631	0.976071
AABR07040624.1	-0.0320663	NA
AABR07040839.1	-0.0190723	NA
AABR07040840.1	0.00196011	NA
AABR07040855.1	-0.130948	0.258316
AABR07040864.1	-0.0272828	0.829785
AABR07040936.1	0.103784	0.402423
AABR07041109.1	0.00479748	0.958405
AABR07041403.1	0.00911754	0.850202
AABR07041724.1	0.0486447	NA
AABR07042293.1	-0.0299048	NA
AABR07042361.1	0.0322937	NA
AABR07042542.1	0.0129541	0.921551
AABR07042611.1	-0.0657794	0.572253
AABR07042903.1	-0.102478	0.257963
AABR07043115.1	0.0266643	0.82158
AABR07043200.1	-0.0311671	0.478274
AABR07043347.1	-0.0137113	0.877481
AABR07043453.1	-0.0481772	NA
AABR07043557.1	-0.059233	0.585537
AABR07043564.1	0.00332223	0.982459
AABR07043701.1	-0.0431797	NA
AABR07043711.2	-0.0173937	NA
AABR07043748.1	0.420545	0.00441758	Broad 15Month Up
AABR07043861.1	0.0234535	NA
AABR07043897.1	0.0166632	0.807703
AABR07043951.1	-0.238134	0.0146779	Broad 6Month Up
AABR07044364.1	0.0285767	0.709493
AABR07044383.1	0.112512	0.201409
AABR07044404.1	0.0248983	0.810035
AABR07044570.1	0.0208115	0.815536
AABR07044711.1	-0.0370535	0.776169
AABR07044900.1	0.169903	0.208266
AABR07044914.1	0.0658917	0.56016
AABR07044925.1	0.00346959	0.983667
AABR07044933.1	-0.0255915	NA
AABR07045047.1	0.0354725	0.687437
AABR07045405.1	0.0020658	NA
AABR07045462.1	-0.0150523	0.902653
AABR07045621.1	0.0365742	0.701918
AABR07045684.1	0.0331329	0.780202
AABR07046016.1	0.0157483	NA
AABR07046136.1	-0.00390387	0.978453
AABR07046628.1	-0.0479309	0.501629
AABR07046635.1	0.0097731	NA
AABR07046707.1	-0.207972	0.1582
AABR07047036.1	0.0608805	0.520893
AABR07047872.1	0.0652815	0.557628
AABR07048397.1	0.507338	0.0284984	Broad 15Month Up
AABR07048419.2	0.0146242	0.906106
AABR07048992.1	0.0055485	0.961366
AABR07049579.2	-0.0235578	0.771423
AABR07049626.1	-0.013409	NA
AABR07049755.1	-0.109737	0.300802
AABR07049768.1	0.518556	0.0427555	Broad 15Month Up
AABR07049790.1	0.00741917	0.9585
AABR07049862.1	-0.00104231	NA
AABR07049994.1	-0.0901482	0.46145
AABR07050484.1	0.0668388	0.427078
AABR07050879.1	0.019208	0.675961
AABR07051376.1	0.17331	0.199538
AABR07051445.1	-0.132505	0.239247
AABR07051450.1	0.0609862	0.610527
AABR07051518.1	-0.0471918	0.695429
AABR07051796.1	-0.0067033	NA
AABR07051878.1	0.00981171	NA
AABR07052486.1	-0.0418625	NA
AABR07052523.1	-0.0284612	0.810749
AABR07052744.1	0.0397252	0.500904
AABR07053136.1	-0.0201372	NA
AABR07053166.1	-0.208586	0.168073
AABR07053179.1	0.011154	0.938018
AABR07053185.1	-0.114647	0.281584
AABR07053472.1	0.047569	0.676739
AABR07053516.1	-0.00499936	0.976299
AABR07053681.1	0.00862867	0.956239
AABR07053687.1	0.0572999	0.635282
AABR07054000.1	-0.0123543	0.890744
AABR07054264.1	-0.00891993	NA
AABR07054319.1	0.0127892	NA
AABR07054367.1	-0.0548796	0.405985
AABR07054370.1	-0.188379	0.172697
AABR07054400.1	0.0458913	0.686719
AABR07054578.1	0.0655827	0.565271
AABR07054614.1	0.0427303	0.332649
AABR07054639.1	0.224237	0.0837144
AABR07054723.1	0.00183647	NA
AABR07054983.1	0.0225152	NA
AABR07055413.1	0.00291289	NA
AABR07055776.1	-0.0705189	0.556506
AABR07055826.1	-0.0448633	0.574645
AABR07055834.1	-0.00209287	0.988968
AABR07055917.1	0.0154723	0.867921
AABR07055919.1	0.100394	0.388201
AABR07056118.1	0.147707	0.244732
AABR07056845.1	0.0959639	0.404938
AABR07057190.1	-0.0337619	0.749539
AABR07057423.1	0.0287087	0.818412
AABR07057491.1	-0.0127284	0.927177
AABR07057530.1	0.0704508	0.205777
AABR07058091.2	0.0106845	0.945983
AABR07058464.1	0.661513	0.0658568
AABR07058476.1	1.25552	0.0112329	15Month Up
AABR07058539.1	0.0474045	0.658183
AABR07058658.1	0.0307815	0.754029
AABR07058884.2	-0.0253662	NA
AABR07058886.1	0.0310145	0.737289
AABR07059041.1	-0.000357595	0.9983
AABR07059168.2	0.0336617	0.737189
AABR07059198.1	0.0401044	NA
AABR07059215.1	0.048084	0.413359
AABR07059232.1	-0.00445294	NA
AABR07059663.1	0.0486308	0.705094
AABR07060588.2	0.0597814	0.242015
AABR07060833.1	0.0391814	0.748672
AABR07061178.1	-0.00309576	0.98413
AABR07061378.1	-0.116069	0.345346
AABR07061801.2	-0.00732989	0.928759
AABR07061825.1	0.0633696	0.535233
AABR07062512.1	0.00804656	0.95592
AABR07062570.1	-0.121891	0.331074
AABR07062583.1	-0.00452375	0.978018
AABR07062799.2	0.00842977	NA
AABR07063197.1	0.119663	0.30113
AABR07063248.1	0.0818143	0.342281
AABR07063279.1	-0.0447601	0.728694
AABR07063281.1	0.204702	0.122271
AABR07063351.1	0.0289031	0.797749
AABR07063893.1	0.0626489	0.601966
AABR07064590.1	0.0683009	0.530253
AABR07064622.1	0.038756	0.626643
AABR07064719.2	0.345202	0.0485957	Broad 15Month Up
AABR07064804.1	0.0309494	0.816622
AABR07065078.1	0.0412603	0.704846
AABR07065265.1	0.00721927	0.905561
AABR07065438.1	0.0335681	0.802683
AABR07065498.1	0.00730467	0.958585
AABR07065602.1	0.133849	0.309386
AABR07066144.1	0.00898471	0.908455
AABR07066180.1	-0.207246	0.170121
AABR07066379.1	-0.142957	0.245437
AABR07066416.1	-0.0206762	0.824838
AABR07066522.1	0.370817	0.00507782	Broad 15Month Up
AABR07066693.1	-0.0175104	NA
AABR07066700.1	0.0531602	0.676739
AABR07066818.1	-0.01615	NA
AABR07066830.1	-0.101525	0.400943
AABR07066871.3	0.0230899	0.784406
AABR07066944.1	-0.0308904	0.682222
AABR07067082.1	0.0178614	0.824148
AABR07067387.1	0.451284	0.0744322
AABR07067499.1	-0.0237995	NA
AABR07067896.1	-0.101284	0.281276
AABR07068272.1	0.143443	0.278636
AABR07068351.1	-0.083571	0.49485
AABR07068852.1	0.0133086	NA
AABR07069219.1	0.0506771	0.685897
AABR07069238.1	0.0166445	0.686524
AABR07069466.1	0.0337862	0.792986
AABR07070043.1	-0.0854012	0.285039
AABR07070117.1	0.0205302	0.825798
AABR07070416.3	0.0509631	0.624991
AABR07071244.1	0.0524224	0.683784
AABR07071598.1	0.177947	0.19044
AABR07071891.1	-0.0154043	0.915166
AABR07071891.2	0.191779	0.202804
AABR07071891.3	0.00108117	NA
AABR07072108.1	0.0295704	0.778986
AABR07072356.1	-0.0422814	0.709493
AABR07072562.1	0.0208831	NA
AABR07072671.2	0.0985885	0.218476
AABR07073045.1	-0.0581928	0.440785
Aacs	-0.0747304	0.540306
Aadat	0.00280757	0.981217
Aagab	0.0258245	0.846763
Aak1	0.0170924	0.891421
Aamdc	-0.0386296	0.728694
Aamp	0.012789	0.931468
Aar2	0.0360029	0.739729
Aard	-0.467426	0.0512091
Aars	0.0381943	0.733744
Aars2	-0.0273348	0.841463
Aarsd1	0.0688169	0.572359
Aasdh	0.0250447	0.85361
Aasdhppt	-0.113669	0.364458
Aass	0.145933	0.229263
Aatf	0.0122348	0.936295
Aatk	0.0366439	0.780867
Abat	-0.0426078	0.748672
Abca1	0.0028434	0.98628
Abca2	0.155553	0.246318
Abca3	0.238053	0.065309
Abca5	0.0749993	0.411446
Abca7	0.0656849	0.596211
Abca8a	0.0259899	0.844165
Abcb10	-0.00214104	0.992426
Abcb1a	0.140038	0.2878
Abcb6	0.247602	0.0287462	Broad 15Month Up
Abcb7	0.197907	0.194182
Abcb8	0.0342617	0.792113
Abcb9	0.110831	0.38064
Abcc1	0.330966	0.0685154
Abcc10	0.163449	0.229263
Abcc4	0.507186	0.00536756	Broad 15Month Up
Abcc5	0.296326	0.0189895	Broad 15Month Up
Abcc8	0.341235	0.0523337
Abcc9	0.0754407	0.430808
Abcd1	0.0139515	0.928368
Abcd2	-0.473042	0.020979	Broad 6Month Up
Abcd3	-0.00683981	0.96529
Abcd4	0.0452757	0.695846
Abce1	0.00277526	0.987424
Abcf1	0.0338401	0.787513
Abcf2	0.014965	0.910021
Abcf3	0.055193	0.62279
Abcg1	0.104126	0.370958
Abcg2	0.172222	0.175369
Abcg3l1	0.329893	0.0528445
Abcg3l3	0.09205	0.416491
Abcg4	0.0705464	0.556868
Abhd1	0.0168079	0.908981
Abhd10	-0.0404453	0.547339
Abhd11	0.0938056	0.4502
Abhd12	0.0171668	0.885253
Abhd13	-0.0337328	0.793331
Abhd14a	0.00979016	0.95063
Abhd14b	-0.0156386	0.915753
Abhd15	0.14287	0.213054
Abhd16a	0.0590329	0.630478
Abhd17a	-0.107696	0.389592
Abhd17b	-0.323969	0.0601238
Abhd17c	-0.332859	0.0601238
Abhd18	-0.00881007	0.95368
Abhd2	0.463218	0.0601384
Abhd3	-0.274698	0.118856
Abhd4	-0.143625	0.217553
Abhd5	-0.121054	0.333412
Abhd6	0.232904	0.0508443
Abhd8	0.00486187	0.977152
Abi1	-0.170305	0.220239
Abi2	0.00418878	0.978018
Abi3	0.393376	0.05831
Abi3bp	0.0337603	0.698079
Abitram	-0.0527936	0.595363
Abl2	0.102797	0.386389
Ablim2	0.00255139	0.988918
Ablim3	-0.0173347	0.898679
Abo	0.0730767	0.528595
Abr	0.0583416	0.638142
Abracl	0.0175983	0.898997
Abraxas1	-0.0243649	0.821062
Abraxas2	-0.131892	0.250069
Abt1	-0.0296775	0.824882
Abtb1	0.0774519	0.526257
Abtb2	-0.0150655	0.912512
AC094212.1	-0.0342007	0.777422
AC094348.3	0.0183055	0.87046
AC094643.2	-0.235285	0.128453
AC094647.2	0.0879993	0.30113
AC095693.1	0.101932	0.343702
AC096239.3	0.000628799	NA
AC097784.1	-0.0626217	0.606116
AC098008.1	-0.0245319	0.821062
AC099444.1	-0.0499732	0.518695
AC099453.1	-0.136622	0.238793
AC102976.1	0.0860627	0.478274
AC103090.1	-0.00237793	NA
AC103221.1	0.0473915	NA
AC103535.1	0.0358043	0.488555
AC105531.1	0.0368028	0.759469
AC106292.2	0.00673975	0.961366
AC106605.1	0.0162142	0.832336
AC107531.3	0.0581253	0.629195
AC108595.1	0.0683839	NA
AC109048.1	0.0363451	0.781322
AC109844.1	-0.0182412	NA
AC109942.1	0.0332029	0.732369
AC110846.1	0.00885486	NA
AC111632.2	0.0292207	0.811547
AC111831.2	0.0498821	0.45968
AC112624.1	0.0717826	0.564048
AC113773.2	0.0306447	0.472184
AC113785.2	0.0718632	0.280239
AC114446.1	-0.0211045	NA
AC115181.1	0.0982142	0.316118
AC115420.1	0.0376749	0.466941
AC115420.4	0.00169179	NA
AC115666.1	-0.00775073	0.958405
AC117889.1	-0.0538357	0.591041
AC118165.1	-0.069341	0.554066
AC118957.1	-0.0377296	0.629525
AC119462.3	0.0456956	0.623941
AC120291.4	0.0923173	0.242597
AC123144.1	0.000911703	NA
AC123293.2	0.493523	0.0861176
AC123427.1	0.0491779	0.604351
AC124874.1	0.00812652	0.951547
AC126572.1	0.117944	0.354209
AC126572.3	0.027746	0.741632
AC127076.1	0.0818779	0.461412
AC127084.1	0.0301019	0.673091
AC128059.1	0.0100578	NA
AC128059.5	-0.0118847	NA
AC128207.1	-0.130091	0.308101
AC128960.1	-0.045995	0.711806
AC130162.1	0.0580371	0.634918
AC130232.2	0.0220266	0.865803
AC130253.1	-0.0210622	NA
AC130391.3	-0.0462257	0.680997
AC130970.1	0.585167	0.0276584	Broad 15Month Up
AC132740.1	0.0747831	0.508917
AC132752.1	0.112501	0.252019
AC133265.2	0.00998741	0.896468
AC133403.1	0.0554275	0.664309
AC135026.1	0.00141375	NA
AC135294.1	-0.00354884	NA
AC136661.1	-0.0263611	0.815568
AC141102.1	-0.0284417	0.7699
AC141489.1	-0.0981939	0.30163
AC141969.1	0.0112897	0.935084
Ac1576	0.0130961	0.890579
AC229945.1	0.0533558	0.601618
Acaa1a	0.0136698	0.928481
Acaa2	-0.0326374	0.808645
Acaca	0.130004	0.280089
Acacb	0.0800072	0.515286
Acad10	0.302905	0.0388116	Broad 15Month Up
Acad11	0.03957	0.760384
Acad8	0.121253	0.324519
Acad9	0.0283335	0.818003
Acadl	-0.147122	0.259922
Acadm	-0.00989185	0.950007
Acads	0.0426548	0.737684
Acadsb	0.124833	0.291507
Acadvl	0.111385	0.35548
Acap2	0.00590358	0.967852
Acap3	0.119508	0.35136
Acat1	-0.0590489	0.63643
Acat2	-0.15393	0.251089
Acat2l1	-0.187147	0.160947
Acbd3	0.0428561	0.731948
Acbd4	0.0571433	0.650508
Acbd5	-0.0624401	0.556517
Acbd6	0.0388279	0.774513
Accs	0.212095	0.15929
Acd	-0.0218248	0.876022
Ace	1.93959	0.168547
Ace2	0.311477	0.122433
Acer2	0.13871	0.288583
Acer3	-0.259808	0.0848771
Ache	0.0894763	0.471866
Acin1	0.294616	0.0420772	Broad 15Month Up
Ackr3	0.151167	0.265168
Acly	-0.0161385	0.908455
Aco1	0.0128022	0.931468
Aco2	0.00798247	0.950479
Acot1	-0.0539913	0.536711
Acot11	-0.0026022	0.983384
Acot13	-0.18835	0.136273
Acot2	-0.1029	0.380007
Acot3	0.0688157	0.545319
Acot4	0.0540804	0.574783
Acot7	-0.00448558	0.978018
Acot8	-0.0122546	0.935856
Acot9	-0.0663207	0.591041
Acox1	-0.0392685	0.73706
Acox3	0.0341556	0.795268
Acp1	-0.192484	0.0851811
Acp2	0.0787278	0.468477
Acp6	0.0664208	0.591041
Acrbp	0.0261967	0.770109
Acsbg1	-0.0425748	0.699474
Acsf2	-0.119749	0.30617
Acsf3	0.105068	0.398898
Acsl1	0.134856	0.277918
Acsl3	-0.0668891	0.554466
Acsl4	-0.00483257	0.974299
Acsl5	-0.011669	0.959767
Acsl6	-0.0489342	0.687961
Acsm5	0.116525	0.272244
Acss1	-0.153526	0.246818
Acss2	-0.159057	0.0859236
Acss3	-0.00822754	0.948607
Acta1	0.0167812	0.877847
Acta2	0.0787434	0.951467
Actb	0.0802954	0.482994
Actg2	0.0139829	0.857208
Actl6a	0.0238889	0.860304
Actl6b	-0.0348676	0.782176
Actn1	0.496523	0.0972599
Actn2	0.0180616	0.840246
Actn4	0.212406	0.172697
Actr10	-0.0284174	0.833342
Actr1a	-0.0118061	0.924391
Actr1b	-0.00804161	0.954924
Actr2	-0.0223596	0.862372
Actr3	-0.138894	0.229197
Actr3b	0.0376863	0.736837
Actr5	0.090198	0.460746
Actr6	-0.120135	0.343398
Actr8	-0.0472665	0.693851
Acvr1	0.0226781	0.872047
Acvr1b	0.211245	0.0732485
Acvr2a	-0.0182032	0.895304
Acvrl1	0.459442	0.0505313
Acy1	0.0515757	0.684669
Acy3	-0.0186847	0.869818
Acyp1	-0.224485	0.141786
Acyp2	-0.310972	0.0946371
Ada	-0.0310022	0.639141
Adal	-0.091121	0.365099
Adam10	-0.0642776	0.60326
Adam11	-0.0208013	0.877396
Adam15	0.172116	0.205777
Adam17	-0.158248	0.223877
Adam19	0.0188151	0.874205
Adam22	0.0215954	0.858436
Adam23	-0.0153328	0.907101
Adam4	0.0466591	0.658168
Adam9	0.112673	0.372868
Adamts1	0.140223	0.260274
Adamts10	0.142638	0.263502
Adamts15	0.0814464	0.286392
Adamts2	-0.0383652	0.614858
Adamts20	-0.0179546	0.885229
Adamts4	0.0291261	0.824882
Adamts9	-0.702175	0.000183016	Broad 6Month Up
Adamtsl2	0.145508	0.228022
Adamtsl4	0.170241	0.155875
Adamtsl5	0.00395518	NA
Adap1	-0.0232859	0.865829
Adap2	0.44059	0.0528445
Adar	0.089522	0.474278
Adarb1	0.0991391	0.415803
Adarb2	0.228278	0.152033
Adat1	-0.179675	0.208346
Adat2	-0.0130664	0.890744
Adck1	0.0162678	0.913571
Adck2	0.0150012	0.921238
Adck5	-0.0217366	0.877396
Adcy1	0.316334	0.11774
Adcy2	0.0344682	0.797438
Adcy3	0.273114	0.0639314
Adcy4	0.193404	0.169058
Adcy5	0.190351	0.168641
Adcy6	0.144636	0.251869
Adcy7	0.0278052	0.821062
Adcy8	-0.0175441	0.896301
Adcy9	0.185325	0.187188
Adcyap1	0.0367479	0.577369
Adcyap1r1	-0.0311006	0.811049
Add1	-0.0907218	0.266878
Add2	0.0696468	0.538443
Add3	-0.154071	0.245575
Adgra1	0.221588	0.171137
Adgra2	0.322471	0.0679069
Adgra3	-0.0492178	0.666353
Adgrb2	0.0444779	0.672109
Adgrb3	0.021551	0.865803
Adgre1	0.920268	4.48378e-07	Broad 15Month Up
Adgre5	0.465875	0.0493631	Broad 15Month Up
Adgrf5	0.190243	0.198047
Adgrg1	0.0127576	0.933782
Adgrg2	-0.0148029	0.904265
Adgrg6	-0.0211131	0.877411
Adgrl1	0.10017	0.421782
Adgrl2	0.0499673	0.695846
Adgrl3	0.0703918	0.56608
Adgrl4	-0.0786691	0.472018
Adgrv1	-0.0580643	0.6312
Adh5	-0.00920377	0.954025
Adhfe1	-0.051353	0.673352
Adi1	-0.0623997	0.610864
Adipor1	-0.0610215	0.605183
Adipor2	0.0717125	0.515449
Adk	-0.228942	0.134496
Adm	0.0310053	0.649116
Adnp	0.0164367	0.895267
Adnp2	0.0388301	0.767715
Adora1	0.175522	0.1744
Adora2a	-0.0196464	0.865148
Adora2b	-0.607916	0.0080682	Broad 6Month Up
Adpgk	-0.333152	0.0464499	Broad 6Month Up
Adprh	0.029689	0.821062
Adprhl2	0.0257905	0.853306
Adprm	-0.0264181	0.841348
Adra1b	0.477494	0.0941316
Adra2a	-0.269303	0.127129
Adra2c	0.0235975	0.789082
Adrb1	0.0351437	0.658026
Adrb2	0.331686	0.113778
Adrm1	0.0424813	0.732452
Adsl	0.0810461	0.514085
Adss	-0.108495	0.380007
Adssl1	0.0630755	0.451606
Adtrp	0.00980385	0.933315
Aebp1	0.0613849	0.465841
Aebp2	0.0889283	0.413383
Aen	0.0304336	0.81618
Afap1	-0.135928	0.249369
Afap1l1	-0.0921848	0.407572
Afap1l2	0.0734163	0.547297
Afdn	0.100427	0.408867
Aff1	0.0659482	0.540185
Aff2	-0.117918	0.345005
Aff3	0.00537012	0.974671
Aff4	0.0689088	0.57311
Afg3l1	0.0423756	0.743852
Afg3l2	0.0356064	0.757793
Afmid	-0.0288486	0.825798
Aftph	0.0281167	0.828828
Aga	0.0197969	0.889335
Agap1	0.0859795	0.479721
Agap2	0.0353456	0.652379
Agap3	0.0513173	0.687437
Agbl3	0.0729049	0.533165
Agbl5	-0.035365	0.78487
Ager	0.00353885	0.975837
Agfg1	0.0332131	0.803898
Agfg2	0.00759381	0.962793
Aggf1	0.0478595	0.709203
Agk	-0.0922483	0.450185
Agl	0.0344173	0.795369
Agmo	-0.0239086	0.828779
Ago1	0.0390195	0.767183
Ago2	0.178091	0.217021
Ago3	0.0205056	0.874463
Agpat1	-0.124712	0.271029
Agpat2	0.0717638	0.251089
Agpat3	-0.0912088	0.251671
Agpat4	0.00445421	0.978453
Agpat5	-0.0817005	0.504147
Agps	-0.0918794	0.391817
Agrn	0.0682018	0.579821
Agt	-1.11328e-05	0.999465
Agtpbp1	-0.0984864	0.356565
Agtr2	-0.0300443	0.673233
Agtrap	0.0670721	0.587111
Ahctf1	0.193556	0.120605
Ahcy	0.0325831	0.797623
Ahcyl1	-0.0691692	0.457654
Ahcyl2	0.0272619	0.839607
Ahdc1	0.148768	0.271646
Ahi1	0.0770886	0.501629
Ahnak	0.263803	0.143268
Ahr	-0.0276796	0.770109
Ahsa1	-0.0272139	0.810749
Ahsa2	0.0299599	0.814829
Aida	-0.227462	0.0509233
Aif1	0.359886	0.0805515
Aif1l	-0.102573	0.388432
Aifm1	0.122406	0.257749
Aifm2	0.068109	0.58033
Aifm3	0.150382	0.266426
Aig1	-0.122877	0.278765
Aimp1	-0.0214234	0.877881
Aimp2	0.0154866	0.918099
Aip	0.0240981	0.863368
Ajap1	-0.104476	0.402507
Ajm1	0.121737	0.322106
Ajuba	0.025106	0.815536
Ak2	-0.00861427	0.958405
Ak3	0.055206	0.648333
Ak4	-0.0338512	0.699928
Ak5	0.0684021	0.48389
Ak6	0.00254791	0.988918
Akain1	-0.358244	0.0872052
Akap1	0.0595613	0.603914
Akap10	-0.0369406	0.780443
Akap11	-0.0057898	0.974339
Akap12	-0.00558035	0.972629
Akap13	0.112593	0.361721
Akap17a	0.214131	0.161233
Akap17b	0.120246	0.344439
Akap2	0.329726	0.0969723
Akap5	0.0690714	0.359497
Akap6	0.0514157	0.68917
Akap7	-0.0709717	0.483285
Akap8	0.0984772	0.369122
Akap8l	0.104273	0.362383
Akap9	0.186782	0.148075
Akip1	-0.0148386	0.901466
Akirin1	-0.0365625	0.76317
Akirin2	-0.0436173	0.717979
Akna	0.197615	0.181961
Akr1a1	-0.0696577	0.518695
Akr1b1	0.0571587	0.620998
Akr1b10	-0.863155	0.0224088	Broad 6Month Up
Akr1c14	-0.0416784	0.668396
Akr1c15	-0.0661937	0.542893
Akr1c19	0.0163491	0.89412
Akr1e2	-0.0320807	0.811309
Akr7a2	0.0608769	0.616101
Akr7a3	-0.0613227	0.576298
Akt1	-0.0891678	0.387816
Akt1s1	-0.170559	0.160947
Akt2	-0.128078	0.315643
Akt3	-0.0460784	0.716968
Aktip	-0.253609	0.0493631	Broad 6Month Up
Alad	-0.03593	0.785676
Alas1	0.135953	0.197745
Alcam	-0.00458576	0.977781
Aldh16a1	0.296742	0.0946371
Aldh1a1	-0.120235	0.322106
Aldh1a2	0.0259048	0.698921
Aldh1b1	0.0404878	0.743852
Aldh1l1	-0.0904263	0.449264
Aldh2	0.177912	0.200764
Aldh3a2	0.196167	0.13223
Aldh3b1	-0.0433023	0.703709
Aldh4a1	0.00765799	0.961336
Aldh5a1	-0.126419	0.304498
Aldh6a1	-0.195871	0.171205
Aldh7a1	0.0207826	0.881932
Aldh8a1	0.0197472	0.85361
Aldh9a1	-0.0605299	0.605102
Aldoa	0.0531933	0.672799
Aldoc	-0.0678251	0.548863
Alg1	-0.00154951	0.992622
Alg10	0.00187533	0.988918
Alg11	-0.0236376	0.865925
Alg12	0.0451445	0.726455
Alg14	-0.0323921	0.810647
Alg2	-0.0796426	0.482919
Alg3	-0.135372	0.225523
Alg5	-0.16847	0.191222
Alg6	-0.0204979	0.823875
Alg8	0.254473	0.135364
Alg9	0.0247404	0.854353
Alk	-0.000717069	0.996551
Alkbh1	0.0491858	0.698079
Alkbh2	0.0388753	0.741632
Alkbh3	-0.06904	0.569032
Alkbh4	0.137749	0.294253
Alkbh5	0.014767	0.911559
Alkbh7	-0.201015	0.165487
Alkbh8	0.0046859	0.974111
Alms1	0.318716	0.0464392	Broad 15Month Up
Alox12	0.0735867	0.465841
C3	2.29125	2.30053e-27	15Month Up
Alox5ap	0.0807319	0.475002
Aloxe3	0.0527845	0.578828
Alpk1	0.000626551	0.997802
Alpl	-0.0613072	0.449264
Als2	0.0150124	0.916718
Als2cl	0.00229823	0.985677
Alyref	-0.13691	0.253788
Amacr	0.0831513	0.493214
Ambra1	0.0634554	0.602638
Amd1	-0.0716196	0.544819
Amdhd2	-0.00184935	0.991421
Amer2	-0.167735	0.218476
Amer3	0.0779021	0.392398
Amfr	0.0398873	0.764982
Amigo1	0.0284015	0.814216
Amigo2	0.28959	0.112464
Ammecr1l	0.00337916	0.98422
Amn1	-0.0780096	0.520755
Amot	-0.170518	0.219468
Amotl1	0.197707	0.196631
Amotl2	-0.0259487	0.848058
Ampd2	0.0398166	0.759706
Ampd3	-0.198201	0.1765
Amph	0.0394551	0.695015
Amt	0.0199714	0.889335
Amz1	-0.0121707	0.935084
Amz2	-0.0469845	0.681659
Anapc1	0.054414	0.639911
Anapc10	-0.266711	0.0564008
Anapc11	-0.240217	0.105244
Anapc13	-0.047377	0.681966
Anapc15	0.0320446	0.805344
Anapc16	-0.114559	0.355062
Anapc2	0.0320029	0.798718
Anapc4	-0.0126088	0.928595
Anapc5	-0.0445674	0.586097
Anapc7	0.120436	0.322106
Angel1	0.0373823	0.773414
Angel2	0.0716151	0.539706
Angpt2	-0.00264998	0.979337
Angptl2	0.00405057	0.964456
Angptl4	0.0226679	0.845942
Ank1	0.0187425	0.89198
Ank2	0.0844145	0.486245
Ank3	0.107183	0.387603
Ankfy1	-0.00313832	0.984447
Ankh	-0.0643707	0.601618
Ankib1	-0.1152	0.349902
Ankle2	0.119961	0.34709
Ankmy1	-0.0922029	0.30113
Ankmy2	-0.0595186	0.507119
Ankrd10	0.254742	0.134772
Ankrd11	0.110285	0.283866
Ankrd12	0.0155878	0.924391
Ankrd13a	0.00438343	0.979033
Ankrd13b	0.104398	0.403585
Ankrd13c	-0.123292	0.330364
Ankrd13d	-0.00329468	0.98413
Ankrd16	0.0497604	0.666838
Ankrd17	0.0483002	0.703161
Ankrd24	-0.0310175	0.81618
Ankrd26	0.0277421	0.829389
Ankrd27	0.0419253	0.749074
Ankrd28	0.0219266	0.876608
Ankrd29	-0.325953	0.036724	Broad 6Month Up
Ankrd34a	0.0456325	0.70998
Ankrd34b	-0.0720251	0.475476
Ankrd34c	0.0348883	0.640852
Ankrd35	-0.0139251	0.920355
Ankrd37	-0.0197232	0.857208
Ankrd39	-0.0265317	0.795926
Ankrd40	-0.141025	0.270676
Ankrd42	0.00942255	0.951296
Ankrd44	-0.0303929	0.768016
Ankrd46	-0.127142	0.223877
Ankrd49	-0.0679228	0.58033
Ankrd50	-0.0899365	0.440969
Ankrd52	0.0393754	0.754464
Ankrd53	0.0360069	0.749074
Ankrd54	0.0646276	0.570926
Ankrd55	0.228219	0.0976427
Ankrd6	-0.0360989	0.78303
Ankrd66	-0.0321661	NA
Ankrd9	-0.0161671	0.89412
Anks1a	0.0998563	0.400624
Anks1b	0.0375296	0.751426
Anks3	0.0938	0.451154
Anks6	0.0449781	0.699944
Ankub1	0.00940618	0.92981
Ankzf1	0.177689	0.182842
Anln	0.252251	0.150472
Ano1	0.0273016	0.810749
Ano10	0.0442493	0.724013
Ano3	-0.0322776	0.67816
Ano4	-0.103554	0.402083
Ano6	0.31912	0.0945683
Ano8	0.184259	0.194213
Anp32a	0.0589136	0.633355
Anp32b	0.0724696	0.551699
Anp32e	-0.0523169	0.674581
Anpep	-0.011841	0.913571
Antxr1	0.0577339	0.597189
Antxr2	-0.0277553	0.71062
Anxa1	0.0434869	0.705094
Anxa11	0.072782	0.542493
Anxa2	0.0481163	0.582159
Anxa3	0.594654	3.77073e-05	Broad 15Month Up
Anxa4	0.0420164	0.744914
Anxa5	0.0846692	0.496563
Anxa6	0.0536624	0.673352
Anxa7	0.117448	0.343806
Anxa9	0.0392039	NA
Aoc3	0.0399053	0.402423
Aox1	-0.283949	0.113778
Ap1ar	-0.000374158	0.998028
Ap1b1	0.110948	0.305872
Ap1g2	-0.0734747	0.531442
Ap1m1	0.00054392	0.998028
Ap1s1	-0.117973	0.303609
Ap1s2	-0.353088	0.0443808	Broad 6Month Up
Ap1s3	0.0613542	0.389354
Ap2a1	0.110928	0.316091
Ap2a2	-0.0103768	0.952131
Ap2b1	0.0303162	0.821062
Ap2m1	-0.0754979	0.443902
Ap2s1	-0.12825	0.283636
Ap3b1	0.184018	0.166522
Ap3b2	0.186576	0.178525
Ap3d1	0.119174	0.29679
Ap3m1	-0.255256	0.070948
Ap3m2	0.00163599	0.993188
Ap3s1	-0.368415	0.0168962	Broad 6Month Up
Ap3s2	-0.147231	0.22017
Ap4b1	0.0870771	0.436296
Ap4e1	0.0663286	0.528595
Ap4m1	0.184992	0.194182
Ap4s1	-0.132112	0.293944
Ap5b1	0.00340581	0.98422
Ap5m1	-0.0250456	0.847887
Ap5s1	0.031011	0.802683
Apaf1	0.0105966	0.938235
Apba1	0.0302714	0.808456
Apba2	-0.00360469	0.982437
Apba3	0.117515	0.355062
Apbb1	0.0756026	0.540623
Apbb1ip	0.277085	0.0945683
Apbb2	0.0139077	0.92302
Apbb3	-0.0403132	0.749476
Apc	0.0472948	0.713108
Apc2	0.143461	0.253788
Apcdd1	-0.0608767	0.583638
Apeh	0.121381	0.321806
Apex1	-0.0537355	0.661357
Apex2	-0.00856142	0.951603
Aph1a	-0.0437324	0.736103
Aph1b	-0.103842	0.400624
Api5	0.0273726	0.841676
Apip	-0.109558	0.37894
Aplf	0.440182	0.00406958	Broad 15Month Up
Apln	-0.0211201	0.867921
Aplnr	-0.458237	0.0631497
Aplp1	-0.00569137	0.974671
Aplp2	0.239595	0.138693
Apmap	-0.0151818	0.916802
Apoa1	-0.00491762	NA
Apoa5	-0.0288818	0.709203
Apobec2	-0.0375324	0.666159
Apoc1	0.197898	0.160158
Apod	0.043805	0.744319
Apoe	0.386718	0.0439721	Broad 15Month Up
Apol3	0.0643893	0.535158
Apol9a	0.0491982	0.387816
Apold1	-0.0363688	0.471866
Apom	0.0107005	0.898679
Apoo	-0.129184	0.30588
Apool	-0.0194762	0.878781
App	0.160457	0.0946371
Appbp2	-0.076282	0.522959
Appl1	0.0213597	0.879755
Appl2	-0.324953	0.035138	Broad 6Month Up
Aprt	-0.0226141	0.871885
Aptx	-0.0403048	0.715555
Aqp11	-0.244783	0.109328
Aqp4	-0.103909	0.216303
Aqp9	-0.513194	0.0371326	Broad 6Month Up
Aqr	0.108177	0.342323
Araf	0.0312294	0.816074
Arap1	0.113178	0.375656
Arap2	0.033138	0.791901
Arap3	0.0927039	0.449612
Arc	-0.00419234	0.96616
Arcn1	-0.0684272	0.541138
Arel1	0.0829251	0.501333
Arf1	-0.0596296	0.623098
Arf2	-0.0657914	0.56735
Arf3	0.0489455	0.507129
Arf4	-0.188398	0.176061
Arf5	-0.0833182	0.49712
Arf6	-0.0751849	0.509681
Arfgap1	0.132483	0.279968
Arfgap2	0.169433	0.0952534
Arfgap3	-0.0185486	0.884447
Arfgef1	0.0234197	0.865829
Arfgef2	0.149367	0.231699
Arfgef3	0.0692549	0.547353
Arfip1	0.031714	0.772535
Arfip2	0.0587094	0.635921
Arfrp1	0.0655009	0.585462
Arg1	-0.31546	0.0991476
Arg2	-0.0195758	0.87046
Arglu1	0.0588214	0.640853
Arhgap1	0.0923714	0.45389
Arhgap10	0.187307	0.165576
Arhgap11a	0.0224799	0.87046
Arhgap12	0.00762176	0.949673
Arhgap15	0.0904362	0.345029
Arhgap17	0.140742	0.283413
Arhgap18	-0.00241175	0.988918
Arhgap19	-0.00545611	0.969848
Arhgap20	0.026805	0.844785
Arhgap21	0.0873924	0.468756
Arhgap22	0.161199	0.233789
Arhgap23	0.00526778	0.964697
Arhgap24	-0.0366945	0.7699
Arhgap25	0.0708283	0.545239
Arhgap26	0.021105	0.849698
Arhgap27	0.0482637	0.659668
Arhgap29	-0.0330534	0.790387
Arhgap30	0.154864	0.239623
Arhgap31	0.234698	0.10456
Arhgap32	0.0754259	0.541914
Arhgap33	0.0373483	0.705094
Arhgap35	0.0125689	0.934582
Arhgap36	-0.0272815	0.686549
Arhgap39	0.0974068	0.377229
Arhgap4	0.166594	0.236321
Arhgap44	-0.0190041	0.884699
Arhgap45	0.540685	0.0161533	Broad 15Month Up
Arhgap5	-0.0160472	0.880508
Arhgap6	0.0441187	0.605086
Arhgap9	0.049935	0.649448
Arhgdia	-0.0674636	0.578301
Arhgdib	0.0281846	0.823686
Arhgef1	0.0817299	0.508352
Arhgef10	0.0569065	0.650529
Arhgef10l	0.132009	0.255347
Arhgef11	0.055126	0.652741
Arhgef12	0.0128861	0.933701
Arhgef15	0.0820084	0.444464
Arhgef17	0.28248	0.101811
Arhgef18	0.0794815	0.504147
Arhgef19	-0.0165372	0.889335
Arhgef2	0.0461175	0.715952
Arhgef25	0.00776678	0.957829
Arhgef26	-0.056249	0.462122
Arhgef28	-0.226733	0.0660426
Arhgef3	0.0135312	0.927091
Arhgef37	-0.0897955	0.453465
Arhgef39	0.0354966	0.788386
Arhgef4	-0.115907	0.31153
Arhgef40	0.167049	0.155728
Arhgef6	-0.0135508	0.921672
Arhgef7	0.112785	0.380429
Arid1a	0.043891	0.653034
Arid1b	0.0600417	0.619394
Arid2	0.0595193	0.625793
Arid3a	0.0395632	0.757292
Arid3b	-0.0617162	0.59345
Arid4a	0.161468	0.238923
Arid5a	0.291129	0.120687
Arih1	-0.0523428	0.680997
Arih2	-0.0211926	0.863368
Arl1	0.0114733	0.937423
Arl10	-0.00490431	0.963935
Arl11	0.499831	0.0414923	Broad 15Month Up
Arl13b	-0.0230868	0.86127
Arl14ep	0.117629	0.325772
Arl15	0.0193574	NA
Arl16	-0.149014	0.227906
Arl2	0.00391383	0.981199
Arl2bp	-0.223972	0.1054
Arl3	-0.0335571	0.802542
Arl4a	0.0276076	0.814088
Arl4d	-0.0177607	0.849145
Arl5a	-0.0364959	0.744024
Arl5b	-0.00606746	0.967492
Arl6	0.00678077	0.964456
Arl6ip1	-0.0948513	0.369719
Arl6ip4	-0.00875584	0.957639
Arl6ip5	-0.186684	0.0575169
Arl6ip6	-0.0708006	0.47953
Arl8a	-0.166783	0.05831
Arl8b	-0.121866	0.314211
Armc1	-0.0841959	0.487172
Armc10	-0.0827447	0.487534
Armc5	0.231126	0.127129
Armc6	0.0124624	0.93319
Armc7	-0.0291802	0.824518
Armc8	0.0223241	0.872773
Armc9	0.0834789	0.461412
Armcx1	-0.045128	0.702676
Armcx2	-0.0772273	0.488555
Armcx3	-0.0928907	0.450045
Armcx4	0.229315	0.0973546
Armcx5	-0.00577975	0.966611
Armcx6	-0.043646	0.733937
Armh3	-0.0386447	0.759015
Armh4	0.0559821	0.656737
Armt1	-0.0483234	0.698079
Arnt	0.0258214	0.851699
Arnt2	-0.0268069	0.833814
Arntl	-0.052875	0.670829
Arpc1a	0.0479608	0.680842
Arpc1b	0.173201	0.214675
Arpc2	-0.207433	0.0310601	Broad 6Month Up
Arpc3	-0.00111316	0.995347
Arpc4	-0.0455435	0.695846
Arpc5	-0.232213	0.0941316
Arpc5l	-0.175694	0.0838224
Arpin	0.0481561	0.705822
Arpp21	-0.2366	0.147785
Arrb1	0.0418911	0.739729
Arrb2	0.0192445	0.887698
Arrdc1	0.0469239	0.703884
Arrdc2	0.402038	0.0920091
Arrdc3	-0.00608902	0.963604
Arrdc4	-0.0387748	0.768044
Arsa	0.110447	0.374044
Arsb	0.209732	0.0687705
Arse	0.43082	0.0406845	Broad 15Month Up
Arsg	-0.234377	0.0614651
Arsk	-0.0481347	0.666283
Art3	-0.00404885	0.976299
Art4	-0.00563322	0.963604
Arv1	0.062386	0.617475
Arvcf	0.323812	0.0356579	Broad 15Month Up
As3mt	0.0239378	0.85681
Asah1	0.0352262	0.778986
Asah2	-0.0707241	0.563655
Asap1	0.0108561	0.94004
Asap2	0.0596652	0.558829
Asap3	0.0189903	0.840006
Asb1	0.00924339	0.954762
Asb13	0.336776	0.0805438
Asb15	-0.0203436	7.5381e-05	Broad 6Month Up
Asb2	0.0560689	0.523027
Asb3	-0.0453689	0.716968
Asb4	0.00138623	0.990756
Asb6	-0.0270466	0.843952
Asb7	-0.0864137	0.483775
Asb8	-0.208968	0.0424045	Broad 6Month Up
Ascc1	0.107943	0.384857
Ascc2	0.268738	0.0890121
Ascc3	-0.00641312	0.969064
Asf1a	-0.0785542	0.517873
Asgr1	0.0300234	0.685462
Asgr2	-0.139224	0.138254
Ash1l	0.089813	0.475477
Ash2l	-0.0488741	0.695429
Asic1	0.020527	0.882735
Asic2	0.0302458	0.812619
Asic4	0.0929615	0.384015
Asl	0.13571	0.299444
Asmtl	0.0104781	0.941673
Asna1	-0.0719737	0.527719
Asns	-0.0598184	0.629496
Asnsd1	-0.0651122	0.567391
Aspa	0.223801	0.163412
Aspdh	0.0503509	0.580647
Asph	-0.00828226	0.959767
Asphd1	0.0570948	0.634278
Asphd2	0.0172999	0.840428
Aspn	0.0251062	0.648886
Aspscr1	0.00770644	0.963668
Asrgl1	-0.248834	0.0826363
Ass1	0.12765	0.298306
Aste1	0.0954748	0.376417
Astn2	0.601345	0.00431889	Broad 15Month Up
Asxl1	0.0700366	0.540185
Asxl2	0.170442	0.222791
Atad1	-0.014686	0.917566
Atad2b	-0.121303	0.335815
Atad3a	0.0230359	0.866028
Atat1	0.0296887	0.821071
Atcay	-0.0276016	0.821062
Ate1	0.105093	0.388587
Atf1	-0.0406762	0.7455
Atf2	0.0252873	0.835531
Atf4	-0.158314	0.100195
Atf5	-0.0747866	0.499695
Atf6	0.0493079	0.695846
Atf6b	0.0708096	0.49712
Atf7	-0.0176759	0.898679
Atf7ip	0.0409491	0.738277
Atg10	-0.079976	0.496563
Atg101	0.0419558	0.744319
Atg12	-0.123298	0.321636
Atg13	0.0451931	0.716968
Atg14	0.0681379	0.575771
Atg16l1	0.221394	0.0670346
Atg16l2	0.0365992	0.741284
Atg2a	0.0918523	0.460933
Atg2b	0.0469735	0.693099
Atg3	-0.0816513	0.492106
Atg4b	0.0184449	0.898131
Atg4c	-0.107064	0.377149
Atg4d	-0.0528712	0.668396
Atg5	-0.0538473	0.666838
Atg7	0.178604	0.181961
Atg9a	0.0710088	0.539065
Atic	0.0892031	0.43245
Atl1	-0.0270335	0.839505
Atl2	-0.0647183	0.579202
Atl3	0.182844	0.210394
Atm	0.361795	0.0242129	Broad 15Month Up
Atn1	-0.0119698	0.935092
Atoh8	0.0591328	0.564329
Atox1	-0.0173701	0.897594
Atp10a	0.10793	0.376967
Atp10b	-0.629969	0.0125614	Broad 6Month Up
Atp10d	0.088296	0.462989
Atp11a	0.190077	0.190086
Atp11b	-0.00191486	0.991421
Atp13a1	0.202279	0.12714
Atp13a2	0.0433903	0.735238
Atp13a4	-0.211569	0.166219
Atp13a5	-0.0170074	0.877941
Atp1a1	0.411104	0.00754484	Broad 15Month Up
Atp1a2	-0.112117	0.389488
Atp1a3	0.334243	0.0103219	Broad 15Month Up
Atp1b1	-0.0992168	0.338243
Atp1b2	-0.192776	0.151331
Atp1b3	0.075973	0.599659
Atp23	-0.156012	0.23164
Atp2a2	0.178859	0.162527
Atp2a3	0.0366868	0.749074
Atp2b1	0.582127	0.0439721	Broad 15Month Up
Atp2b2	0.0158988	0.912432
Atp2b3	0.498758	0.0318054	Broad 15Month Up
Atp2b4	0.514009	0.0757835
Atp2c1	-0.00119272	0.994952
Atp5f1a	-0.032633	0.781396
Atp5f1b	-0.0181381	0.881277
Atp5f1d	-0.00147167	0.993761
Atp5f1e	-0.0242442	0.814326
Atp5if1	-0.0417462	0.678709
Atp5mc1	-0.0746558	0.53133
Atp5mc2	-0.0197963	0.8717
Atp5mc3	-0.216742	0.0734757
Atp5md	-0.540025	0.0166376	Broad 6Month Up
Atp5me	-0.0238658	0.751917
Atp5mf	-0.113051	0.345467
Atp5mg	-0.300948	0.0151143	Broad 6Month Up
Atp5pd	-0.0596323	0.612459
Atp5pf	-0.139537	0.251089
Atp5po	-0.113024	0.256015
Atp6ap1	0.0444667	0.675138
Atp6ap1l	0.0310145	0.776169
Atp6ap2	-0.0342612	0.794898
Atp6v0a1	0.117246	0.307347
Atp6v0b	-0.0784275	0.404288
Atp6v0c	-0.0548565	0.727209
Atp6v0d1	-0.0974472	0.25432
Atp6v0e1	0.0191778	0.893237
Atp6v0e2	-0.172753	0.122271
Atp6v1a	-0.0620602	0.683784
Atp6v1b1	0.0097813	0.871885
Atp6v1b2	-0.10522	0.370958
Atp6v1c1	-0.039326	0.749074
Atp6v1d	-0.146322	0.125157
Atp6v1e1	-0.047859	0.675961
Atp6v1f	-0.13284	0.284617
Atp6v1fnb	-0.0180309	NA
Atp6v1g1	-0.191021	0.137001
Atp6v1g2	-0.258156	0.0149674	Broad 6Month Up
Atp6v1h	0.00844963	0.958653
Atp7a	0.0309001	0.803813
Atp8a1	0.0125085	0.928123
Atp8a2	0.026207	0.847154
Atp8b2	0.0192013	0.886164
Atp8b3	-0.0765173	0.488289
Atp9b	0.200748	0.141364
Atpaf1	0.0233627	0.86835
Atpaf2	-0.101814	0.406283
Atpsckmt	-0.000132159	0.999433
Atraid	-0.0806325	0.505894
Atrip	0.0453155	0.652592
Atrn	-0.066632	0.58076
Atrnl1	0.158154	0.239683
Atrx	0.158549	0.246987
Atxn1	0.34098	0.095077
Atxn10	-0.00948753	0.945983
Atxn2	-0.0158504	0.914459
Atxn2l	0.0341422	0.777072
Atxn3	-0.0218907	0.865803
Atxn7	0.0637344	0.529337
Atxn7l1	-0.0944913	0.369719
Atxn7l2	0.218211	0.166522
Atxn7l3	-0.143915	0.245395
Atxn7l3b	-0.16516	0.202097
Auh	-0.083428	0.483246
Aup1	-0.00961775	0.95063
Aurka	0.203155	0.141136
Aurkb	0.00788193	0.961366
Aurkc	-0.0140625	0.920805
Auts2	0.0954485	0.427344
Aven	-0.131404	0.298306
Avil	0.0253415	0.820269
Avl9	0.0157673	0.895094
Avpi1	0.107418	0.393792
Avpr1a	0.086166	0.359717
Axin2	0.0905512	0.466991
Axl	0.0464626	0.716968
Azi2	-0.0973732	0.355062
Azin1	0.102395	0.414417
Azin2	-0.031338	0.815536
B2m	0.189116	0.127129
B3galnt1	-0.0615995	0.620394
B3galnt2	0.145829	0.25226
B3galt1	0.0173973	0.891083
B3galt2	-0.031043	0.760117
B3galt4	-0.0420785	0.704285
B3galt5	0.122883	0.344801
B3galt6	-0.0179914	0.877396
B3gat1	0.0496712	0.664456
B3gat2	-0.0377043	0.759135
B3gat3	-0.139366	0.220547
B3glct	0.041234	0.707836
B3gnt2	-0.0990452	0.420247
B3gnt7	0.0538653	0.598212
B3gnt9	-0.0846617	0.328027
B3gntl1	0.164895	0.167545
B4galnt1	0.0681541	0.558401
B4galnt4	0.0971855	0.437944
B4galt1	0.000529751	0.99789
B4galt2	-0.103798	0.401103
B4galt3	-0.0346216	0.794146
B4galt4	0.0304282	0.82158
B4galt5	-0.0326065	0.799384
B4galt6	0.399197	0.0967105
B4galt7	-0.0323198	0.809676
B630019K06Rik	0.0739593	0.406876
B9d1	-0.085864	NA
B9d2	0.0246949	0.852462
Baalc	-0.0463091	0.683784
Babam1	-0.023444	0.865829
Babam2	-0.0628328	0.542069
Bace1	0.149115	0.252192
Bace2	-0.00348575	0.983279
Bach1	0.085934	0.460933
Bad	-0.102956	0.401338
Bag1	-0.123527	0.290628
Bag2	-0.0027974	0.987349
Bag3	0.112571	0.363422
Bag4	0.0748836	0.470805
Bag5	-0.0371733	0.771846
Bag6	0.137008	0.238103
Bahcc1	0.214739	0.166112
Bahd1	0.0565135	0.655757
Baiap2	0.058646	0.393753
Baiap3	0.0702524	0.475002
Bak1	-0.0178043	0.896468
Bambi	-0.0188423	0.87046
Banf1	-0.131036	0.305766
Banp	-0.0993054	0.419014
Bap1	-0.0643926	0.558013
Barx2	0.0323339	0.701918
Basp1	0.0782393	0.497246
Bax	-0.0473229	0.688386
Baz1a	0.0230976	0.847154
Baz1b	0.249725	0.0802994
Baz2a	0.191779	0.163393
Baz2b	0.123406	0.337535
Bbip1	0.000344736	NA
Bbof1	-0.0341918	0.792833
Bbs1	0.184314	0.166694
Bbs10	-0.0126238	0.934207
Bbs2	0.0376618	0.755647
Bbs4	-0.0475286	0.683784
Bbs5	0.000453566	0.9983
Bbs7	0.083216	0.498901
Bbs9	0.0402655	0.758922
Bbx	-0.0104872	0.935084
Bcam	0.532834	0.0790319
Bcan	-0.0418392	0.817784
Bcap29	-0.0851024	0.47341
Bcap31	0.0795414	0.389488
Bcar1	0.0840823	0.474888
Bcar3	0.182713	0.212182
Bcas1	-0.101581	0.396878
Bcas2	-0.322634	0.00514676	Broad 6Month Up
Bcat1	0.0720971	0.488859
Bcat2	-0.0290832	0.813731
Bccip	-0.0500416	0.695326
Bcdin3d	-0.050589	0.673091
Bche	-0.366151	0.0463818	Broad 6Month Up
Bckdha	0.0712001	0.558356
Bckdhb	-0.00732934	0.961366
Bckdk	-0.100318	0.4116
Bcl10	-0.0318086	0.814088
Bcl2a1	0.0440033	0.636391
Bcl2l1	0.00363447	0.983779
Bcl2l11	0.227104	0.156504
Bcl2l12	0.0495076	0.546912
Bcl2l13	0.00652534	0.965673
Bcl2l2	-0.0413871	0.688587
Bcl6	0.0283964	0.825798
Bcl6b	-0.0929321	0.415803
Bcl7a	0.0227886	0.862372
Bcl7b	-0.153725	0.182143
Bcl7c	-0.0428945	0.708644
Bcl9	-0.0559356	0.607973
Bcl9l	0.135704	0.29534
Bclaf3	0.00969857	0.946172
Bco2	0.0672233	0.553995
Bcor	0.243107	0.0660426
Bcorl1	0.0943248	0.404328
Bcr	0.206521	0.148419
Bcs1l	-0.0366637	0.783831
Bdh1	-0.178793	0.168814
Bdh2	-0.0335209	0.741787
Bdnf	-0.00288034	0.977781
Bdp1	0.105105	0.394319
Bean1	-0.0490741	0.523421
Becn1	-0.153959	0.138614
Begain	0.0250671	0.84639
Bend4	-0.0243919	0.732452
Bend5	-0.29731	0.0660426
Bend6	-0.315902	0.0464047	Broad 6Month Up
Best1	0.00266136	0.987349
Bet1	-0.236962	0.12715
Bet1l	0.00886732	0.957829
Bex2	-0.0324715	0.803168
Bex3	-0.160694	0.113128
Bex4	-0.0197269	0.844971
Bfar	0.0252789	0.85321
Bfsp2	-0.047912	0.658544
Bgn	0.0415645	0.542934
Bhlhb9	-0.0701126	0.564329
Bhlhe22	0.0554727	0.00787703	Broad 15Month Up
Bhlhe40	0.0722305	0.531115
Bhlhe41	0.0325198	0.797762
Bicc1	0.00116217	0.994538
Bicd1	-0.0151539	0.903453
Bicd2	-0.0540116	0.58033
Bicdl1	0.0391788	0.752337
Bicra	0.151554	0.247745
Bicral	0.0164569	0.908354
Bid	-0.0344359	0.79157
Bin1	-0.0601868	0.676559
Bin2	0.187781	0.200887
Bin3	-0.0323194	0.806365
Birc2	-0.130731	0.250178
Birc5	0.0332078	NA
Birc6	0.0899827	0.447551
Birc7	0.0598391	0.542484
Bivm	-0.0393556	0.711395
Blcap	-0.0459632	0.710851
Bles03	-0.0353801	0.786021
Blmh	0.0145997	0.916813
Blnk	0.305354	0.0837144
Bloc1s1	0.0137214	0.917566
Bloc1s2	-0.343033	0.0234486	Broad 6Month Up
Bloc1s3	0.0373156	0.670076
Bloc1s4	-0.166184	0.220547
Bloc1s5	-0.198192	0.12648
Bloc1s6	-0.199367	0.116118
Blvra	0.0139914	0.926507
Blvrb	-0.0519914	0.67508
Blzf1	-0.194429	0.171466
Bmf	-0.0595991	0.564888
Bmi1	-0.00443267	0.9778
Bmp1	0.00237589	0.984963
Bmp2	-0.0893113	0.366251
Bmp2k	-0.0515002	0.682243
Bmp3	0.0991232	0.206444
Bmp4	-0.00449033	0.960636
Bmp5	0.0151413	0.884556
Bmp6	0.0228592	0.803698
Bmp7	0.0280078	0.695846
Bmper	0.00927697	0.949541
Bmpr1a	-0.0833693	0.395196
Bmpr1b	-0.0621036	0.259502
Bmpr2	0.0253845	0.854427
Bms1	0.029999	0.824838
Bmt2	-0.0142644	0.897976
Bmyc	0.00840887	0.957839
Bnip1	-0.0193036	0.891421
Bnip2	0.0435576	0.734975
Bnip3	-0.266547	0.10456
Bnip3l	-0.0662185	0.578022
Boc	0.00674826	0.961366
Bod1	-0.0410843	0.741389
Bod1l1	0.210022	0.130285
Bok	0.0479187	0.651693
Bola1	0.0505997	0.658627
Bola2	-0.0683026	0.522666
Bola3	-0.320973	0.0102842	Broad 6Month Up
Bop1	0.00752731	0.963604
Bora	0.0284869	0.800434
Borcs5	-0.0131969	0.92966
Borcs6	-0.100943	0.410694
Borcs7	-0.00402864	0.980048
Borcs8	-0.132592	0.276415
Bpgm	-0.336217	0.0202014	Broad 6Month Up
Bphl	0.0564071	0.620917
Bpifb4	0.571856	0.0326712	Broad 15Month Up
Bpifc	0.126475	0.19827
Bpnt1	-0.0248772	0.857724
Bptf	0.0822427	0.499473
Braf	-0.0263752	0.806396
Brap	0.0175871	0.904265
Brat1	0.117949	0.355062
Brcc3	-0.100045	0.417386
Brd1	0.13445	0.216303
Brd2	-0.0325907	0.770109
Brd3	0.127676	0.293384
Brd4	-0.00662071	0.965673
Brd7	0.0256194	0.830428
Brd8	0.13922	0.210393
Brd9	-0.0518092	0.646586
Brf1	0.0559637	0.646741
Brf2	0.0402753	0.755647
Bri3	-0.146704	0.268743
Bri3bp	0.142376	0.283108
Brinp1	0.0959347	0.415417
Brinp2	0.0924343	0.428216
Brinp3	-0.0521154	0.655757
Brix1	-0.0419514	0.744024
Brk1	-0.227078	0.0593816
Brms1	-0.0133512	0.928517
Brms1l	-0.0647708	0.562262
Brox	-0.119496	0.274889
Brpf1	0.196041	0.118537
Brpf3	0.171559	0.210393
Brsk1	-0.0865906	0.477457
Brsk2	-0.00247214	0.988918
Brwd1	0.0928749	0.458046
Bscl2	0.00133131	0.994952
Bsdc1	-0.118389	0.267854
Bsg	0.0431109	0.718449
Bsn	0.0719834	0.51051
Bspry	-0.188192	0.156348
Bst2	0.906539	0.000687446	Broad 15Month Up
Btaf1	0.0236789	0.865863
Btbd1	-0.223463	0.111001
Btbd10	0.0187683	0.891223
Btbd11	-0.0209868	0.833975
Btbd17	-0.0704938	0.554066
Btbd19	0.125442	0.322106
Btbd2	0.0650611	0.626643
Btbd3	0.0887807	0.464442
Btbd6	-0.132201	0.19763
Btbd7	0.0348732	0.766118
Btbd8	0.258298	0.0768635
Btbd9	-0.064405	0.600311
Btc	-0.0581622	0.42326
Btd	0.0384215	0.768298
Btf3	-0.157382	0.17921
Btf3l4	-0.155906	0.235804
Btg1	-0.00683236	0.96616
Btg2	-0.487037	0.0671218
Btg3	-0.0145999	0.915335
Btk	0.00283068	0.977667
Btn2a2	0.0376529	0.761222
Btrc	0.0295919	0.815115
Bub3	0.166143	0.220547
Bud13	0.111262	0.377285
Bud23	-0.00299725	0.985378
Bud31	-0.0869725	0.466512
Bysl	-0.00821944	0.960063
Bzw1	-0.0553713	0.652015
Bzw2	-0.0138891	0.922078
C12H7orf61	0.031109	0.626048
C17h6orf52	0.071826	0.292712
C1d	-0.444298	0.0364555	Broad 6Month Up
C1galt1	-0.0490531	0.667448
C1galt1c1	-0.0292201	0.830699
C1qa	0.652811	0.000278926	Broad 15Month Up
C1qb	0.741657	0.000358118	Broad 15Month Up
C1qbp	-0.156774	0.0973546
C1qc	0.414849	0.0492724	Broad 15Month Up
C1ql1	-0.0744116	0.529593
C1ql2	0.0264412	0.671865
C1ql3	0.0438749	0.0406845	Broad 15Month Up
C1qtnf1	0.0146371	0.889335
C1qtnf12	-0.0520793	0.440849
C1qtnf2	0.034127	0.649019
C1qtnf4	0.427381	0.0590826
C1qtnf5	0.053297	0.666838
C1qtnf9	-0.0410863	0.604351
C1r	0.544744	0.0196684	Broad 15Month Up
C1s	0.215189	0.174804
C2	0.422099	0.0151143	Broad 15Month Up
C2cd2	-0.017298	0.897377
C2cd2l	0.0552522	0.658122
C2cd3	-0.00806253	0.960693
C2cd5	0.0424537	0.709823
Cd4	1.23583	5.67409e-10	15Month Up
C3ar1	0.166519	0.208266
C5ar1	-0.0546479	0.46145
C5ar2	0.635682	0.0614543
C7	0.0417174	0.635282
C8g	0.0172638	0.825798
Ca11	0.0358175	0.788644
Ca12	0.0636304	0.161856
Ca14	0.08461	0.487534
Ca3	0.699073	0.0449574	Broad 15Month Up
Ca4	-0.0182705	0.852462
Ca5b	-0.0425525	0.709203
Ca6	0.0688193	0.497796
Ca8	-0.110862	0.307347
Caap1	-0.0904528	0.455065
Cab39	-0.0600682	0.618511
Cab39l	0.00782114	0.9585
Cabcoco1	-0.194376	0.160947
Cabin1	0.127435	0.326635
Cables1	0.0839959	0.499253
Cables2	-0.081474	0.497496
Cabp1	-0.0625363	0.593013
Cabp4	0.00102173	0.995458
Cabp7	-0.0910495	0.218476
Cabyr	-0.0545721	0.540081
Cacfd1	0.0397539	0.735064
Cachd1	0.263825	0.111298
Cacna1a	0.146043	0.278425
Cacna1b	0.194362	0.200475
Cacna1c	0.305652	0.127129
Cacna1d	0.0275072	0.815536
Cacna1e	0.0532941	0.540513
Cacna1g	0.42842	0.0800393
Cacna1h	0.356717	0.0710676
Cacna2d1	0.0862278	0.166443
Cacna2d2	0.0556933	0.634278
Cacna2d3	0.114968	0.354209
Cacnb1	0.019099	0.891223
Cacnb2	0.0561413	0.619067
Cacnb3	0.0186229	0.87494
Cacnb4	0.0571864	0.579191
Cacng2	-0.0123088	0.933692
Cacng3	-0.0375354	0.759706
Cacng4	0.0129195	0.934197
Cacng5	0.117857	0.113778
Cacng7	-0.198197	0.131728
Cacng8	0.0775413	0.360932
Cactin	0.227137	0.102432
Cacul1	0.009885	0.948607
Cacybp	-0.116418	0.349032
Cad	0.244817	0.114766
Cadm1	0.150587	0.268389
Cadm2	-0.034114	0.757781
Cadm3	0.100484	0.41568
Cadm4	-0.0394439	0.756446
Cadps	0.0102028	0.939655
Cadps2	-0.07753	0.497246
Cage1	0.0464826	0.635114
Calb1	0.0302412	0.757356
Calb2	0.0270945	0.82158
Calca	0.0290051	NA
Calcoco1	-0.0165171	0.906902
Calcrl	0.0117961	0.936295
Cald1	0.0516411	0.549348
Calhm2	0.405705	0.101052
Calm1	0.00130365	0.994989
Calm2	-0.0962571	0.417565
Calm3	-0.122269	0.253055
Calml4	1.70958	0.861879
Caln1	-0.0855392	0.346816
Calr	0.365262	0.00191083	Broad 15Month Up
Calr3	0.0344933	0.764835
Calr4	-0.0917654	0.195215
Calu	-0.0696605	0.563168
Caly	0.0124173	0.931862
Camk1	0.0690583	0.580647
Camk1d	0.0307575	0.710851
Camk1g	0.0303947	0.821672
Camk2a	0.0401341	0.365516
Camk2b	0.113274	0.320133
Camk2d	0.0763189	0.460967
Camk2g	-0.194086	0.0791254
Camk2n1	-0.0129094	0.935092
Camk2n2	0.108194	0.376417
Camk4	-0.0212655	0.829512
Camkk1	0.0354119	0.768298
Camkk2	-0.0122518	0.928582
Camkmt	-0.057143	0.650529
Camkv	0.02138	0.721289
Camlg	-0.0864621	0.455755
Camsap1	0.183262	0.142048
Camsap2	-0.0287285	0.830221
Camsap3	0.0214379	0.870136
Camta1	0.0919699	0.447455
Camta2	0.029939	0.812642
Cand1	0.0416968	0.746191
Cand2	0.0159477	0.907994
Cant1	0.0451531	0.698352
Canx	-0.0645859	0.623098
Cap1	0.0353761	0.744914
Cap2	0.064189	0.581576
Capg	0.664306	0.0118574	Broad 15Month Up
Capn1	0.0651176	0.58033
Capn10	0.131444	0.315152
Capn15	0.0598405	0.630256
Capn2	0.0836277	0.402507
Capn5	-0.0025898	0.987465
Capn7	-0.0573197	0.648333
Caprin1	0.0361005	0.781322
Caprin2	0.0399546	0.759137
Capsl	-0.00494146	0.946172
Capza1	-0.00854114	0.958388
Capza2	-0.199688	0.167193
Capzb	-0.0558902	0.584662
Car10	0.0777317	0.44366
Car2	-0.143976	0.235168
Car7	0.116055	0.183154
Card10	0.104574	0.347784
Card19	-0.0603306	0.578248
Card6	0.0913543	0.42205
Card9	0.115334	0.288056
Carf	0.0320851	0.753896
Carhsp1	-0.114184	0.358125
Carm1	-0.00342406	0.983779
Carmil1	-0.153977	0.245395
Carmil2	-0.0523776	0.680997
Carmil3	0.013046	0.928368
Carnmt1	-0.0299598	0.774513
Carns1	0.116805	0.338749
Cars	0.0815927	0.472018
Cars2	0.0418863	0.747123
Cartpt	-0.0345411	0.555501
Casc1	-0.0670262	0.585254
Casc3	-0.146041	0.123017
Casc4	-0.0137198	0.928123
Casd1	0.0191764	0.867026
Cask	-0.0826266	0.472184
Caskin1	-0.00871894	0.948807
Caskin2	0.0623913	0.619009
Casp1	0.0395407	0.689424
Casp12	0.0505074	0.333353
Casp2	-0.129802	0.304308
Casp3	-0.0935137	0.446909
Casp4	0.105299	0.369147
Casp7	-0.00483955	0.974671
Casp8	0.0323576	0.695326
Casp8ap2	0.011245	0.940838
Casp9	-0.112275	0.337696
Casq1	0.00693088	0.959767
Casq2	0.79463	0.0491931	Broad 15Month Up
Cast	-0.0273304	0.840006
Castor1	0.0592738	0.499123
Castor2	-0.0436637	0.725322
Cat	0.0191749	0.877137
Catip	0.299605	0.122262
Catsper2	-0.00808367	0.948682
Catsperd	-0.041216	0.648333
Catsperz	0.0276016	0.720546
Cav1	-0.019662	0.887363
Cav2	-0.0695946	0.530077
Cavin1	0.0435341	0.655971
Cavin2	0.19373	0.201219
Cavin3	0.09326	0.329157
Cavin4	0.10073	0.354209
Cbarp	0.096222	0.430229
Cbfa2t2	0.000289373	0.9983
Cbfa2t3	0.0385923	0.718449
Cbfb	-0.173768	0.215053
Cbl	0.0421779	0.718449
Cblb	-0.0073647	0.964456
Cbll1	-0.0730195	0.546474
Cbln1	-0.0694408	0.491964
Cbln2	0.0248075	0.694832
Cbln4	-0.0649128	0.564329
Cbr3	0.0628354	0.325772
Cbr4	-0.358828	0.0855254
Cbs	-0.049871	0.694832
Cbwd1	-0.0830032	0.498901
Cbx1	-0.0986738	0.397346
Cbx3	-0.244597	0.0593117
Cbx4	0.153165	0.261222
Cbx5	-0.121609	0.255863
Cbx6	0.116718	0.353067
Cbx7	-0.00492466	0.976118
Cbx8	0.000119479	0.999433
Cby1	-0.216506	0.155875
Cc2d1a	0.211209	0.133042
Cc2d1b	0.0822554	0.46145
Cc2d2a	0.0194724	0.889484
Ccar1	-0.0186307	0.896896
Ccar2	0.125975	0.267696
Ccdc102a	0.0422477	0.629225
Ccdc106	0.00721086	0.959767
Ccdc107	-0.0115953	0.939241
Ccdc112	-0.175375	0.207106
Ccdc113	0.159143	0.627634
Ccdc114	0.0504033	0.511731
Ccdc115	-0.0872717	0.433477
Ccdc117	-0.035898	0.786021
Ccdc12	0.014413	0.935669
Ccdc120	0.068286	0.422687
Ccdc124	0.0510602	0.672494
Ccdc125	0.0305603	0.763883
Ccdc126	-0.04127	0.724013
Ccdc127	-0.0757535	0.515286
Ccdc13	-0.0310019	0.716968
Ccdc130	0.0250154	0.850449
Ccdc134	0.0714033	0.540982
Ccdc136	0.176241	0.199593
Ccdc137	0.0177231	0.901947
Ccdc138	0.13798	0.280089
Ccdc14	-0.0307555	0.806733
Ccdc141	0.0231702	0.839607
Ccdc148	-0.241136	0.14318
Ccdc149	-0.136541	0.240978
Ccdc152	-0.0122134	0.859786
Ccdc157	0.0981278	0.324824
Ccdc159	-0.0438291	0.686288
Ccdc160	-0.0404975	0.627983
Ccdc163	0.151712	0.257749
Ccdc167	0.0039537	0.978018
Ccdc17	0.0342202	0.764874
Ccdc174	0.0264059	0.846463
Ccdc175	-0.0491634	0.49854
Ccdc18	-0.0193643	0.843488
Ccdc181	-0.0317665	0.803285
Ccdc184	0.0274036	0.828779
Ccdc186	0.00402711	0.976848
Ccdc189	-0.0178136	0.798017
Ccdc190	0.0758681	0.281276
Ccdc191	0.190305	0.202123
Ccdc22	0.0525649	0.676739
Ccdc25	0.0583608	0.623772
Ccdc28a	-0.198345	0.095717
Ccdc28b	-0.108426	0.35965
Ccdc32	-0.0498426	0.686288
Ccdc34	0.00568328	0.971165
Ccdc39	0.111886	0.373165
Ccdc43	-0.0832018	0.483903
Ccdc47	0.184105	0.105244
Ccdc50	0.0612064	0.610651
Ccdc51	0.000203654	0.999433
Ccdc57	0.179861	0.206801
Ccdc58	-0.131304	0.302349
Ccdc59	0.0329352	0.800357
Ccdc6	0.118377	0.323319
Ccdc61	0.00738328	0.963604
Ccdc62	0.000865659	0.996551
Ccdc65	-0.0243587	0.860346
Ccdc66	0.0777479	0.52074
Ccdc71	-0.0215101	0.877396
Ccdc71l	0.0116795	NA
Ccdc77	-0.0934443	0.05231
Ccdc8	-0.113592	0.320718
Ccdc80	0.143172	0.281276
Ccdc82	-0.359668	0.0307956	Broad 6Month Up
Ccdc84	0.0831772	0.473458
Ccdc86	0.0568917	0.652735
Ccdc88a	-0.0088302	0.926799
Ccdc88c	0.231322	0.124757
Ccdc9	0.201318	0.192886
Ccdc90b	-0.231862	0.139407
Ccdc91	0.0172204	0.906087
Ccdc92	-0.0385496	0.764835
Ccdc92b	0.0111386	NA
Ccdc93	0.350608	0.037342	Broad 15Month Up
Ccdc97	0.0319499	0.810593
Ccdc9b	0.146161	0.235451
Ccer2	0.0338648	0.66759
Cchcr1	0.469051	0.0366583	Broad 15Month Up
Cck	-0.0402386	0.685976
Cckbr	-0.272537	0.124757
Ccl19	0.0727821	0.339913
Ccl27	0.0579931	0.602638
Ccl5	-0.0948774	0.163268
Ccl6	-0.047744	0.468756
Ccm2	-0.10488	0.387133
Ccm2l	0.0519599	0.519849
Ccn1	-0.0185151	0.70695
Ccn2	0.0674098	0.347784
Ccn3	0.0142106	0.76994
Ccn5	0.0232755	0.641774
Ccna1	0.0492088	0.656721
Ccnb1	0.0371654	0.609863
Ccnc	-0.0730833	0.541694
Ccnd1	-0.0485333	0.699944
Ccnd2	0.0240275	0.772717
Ccnd3	-0.00541077	0.92963
Ccndbp1	-0.0829236	0.46145
Ccne1	0.004109	0.978018
Ccne2	-0.148171	0.230514
Ccng1	0.144522	0.265519
Ccng2	-0.091064	0.452958
Ccnh	-0.272256	0.0760472
Ccni	-0.20489	0.141786
Ccnjl	-0.104687	0.377848
Ccnk	0.0472745	0.698352
Ccnl2	0.326916	0.0353015	Broad 15Month Up
Ccnq	-0.196724	0.159152
Ccnt2	0.0353999	0.789115
Ccny	-0.0583458	0.614374
Ccnyl1	-0.175868	0.183154
Ccp110	-0.37945	0.033555	Broad 6Month Up
Ccpg1	0.115047	0.364847
Ccpg1os	-0.0548565	0.571879
Ccr5	0.0398297	0.686288
Ccs	0.0995308	0.438271
Ccsap	0.367611	0.069266
Ccser1	-0.00850648	0.947946
Ccser2	-0.0420993	0.73257
Cct2	-0.00145721	0.992688
Cct3	0.0720516	0.445436
Cct4	0.0464307	0.675961
Cct5	0.0928107	0.316022
Cct6a	0.0353141	0.777974
Cct7	0.151677	0.152658
Cct8	-0.0340381	0.791901
Ccz1b	-0.102718	0.374044
Cd14	0.0809593	0.33838
Cd151	0.0640803	0.560713
Cd164	-0.179481	0.197745
Cd164l2	0.0410884	0.673909
Cd180	0.190743	0.202804
Cd1d1	0.0844639	0.315152
Cd200	-0.079817	0.518695
Cd24	-0.0509491	0.453503
Cd274	0.0176623	0.872773
Cd276	0.0357534	0.786153
Cd2ap	0.0549043	0.641745
Cd2bp2	-0.0911981	0.291837
[truncated: 10,946 more rows]

## Sheet: 15mo_vs_6mo.DEG
GeneName	log2FC	padj	Remark	Average RPKM	M_15M_1L	M_15M_1R	M_15M_2L	M_15M_2R	M_15M_3L	M_15M_3R	M_15M_4L	M_15M_4R	M_6M_1L	M_6M_1R	M_6M_2L	M_6M_2R	M_6M_3L	M_6M_3R	M_6M_4L	M_6M_4R	F_6M_5L	F_6M_5R	F_6M_6L	F_6M_6R	F_6M_7L	F_6M_7R	F_6M_8L	F_6M_8R	F_6M_9L	F_6M_9R
RT1-Db1	2.82733	2.33978e-21	15Month Up	1.39885	2.61	2.61	1	0.9	3.43	5.24	1.91	2.95	0.57	0.34	1.66	1.32	1.17	1.95	0.64	0.94	0.78	0.57	0.62	0.83	1.05	1.04	0.39	0.57	0.73	0.55
RT1-Da	2.70889	9.75374e-24	15Month Up	2.31	2.24	1.54	2.81	2.31	3.79	4.74	11.34	2.24	1.75	0.25	2.88	1.81	0.46	1.78	1.32	1.22	0.83	1.7	0.99	0.89	1.76	2.46	3	2.75	1.34	1.86
Cd74	2.67768	6.45524e-24	15Month Up	9.46808	32.21	25.15	9.15	10.07	9.09	16.15	9.4	11.71	10.32	5.81	13.29	9.13	5.81	8.45	8.93	6.03	7.22	5.38	6.37	6.89	6.35	5.76	4.55	3.96	4.07	4.92
RT1-Ba	2.61721	1.07589e-24	15Month Up	5.49192	6.95	5.05	4.88	26.54	4.28	6.07	5.68	11.75	2.9	2.02	3.97	3.71	3.92	4.92	2.92	3.46	5.47	3.71	4.47	4.33	4.45	4.15	4.34	4.51	4.12	4.22
Fmo3	2.29477	1.25794e-12	15Month Up	1.82154	3.68	2.51	2.69	2.11	3.17	3.31	3.19	3.71	0.52	0.66	1.93	3.17	1.26	0.97	0.75	1.01	1.34	1.08	1.28	1.99	0.96	1.42	0.66	1.29	0.76	1.94
C3	2.29125	2.30053e-27	15Month Up	3.515	3.87	2.49	7.39	5.61	8.93	9.32	4.9	8.23	1.05	2.77	0.81	0.4	0.81	1.4	0.66	0.9	3.33	1.66	1.47	1.94	5.87	6.18	2.94	2.87	2.24	3.35
RT1-CE1	2.24417	7.65873e-06	15Month Up	1.04538	1.75	2.36	2.68	4.48	1.07	1.24	1.8	3.52	0	0	0.22	0.44	0	0.47	0.24	0.18	1.05	0.77	0.21	0.37	1.65	0.56	1.04	0.51	0.25	0.32
RT1-Bb	1.96259	0.000807457	15Month Up	1.54462	1.98	0.91	9.12	0.73	2.7	0.9	6.27	0.66	0.62	3.72	0.4	0.8	2.16	1.14	1.17	0.65	0.74	1.16	0.13	1.68	0.14	0.84	0.16	0.76	0.3	0.32
Plac8	1.74327	0.000134556	15Month Up	146.873	60.66	60.23	91.14	78.56	70.36	102.33	86.06	110.86	110.59	48.37	89.1	104.09	131.82	166.58	159.61	132.3	148.97	154.1	285.55	188.1	195.82	172.57	289.43	303.9	234.46	243.15
Itpripl1	1.68402	0.00286706	15Month Up	2.41077	4.55	4.36	6.61	5.72	8.12	11.56	1.52	1.61	2.12	1.31	1.52	1.31	1.27	1.17	1.03	0.63	0.91	0.68	0.64	0.53	0.67	1.18	1.1	0.77	0.7	1.09
LOC103690108	1.61719	8.72964e-08	15Month Up	19.6746	47.65	41.15	46.35	61.77	25.12	35.31	43.71	85.85	7.18	5.72	14.45	9.96	6.28	5.93	4.86	5.56	5.59	5	8.54	7.06	10.82	1.95	3.63	5.56	5.17	11.37
Clec5a	1.52482	0.00227553	15Month Up	0.976154	0.9	1.19	1.94	1.68	2.02	2.66	1.07	1.93	0.65	0.35	0.28	0	0.85	0.75	1.53	1.01	0.66	0.24	0.92	0.12	0.59	0.87	1.3	0.48	0.46	0.93
Itgad	1.46104	0.000170781	15Month Up	11.2962	13.59	14.64	11.4	53.66	13.22	17.06	18.42	9.41	11.82	10.71	8.32	7.21	4.5	5.14	6.99	5.74	8.67	8.82	6.66	8.76	7.52	9.19	9.7	9.04	6.54	6.97
LOC103689965	1.43224	2.53371e-12	15Month Up	10.4104	17.51	15.96	10.88	11.94	15.66	25.58	27.59	13.61	15.18	7.93	10.5	7.64	5.37	8.18	6.51	2.78	5.29	6.91	6.75	8.63	7.95	5.87	9.13	7.83	4.59	4.9
St14	1.39955	0.000137292	15Month Up	1.90615	1.75	1.84	1.38	1.62	1.95	5.15	9.22	2.47	3.9	1.46	1.9	1.48	0.82	1.01	0.89	0.22	1.38	1.29	0.89	1.47	1.86	0.68	1.58	1.08	0.6	1.67
Mdga1	1.38238	2.26558e-05	15Month Up	2.47231	5.23	1.44	8.58	1.36	4.17	1.56	11.26	1.31	1.19	3.66	0.88	2.23	3.89	1.41	2.33	1.01	0.81	2.74	1.03	2.82	0.62	1.29	0.6	1.17	0.65	1.04
Zbtb16	1.38056	0.000358118	15Month Up	4.00962	3.7	5.84	9.97	10.5	1.68	4.62	7.03	11.12	4.33	1.04	1.25	0.75	2.27	2.14	1.64	1.82	3.74	4.76	2.11	2.61	4.24	3.75	2.04	3.7	4.99	2.61
RT1-CE7	1.28824	1.79876e-12	15Month Up	2.16692	0.95	1.74	1.14	1.01	1.38	1.38	0.7	1.01	2.37	1.87	1.44	3.42	1.97	2.41	1.12	1.99	3.06	2.84	2.31	1.71	2.6	2.69	3.11	4.08	3.18	4.86
RT1-A2	1.27864	1.86353e-15	15Month Up	1.98	3.32	2.18	2.7	12.5	0.66	2.87	0.58	1.69	1.78	0.71	1.03	0.85	1.38	1.64	1.78	1.1	2.29	1.63	1.92	1.43	0.91	2.57	0.8	0.97	0.57	1.62
AABR07058476.1	1.25552	0.0112329	15Month Up	1.60654	1.82	0.48	3.91	2.3	2.16	5.35	3.35	3.61	0.97	0.47	0.28	0.28	1.42	0.6	1.54	1.13	1.11	0.73	1.58	0.7	0.3	0.7	2.63	1.6	0.62	2.13
Pla2g3	1.24611	0.00681128	15Month Up	1.71269	4.21	2.26	2.47	3.94	2.01	5.53	2.35	3.94	1.97	1.26	0	1.14	1.53	0.61	0.21	1.76	1.72	0.33	1.34	1.43	1.81	0.95	0	0.86	0	0.9
Cd4	1.23583	5.67409e-10	15Month Up	16.1488	38.86	27.96	36.89	48.9	14.53	26.74	34.94	95.78	8.59	5.99	9.36	11.46	3.64	4.81	3.7	2.91	5.14	5.66	5.07	5.09	5.49	3.1	3.16	2.56	3.99	5.55
Cd86	1.2358	0.00459586	15Month Up	3.98231	6.94	6.32	4.64	9.48	6.97	8.26	5.05	6.38	4.41	2.19	4.42	2.89	2.53	4.92	3.17	2.34	1.87	1.14	2.35	1.87	2.51	2.31	2.77	1.5	2.19	4.12
LOC100364500	1.1957	0.000295608	15Month Up	3.46808	7.91	9.66	5.5	3.88	6.92	8.49	3.37	3.91	3.71	1.46	1.83	1.38	1.95	2.43	2.54	2.12	3.58	2.57	1.99	1.63	2.77	2.23	2.89	1.91	1.59	1.95
Fmo2	1.19243	7.65873e-06	15Month Up	3.30385	4.25	3.97	8.79	12.37	4.7	6.75	3.55	14.34	3.32	1.43	3.59	4.44	1.45	1.38	0.16	0.7	1.47	1.62	1.35	1.92	0.46	1.08	0.34	0	1.11	1.36
Lgals3bp	1.1681	1.38094e-05	15Month Up	60.5781	93.52	94.8	86.62	169.71	75.14	123.95	70.47	115.55	61.77	29.28	52.3	43.69	31.54	49.71	34	30.75	52.18	37.89	37.42	39.98	41.9	41.69	45.23	34.78	39.69	41.47
RT1-S3	1.15951	3.63119e-06	15Month Up	6.80077	11.59	13.35	11.56	19.76	7.27	7.1	8.49	13.51	6.11	3.39	4.69	1.96	3.89	6.69	3.31	2.93	5.59	5.3	5.38	6.82	4.8	4.72	5.11	4.47	5.02	4.01
Ildr2	1.14161	0.041328	15Month Up	1.52077	4.35	4.7	1.54	1.21	1.33	4.8	1.41	3.01	0.64	1.49	0.83	1.1	0.98	0	0.3	1.56	1.31	0.24	1.3	0.46	0.59	1.04	0.65	0.94	0.61	3.15
Irf7	1.13648	0.000452565	15Month Up	1.39115	0.78	0.96	0.39	14.17	1.36	1.11	1.8	2.23	1.3	0.94	0.42	0.14	0.29	0.3	1.7	1.14	1.11	0.49	0.53	0.71	1.05	0.35	0.49	0.64	1.1	0.67
Gapt	1.11959	0.00677154	15Month Up	14.6373	15.4	10.7	21.79	16.88	31	39.51	24.87	32.15	15.12	22.99	11.11	10.64	8.64	9.1	8.47	7.39	8.24	9.82	8.06	8.69	12.33	11.93	10.31	8.89	8.31	8.23
Fkbp5	1.08826	8.55767e-06	15Month Up	20.3954	58.62	40.46	43.83	45.32	29.26	36.02	48.95	92.14	9.05	6.91	12.12	13.26	5.75	8.36	5.98	8.25	7.47	4.53	7.57	6.55	10.06	3.56	4.99	3.51	6.05	11.71
Slc26a10	1.07796	0.000769512	15Month Up	1.44038	1.17	2.38	2.59	2.11	3.01	3.73	2.44	3.88	0.15	0.17	0.2	0.13	0.94	2.27	0.8	1.18	1.36	0.58	1.69	0.78	1.41	1.25	1.09	0.61	0.96	0.57
Wfikkn2	1.06279	0.000147094	15Month Up	4.09538	13.86	14.99	3.88	2.34	2.18	2.4	6.14	12.66	1.73	2.48	2.15	2.06	3.25	4.17	2.22	1.98	3.95	2.86	2.77	2.76	2.6	3.17	2.46	2.44	2.51	2.47
Plch2	1.04051	0.0334206	15Month Up	0.831538	0.21	0.58	0.42	0.25	0.44	0.13	0.19	0.22	1.7	0.38	0.79	0.34	1.26	1.69	0.25	0.55	1.56	1.37	0.64	1.13	2.87	1.13	0.79	1.16	0.5	1.07
Usp18	1.02074	0.0138215	15Month Up	48.4538	123.56	92.89	113.46	135.8	64.7	87.37	99.39	230.84	14.69	13.57	30.66	31.47	18.07	10.73	11	13.95	19.77	11.15	12.96	20.61	26.77	10.02	13.2	8.57	16.01	28.59
Vwf	1.02033	0.00080572	15Month Up	2.835	2.98	2.62	3.11	2.78	4.07	7.36	12.75	2.52	2.32	1.45	2.28	2.14	1.49	0.72	1.76	1.73	2.22	2.44	1.76	1.79	2.27	2.85	3.6	2.21	1.34	1.15
Spag8	1.01277	0.0185565	15Month Up	12.7615	29.04	26.2	25.11	20.7	24.27	35.36	21.87	47.45	6.01	2.54	5.29	3.26	3.66	6.65	6.65	11.62	6.14	4.02	7.27	5.16	6.21	7.09	6.61	4.64	4.58	4.4
Pygl	1.00864	0.00134706	15Month Up	5.44615	1.7	2.68	1.46	1.43	2.28	1.77	1.12	2.6	2.43	1.31	3.42	2.62	4.51	3.09	4.6	0.85	9.31	14.12	7.89	7.91	7.24	9.54	17.19	11.07	13.98	5.48
Oas1a	1.00832	0.0153178	15Month Up	5.46962	11.34	12.67	12.07	8.25	5.76	9.49	4.26	10.48	2.97	2.01	3.49	4.98	3.97	3.88	3.98	3.67	4.88	2.88	4.54	4.56	4.01	4.36	3.36	2.93	3.69	3.73
Opalin	-1.00328	1.97947e-05	6Month Up	2.13269	3.91	2.66	4.99	2.91	3.36	2.06	5.25	2.36	2.12	0.69	1.2	1.83	3.53	2.26	1.11	1.11	0.87	1.91	1.9	2.38	1.36	0.46	1.4	1.67	1.63	0.52
Rab7b	-1.07628	5.25446e-05	6Month Up	3.87538	5.01	8.29	5.69	2.76	12.86	12.33	7.38	9.28	3.34	3	2.89	2.16	0.73	0	1.98	2.04	1.71	1.88	1.02	1.21	1.91	2.26	0	2.47	2.4	6.16
Alox5	-1.58101	0.00025643	6Month Up	14.8612	34.02	31.59	17.47	41.64	25.92	50.25	11.85	14.12	4.67	3.78	12.41	7.44	8.68	18.49	3.04	3.68	11.44	6.9	13.28	13.11	12.99	8.23	9	6.62	6.3	9.47
Gpx2	-1.68498	8.3575e-05	6Month Up	6.07423	5.33	4.72	7.24	7.09	18.41	23.35	8.13	14.61	13.44	4.09	4.88	6.74	2.65	4.59	4.59	4.99	3.22	1.63	2.36	2.45	3.38	1.84	2.08	2.03	2.5	1.59

## Sheet: 15mo_vs_6mo.BroadDEG
GeneName	log2FC	padj	Remark	Average RPKM	M_15M_1L	M_15M_1R	M_15M_2L	M_15M_2R	M_15M_3L	M_15M_3R	M_15M_4L	M_15M_4R	M_6M_1L	M_6M_1R	M_6M_2L	M_6M_2R	M_6M_3L	M_6M_3R	M_6M_4L	M_6M_4R	F_6M_5L	F_6M_5R	F_6M_6L	F_6M_6R	F_6M_7L	F_6M_7R	F_6M_8L	F_6M_8R	F_6M_9L	F_6M_9R
RT1-Db1	2.82733	2.33978e-21	15Month Up	16.1488	38.86	27.96	36.89	48.9	14.53	26.74	34.94	95.78	8.59	5.99	9.36	11.46	3.64	4.81	3.7	2.91	5.14	5.66	5.07	5.09	5.49	3.1	3.16	2.56	3.99	5.55
RT1-Da	2.70889	9.75374e-24	15Month Up	19.6746	47.65	41.15	46.35	61.77	25.12	35.31	43.71	85.85	7.18	5.72	14.45	9.96	6.28	5.93	4.86	5.56	5.59	5	8.54	7.06	10.82	1.95	3.63	5.56	5.17	11.37
Cd74	2.67768	6.45524e-24	15Month Up	48.4538	123.56	92.89	113.46	135.8	64.7	87.37	99.39	230.84	14.69	13.57	30.66	31.47	18.07	10.73	11	13.95	19.77	11.15	12.96	20.61	26.77	10.02	13.2	8.57	16.01	28.59
RT1-Ba	2.61721	1.07589e-24	15Month Up	20.3954	58.62	40.46	43.83	45.32	29.26	36.02	48.95	92.14	9.05	6.91	12.12	13.26	5.75	8.36	5.98	8.25	7.47	4.53	7.57	6.55	10.06	3.56	4.99	3.51	6.05	11.71
Fmo3	2.29477	1.25794e-12	15Month Up	2.41077	4.55	4.36	6.61	5.72	8.12	11.56	1.52	1.61	2.12	1.31	1.52	1.31	1.27	1.17	1.03	0.63	0.91	0.68	0.64	0.53	0.67	1.18	1.1	0.77	0.7	1.09
C3	2.29125	2.30053e-27	15Month Up	12.7615	29.04	26.2	25.11	20.7	24.27	35.36	21.87	47.45	6.01	2.54	5.29	3.26	3.66	6.65	6.65	11.62	6.14	4.02	7.27	5.16	6.21	7.09	6.61	4.64	4.58	4.4
RT1-CE1	2.24417	7.65873e-06	15Month Up	1.04538	1.75	2.36	2.68	4.48	1.07	1.24	1.8	3.52	0	0	0.22	0.44	0	0.47	0.24	0.18	1.05	0.77	0.21	0.37	1.65	0.56	1.04	0.51	0.25	0.32
RT1-Bb	1.96259	0.000807457	15Month Up	3.30385	4.25	3.97	8.79	12.37	4.7	6.75	3.55	14.34	3.32	1.43	3.59	4.44	1.45	1.38	0.16	0.7	1.47	1.62	1.35	1.92	0.46	1.08	0.34	0	1.11	1.36
Plac8	1.74327	0.000134556	15Month Up	3.87538	5.01	8.29	5.69	2.76	12.86	12.33	7.38	9.28	3.34	3	2.89	2.16	0.73	0	1.98	2.04	1.71	1.88	1.02	1.21	1.91	2.26	0	2.47	2.4	6.16
Itpripl1	1.68402	0.00286706	15Month Up	1.39115	0.78	0.96	0.39	14.17	1.36	1.11	1.8	2.23	1.3	0.94	0.42	0.14	0.29	0.3	1.7	1.14	1.11	0.49	0.53	0.71	1.05	0.35	0.49	0.64	1.1	0.67
LOC103690108	1.61719	8.72964e-08	15Month Up	14.8612	34.02	31.59	17.47	41.64	25.92	50.25	11.85	14.12	4.67	3.78	12.41	7.44	8.68	18.49	3.04	3.68	11.44	6.9	13.28	13.11	12.99	8.23	9	6.62	6.3	9.47
Clec5a	1.52482	0.00227553	15Month Up	1.71269	4.21	2.26	2.47	3.94	2.01	5.53	2.35	3.94	1.97	1.26	0	1.14	1.53	0.61	0.21	1.76	1.72	0.33	1.34	1.43	1.81	0.95	0	0.86	0	0.9
Itgad	1.46104	0.000170781	15Month Up	1.44038	1.17	2.38	2.59	2.11	3.01	3.73	2.44	3.88	0.15	0.17	0.2	0.13	0.94	2.27	0.8	1.18	1.36	0.58	1.69	0.78	1.41	1.25	1.09	0.61	0.96	0.57
LOC103689965	1.43224	2.53371e-12	15Month Up	3.46808	7.91	9.66	5.5	3.88	6.92	8.49	3.37	3.91	3.71	1.46	1.83	1.38	1.95	2.43	2.54	2.12	3.58	2.57	1.99	1.63	2.77	2.23	2.89	1.91	1.59	1.95
St14	1.39955	0.000137292	15Month Up	1.39885	2.61	2.61	1	0.9	3.43	5.24	1.91	2.95	0.57	0.34	1.66	1.32	1.17	1.95	0.64	0.94	0.78	0.57	0.62	0.83	1.05	1.04	0.39	0.57	0.73	0.55
Mdga1	1.38238	2.26558e-05	15Month Up	4.09538	13.86	14.99	3.88	2.34	2.18	2.4	6.14	12.66	1.73	2.48	2.15	2.06	3.25	4.17	2.22	1.98	3.95	2.86	2.77	2.76	2.6	3.17	2.46	2.44	2.51	2.47
Zbtb16	1.38056	0.000358118	15Month Up	3.515	3.87	2.49	7.39	5.61	8.93	9.32	4.9	8.23	1.05	2.77	0.81	0.4	0.81	1.4	0.66	0.9	3.33	1.66	1.47	1.94	5.87	6.18	2.94	2.87	2.24	3.35
RT1-CE7	1.28824	1.79876e-12	15Month Up	6.80077	11.59	13.35	11.56	19.76	7.27	7.1	8.49	13.51	6.11	3.39	4.69	1.96	3.89	6.69	3.31	2.93	5.59	5.3	5.38	6.82	4.8	4.72	5.11	4.47	5.02	4.01
RT1-A2	1.27864	1.86353e-15	15Month Up	60.5781	93.52	94.8	86.62	169.71	75.14	123.95	70.47	115.55	61.77	29.28	52.3	43.69	31.54	49.71	34	30.75	52.18	37.89	37.42	39.98	41.9	41.69	45.23	34.78	39.69	41.47
AABR07058476.1	1.25552	0.0112329	15Month Up	1.52077	4.35	4.7	1.54	1.21	1.33	4.8	1.41	3.01	0.64	1.49	0.83	1.1	0.98	0	0.3	1.56	1.31	0.24	1.3	0.46	0.59	1.04	0.65	0.94	0.61	3.15
Pla2g3	1.24611	0.00681128	15Month Up	6.07423	5.33	4.72	7.24	7.09	18.41	23.35	8.13	14.61	13.44	4.09	4.88	6.74	2.65	4.59	4.59	4.99	3.22	1.63	2.36	2.45	3.38	1.84	2.08	2.03	2.5	1.59
Cd4	1.23583	5.67409e-10	15Month Up	5.46962	11.34	12.67	12.07	8.25	5.76	9.49	4.26	10.48	2.97	2.01	3.49	4.98	3.97	3.88	3.98	3.67	4.88	2.88	4.54	4.56	4.01	4.36	3.36	2.93	3.69	3.73
Cd86	1.2358	0.00459586	15Month Up	1.60654	1.82	0.48	3.91	2.3	2.16	5.35	3.35	3.61	0.97	0.47	0.28	0.28	1.42	0.6	1.54	1.13	1.11	0.73	1.58	0.7	0.3	0.7	2.63	1.6	0.62	2.13
LOC100364500	1.1957	0.000295608	15Month Up	4.00962	3.7	5.84	9.97	10.5	1.68	4.62	7.03	11.12	4.33	1.04	1.25	0.75	2.27	2.14	1.64	1.82	3.74	4.76	2.11	2.61	4.24	3.75	2.04	3.7	4.99	2.61
Fmo2	1.19243	7.65873e-06	15Month Up	3.98231	6.94	6.32	4.64	9.48	6.97	8.26	5.05	6.38	4.41	2.19	4.42	2.89	2.53	4.92	3.17	2.34	1.87	1.14	2.35	1.87	2.51	2.31	2.77	1.5	2.19	4.12
Lgals3bp	1.1681	1.38094e-05	15Month Up	11.2962	13.59	14.64	11.4	53.66	13.22	17.06	18.42	9.41	11.82	10.71	8.32	7.21	4.5	5.14	6.99	5.74	8.67	8.82	6.66	8.76	7.52	9.19	9.7	9.04	6.54	6.97
RT1-S3	1.15951	3.63119e-06	15Month Up	10.4104	17.51	15.96	10.88	11.94	15.66	25.58	27.59	13.61	15.18	7.93	10.5	7.64	5.37	8.18	6.51	2.78	5.29	6.91	6.75	8.63	7.95	5.87	9.13	7.83	4.59	4.9
Ildr2	1.14161	0.041328	15Month Up	1.54462	1.98	0.91	9.12	0.73	2.7	0.9	6.27	0.66	0.62	3.72	0.4	0.8	2.16	1.14	1.17	0.65	0.74	1.16	0.13	1.68	0.14	0.84	0.16	0.76	0.3	0.32
Irf7	1.13648	0.000452565	15Month Up	2.835	2.98	2.62	3.11	2.78	4.07	7.36	12.75	2.52	2.32	1.45	2.28	2.14	1.49	0.72	1.76	1.73	2.22	2.44	1.76	1.79	2.27	2.85	3.6	2.21	1.34	1.15
Gapt	1.11959	0.00677154	15Month Up	0.976154	0.9	1.19	1.94	1.68	2.02	2.66	1.07	1.93	0.65	0.35	0.28	0	0.85	0.75	1.53	1.01	0.66	0.24	0.92	0.12	0.59	0.87	1.3	0.48	0.46	0.93
Fkbp5	1.08826	8.55767e-06	15Month Up	14.6373	15.4	10.7	21.79	16.88	31	39.51	24.87	32.15	15.12	22.99	11.11	10.64	8.64	9.1	8.47	7.39	8.24	9.82	8.06	8.69	12.33	11.93	10.31	8.89	8.31	8.23
Slc26a10	1.07796	0.000769512	15Month Up	1.82154	3.68	2.51	2.69	2.11	3.17	3.31	3.19	3.71	0.52	0.66	1.93	3.17	1.26	0.97	0.75	1.01	1.34	1.08	1.28	1.99	0.96	1.42	0.66	1.29	0.76	1.94
Wfikkn2	1.06279	0.000147094	15Month Up	5.49192	6.95	5.05	4.88	26.54	4.28	6.07	5.68	11.75	2.9	2.02	3.97	3.71	3.92	4.92	2.92	3.46	5.47	3.71	4.47	4.33	4.45	4.15	4.34	4.51	4.12	4.22
Plch2	1.04051	0.0334206	15Month Up	2.47231	5.23	1.44	8.58	1.36	4.17	1.56	11.26	1.31	1.19	3.66	0.88	2.23	3.89	1.41	2.33	1.01	0.81	2.74	1.03	2.82	0.62	1.29	0.6	1.17	0.65	1.04
Usp18	1.02074	0.0138215	15Month Up	2.31	2.24	1.54	2.81	2.31	3.79	4.74	11.34	2.24	1.75	0.25	2.88	1.81	0.46	1.78	1.32	1.22	0.83	1.7	0.99	0.89	1.76	2.46	3	2.75	1.34	1.86
Vwf	1.02033	0.00080572	15Month Up	9.46808	32.21	25.15	9.15	10.07	9.09	16.15	9.4	11.71	10.32	5.81	13.29	9.13	5.81	8.45	8.93	6.03	7.22	5.38	6.37	6.89	6.35	5.76	4.55	3.96	4.07	4.92
Spag8	1.01277	0.0185565	15Month Up	1.98	3.32	2.18	2.7	12.5	0.66	2.87	0.58	1.69	1.78	0.71	1.03	0.85	1.38	1.64	1.78	1.1	2.29	1.63	1.92	1.43	0.91	2.57	0.8	0.97	0.57	1.62
Pygl	1.00864	0.00134706	15Month Up	2.13269	3.91	2.66	4.99	2.91	3.36	2.06	5.25	2.36	2.12	0.69	1.2	1.83	3.53	2.26	1.11	1.11	0.87	1.91	1.9	2.38	1.36	0.46	1.4	1.67	1.63	0.52
Oas1a	1.00832	0.0153178	15Month Up	1.90615	1.75	1.84	1.38	1.62	1.95	5.15	9.22	2.47	3.9	1.46	1.9	1.48	0.82	1.01	0.89	0.22	1.38	1.29	0.89	1.47	1.86	0.68	1.58	1.08	0.6	1.67
Golm1	0.998377	2.93291e-06	15Month Up	16.1381	25.42	17.24	21.18	18.5	24.55	34.75	21.63	37.7	11.01	4.05	8.66	5.97	10.52	13.37	7.28	14.68	15.35	13.25	15.8	9.55	16.08	21.08	15.14	13.12	12.04	11.67
Itgb2	0.986774	7.6982e-07	Broad 15Month Up	3.86538	4.7	4.71	4.52	3.76	6.23	6.91	5.65	11.38	1.84	2.02	2.02	2.09	2.04	3.14	2.67	2.85	4.53	3.28	3.7	3.09	4	4.36	3.73	2.2	2.61	2.47
Gpd1	0.979048	2.26558e-05	Broad 15Month Up	225.106	223.23	200.16	240.47	221.75	383.26	585.25	338.71	659.77	190.11	110.46	213.7	231.82	141.21	189.84	190.57	154.53	160.75	135.09	174.24	132.18	167.31	155.92	145.94	188.02	154.34	164.12
Gipr	0.978128	2.21102e-05	Broad 15Month Up	6.42885	10.38	7.71	7.55	7.59	8.92	13.61	9.44	14.83	6.17	1.14	5.79	2.83	3.36	5.23	4.08	3.48	5.55	6.71	5.74	3.69	4.36	5.7	4.46	5.35	8.04	5.44
Cdkn1a	0.964539	7.19996e-05	Broad 15Month Up	14.4535	13.56	12.1	12.41	29.57	26.72	38.08	20.01	28.43	10.03	4.49	12.68	13.06	9.27	8.05	6.85	7.01	13.55	9.25	11.48	9.58	13.26	12.82	11.3	14.17	12.54	15.52
Shisa6	0.945613	0.0388116	Broad 15Month Up	1.185	2.03	3.45	1.88	0.55	2.28	0.47	3.31	2.01	1.56	2.25	0.51	0.67	1.88	0.36	0.56	0.68	1.06	1.17	0	0.85	0.36	0.63	0.39	0.58	0.84	0.48
RT1-T24-4	0.925448	5.43695e-07	Broad 15Month Up	15.1885	26.68	23.28	17.84	22.3	17.11	27.41	27.61	23.57	18.39	13.7	15.86	13.05	9.46	14.23	11.32	8.81	9.79	9.66	13.19	11.42	9.24	10.31	8.4	11.49	9.67	11.11
RT1-CE5	0.920869	1.63496e-05	Broad 15Month Up	19.8958	37.6	28.41	24.66	52.7	13.71	24.24	24.48	36.62	28.81	17.51	17.72	8.86	10.8	14.06	15.22	12.03	18.14	16.12	14.36	17.14	12.29	13.39	16.24	12.74	14.14	15.3
Adgre1	0.920268	4.48378e-07	Broad 15Month Up	4.39308	3.82	4.82	6.54	5.48	7.33	8.16	7.38	9.65	2.2	2.09	2.51	2.91	4.17	2.51	2.75	2.29	3.28	3.3	4.86	3.73	3.39	4.76	5.2	3.59	3.28	4.22
Susd5	0.912505	0.0151143	Broad 15Month Up	2.38346	12.66	4.22	3.03	2.01	1.78	2.38	1.33	2.81	2.62	1.41	2.13	1.13	1.86	1.51	1.4	1.49	2.68	1.35	1.2	1.54	1.95	2.57	0.66	1.29	1.73	3.23
Bst2	0.906539	0.000687446	Broad 15Month Up	13.0992	29.24	19.73	9.46	21.97	14.98	26.27	15.21	24.46	14.43	4.66	13.28	10.68	11.33	13.34	13.12	6.59	10.03	8.62	5.02	6.4	7.83	11.49	9.83	9.86	8.48	14.27
Tmem132b	0.899505	1.53768e-05	Broad 15Month Up	5.22885	3.66	5.53	9.82	5.01	9.7	12	7.61	9.96	4.57	3.82	2.94	2.54	3.99	7.63	4.19	3.3	4.82	3.54	4.79	4.05	3.92	4.95	4.69	3.77	2.97	2.18
Fcgr3a	0.890108	0.000147094	Broad 15Month Up	3.07231	4.47	3.02	3.29	6.67	3.99	4.2	4.87	6.63	1.37	1.89	0.59	1.38	2.59	2.53	2.59	2.39	2.33	3.42	3.33	2.8	2.3	1.97	3.69	1.8	2.4	3.37
Plcg2	0.888008	0.00182036	Broad 15Month Up	1.14577	0.9	1.36	1.68	1.67	1.34	3.04	1.84	2.34	1.45	0.81	1.19	0.76	0.84	1.27	0.46	0.96	1.26	0.72	0.46	0.93	0.96	0.7	1.38	0.63	0.31	0.53
Uba7	0.880275	0.00527651	Broad 15Month Up	0.970385	1.26	1.03	1.49	1.12	0.82	1.43	3.77	1.2	0.84	0.3	0.67	1.39	0.61	0.78	0.53	0.88	0.81	0.95	0.85	0.46	0.64	0.68	0.99	0.41	0.6	0.72
Eps8l2	0.875069	0.0135069	Broad 15Month Up	1.69654	1.92	1.52	2.77	7.69	1.12	1.58	3.89	1.07	0.86	1.03	1.49	2.4	1.34	1.42	1.27	0.74	0.85	0.86	1.48	1.73	1.05	1.45	0.97	1.13	0.83	1.65
Cd68	0.874865	0.000139615	Broad 15Month Up	3.31	3.35	6.16	4.75	3.72	5.96	8.72	2.54	4.85	3.94	2.3	2.78	2.77	2.8	1.82	1.98	1.72	2.52	2.77	2.6	3.57	2.03	2.4	2.62	2.43	2.13	2.83
Gpr183	0.86873	0.00681128	Broad 15Month Up	1.92769	1.75	4.1	2.4	2.07	1.99	4.63	2.2	4.43	2.99	0.72	1.04	0.34	0.87	1.1	0.75	1.67	1.22	1.79	2.26	2.16	2.74	0.86	2.21	1.37	1.15	1.31
P3h2	0.862482	0.0332029	Broad 15Month Up	1.165	4.41	2.77	0.7	2.46	0.85	1.26	0.64	1.74	1.74	0.94	1.26	0.75	0.89	0.27	0.41	0.41	1.38	0.87	1.06	1.15	0.53	0.63	0.73	0.14	1.11	1.19
MGC108823	0.853406	0.0281509	Broad 15Month Up	1.33231	0.77	1.41	2.31	1.99	2.88	3.07	3.11	1.48	3.26	0.69	0.83	0.83	0.84	1.06	0.18	1.74	0.91	0.72	0.62	1.25	1.23	0.83	0.97	0.38	0.18	1.1
Tap1	0.845676	0.00695855	Broad 15Month Up	1.61	1.41	2.14	2.59	4.71	1.3	1.61	3.52	2.4	2.08	1.05	1.71	1.34	0.73	0.86	0.89	0.51	1.2	1.56	2.23	1.28	1.14	1.35	2.1	0.41	0.8	0.94
Col8a1	0.83676	0.00257056	Broad 15Month Up	4.49385	5.79	4.75	2.18	8.43	9.91	6.7	13.2	3.11	3.6	3.02	3.43	3.59	3.11	4.7	3.38	2.99	2.72	3.1	2.26	3.24	2.98	5.85	3.14	5.04	2.54	4.08
Slc19a3	0.823574	0.0120918	Broad 15Month Up	2.79654	2.14	2.04	4.29	3.1	7.36	5.48	2.88	7.39	2.47	1.63	3.74	2.48	1.98	3.04	1.17	2.95	1.4	1.7	2.34	0.89	2.83	2	1.87	1.01	2.17	2.36
Nexn	0.814789	0.0338452	Broad 15Month Up	5.98308	29.32	9.42	7.58	4.67	4.45	7.1	10.56	2.43	9.5	5.08	6.98	6.84	8.02	3.96	2.38	3.05	3.6	3.22	2.63	5.4	3.93	2.43	3.87	1.82	2.66	4.66
Tuft1	0.804215	0.0366583	Broad 15Month Up	1.38	2.38	1.92	2.75	2.29	2.55	2.31	1.59	1.85	2.92	1.62	1.44	0.62	1.46	1.41	1.45	1.73	0.86	0.4	0.37	0.72	0.49	0.78	0.18	0.35	0.52	0.92
Lmod1	0.796055	0.00830835	Broad 15Month Up	9.00038	36.17	15.07	9.3	8.5	7.25	14.92	6.26	10.29	11.72	5.82	10.72	7.68	7.07	6.94	3.8	4.56	10.04	5.27	7.72	8.29	6.66	5.56	4.81	4.62	5.96	9.01
Casq2	0.79463	0.0491931	Broad 15Month Up	1.96577	8.52	2.49	4.32	1.03	1.51	1.41	4.82	1.03	2.78	0.96	2.41	1.67	4.02	0.56	0.69	0.68	1.4	1.18	1.18	2.45	1.11	0.92	1.34	0.71	0.93	0.99
Xdh	0.793102	0.000233927	Broad 15Month Up	2.40346	3.29	4.21	3.05	2.85	3.16	3.18	4.22	4.24	2.7	1.2	2.84	2.39	1.52	1.9	2.38	1.75	1.53	1.64	2.14	2.47	2	2.37	1.62	1.52	1.05	1.27
Mt1	0.778284	0.035138	Broad 15Month Up	37.8262	83.7	63.63	31.56	46.02	61.58	82.29	30.73	75.7	40.09	55.99	25.89	31.21	25.42	34.15	14.9	67.05	49.8	28.3	10.85	16.5	9.37	11.07	16.69	19.35	13.57	38.07
Trem2	0.773649	0.00195242	Broad 15Month Up	10.6758	20.63	17.31	10.72	10.48	11.34	16.14	10.33	28.73	7.14	6.27	10.65	9.81	5.2	13.43	8.26	11.36	9.27	9.81	6.65	6.7	7.63	8.02	10.02	8.59	5.7	7.38
Slc27a6	0.767058	0.0111956	Broad 15Month Up	3.39115	2.31	2.53	3.98	5.06	3.12	5.54	7.76	9.83	2.63	1.24	0.79	1.14	1.06	1.87	3.83	3.32	3.72	2.88	3.45	3.37	3.89	3.12	3.07	3.19	2.81	2.66
Nptx2	0.763211	0.0108234	Broad 15Month Up	6.99962	9.01	5.98	14.54	6.79	10.54	10.12	14.29	13.51	6.85	9.68	5.23	5.81	8.82	8.04	8.08	5.36	2.73	3.57	3.2	4.37	2.98	4.02	4.22	7.77	2.67	3.81
Ramp3	0.754803	0.0108234	Broad 15Month Up	12.9369	20.23	11.32	26.32	11.58	10.22	18.19	35.9	22.06	9.76	6.12	10.63	12.1	20.78	8.79	16.12	12.16	6.48	8.45	5.28	12.05	8.95	7.86	8.6	12.57	6.24	7.6
Pcdh20	0.75459	0.0167331	Broad 15Month Up	8.17154	3.07	3.74	12.09	8.2	22.56	24.67	12.59	11.04	5.87	10.79	2.76	5.91	4.49	4.31	4.98	3.88	4.67	5.73	6.76	5.47	9.47	7.67	11.76	9.42	5.13	5.43
P4ha2	0.754157	0.00010022	Broad 15Month Up	6.14731	10.79	8.16	5.83	9.48	10.13	9.6	5.16	11.42	5.55	6.46	6.53	4.79	4.04	6.35	5.13	3.88	5.49	5.05	3.97	5.78	5.33	4.58	4.54	3.51	3.29	4.99
Ctsz	0.752624	3.32587e-05	Broad 15Month Up	21.8788	35.23	32.38	23.02	27.49	23.32	31.28	27.46	49.45	11.51	9.9	18.49	14.61	11.74	14.81	17.96	19.88	23.37	18.28	20.89	18.62	21.31	18.09	18.25	22.67	20.13	18.71
Oasl2	0.749301	0.00372339	Broad 15Month Up	3.45192	3.56	3.47	3.44	3.52	3.52	5	12.22	5.35	3.18	1.74	2	3.22	3.17	1.83	1.66	2.07	3.25	2.31	3.12	2.42	3.62	2.38	4.55	2.59	3.32	3.24
C1qb	0.741657	0.000358118	Broad 15Month Up	46.4546	76.85	67.83	50.11	40.52	56.24	96.06	44.98	103.08	42.21	37.58	45.53	40.7	30.85	49.06	31.57	43.43	57.61	39.81	27.51	33.31	33.39	32.73	33.68	36.15	27.36	29.67
Csf1r	0.740155	2.34892e-06	Broad 15Month Up	37.7915	48.26	50.96	49.67	35.52	48.79	69.41	45.1	80.51	29.89	20.11	31.79	25.98	24.68	35.88	29.85	37.06	42.5	29.27	32.59	29.93	37.15	36.46	33.94	29.48	22.41	25.39
LOC687508	0.739733	0.0189476	Broad 15Month Up	1.54385	2.95	1.66	1.4	3	2.22	4.17	1.21	1.84	1.84	0.74	0.89	1.06	1.25	1.33	0.78	1.58	1.53	1.61	1.16	2.37	0.94	1.33	0.41	0.4	0.79	1.68
Maff	0.736916	0.049775	Broad 15Month Up	1.01192	2.27	1.28	0.89	0.74	2.1	3.66	0.81	0.94	1.42	1.25	0.68	1.09	0.83	0.44	1.04	0.66	0.43	0.35	0.51	0.23	1.3	0.34	1.27	0.62	0.45	0.71
Hcar2	0.736411	0.0341728	Broad 15Month Up	1.65115	2.71	2.7	2.04	2.13	2.12	1.09	1.04	6.04	1.41	1.63	0.24	1.22	0.49	0.78	1.34	1.38	1.35	1.69	1.15	1.02	1.55	1.53	2.28	1.67	1.63	0.7
Notch4	0.73639	0.00185899	Broad 15Month Up	3.33038	6.66	4.8	3.02	3.48	4.99	6.67	4.34	4.66	3.78	1.74	4.59	3.18	1.84	2.49	3.18	2.18	3.64	2.94	2.03	2.14	2.95	2.25	2.15	2.56	2	2.33
Ctss	0.73558	4.89934e-06	Broad 15Month Up	216.62	241.71	245.46	276.81	222.23	336.97	459.11	247.64	408.34	169.72	111.11	138.16	95.85	141.05	197.55	143.1	217.15	257.97	209.89	195.6	165.34	225.54	193.05	240.89	172.63	145.19	174.07
Tbxa2r	0.729383	0.0189895	Broad 15Month Up	1.16346	1.55	2.2	1.69	0.92	2.02	1.1	1.67	2.63	0.81	0.7	1.26	1.39	0.49	1.05	1.07	0.79	1.21	0.85	0.39	0.82	1.33	0.87	1.63	0.95	0.46	0.4
AABR07039446.2	0.728476	0.00352666	Broad 15Month Up	1.36769	1.98	1.37	1.49	2.15	2.58	2.9	1.6	1.77	1.24	0.97	0.9	0.71	0.9	1.15	1.86	1.3	0.77	0.89	0.71	1.2	1.23	0.56	1.15	1.12	1.19	1.87
Mmrn2	0.726338	0.0107131	Broad 15Month Up	2.98	8.34	5.74	2.73	2.62	3.15	5.39	2.85	4.1	3.78	1.78	3.14	2.73	1.82	2.64	3.11	2.75	3.63	1.91	1.82	1.84	2.41	1.25	2.42	1.52	1.41	2.6
Crim1	0.724756	0.00472413	Broad 15Month Up	4.395	14.2	7.54	8.77	4.85	3.28	4	4.81	2.89	4.13	2.94	3.64	2.23	4.46	5.72	2.63	2.65	4.32	3.18	3.65	3.67	4.3	4.39	3.15	1.85	3.45	3.57
Grm5	0.724322	0.0367115	Broad 15Month Up	1.20769	1.15	1.28	3.87	0.87	2.31	0.89	3.32	0.92	0.82	1.62	0.27	0.44	1.16	1.14	0.39	1.33	0.91	0.88	1.37	1.78	1.03	1.33	0.72	0.71	0.39	0.5
Pex11a	0.723203	0.0209029	Broad 15Month Up	13.3954	15.61	13.52	10.09	11.42	14.54	19.22	32.86	43.51	13.75	6.04	15.64	16.89	16.52	16.13	11.21	8.6	6.21	6.64	7.03	6.22	9.7	7.02	11.23	10.29	8.62	9.77
Tent5a	0.722973	0.0387111	Broad 15Month Up	1.17577	0.94	1.77	1.18	5.27	1.8	1.42	1.23	0.5	1.37	0.49	0.59	0.76	1.45	1.9	0.93	0.41	0.87	0.81	0.87	0.85	0.9	0.64	1.29	0.29	1.32	0.72
AABR07031734.9	0.721758	0.0205306	Broad 15Month Up	1.23231	1.41	1.67	2.73	1.07	2.2	2.07	2.04	1.29	0.63	1	0.44	0.76	0.99	1.05	0.36	0.62	1.03	1.7	1.53	2.91	0.58	1.09	0.51	0.99	0.85	0.52
Ncf1	0.717232	0.000149413	Broad 15Month Up	6.15962	11.41	7.75	6.94	6.7	8.04	8.81	8.18	11.63	6.76	3.83	4.37	4.83	3.54	3.95	3.57	6.05	5.74	4.24	4.68	3.61	7.22	6.25	7.85	3.49	4.84	5.87
Grxcr1	0.709817	0.0144386	Broad 15Month Up	3.40808	4.55	4.6	3.08	5.09	4.26	7.16	4.19	6.32	1.42	1.63	0.49	1.59	2.48	3.28	0.81	2.58	3.97	3.62	3.34	2.06	3.64	2.46	5.6	3.08	3	4.31
Kalrn	0.709723	0.0326712	Broad 15Month Up	2.81308	6.02	2.59	5.51	3.38	6.24	2.36	5.62	2.07	2.02	8.46	1.44	1.52	2.71	1.96	1.39	1.65	1.48	2.03	2.27	2.86	1.4	1.65	1.18	1.65	1.91	1.77
Cdh23	0.706586	0.00286706	Broad 15Month Up	0.866154	1.27	1.43	0.87	0.61	1.17	1.5	1.01	2	0.86	0.44	0.72	0.74	0.5	0.53	0.63	0.5	0.83	0.46	0.9	1.22	0.66	0.62	0.69	0.5	0.86	1
Npy1r	0.699439	0.0326969	Broad 15Month Up	4.17115	7.16	6.08	10.57	2.68	5.7	5	11.1	1.89	3.05	7.27	2.65	3.63	6.58	2.92	3.29	2.06	2.04	1.97	2.65	3.96	2.32	1.37	2.55	3.21	2.52	4.23
Ca3	0.699073	0.0449574	Broad 15Month Up	2.57	1.54	3.83	2.32	3.28	2.57	3.74	5.12	8.42	1.93	1.11	0.5	0.83	1.35	1.78	3.29	2.43	1.44	2.75	3.76	1.67	2.12	0.21	3.31	2.85	2.77	1.9
Inpp5d	0.698377	2.28404e-05	Broad 15Month Up	3.54231	3.85	4.54	4.29	3.43	4.79	6.26	3.75	8.45	3.41	2.19	2.58	2.12	2.39	3.5	2.06	2.69	2.96	3.82	2.97	2.83	3.64	4.24	2.64	3.03	2.26	3.41
Gpatch4	0.694205	0.0165185	Broad 15Month Up	59.0377	72.41	60.13	51.26	51.56	96.47	157.77	76.59	132.89	74.28	24.72	58.1	74.76	50.8	50.7	68.45	71	38.87	34.84	37.11	33.03	41.23	32.27	36.06	31.92	36.88	40.88
Pde3a	0.693958	0.0419333	Broad 15Month Up	0.973077	3.64	2.23	0.5	0.93	1.34	1.3	0.99	0.69	0.8	0.77	1.01	0.85	1.33	0.91	0.42	0.87	0.79	0.74	0.51	1.1	0.49	0.48	0.54	0.7	0.34	1.03
Cspg4	0.688847	0.0129567	Broad 15Month Up	3.99462	12.85	6.16	3.47	4.2	3.88	5.94	3.71	6.08	3.79	2.59	4.73	4.93	1.92	3.04	4.38	2.94	4.28	2.58	2.9	3.75	2.71	3.12	2.43	2.87	2.25	2.36
Rai14	0.687927	0.0194684	Broad 15Month Up	1.29962	0.73	1.57	1.39	3.66	2.12	2.57	1.2	1.79	1.63	1.03	1.5	0.62	0.62	0.94	0.77	0.5	0.83	1.18	0.74	1.03	1.68	1.66	1.65	0.5	0.88	1
Serping1	0.67901	0.0189895	Broad 15Month Up	16.4723	52.29	33.59	15.08	23.69	12.55	27.77	11.7	13.16	22.9	15.14	19.79	15.23	10.61	11.22	8.9	5.89	16.76	13.23	12.35	12.07	12.32	8.94	13.75	11.72	10.09	17.54
Pdlim1	0.673645	0.000200428	Broad 15Month Up	9.59808	14.98	11.63	9.85	10.6	11.78	21.96	8.74	17.26	8.52	6.28	7.84	8.16	6.72	9.89	4.73	8.72	8.5	7.95	7.26	8.5	10.86	6.76	7.35	8.09	6.98	9.64
Fermt3	0.673544	0.00193446	Broad 15Month Up	2.49962	4.49	3.12	3.85	2.23	2.7	4.59	2.85	3.94	1.87	0.9	1.94	1.51	0.98	2.88	1.77	1.22	2.72	2.06	1.52	2.61	2.97	3.24	2.01	2.7	1.97	2.35
Zic1	0.672824	0.0493582	Broad 15Month Up	7.79346	10.59	7.22	26.38	9.83	4.09	5.48	27.74	3.18	5.8	5.56	5.15	9.05	11.82	2.61	5.77	1.46	5.87	5.52	4.71	9.15	5.59	5.23	6.01	7.03	4.71	7.08
Usp2	0.67029	0.00425176	Broad 15Month Up	3.73231	5.19	2.34	6.84	8.4	5.3	5.92	3.94	4.03	2.42	3.66	2.65	2.47	3.11	2.94	0.96	1.33	3.55	3.91	4.03	4.05	4.2	3.17	2.44	3.26	2.44	4.49
Tspo	0.668852	0.0326712	Broad 15Month Up	6.17615	11.09	7.78	4.98	18.58	5.77	9.19	4.57	10.29	10.57	3.41	7.58	4.09	4.14	5.39	2.42	5.61	7.45	3.55	2.66	4.75	5.68	4.34	4.05	6.1	1.75	4.79
Itga7	0.66798	0.0154379	Broad 15Month Up	4.06731	13.46	5.2	4.02	6.3	3.52	5.74	3.05	5.27	5.19	3.08	4.68	4.07	2.56	3.04	3.92	2.09	5.18	3.89	2.97	3.93	2.55	2.39	2.38	2.11	2.58	2.58
Capg	0.664306	0.0118574	Broad 15Month Up	6.15115	14.01	9.15	5.16	4.89	6.22	12.65	4.89	12.77	6.84	2.98	5.39	4.83	2.17	6.32	4.51	6.08	7.34	5.13	4.71	5.85	6.55	4.49	3.14	3.88	4.37	5.61
Galns	0.663515	0.0055825	Broad 15Month Up	2.30308	2.49	2.43	4.91	3.3	2.43	4.89	2.86	2.83	1.94	1.96	1.18	1.68	2.88	1.79	1.84	2.04	1.85	2.4	1.89	3.65	1.78	1.89	1.77	1.15	0.93	1.12
C1qa	0.652811	0.000278926	Broad 15Month Up	66.6362	93.09	105.63	74.51	58.96	74.78	125.01	65.85	133.62	65.5	43.24	60.71	46.85	41.95	54.47	34.83	48.66	89.45	52.41	49.27	48.37	79.18	52.78	66.07	59.48	45.35	62.52
Grn	0.652336	2.22834e-06	Broad 15Month Up	26.7354	39.52	31.41	35.23	28.38	33.13	47.47	33.86	43.72	28.29	17.52	26.05	21.59	17.28	23.72	23.82	24.4	24.67	23.82	24.61	23.6	23.71	22.84	19.06	18.19	20.85	18.38
Sema3f	0.647646	0.00381913	Broad 15Month Up	2.24885	4.64	2.86	4.49	3.52	1.7	2.12	3.32	2.36	2.68	0.98	1.58	1.42	2.2	1.95	2.46	1.76	2.37	2.66	1.05	2.31	1.84	2.06	1.46	1.45	2.05	1.18
Pld4	0.646997	0.00161844	Broad 15Month Up	20.1746	25.78	21.49	20.74	18.29	25.24	39.04	23.93	48.29	11.45	8.52	18.26	14	9.54	17.48	13.98	18.33	24.19	18.68	17.35	17.81	22.13	21.82	20.2	17.11	15.93	14.96
Itga3	0.639267	0.000378997	Broad 15Month Up	4.71615	8.51	6.31	7.86	8.01	5.67	4.34	5.26	5.19	5.31	2.55	3.64	1.85	3.67	5.95	3.27	3.1	5.27	5.1	4.24	4.72	4.96	4.85	2.17	3.03	3.58	4.21
Kirrel2	0.638523	0.0297765	Broad 15Month Up	1.68885	1.38	1.34	2.12	3.18	3.22	3.22	2.41	2.72	2.64	1.63	1.89	2.04	0.72	2.1	0.78	1.27	1.92	1.16	1.03	1.32	0.75	0.98	1.38	0.98	1.13	0.6
Col4a2	0.637361	0.034902	Broad 15Month Up	3.26615	13.19	4.97	2.74	2.81	3.61	4.08	3.11	3.02	3.16	2.09	4.72	2.99	2.44	2.52	2.73	1.95	3.61	3.55	2.49	2.89	3.01	3.09	1.38	1.46	1.78	1.53
Lsm6	0.636865	0.0154379	Broad 15Month Up	2.38692	3.06	4.04	3.42	3.13	3.55	3.78	3.3	2.78	1.44	1.76	1.81	2.62	3.53	2.13	2.32	1.21	1.38	2	0.88	1.46	1.85	0.7	2.33	1.99	2.63	2.96
Ptpn6	0.632315	0.000685001	Broad 15Month Up	4.18923	5.16	5.74	4.14	5.27	5.19	7.36	5.49	7.42	3.94	2.16	2.98	3.21	2.75	3.71	2.99	3.61	5.46	4.14	4.07	3.58	3.15	3.57	3.62	3.39	1.65	5.17
Pik3cg	0.630865	0.00694934	Broad 15Month Up	1.26962	1.81	1.42	1.74	2.14	1.49	2.19	1.74	1.61	1.32	0.92	0.86	0.57	1.65	1.57	1.34	1.32	0.8	0.46	1.34	0.82	0.69	0.97	1.19	1.39	0.77	0.89
Oplah	0.627063	7.12952e-06	Broad 15Month Up	4.74885	7.64	5.9	6.65	6.17	5.39	7.06	4.6	7.95	4.68	4.44	3.99	4.1	3.51	5.08	4.08	3.27	4.78	4.71	3.86	3.6	4.09	4.42	4.05	3.47	2.81	3.17
AABR07021204.1	0.620891	0.0309164	Broad 15Month Up	7.59654	9.86	6.77	5.36	8.27	14.97	17.12	17.19	7.88	6.53	6.41	7.85	8.97	6.62	9.88	5.2	7.78	3.94	6.57	6.03	6.66	3.27	5.15	2.25	6.14	5.84	5
Fhod1	0.619993	0.0326712	Broad 15Month Up	2.23346	5.14	4.27	3.37	3.42	1.85	2.55	1.34	3.74	2.31	1.81	3	2.91	1.15	1.75	1.87	1.61	1.85	0.86	1.4	2.09	2.27	1.34	2.33	1.05	1.03	1.76
Fanca	0.619245	0.0138093	Broad 15Month Up	0.985385	1.52	0.92	1.74	0.83	1.58	1.97	1.2	1.3	1.29	0.56	0.7	0.91	0.65	0.63	1.09	1.09	1.02	0.76	1.16	0.78	1.18	0.73	0.48	0.4	0.46	0.67
Cd37	0.615333	0.0132342	Broad 15Month Up	5.05154	7.47	6.53	2.81	7.05	7.98	8.37	5.68	9.79	2.33	1.85	5.46	2.62	3.88	4.96	4.64	2.94	6.36	3.68	6.82	3.38	5.56	5.31	3.78	3.91	3.58	4.6
Pcdhb19	0.613356	0.00416678	Broad 15Month Up	1.96346	2.64	3.08	3.47	2.28	2.86	2.21	2.53	2.17	2.28	1.37	0.88	1.21	1.22	3.28	0.84	1.24	1.82	1.38	1.91	2.11	1.98	2.61	1.54	1.88	1.22	1.04
RGD1563400	0.608353	0.0192413	Broad 15Month Up	3.11615	3.81	3.7	4.67	3.12	4.41	5.26	3.51	6.34	1.59	3.62	2.29	1.83	1.39	2.2	1.5	2.59	4.14	1.88	2.79	2.49	2.67	2.01	6.42	2.08	2.54	2.17
Hcls1	0.606396	0.00286925	Broad 15Month Up	3.41192	4.71	5.19	4.03	4.15	5.62	4.56	3.12	5.5	3.21	1.35	3.26	1.76	2.74	4.06	1.93	2.85	3.95	3.76	3.31	3.41	4.6	2.55	2.77	1.7	2.56	2.06
Astn2	0.601345	0.00431889	Broad 15Month Up	4.15615	5.15	4.31	10.77	4.71	4.25	3.29	8.83	3.78	2.82	2.05	2.32	1.81	4.8	4.08	3.08	2.43	3.99	3.8	4.2	4.89	4.31	5.21	3.07	2.92	2.98	4.21
Npc2	0.600674	9.74718e-06	Broad 15Month Up	163.928	213.33	198.85	180.26	206.66	185.66	277.04	168.26	320.5	132.07	91.96	138.13	111.38	110.11	137.71	114.53	152.18	192.23	141.15	158.72	142.57	162.04	133.97	159.36	149.38	142.59	141.5
Anxa3	0.594654	3.77073e-05	Broad 15Month Up	26.4373	28.17	30.18	30.94	24.48	34.71	47.76	36.28	49.22	22.76	13.13	22.16	17.97	18.32	21.75	18.06	22.11	28	25.14	23.8	19.81	32.26	23.58	28.08	23.22	22.79	22.69
Slc2a1	0.594129	0.000331622	Broad 15Month Up	56.2927	80.37	71.6	61.56	51.26	79.07	97.48	64.72	98.47	47.4	24.67	56.68	50.6	34.64	46.61	47.67	43.76	58.08	45.48	51.93	51.92	62.5	61.31	44.86	40.14	42.12	48.71
Pml	0.593534	0.00371296	Broad 15Month Up	1.81769	1.46	1.72	2.93	3.16	2.37	2.06	2.92	3.04	1.93	1.17	0.88	1.23	1.6	0.94	1.34	1.35	1.8	1.9	2.3	1.54	1.3	2.75	1.43	1.1	1.46	1.58
Sema3g	0.593532	0.0179924	Broad 15Month Up	4.54038	10.61	6.8	5.32	4.86	5.19	9.03	4.27	4.47	4.74	2.31	5.99	5.13	2.91	4.23	3.88	3.37	6.02	3.8	3.13	3.61	3.46	3.48	3.82	2.85	1.93	2.84
Tyrobp	0.590929	0.0157156	Broad 15Month Up	18.5004	27.2	28.17	15.88	18.67	18.17	35.39	19.08	41.67	22.82	11.67	19.12	11.82	11.52	12.89	13.93	17.37	22.8	14.45	13.59	11.93	17.2	6.59	20.5	17.48	10.7	20.4
Man2b1	0.589385	5.59236e-05	Broad 15Month Up	11.8012	16.08	15.6	12.02	17.86	13.93	18.05	14.24	18.02	11.89	7.26	10.65	10.1	8.01	11.85	12.38	9.88	10.23	9.98	12.35	11.71	11.44	11.3	8.13	7.49	7.9	8.48
AC130970.1	0.585167	0.0276584	Broad 15Month Up	4.16038	7.27	5.64	4.86	3.62	6.06	4.89	2.98	10.88	5.25	1.45	2.45	3.48	1.94	2.24	4.02	4.23	3.99	4.69	3.44	2.05	3.7	3.28	3.26	4.37	4.65	3.48
Taf15	0.582535	0.00723617	Broad 15Month Up	9.97385	17.16	11.91	7.48	12.57	12.39	19.92	11.23	15.69	9.76	6.22	8.52	7.4	8.4	12.64	7.28	12.51	11.89	9.65	7.8	8.78	9.08	7.05	6.65	4.37	6.17	6.8
Atp2b1	0.582127	0.0439721	Broad 15Month Up	11.0908	9.12	6.89	36.03	12.19	13.29	8.38	33.55	7.06	6	15.63	4.67	6.93	16.9	10.43	5.69	6.17	8.45	9.6	9.1	14.68	10.44	10.38	5.63	7.44	6.59	7.12
Zcchc14	0.575706	0.000612224	Broad 15Month Up	2.26462	2.68	2.79	4.39	2.42	4.12	2.31	2.64	2.72	1.68	2.51	1.3	1.07	2.01	2.04	1.59	1.67	2.59	2.09	2.58	2.49	1.94	2.49	1.43	1.56	2.03	1.74
Gpr84	0.572311	0.0340519	Broad 15Month Up	4.65077	7.05	5.73	5.59	4.45	5.72	6.85	5.44	11.04	4.51	1.03	3.91	3.09	2.33	4.92	6.02	5.66	3.49	3.53	3.33	3.26	2.44	4.66	4.76	3.73	6.19	2.19
Bpifb4	0.571856	0.0326712	Broad 15Month Up	1.99808	2.16	3.43	2.69	2.2	2.43	2.54	2.15	4.24	1.6	1.05	0.25	1.01	0.64	1.48	1.24	1.12	2.48	2.4	2.25	2.42	1.07	2.13	2.36	2.58	2.24	1.79
Relt	0.570456	0.000722135	Broad 15Month Up	4.70654	6	4.69	7.46	4.76	4.52	6.51	7.6	8.33	3.13	2.17	2.62	3.09	4.21	5.07	3.71	2.9	6.56	5.54	3.36	3.97	4.57	3.88	4.3	5.18	4.29	3.95
Ptp4a3	0.563793	0.0135113	Broad 15Month Up	100.498	119.08	89.87	88.54	95.73	135.49	215.32	111.5	244.18	128.81	68.22	106.07	102.24	53.37	80.93	90.5	69.2	105.26	79.85	68.38	69.89	70.14	68.14	77.8	103.37	77.7	93.36
Nckap1l	0.562321	0.000111653	Broad 15Month Up	5.06154	6.53	6.09	7.14	5.83	6.73	8.78	4.92	6.98	4.28	2.67	2.93	2.49	3.31	4.68	3.67	4.43	5.78	4.45	4.41	5.13	7.55	4.82	5.33	4.46	3.48	4.73
Tmem176b	0.560959	0.000124337	Broad 15Month Up	72.0142	100.22	88.57	73.39	70.85	86.54	113.33	80.74	140.82	57.96	37.78	55.68	43.37	48.83	65.41	50.78	58.95	93.14	63.91	65.5	61.88	79.7	61.6	75.3	73.19	55.95	68.98
Coro1a	0.560115	0.00953232	Broad 15Month Up	15.7596	30.08	18.36	21.42	13.9	23.03	22.06	19.04	21.44	12.33	29.37	9.62	10.23	9.19	15.2	11.23	10.03	19.22	16.06	10.71	14.4	15.95	14.09	8.31	12.81	10.37	11.3
Dock8	0.549278	0.0299457	Broad 15Month Up	1.12692	2.5	1.73	1.4	0.89	1.61	1.55	1.21	1.29	1.32	0.44	0.77	0.77	0.7	1.76	0.45	1.22	1.31	0.95	1.11	1.06	1.25	1.27	1	0.37	0.68	0.69
Notch3	0.548783	0.033792	Broad 15Month Up	4.22192	14.56	7.49	4.53	3.36	3.52	4.99	3.45	4.21	4.16	2.6	5	3.07	2.59	3.44	4.08	3.39	5.4	3.58	3.46	3.54	3.6	4.3	2.83	2.24	2.69	3.69
Synj2	0.548056	0.00286706	Broad 15Month Up	7.29269	6.19	5.99	8.92	7.3	11.78	15.16	8.44	13.68	7.49	6.05	4.87	4.85	6.07	9.16	5.04	7.24	5.78	5.67	5.75	6.16	8.28	7.97	4.34	5.94	6.18	5.31
C1r	0.544744	0.0196684	Broad 15Month Up	6.615	10.16	10.48	7.89	14.38	5.7	9.47	7.25	5.67	10.05	5.32	6.22	4.38	5.79	4.08	3.66	3.01	9.02	4.47	5.92	5.71	6.88	4.3	7.48	2.39	5.51	6.8
Arhgap45	0.540685	0.0161533	Broad 15Month Up	3.17192	5.6	3.69	4.06	3.01	3.89	5.31	2.64	5.99	3.27	1.57	3.67	2.21	0.95	2.73	3.28	2.88	4.13	2.68	2.78	2.98	2.64	2.44	2.83	2.53	2.16	2.55
Sun2	0.540547	0.000137292	Broad 15Month Up	26.3546	38.17	25.89	32.36	28.24	32.88	44.12	29.59	43.38	23.42	13.05	24.16	14.83	19.63	32.19	22.82	21.92	30.27	22.93	22.52	24.78	27.69	26.54	20.15	23.89	17.86	21.94
Nos3	0.53737	0.0484888	Broad 15Month Up	2.405	6.53	4.72	2.05	2.36	2.65	4.07	1.76	2.63	2.44	1.51	3.69	2.38	1.44	2	2.48	2.07	2.79	2.05	1.75	2.1	1.61	1.54	1.26	1.01	1.91	1.73
Heg1	0.52863	1.97947e-05	Broad 15Month Up	8.17115	9.09	8.15	14.01	12.76	9.13	9.81	12.99	9.08	6.76	6.33	6.9	5.3	7.81	7.08	7.91	7.88	7.55	6.06	6.44	8.25	9.1	7.85	6.75	6.82	6.03	6.61
Tep1	0.527169	0.000191873	Broad 15Month Up	2.48769	2.9	3.14	3.43	3.24	3.21	3.86	2.73	3.09	2.15	1.24	1.67	1.24	2.05	2.48	1.54	1.81	2.83	2.66	2.15	2.24	3.55	3.43	1.83	1.73	2.25	2.23
Tapbpl	0.527062	0.00323222	Broad 15Month Up	4.44923	5.45	4.71	5.6	7.81	4.73	7.15	5.5	5.83	5.19	4.55	4.36	2.66	3.12	3.9	2.92	2.95	6.02	4.62	4.34	5.05	3.42	4.39	2.46	2.55	3.34	3.06
Pcdhgb7	0.526912	0.0455995	Broad 15Month Up	1.34308	1.42	1.21	2.13	2.5	2.11	2.2	1.3	1.73	1.01	0.82	0.55	0.11	0.88	1.75	0.72	1.24	1.12	0.66	1.74	1.19	1.27	2.33	1.53	1.24	1.33	0.83
Csf3r	0.526731	0.0493631	Broad 15Month Up	2.40038	5.23	3.82	1.56	2.22	2.86	5.32	2.26	3.42	1.64	1.56	2.62	3.03	1.24	3.31	1.2	3.21	1.65	1.68	2.03	2.05	1.57	2.26	1.74	1.69	1.43	1.81
Eef2k	0.526553	0.000137292	Broad 15Month Up	9.64346	18.01	10.73	9.86	11.17	11.81	15.85	9.41	13.25	8.27	7.76	9.29	8.12	7.96	7.31	8.17	6.16	9.92	7.64	8.85	8.61	9.61	8.82	9.23	8.61	8.1	8.21
Dapk1	0.519142	0.0416656	Broad 15Month Up	3.59769	5.48	3.83	7.44	4.48	7.34	2.9	5.22	2.63	2.45	6.54	1.99	2.58	4.42	3.46	3.27	2.37	2.55	4.34	2.15	3.62	3.14	2.99	1.54	3.12	2.04	1.65
AABR07049768.1	0.518556	0.0427555	Broad 15Month Up	51.7169	57.78	46.62	37.4	38.24	97.29	108.1	137.42	45.07	41.08	37.57	44.51	42.58	56.76	70.05	53.86	58.86	26.01	35.59	43.69	40.42	30.5	45.6	28.95	46.73	35.25	38.71
Pcdh8	0.513803	0.0491849	Broad 15Month Up	2.295	4.5	4.07	3.52	2.97	4.53	1.75	1.76	1.71	1.71	3.7	1.49	1.48	1.58	1.94	1.71	0.8	2.53	3	2.17	2.55	1.57	3.3	1.44	1.36	1.28	1.25
Ston1	0.512917	0.034977	Broad 15Month Up	2.11231	2.97	2.59	3.69	3.69	2.93	3.5	1.8	1.59	1.27	1.69	1.95	1.43	2.52	3.02	0.74	1.3	2.66	1.25	2.54	2.44	1.88	1.06	1.68	0.87	1.41	2.45
Lsp1	0.510954	0.0409594	Broad 15Month Up	6.01	4.56	4.92	5.77	6.79	7.43	11.29	7.86	16.97	6.19	3.39	4.94	4.92	4.33	4.58	7.75	5.37	6.92	3.16	6.14	3.77	3.18	4.29	6.26	4.39	4.99	6.1
Otulinl	0.510551	0.0134915	Broad 15Month Up	4.61308	5.11	3.73	5.37	6.12	6.58	8.93	5.97	6.67	3.65	4.81	3.16	2.45	2.48	3.74	5.18	2.27	2.9	2.73	5.43	5.28	4.46	5.7	6.14	3.79	3.3	3.99
Efcc1	0.509681	0.0420772	Broad 15Month Up	1.77577	3.12	2.26	1.89	1.54	2.41	2.11	1.94	3.87	1.45	0.91	0.63	1.25	1.42	1.51	1.03	2.03	2.71	0.95	1.76	2.16	1.66	1.76	1.1	2.14	1.22	1.34
AABR07048397.1	0.507338	0.0284984	Broad 15Month Up	6.15038	4.63	4.96	10.06	10.91	7.23	9.6	10.76	6.95	4.13	3.56	2.15	2.26	5.05	4.83	2.09	4.62	5.72	5.26	6.03	4.98	9.34	7.16	7.09	5.69	7.39	7.46
Abcc4	0.507186	0.00536756	Broad 15Month Up	2.25423	3.63	2.61	3.4	2.96	3.18	1.92	3.22	2.45	2.05	0.83	1.72	1.88	1.55	2.08	2.39	1.84	2.09	2.05	2.27	2.37	2.94	2.51	2.14	1.28	1.57	1.68
Laptm5	0.504807	0.00133659	Broad 15Month Up	31.2815	34.85	37.41	34.13	30.24	43.91	51.93	30.59	58.68	23.91	16.51	23.03	21.4	19.22	24.01	25.17	22.8	37.6	27.45	30.07	24.36	36.53	36.77	35.21	30.23	26.9	30.41
Cux2	0.503981	0.00773502	Broad 15Month Up	3.27077	5.05	4.13	6.68	2.92	2.95	3.67	5.34	3.62	2.34	2.85	2.47	3.16	3.07	2.94	2.33	3.02	3.83	3.81	2.36	3.59	2.84	3.74	1.94	1.89	2.53	1.97
Arl11	0.499831	0.0414923	Broad 15Month Up	3.73577	4.04	4.79	5.74	4.17	4.03	4.07	5.12	8.45	3.57	2.49	2	3.45	3.86	1.36	4.78	3.82	2.86	1.89	3.07	1.52	3.85	3.87	4.46	3.31	3.63	2.93
Atp2b3	0.498758	0.0318054	Broad 15Month Up	13.9688	11.99	13.94	20.71	46.97	14.27	15.26	13.94	10.53	11.17	13.57	8.84	6.99	9.91	17.81	7.71	10.64	13.54	13.81	15.64	17.4	14.62	14.82	7.69	7.38	12.74	11.3
Psmb8	0.496945	0.0278154	Broad 15Month Up	5.745	10.05	9.03	5.27	8.35	5.47	9.12	5.89	7.57	5.13	3.08	6.43	5.42	3.99	4.22	2.7	3.39	7.29	4.06	3.24	5.57	5.75	5.25	5.48	7.3	6.57	3.75
Ifngr1	0.493833	0.00286706	Broad 15Month Up	33.7242	39.68	33.86	31.89	29.88	49.25	64	37.99	61.15	29.22	21.49	28.13	21.6	19.61	35.29	33.81	29.46	30.3	26.64	38.27	28.05	39.3	31.65	28.89	32.75	26.17	28.5
F11r	0.489236	0.0468882	Broad 15Month Up	8.34	10.34	8.94	6.35	19.3	10.23	20	6.83	7.59	5.91	6.15	7.58	4.6	9.38	15.15	4.26	8.63	8.49	5.88	7.1	7.72	6.83	6.4	4.16	4.43	6.04	8.55
Sdk2	0.484933	0.00349481	Broad 15Month Up	1.19731	1.69	1.43	1.89	1.26	1.49	1.49	1.7	1.28	0.97	1.17	0.84	0.56	0.81	1.24	0.5	0.74	1.48	1	1.09	1.56	1.3	1.01	1.09	1.52	0.89	1.13
Wdr19	0.48473	0.0274073	Broad 15Month Up	3.47577	2.1	2.71	7.06	4.95	4.96	4.6	4.91	5.1	3.4	2.09	1.17	1.65	3.78	5.31	2.62	2.3	2.61	2.87	4.2	5.28	2.79	3.68	2.51	3.07	1.97	2.68
Per2	0.482978	0.0341728	Broad 15Month Up	4.31423	7.03	5.06	6.2	5.19	6.43	5.23	6.75	4.16	4.81	6.28	4.93	4.84	3.58	3.47	4.01	2.03	3.06	4.05	4.64	4.48	2.86	2.92	3.31	2.5	2.18	2.17
Gpnmb	0.482834	0.0143907	Broad 15Month Up	6.60538	6.37	6.93	10.17	10.77	7.52	10.8	5.48	10.1	4.11	4.96	2.07	3.61	3.94	5.52	3.89	3.43	7.14	6.07	7.86	6.53	6.44	7.47	8.11	6.6	7.25	8.6
Susd6	0.48203	5.25446e-05	Broad 15Month Up	10.7481	10.64	9.9	13.45	12.25	16.31	15.62	15.65	15.25	9.15	11.1	7.74	6.29	9.02	10.52	6.85	9.82	11.48	10.37	11.14	10.2	8.87	10.77	8.28	10.27	9.08	9.43
Svil	0.481508	0.00133659	Broad 15Month Up	2.00538	2.37	2.9	2.94	1.91	2.53	3.45	1.98	2.41	2.32	1.89	1.54	1.59	1.62	1.42	1.92	1.02	2.12	1.79	2.04	1.79	1.51	2.13	2.12	1.77	1.8	1.26
Pmel	0.481223	0.0214613	Broad 15Month Up	3.59462	3.67	3.6	4.43	5.21	4.18	5.35	3.89	7.19	2.76	1.62	1.63	2.81	2.74	3.13	2.97	3.86	2.65	2.45	3.67	3.72	4.94	5.77	2.66	3.58	2.41	2.57
Csmd2	0.479631	0.0184331	Broad 15Month Up	1.11692	1.12	1.51	1.66	1.06	1.92	1.44	1.32	1.63	0.86	1.28	0.72	0.69	0.54	1.15	1.69	0.88	0.84	1.08	1.33	1.29	0.76	1.03	0.87	0.88	0.91	0.58
Cyp4f6	0.479132	0.015455	Broad 15Month Up	6.54462	8.36	6.87	6.75	8.98	7.85	11.68	6.89	10.97	7.47	2.81	6.26	6.89	5.79	5.41	6.6	4.57	8.5	5.73	5.72	5.04	6.15	5.33	3.6	6.1	4.4	5.44
Slc1a5	0.478538	0.0386188	Broad 15Month Up	3.29269	5.51	3.72	3.98	4.42	1.68	4.09	4.2	7.23	4.68	2.38	3.26	1.43	2.25	2.38	2.61	2.5	3.32	2.62	1.94	4.05	2.44	2.79	2.04	3.98	3.17	2.94
Pde10a	0.478345	0.037021	Broad 15Month Up	1.94154	2.37	2.12	4.26	2.12	2.32	1.39	4.31	1.46	1.71	1.68	1.01	0.7	1.96	1.91	1.53	1.35	1.41	2.36	1.68	2.64	2.31	2.73	1.27	1.15	1.55	1.18
Pbxip1	0.477099	0.0359565	Broad 15Month Up	23.93	41.62	30.77	19.64	63.3	17.51	29.88	16.03	33.9	27.23	14.64	26.68	23.15	19.31	22.84	15.48	16.99	31.25	19.42	18.35	18.22	22.47	18.42	18.49	16.34	20.55	19.7
Lrrc24	0.474407	0.0285832	Broad 15Month Up	7.76731	13.22	12.9	8.58	7.13	6.29	12.19	8.81	12.38	9.28	6.11	9.95	4.75	5.5	11.19	7.6	6.76	6.75	7.9	4.85	6.6	6.34	7.15	4.77	5.11	4.68	5.16
Myo1f	0.473876	0.0390791	Broad 15Month Up	1.66192	2.5	3.07	1.42	1.93	1.34	3.18	1.54	2.61	1.44	0.92	1.88	0.9	1.26	1.63	1.59	1.9	1.64	1.5	2.21	1.45	1.62	1.39	0.81	1.18	1.31	0.99
Cchcr1	0.469051	0.0366583	Broad 15Month Up	4.89462	9.99	6.91	4.74	6.27	4.14	4.16	5.1	10.05	4.43	3.52	5.7	4.75	3.4	3.72	4.83	2.25	5.85	4.68	2.62	4.66	4.61	4.8	3.73	3.5	3.67	5.18
Adgre5	0.465875	0.0493631	Broad 15Month Up	2.82615	6.61	4.56	3.71	3.25	2.87	2.29	2.39	4.21	3.54	1.13	2.73	1.95	1.38	2.27	2.52	2.82	3.92	3.32	2.79	1.35	2.34	2.34	2.09	2.13	2.59	2.38
Hook2	0.465013	0.00720921	Broad 15Month Up	3.26115	4.81	3.6	4.64	2.34	3.54	5.08	3.87	5.35	3.18	1.87	2.35	2.64	2.16	3.7	3.52	1.65	3.21	3.54	2.63	3.16	2.81	3.96	2.74	2.2	3.05	3.19
Dlc1	0.462993	0.0285832	Broad 15Month Up	2.96615	4.65	3.98	6.83	2.96	2.61	2.72	4.53	2.51	2.07	1.92	2.37	1.27	3.91	4.13	1.83	2.29	2.86	2.3	2.49	3.43	3.55	3.25	1.42	2.43	2.56	2.25
RGD1305464	0.454745	0.0154379	Broad 15Month Up	2.34231	3.04	2.94	3.8	2.28	2.26	4.16	2.69	2.87	1.97	2.63	1.54	2.04	1.55	1.92	1.03	1.38	2.22	2.29	2.8	2.14	2.71	2.57	1.3	1.55	3.03	2.19
Sts	0.454228	0.0232182	Broad 15Month Up	7.58846	12.23	8.98	7.13	10.23	7.9	10.33	7.56	13.89	6.69	3.54	6.98	6.95	3.21	6.95	8.86	5.13	9.84	7.11	7.16	7.12	7.49	6.67	4.67	7.06	5.79	7.83
Hk2	0.454195	0.00472413	Broad 15Month Up	2.99923	3.9	3	3.75	3.22	2.63	5.46	4.24	4.34	3.72	2.27	2.2	2.14	2.34	2.97	2.83	3.01	2.93	2.2	2.81	2.2	2.84	2.23	3.47	1.88	2.81	2.59
Srek1	0.453445	0.00823331	Broad 15Month Up	10.6177	11.46	12.13	13.53	13.37	13.74	18.23	12.86	12.93	7.84	7.68	8.44	7.27	12.19	15.51	7.71	10.46	9.65	10.46	11.56	13.46	7.79	7.95	6.39	5.94	10.24	7.27
Hexb	0.45197	0.00248148	Broad 15Month Up	59.8965	55.41	61.85	72.51	84.28	84.32	90.92	69.32	82.23	51.72	33.47	38.44	22.94	51.9	65.19	44.61	56.39	57.46	56.17	66.48	45.86	67.61	61.04	77.04	59.6	45.9	54.65
Ggcx	0.450683	0.0114855	Broad 15Month Up	5.68038	8.85	8.22	6.91	9.79	7.08	6.32	5.52	5.4	6.41	4.65	5.23	5.99	4.58	4.3	4.35	4.71	6.11	5.05	6.03	4.52	4.7	4.28	6.16	4.31	3.13	5.09
Fstl1	0.444316	0.048947	Broad 15Month Up	4.12923	9.36	5.81	5.81	7.1	4.18	4.86	3.49	2.54	3.9	3.87	4.43	3.29	3.16	3.43	2.2	2.08	5.12	2.92	4.9	3.63	3.06	3.72	3.47	2.47	3.3	5.26
Plek	0.444167	0.0318909	Broad 15Month Up	5.58192	6.5	5.97	5.33	5.23	9.54	9.3	6.67	8.85	4.06	3.32	3.52	2.23	5.32	7.68	3.32	6.84	6.16	6.64	6.59	3.47	4.23	4.4	5.97	4.18	4.96	4.85
Fmnl3	0.442318	0.0163793	Broad 15Month Up	4.65154	8.05	6.21	6.34	4.29	5.14	5.66	4.47	7.03	4.43	2.33	3.66	3.08	3.31	4.6	4.2	4.08	7.33	6	4.13	3.91	4.36	4.57	4.7	3.09	3.22	2.75
Uhrf1bp1	0.441028	0.0328322	Broad 15Month Up	1.825	2.29	2.58	2.97	1.78	2.65	2.45	1.92	2.22	1.43	0.84	1.63	1.34	1.65	2.46	1.69	2.13	1.33	1.68	1.84	1.97	1.67	2.04	1.31	0.51	1.68	1.39
Aplf	0.440182	0.00406958	Broad 15Month Up	3.46577	4.08	3.67	3.91	3.92	4.05	4.49	4.73	5.89	3.92	2.65	2.67	2.36	2.7	3.73	3.6	1.87	2.83	2.85	3.47	3.95	3.59	2.31	3.36	2.92	2.5	4.09
Myo18a	0.436909	0.00830587	Broad 15Month Up	21.8154	26.34	22.17	27.5	24.07	25.46	38.57	23.65	33.64	20.3	16.11	20.38	19.52	16.61	29.93	22.19	20.35	22.96	17.73	21.2	21.13	18.03	21.01	13.12	13.89	15	16.34
Ptpdc1	0.435645	0.0410809	Broad 15Month Up	6.44115	3.18	5.6	8.19	8.12	8.31	13.52	7.85	11.94	4.19	2.38	3.92	5.57	5.4	8.15	4.49	5.74	6.57	6.37	7.74	6.54	6.27	8.24	4.51	4.67	5.39	4.62
Arse	0.43082	0.0406845	Broad 15Month Up	5.62269	9.07	6.37	4.88	6.29	6.39	8.88	5.84	10.26	5.08	1.92	5.92	5.18	3.93	5.85	4.42	4.54	7.72	6.25	4.87	4.22	4.2	5.77	4.21	5.08	5.91	3.14
Parp9	0.4295	0.0432631	Broad 15Month Up	3.34346	3.18	2.93	3.51	4.31	4.04	5.83	8.01	2.57	4.07	2.09	1.68	2.68	1.7	2.51	2.21	2.85	2.84	2.98	3.23	3.65	3.02	3.26	5.39	3.06	2.7	2.63
Man1c1	0.429218	0.00296237	Broad 15Month Up	6.38654	9.13	10.94	8.07	5.84	6.62	7.99	6.3	8.94	5.74	5.4	6.82	4.8	5.34	5.03	5.65	4.86	6.54	6.98	5.91	5.49	6.34	5.82	4.76	5.51	5.79	5.44
Parp14	0.426343	0.0153178	Broad 15Month Up	1.31115	1.4	1.35	1.37	1.45	1.56	1.81	2.73	1.57	1.23	1.01	1.44	0.99	1.08	0.9	0.85	1.07	1.22	1.18	1.42	0.99	1.54	1.2	1.51	1.05	0.98	1.19
Safb	0.425937	0.00830587	Broad 15Month Up	17.0288	24.93	20.98	15.99	19.85	19.68	24.7	18.72	25.75	14.44	15.09	16.77	13.21	12.75	22.93	10.82	15.2	20.07	16.02	18.27	18.34	15.66	16.58	10.24	11.2	11.56	13
Cfh	0.42507	0.0107892	Broad 15Month Up	12.7592	12.39	14.36	17.69	15.71	18.09	18.6	16.4	14.03	13.95	6.04	8.47	5.56	10.34	11.13	9.8	9.51	10.88	10.73	15.12	9.74	15.97	13	20.15	13.6	9	11.48
Irf5	0.42495	0.00200918	Broad 15Month Up	5.35038	6.47	6.86	6.73	5.09	7.65	6.64	5.16	8.23	5.24	3.56	2.53	3.27	3.69	4.98	5.11	3.82	5.95	5.03	4.97	5.69	6.28	6	4.86	5.17	4.75	5.38
Thop1	0.423737	0.00309282	Broad 15Month Up	7.22038	12.1	7.05	7.89	7.42	8.29	9.41	9.61	10.04	7.25	8.4	5.11	5.51	5.58	8.06	6.29	4.72	8.54	7.46	5.98	6.4	7.32	6.79	5.28	4.72	6.36	6.15
Pnma8b	0.423291	0.0420618	Broad 15Month Up	38.9996	56.61	60.73	66.99	42.89	49.54	37.81	47.56	35.37	31.82	49.89	28.52	18.76	35.29	55.81	22.45	31.63	36	44.8	39.48	53.55	42.13	42.77	19.39	14.68	26.66	22.86
C2	0.422099	0.0151143	Broad 15Month Up	7.72769	11.28	12.44	8.49	7.21	11.06	11.04	6.67	9.15	7.4	3.72	7.53	5.88	5.23	8.25	6.34	5.58	10.72	8.01	6.29	6.72	7.86	9.16	6.77	5.09	6.76	6.27
AABR07043748.1	0.420545	0.00441758	Broad 15Month Up	6.78269	9.33	7.2	7.29	8.64	10.79	10.14	6.07	7.49	6.44	3.99	4.32	4.69	7.09	7.26	4.65	3.64	6.95	5.22	6.68	6.52	8.26	7.94	8.43	6.63	5.53	5.16
Psap	0.416923	0.000793897	Broad 15Month Up	554.617	561.87	555.9	722.32	1099.75	567.76	681.89	537.59	724.11	486.17	389.14	384.56	324.86	425.65	616.04	412.69	443.18	680.95	575.12	551.97	582.18	618.68	640.34	455.24	441.7	464.52	475.86
Hip1	0.416806	0.00286925	Broad 15Month Up	12.3331	18.04	12.22	15.8	12.92	13.58	18.69	12.86	19.14	13.18	7.64	12.96	12.04	9.91	11.15	10.76	9.19	12.14	10.7	10.82	10.26	13.04	11.61	10	10.35	11.06	10.6
Tmem176a	0.414855	0.0169058	Broad 15Month Up	71.9662	92.93	87.4	76.62	58.95	78.58	108.4	77.06	140.93	49.26	36.56	67.25	52.06	45.28	51.81	51.24	54.84	99.05	72.84	64.36	68.96	75.27	72.99	83.57	73.89	59.89	71.13
C1qc	0.414849	0.0492724	Broad 15Month Up	30.3277	48.51	53.77	29.06	25.43	30.86	44.6	29.18	52.11	36.75	30.48	38.18	31.97	18.51	24.37	27.11	22.75	38.6	24.09	23.46	25.89	25.72	24.01	23.54	20.58	18.03	20.96
Tet3	0.413621	0.0169864	Broad 15Month Up	0.999615	0.93	1.37	1.78	0.76	1.13	1.27	1.23	1.55	1.03	0.65	0.7	0.83	0.92	1.3	0.67	0.88	0.79	0.98	0.74	0.98	1.11	0.98	1.07	0.64	0.87	0.83
Grin1	0.411592	0.0267739	Broad 15Month Up	27.4177	44.65	37.55	40.84	24.73	36.96	29.88	38.9	24.29	23.73	33.79	27.07	23.27	25	27.96	27.9	19.16	23.89	31.04	22.44	32.85	23.02	25.93	15.94	17.94	20.22	13.91
Ucp2	0.41131	0.0453379	Broad 15Month Up	41.7123	64.46	57.79	30.28	48.03	48.79	72.26	41.78	66.49	46.51	44.71	47.79	48.08	20.78	30.12	34.73	30.93	45.04	32.19	29.99	31.13	32.74	35.71	38.69	37.69	29.08	38.73
Atp1a1	0.411104	0.00754484	Broad 15Month Up	65.9554	76.59	60.15	85.13	139.28	86.67	68.47	65.1	72.99	52.06	73.63	45.46	38.8	54.1	73.45	60	53.95	63.08	61.94	64.32	64.68	77.48	76.89	58.49	54.21	43.77	44.15
Tmem132a	0.410955	0.0414495	Broad 15Month Up	18.6365	32.14	21.65	24.49	29.69	21.64	18.26	22.69	19.92	17.09	29.07	16.64	13.28	16.42	20.97	19.12	14.14	20.01	20.12	9.69	19.06	16.94	17.1	11.52	9.1	12.39	11.41
Myo1c	0.410801	0.033792	Broad 15Month Up	6.37885	13.99	8.55	7	7.01	6.32	7.9	6.31	7.32	9.36	3.48	6.72	5.47	5.68	4.92	4.93	4.4	6.3	6.36	5.57	5.61	6.58	6.29	4.94	3.26	4.95	6.63
Mpdz	0.409747	0.00406761	Broad 15Month Up	5.67885	6.7	5.52	8.12	6.51	8.94	6.09	8.96	5.48	5.63	6.12	3.58	5.07	5.01	5.62	5.34	3.73	3.45	4.74	5.46	5.72	5.76	6.08	6.04	4.51	4.69	4.78
Pnpla7	0.408991	0.0108234	Broad 15Month Up	6.51231	7.28	6.22	7.55	6.94	8.76	8.49	7.46	12.23	8.42	5.04	5.17	4.95	3.42	7.6	6.96	5.28	7.07	6.52	5.01	5.85	6.49	5.99	4.63	5.28	4.85	5.86
Map3k14	0.406909	0.0406845	Broad 15Month Up	1.53731	3.08	1.85	2.1	1.1	1.45	1.76	2.2	2.12	1.45	1.31	1.76	1.38	1.02	1.55	1.52	1.22	1.24	1.66	1.48	1.47	1.07	1.65	0.88	1.15	1.19	1.31
Mertk	0.404462	0.0151143	Broad 15Month Up	7.77615	6.45	7.51	9.43	7.52	10.09	12.82	10.29	12.84	7.21	5.96	5.19	4.32	6.1	7.66	3.68	4.28	7.06	6.37	9.08	6.67	9.71	8.91	11.64	7.19	7.45	6.75
Tgfb1	0.403173	0.0341728	Broad 15Month Up	8.51154	16.24	12.83	8.84	9.78	7.86	8.45	7.69	14.31	9.43	7.81	9.04	6.91	5.62	5.55	7.99	7.29	10.71	7.77	6.03	7.14	8.06	7.74	6.93	7.25	6.17	7.86
Itpr1	0.401618	0.0387111	Broad 15Month Up	7.41038	8.94	7.16	14.36	15.54	7.26	6.16	10.73	4.65	4.9	7.46	5.7	3.8	7.56	8.78	6.48	4.48	5.7	8	8.05	8.2	7.74	9.53	6.51	4.47	5.41	5.1
Cep131	0.401174	0.00501918	Broad 15Month Up	8.04808	10.8	9.65	8.14	9.84	10.52	10.22	7.51	12.85	6.74	6.9	6.92	7.5	6.44	8.72	7.05	6.62	10.29	7.23	6.21	8.02	7.21	8.96	6.31	6.03	6.59	5.98
Plod3	0.399493	0.00323222	Broad 15Month Up	9.115	13.58	11.33	10.45	11.55	11.03	10.56	9.31	12.04	9.51	6.4	9.06	8.45	7.97	8.53	6.64	7.85	9.24	8.05	7.94	11.51	8.21	7.95	7.31	7.45	6.4	8.67
Hspa5	0.397739	0.00949742	Broad 15Month Up	92.0715	99.95	103.68	119.66	186.79	95.45	102.27	102.52	94.91	95.24	67.84	66.74	47.14	101.18	128.35	72.83	75.73	81.47	85.58	95.98	94.95	107.61	97.87	80.29	55.01	66.58	68.24
Idua	0.396652	0.00943321	Broad 15Month Up	11.7038	15.45	11.46	12.74	14.65	17.72	14.98	14.15	14.75	13.86	6.48	11.7	10.53	9.73	11.06	10.44	8.32	11.05	13.28	9.23	9.99	7.93	11.22	13.77	10.32	9.09	10.4
Igf2r	0.396574	0.0168697	Broad 15Month Up	2.96538	4.82	3.38	3.88	5.62	3.39	2.26	3.08	3.11	2.56	2.93	3.08	2.58	2.77	3.06	2.24	2.14	3.08	2.61	2.81	2.81	2.68	3.24	2.18	2.12	2.27	2.4
Clcn7	0.394403	0.00525224	Broad 15Month Up	8.52462	9.71	9.58	14.02	9.87	10.75	9.16	11.16	9.14	6.95	6.48	6.94	5.28	6.81	9.77	5.8	4.82	11.14	9.3	7.04	8.78	10.81	12.17	6.24	6.79	5.82	7.31
Coro7	0.394388	0.0157156	Broad 15Month Up	6.46154	10.86	7.67	8.5	6.25	9.19	7.32	8.42	6	5.18	8.37	4.97	6	5.59	5.81	4.7	5.01	7.85	6.62	6.27	6.91	6.32	5.5	4.35	4.35	4.87	5.12
Hsp90b1	0.392786	0.00104124	Broad 15Month Up	129.37	132.94	140.64	157.43	206.2	142.04	169	158.74	150.55	133.88	91.25	82.35	73.6	126.61	174.38	101.8	118.13	110.82	116.31	150.03	131.75	146.58	140.23	113.92	85.81	105.12	103.5
Sil1	0.391978	0.00826685	Broad 15Month Up	14.2554	18.5	16.38	14.63	19.51	15.34	18.57	14.13	23.47	15.03	9.66	13.84	12.16	10.83	13.19	12.64	10.97	16.83	12.68	12.96	16.32	14.55	15.67	9.11	11.75	9.28	12.64
Gaa	0.391147	0.0221414	Broad 15Month Up	65.3415	85.15	98.83	90.42	90.56	67.35	71.87	64.08	78.78	80.51	39.61	59.91	38.83	50.37	77.71	73.59	47.21	62.58	86.61	55.31	77.89	63.4	70.44	40.17	43.29	50.09	34.32
F8	0.390812	0.0151143	Broad 15Month Up	1.35808	2	1.76	1.39	1.39	1.81	1.53	1.53	2.01	0.92	0.92	0.92	1.3	0.9	1.26	0.97	1.14	1.26	1.29	1.37	1.42	1.18	1.07	1.69	1.68	1.23	1.37
Ctsd	0.390563	0.00200918	Broad 15Month Up	221.723	241.29	248.43	255.45	335.63	236.45	290.02	214.28	347.69	217.39	126.1	199.66	161.81	159.2	240.27	229.47	182.3	239.89	239.96	206.52	222.76	216.97	225	198.97	186.4	178.08	164.81
Per3	0.387506	0.00891757	Broad 15Month Up	3.95308	4.81	3.48	6.21	4.64	3.94	5.12	4.43	6.23	4	2.36	3.83	2.28	2.55	3.87	3.88	2.8	4.53	3.72	3.99	3.95	4.09	5.03	4.05	2.69	2.71	3.59
Apoe	0.386718	0.0439721	Broad 15Month Up	1562.4	1959.84	1595.65	1569.2	1804.47	1605.56	2702.37	1155.44	3079.23	1767.31	1091.56	965.72	759.8	1026.43	1864.86	698.29	992.88	2814.71	1565.19	1391.84	1551.7	1612.06	1552.39	1272.22	1166.4	1475.93	1581.29
Stat2	0.384119	0.032066	Broad 15Month Up	11.6015	11.73	12.34	15.8	13.77	15.52	16.87	15.81	15.33	16.3	11.28	12.81	9.88	10.07	11.74	12.55	11.35	8.62	9.23	7.38	8.68	9.49	10.19	7.84	10.27	8.42	8.37
Unc119b	0.383962	0.021634	Broad 15Month Up	10.7773	9.35	12.63	13.6	17.5	11.45	15.75	11.14	15.48	8.47	7.9	6.35	7.51	11	14.38	8.89	11.04	13.25	10.21	9.85	9.61	9.23	14.38	6.71	8.79	6.81	8.93
Snrnp70	0.383942	0.0386188	Broad 15Month Up	69.0927	136.91	99.71	53.6	88.9	74	87.74	59.64	89.4	74.12	52.02	78.23	67.13	53.8	76.51	47.11	53.16	86.35	63.45	62.25	73.49	61.03	54.15	49.71	45.29	55.56	53.15
Rnaset2	0.383763	0.0108234	Broad 15Month Up	62.3808	70.01	70.24	54.28	86.5	67.63	89.84	66.1	104.25	50.19	35.11	46.18	35.62	45.75	48.38	46.97	46.94	67.65	58.09	60.75	54.28	76.93	65.71	82.49	70.21	59.23	62.57
Tnip2	0.383316	0.0399666	Broad 15Month Up	3.96654	4.75	5.64	4.31	3.8	4.63	5.01	4.8	6.23	3.06	1.65	2.99	1.65	3.18	3.54	2.18	2.41	3.65	5.17	4.04	4.3	4.56	5.19	4.65	2.83	5.14	3.77
Nat10	0.382937	0.0167318	Broad 15Month Up	4.385	6.53	4.94	6.06	4.74	4.35	4.98	4.8	7.15	4.86	4.74	4.46	3.67	2.67	4.6	3.65	3.93	4.02	4.04	4.6	3.14	4.12	3.48	3.17	3.72	4.16	3.43
Icoslg	0.382839	0.012157	Broad 15Month Up	7.12962	9.45	8.77	9.04	6.67	8.19	9.09	7.69	11.19	6.84	4.05	6.98	6	5.02	6.02	6.8	5.4	8.8	6.62	7.26	7.23	7.69	6.45	8.14	3.91	5.19	6.88
Slc12a5	0.380112	0.0494679	Broad 15Month Up	22.6254	25.02	30.46	48.79	23.68	26.6	16.94	31.66	21.89	16.32	20.39	11.55	10.03	20.12	30.12	14.15	15.85	25.8	27.73	23.99	31.68	26.23	31.38	13.65	12.15	17.07	15.01
Dscaml1	0.379119	0.0386946	Broad 15Month Up	2.78154	3.21	3.34	3.8	2.37	4.48	3.11	2.49	4.9	1.83	3.92	1.42	1.46	2.57	2.05	2.7	1.92	2.96	2.9	2.9	2.62	2.34	3.14	1.76	2.57	3.1	2.46
Incenp	0.378081	0.0248263	Broad 15Month Up	2.12577	3.07	2.1	2.5	2.19	2.97	2.76	2.73	2.67	1.87	1.67	1.74	1.77	1.79	2.55	1.94	1.31	2.79	1.7	1.59	2.13	2.21	1.93	1.8	0.88	2.31	2.3
Mccc2	0.37168	0.0388116	Broad 15Month Up	12.4669	12.45	9.87	14.55	23.04	13.68	18.67	11.37	20.52	12.98	9.55	9.03	6.77	14.47	18.66	10.14	13.72	11.62	10.7	11.35	9.71	13.21	10.97	10.31	7.87	8.62	10.31
AABR07066522.1	0.370817	0.00507782	Broad 15Month Up	17.9769	26.65	19.27	16.11	22.42	20.81	26.2	16.94	25.46	17.74	14.39	14.82	11.81	13.93	20.57	14.67	14.21	22.77	19.26	18.28	19.61	15.97	18.87	14.48	12.01	16.65	13.5
Hectd4	0.368946	0.00746216	Broad 15Month Up	7.00231	8.49	8.41	11.9	6.99	8.01	7.91	9.42	7.01	6.17	6.44	5.15	4.13	6.31	9.36	7.1	6.05	6.4	6.75	7.48	7.79	6.96	7.99	4.55	4.95	6.05	4.29
Calr	0.365262	0.00191083	Broad 15Month Up	156.802	180.68	183.26	181.83	264.96	148.74	206.2	155.04	188.48	156.66	133.12	127.64	109.76	134.56	188.06	105.48	133.84	178.99	149.78	161.07	169.83	175.94	155.14	125.14	108.75	118.75	135.14
Mvp	0.362431	0.0422994	Broad 15Month Up	7.59269	12.39	9.16	7.02	8.37	7.49	10.97	7.49	12.72	8.57	5.99	8.69	8.08	5.24	7.65	6.39	6.52	8.62	6.18	6.25	7.53	6.94	5.86	5.64	5.41	5.27	6.97
Atm	0.361795	0.0242129	Broad 15Month Up	0.923846	1.2	0.88	1.49	0.89	1.2	1.09	0.92	1.37	0.94	0.79	0.68	0.49	0.63	1.3	0.68	0.81	0.68	0.85	1.01	0.86	1.18	0.61	0.9	0.74	0.81	1.02
Kndc1	0.357127	0.0068746	Broad 15Month Up	18.1104	19.51	17.16	26.93	15.74	23.63	22.03	21.91	28.58	14.41	15.68	15.69	12.95	17.02	20.52	17.21	14.89	19.04	17.07	19.43	19.48	18.82	21.26	12.85	14.02	13.26	11.78
Sez6l2	0.356846	0.026931	Broad 15Month Up	33.7227	47.77	45.92	48.24	34.04	43.43	34.42	41.28	35.12	33.43	42.17	27.91	25.13	28.27	36.51	35.88	27.29	36.34	33.66	25.97	38.64	31.12	37.16	22.92	23.26	22.56	18.35
LOC680254	0.355351	0.0421598	Broad 15Month Up	9.45	14.85	8.6	14.07	9.73	12.31	10.32	11.15	12.35	9.62	5.44	8.04	8.9	8.11	12.38	10.09	7.45	6.55	9.02	7.39	7.96	7.87	7.44	7.64	7.11	8.9	12.41
Inpp5j	0.352403	0.00764856	Broad 15Month Up	12.9173	13.67	11.92	18.33	11.82	13.57	16.77	17.99	20.75	9.48	11.19	9.77	8.42	11.74	15.22	11.99	10.13	18.31	12.91	11.69	11.52	11.52	13.66	9.4	11.15	11.26	11.67
Ccdc93	0.350608	0.037342	Broad 15Month Up	5.995	5.05	6.82	8.06	5.47	7.19	10.67	7.64	7.49	3.99	3.8	3.68	2.44	3.71	6.78	5.12	5.22	5.96	5.79	6.79	6.71	6.14	8.36	8.07	4.31	5.43	5.18
Clstn3	0.347654	0.00931714	Broad 15Month Up	70.4112	84.78	92.15	104.67	72.02	72.48	84.33	94.43	72.25	71.51	52.64	59	46.04	60.36	85.53	74.61	56.42	73.07	82.92	62.8	85.8	65.63	79.81	55.13	49.94	50.65	41.72
Wdfy3	0.345635	0.0458362	Broad 15Month Up	5.65538	5.54	5.1	11.57	7.12	6.93	6.37	7.2	5.45	3.81	3.74	3.73	2.53	4.89	8.79	4.71	4.55	6.26	5.53	6.24	6.47	6.62	7.4	4.5	2.66	4.91	4.42
Sema4c	0.34534	0.0258576	Broad 15Month Up	7.59846	8.47	7.82	7.85	7.24	8.55	13.3	8.45	12.06	6.13	3.89	7.53	5.45	6.35	8.57	6.09	6.02	9.55	7.77	7.05	9.27	7.16	8.07	5.46	5.61	6.06	7.79
AABR07064719.2	0.345202	0.0485957	Broad 15Month Up	5.35154	5.63	5.8	8.27	9.97	7.6	5.31	6.1	3.68	4.24	4.22	3.5	2.42	5.24	5.24	4.08	5.1	5.15	5.18	7.62	5.28	5.62	6.49	5.01	3.53	5.44	3.42
Cd53	0.338267	0.0385442	Broad 15Month Up	12.1492	10.81	12.52	16.98	12.15	17.4	15.35	14.74	17.95	11.88	7.38	7.33	6.76	11.64	9.07	10.4	10.13	10.3	10.8	11.54	9.71	13.12	10.63	20.01	12.76	9.15	15.37
Atp1a3	0.334243	0.0103219	Broad 15Month Up	519.93	577.58	644.2	718.07	520.98	580.6	727.99	596.84	598.85	512.62	470.18	389.43	295.11	436.32	701.36	492.13	481.95	623.77	548.34	487.21	610.72	466.89	572.19	376.42	355.26	385.5	347.66
Hr	0.33419	0.0499357	Broad 15Month Up	15.5758	14.13	11.54	19.76	16.36	17.22	27.71	16.89	28.53	15.59	6.3	13.44	13.46	10.82	16.94	12.2	9.42	20.34	15.16	14.33	13.72	16.53	15.13	13.76	14.37	15.38	15.94
Hexa	0.33354	0.00581585	Broad 15Month Up	37.4392	44.36	43.1	38.45	53.85	38.41	48.24	37.84	52.85	39.33	26.21	36.32	31.59	29.6	42.52	34.51	26.73	43.22	35.72	34.23	35.28	39.75	35.48	29.3	33.1	30.93	32.5
Sptbn1	0.331455	0.0159847	Broad 15Month Up	69.7565	63.47	64.65	111.39	68.81	84.27	93.16	104.26	80.79	47.2	45.05	57.95	50.47	68.7	92.65	58.57	62.85	68.97	65.91	84.12	75.8	74.54	74.61	50.08	48.49	59.76	57.15
Trappc9	0.33125	0.0254354	Broad 15Month Up	6.79654	7.01	8.36	10.55	9.2	6.26	7.63	8.08	8.49	4.83	7.4	4.57	5.71	6.76	9.09	4.74	5.88	7	6.91	6.53	8.35	6.11	7.22	4.79	4.58	6.48	4.18
Pltp	0.327965	0.039557	Broad 15Month Up	69.4473	113.76	100.17	67.42	78.99	59.34	89.5	63.82	95.32	67.57	37.59	75.01	51.81	44.81	59.11	63.45	49.47	87.13	74.18	66.57	71.43	80.22	74.59	65.26	57.63	54.83	56.65
Fkbp15	0.327243	0.0224135	Broad 15Month Up	10.0627	10.03	9.03	13.35	18.23	9.52	13.46	8.83	14.3	9.97	7.42	6.94	6.92	9.01	10.71	9.69	9.09	12.83	9.33	10.79	9.44	11.52	9	8.1	6.55	9.73	7.84
Ccnl2	0.326916	0.0353015	Broad 15Month Up	15.3688	18.69	15.55	15.02	19.96	19.83	19.31	16.77	23.69	14.6	8.75	15.29	17.85	11.43	16.3	14.69	10.74	14.09	15.85	12.84	15.19	13.52	14	17.14	11.53	12.98	13.98
Arvcf	0.323812	0.0356579	Broad 15Month Up	6.63692	8.43	8.02	7.05	7.45	7.66	9.1	7.47	8.91	6.75	6.32	6.63	5.9	4.69	6.58	7.86	4.78	7.45	6.62	4.49	6.53	8.54	5.55	5.1	5.25	4.29	5.14
Alms1	0.318716	0.0464392	Broad 15Month Up	2.32846	2.83	2.4	3.35	2.65	2.72	3.07	3.29	2.31	2.2	1.8	2.15	2.11	2.42	3.25	2.53	2.18	2.03	2.26	2.32	2.43	1.74	1.7	2.03	1.89	1.63	1.25
Paf1	0.317841	0.015836	Broad 15Month Up	28.8558	43.12	33.14	26.09	34.13	28.93	37.12	29.73	41.56	26.96	28.02	24.62	19.56	23.06	31.81	22.42	27.58	34.64	28.24	27.71	32.34	26.43	31.69	21.17	21.96	23.73	24.49
Edc4	0.315259	0.0281917	Broad 15Month Up	8.55538	11.43	10.31	9.64	9.5	10.93	8.45	9.25	12.34	6.94	8.2	8.49	8.05	6.51	8.8	9.18	6.1	9.02	10.44	8.06	9.05	7.65	8.14	5.9	6.31	6.95	6.8
Golga4	0.31484	0.00776723	Broad 15Month Up	10.3715	11.29	10.84	13.49	12.65	11.35	12.8	13.18	12.33	8.67	7.7	9.13	5.21	10.08	12.56	8.27	10.61	11.04	11.08	11.87	11.79	10.32	10.71	8.4	7.04	9.2	8.05
Vav2	0.314736	0.0427555	Broad 15Month Up	6.13	6.8	7.19	5.85	7.04	6.64	9.47	6.29	9.58	5.74	2.94	5.65	5.72	4.76	5.31	3.76	4.51	6.6	6.17	5.58	5.14	6.3	7.12	6.4	6.62	7.1	5.1
Ptgfrn	0.314607	0.0162003	Broad 15Month Up	4.66538	4.57	4.76	6.89	5.76	5.04	5.2	6.25	5.58	4.21	3.03	3.24	2.91	3.63	4.86	4.84	2.72	4.73	4.87	4.66	4.76	6.22	5.81	5.16	4.77	2.68	4.15
Dnmt1	0.313085	0.0151143	Broad 15Month Up	3.52538	4.14	4.32	4.42	3.56	3.77	4.21	3.47	5.57	3.1	2.86	2.96	2.94	2.66	3.2	3.13	3.09	4.15	3.29	4.28	2.92	4.12	3.64	3.13	3.21	2.93	2.59
Colgalt1	0.307202	0.0224135	Broad 15Month Up	7.07115	10.24	8.07	9.05	7.14	6.26	10.23	6.22	10.04	7.41	6.14	6.95	5.17	6.26	7.6	5.39	6.42	7.19	7.5	6.59	7.64	6.89	6.82	5.75	5.6	6.53	4.75
Fam20c	0.306574	0.0107892	Broad 15Month Up	19.0073	24.26	21.99	25.66	14.16	18.47	22.58	28.73	23.55	19.99	17.05	14.83	15.57	18.2	19.62	19.43	13.84	21.27	19.25	16.44	18.39	18.42	17.58	15.99	17.26	15.67	15.99
Hnrnph1	0.304965	0.00723617	Broad 15Month Up	31.67	32.74	35.9	45.03	40.3	35.82	31.5	38.89	35.39	25.95	18.67	19.92	18.17	31.85	36.29	19.94	27.09	30.6	36.7	36.65	36.6	37.97	34.56	30.37	25.93	29.82	30.77
Acad10	0.302905	0.0388116	Broad 15Month Up	2.89654	2.75	3.4	3.67	4.45	3.18	3.79	3.02	3.26	2.81	1.51	1.82	2.3	2.46	3.83	2.21	2.23	3.7	3.29	2.47	3.31	2.71	2.79	2.89	2.35	2.92	2.19
Glb1	0.301365	0.0154379	Broad 15Month Up	10.5254	11.27	10.67	13.99	15.74	8.93	12.22	12.06	14.55	10.07	7.28	9.06	8.22	8.99	10.4	9.85	9.31	11.65	9.01	10.46	10.03	10.52	11.73	11.38	10.87	7.58	7.82
Ece1	0.299918	0.0326712	Broad 15Month Up	11.5596	19.27	14.17	14.4	12.26	10.97	13.61	12.1	12.89	15.05	9.95	12.26	9.42	10.22	11.35	10.96	7.82	11.39	10.76	10.63	11.14	11.87	11.31	10.32	9.85	7.87	8.71
Sptan1	0.297763	0.0409594	Broad 15Month Up	56.1331	77.05	61.82	77.5	50.15	66.31	72.14	66.78	60.97	51	71.31	42.19	37.02	50.65	73.09	50.85	46.49	63.69	57.89	54.14	65.86	53.99	58.93	39.74	33.94	40.22	35.74
Abcc5	0.296326	0.0189895	Broad 15Month Up	14.3869	15.48	14.99	21.4	15.31	15.38	14.93	17.75	20.47	12.46	8.89	10.09	11.46	15.26	16.24	15.8	14.12	14	13.98	15.27	17.31	13.99	14.03	12.05	11.46	10.69	11.25
Gcn1	0.295467	0.0386188	Broad 15Month Up	7.57231	11.99	7.85	9.23	7.39	7.36	8.66	8.7	10.96	7.65	7.15	7.16	6.8	5.25	8.21	8.33	6.85	8.09	7	6.47	8.02	6.92	7.15	5.91	6.13	5.81	5.84
Nucb2	0.29474	0.0464392	Broad 15Month Up	8.46038	10.76	9.27	9.08	12.54	8.15	12.95	7.87	10.27	11.83	7.35	7.78	7.89	8.37	7.22	7.63	7.68	7.46	7.37	7.58	8.33	8.01	7.41	6.83	5.63	7.61	7.1
Acin1	0.294616	0.0420772	Broad 15Month Up	24.76	37.62	26.97	22.65	25.7	27.11	34.82	26.49	34.22	26.36	22.76	24.82	23.44	22.53	30.24	20.09	21.94	25.65	23.22	23.55	25.28	21.35	21.76	19.72	16.48	19.82	19.17
Clu	0.294612	0.049775	Broad 15Month Up	497.321	367.61	407.01	609.98	1007.2	481.65	787.86	407.36	646	496.7	372.58	346.31	298.24	414.6	566.41	352.56	357.16	614.53	494.97	558.96	558.21	506.71	454.19	493.37	449	435.91	445.27
Fam160b2	0.290749	0.0424254	Broad 15Month Up	9.89538	12.8	11.88	9.74	12.78	10.85	12.03	10.93	13.13	9.76	8.96	11.25	9.5	9.58	10.84	9.02	7.58	8.57	9.31	8.35	9.28	8.32	10.27	6.74	7.2	9.21	9.4
Comt	0.290081	0.0341728	Broad 15Month Up	36.8615	35.09	34.25	36.62	54.97	44.71	46.47	38.26	57.27	32.33	30.39	27.87	28.07	24.34	27.12	35.95	29.14	43.29	36.17	33.69	34.77	43.52	38.06	30.99	43.9	34.79	36.37
Yeats2	0.288202	0.0176705	Broad 15Month Up	3.635	4.17	3.76	3.72	4.37	4.48	4.02	4.55	4.74	2.71	2.95	2.49	2.16	2.98	4.57	3.43	2.73	4.24	4.67	4.15	3.83	3.51	3.92	3.82	2.62	2.91	3.01
Flot1	0.286993	0.041287	Broad 15Month Up	28.5669	45.86	36.6	28.46	27.34	33.88	32.95	29.06	33.56	28.15	31.19	26.66	19.72	23.35	29.59	20.19	18.11	34.07	35.48	26.21	36.52	29.52	26.5	21.82	21.08	22.43	24.44
Rnf40	0.285146	0.0194684	Broad 15Month Up	7.25231	9.88	8.32	8.33	7.85	6.7	8.92	8.41	9.37	6.35	6.72	5.35	5.56	6.25	8.43	6.52	6.5	9.04	8.05	6.02	7.47	7.7	7.94	4.88	5.28	6.52	6.2
Tubgcp6	0.28489	0.0194684	Broad 15Month Up	3.83846	3.89	3.95	4.5	4.55	5.54	3.98	5.11	4.33	3.44	3.41	3.23	3.05	3.19	4.54	3.37	2.79	4.48	3.83	4.06	4.29	4.26	3.7	2.61	3.95	2.91	2.84
Las1l	0.283626	0.0386188	Broad 15Month Up	17.7146	21.76	19.41	18.83	17.34	17.93	28.94	19.46	23.67	17.7	17.35	16.1	16.2	16.64	20.8	11.39	15.46	18.79	15.43	19.96	17.89	16.72	14.76	12.22	13.35	16.08	16.4
Golgb1	0.282679	0.0432688	Broad 15Month Up	7.03154	9.12	7.96	7.82	8.22	8.26	9.2	7.85	8.13	7.71	6.64	7.28	6.02	6.4	7.72	7.77	6.27	5.84	7.44	6.62	7.64	6.42	6.46	5.6	4.46	5.11	4.86
Fus	0.281106	0.0194887	Broad 15Month Up	66.0935	85.83	77.96	73.37	78.47	76.5	83.74	63.6	71.93	68.27	62.52	48.88	43.44	57.97	65.44	40.01	47.26	85.61	70.17	73.84	80.47	80.44	74.23	53.59	39.84	56.44	58.61
Ncam1	0.279065	0.0386929	Broad 15Month Up	48.0892	45.87	45.39	72.63	46.95	55.95	71.81	54.19	57.49	38.63	28.54	29.64	28.93	48.18	66.41	38.75	44.57	47.5	47.24	59.18	52.14	53.42	62.73	37.77	37.16	42.48	36.77
Nucb1	0.275434	0.0166376	Broad 15Month Up	84.7062	107.77	99.8	96.05	99.54	85.77	93.18	88.6	114.48	80.75	67.71	72.23	60.81	72.6	92.27	87.69	71.3	107.92	94.9	79.12	96.04	83.12	92.23	61.89	65.42	67.1	64.07
Dock9	0.273694	0.0320517	Broad 15Month Up	18.5781	17.67	17.03	21.61	18.39	23.96	25.25	23.48	25.87	15.36	14.67	13.95	12.8	14.83	22.74	19.54	16.55	15.45	16.01	21.22	17.76	20.37	22.45	22.24	15.68	13.88	14.27
Sun1	0.267219	0.0258576	Broad 15Month Up	9.36077	12.16	10.18	11.47	11.65	10.41	10.11	10.65	10.5	8.51	10.31	7.83	8.97	8.55	8.25	9.63	6.71	7.49	8.1	9.19	10.78	9.11	9.26	8.11	9.01	8.74	7.7
Clstn1	0.267174	0.0126346	Broad 15Month Up	98.3712	122.4	109.81	139.43	99.24	102.81	105.53	123.84	105.5	95.71	102.29	80.43	72.26	87.07	117.5	91.12	78.44	109.77	99.96	88.79	111.35	101.64	111.7	75.34	76.01	78.33	71.38
Herpud1	0.266612	0.00431889	Broad 15Month Up	29.5965	32.56	32.74	35.59	42.79	30.72	34.19	30.12	33.46	32.04	24.36	25.9	24.65	25.75	30.46	25.48	22.46	32.57	27.52	31.81	33.77	29.98	28.95	28.19	26.32	22.53	24.6
Ctsh	0.263	0.034977	Broad 15Month Up	50.9327	53.22	52.68	52.11	55.03	51.37	83.07	46.31	76.91	57.75	37.81	39.44	33.49	47.24	47.51	35.25	34.52	61.63	48.28	48.82	46.97	60.79	48.14	56.06	48.28	42.72	58.85
Pqlc2	0.260889	0.049775	Broad 15Month Up	3.60654	4.05	4.02	4.07	3.3	3.96	4.36	4.68	5.09	3.92	2.6	3.6	2.55	3.03	3.44	3.8	2.57	3.33	3.92	4.02	4.34	2.56	3.94	3.31	3.59	3.08	2.64
Os9	0.256942	0.0242129	Broad 15Month Up	39.2304	49.94	42.63	44.01	43.94	38.55	52.12	39.79	50.32	39.02	27.42	37.63	29.06	27.08	45.65	36.21	34.01	46.26	38.62	38.39	39.05	42.35	46.09	34.21	31.08	33.5	33.06
Upf1	0.255981	0.0134753	Broad 15Month Up	8.34846	10.58	9.21	10.02	9.03	9.24	10.58	7.69	10.15	8.13	8.03	5.91	6.55	7.75	10.05	7.04	6.49	10.51	8.19	8.23	8.68	8.84	8.85	7.3	6.14	7.4	6.47
Ppm1g	0.253681	0.0341728	Broad 15Month Up	23.2885	30.32	25	23.42	30.08	24.25	27.86	25.37	28.17	23.78	22.36	19.14	18.02	21.59	25.25	22.67	19.4	26.96	26.97	22.93	24.8	23.62	24.54	17.46	14.5	19.9	17.14
Snrnp200	0.247833	0.0151143	Broad 15Month Up	11.1115	11.95	12.14	15.7	12.35	11.89	11.57	12.3	13.91	10.92	12.22	8.51	8.61	10.41	10.8	9.58	10.03	12.37	11.43	12.41	11.78	11.87	11.47	8.45	8.41	8.67	9.15
Abcb6	0.247602	0.0287462	Broad 15Month Up	14.1927	14.9	15.14	14.35	15.88	17.28	17.28	16.42	19.1	13.22	12.06	12.38	12.33	11.65	13.59	16.23	11.28	16.43	15.55	13.1	14.05	12.99	13.98	14.49	11.67	12.02	11.64
Prpf6	0.246203	0.0484888	Broad 15Month Up	14.9892	17.57	18.49	15.27	16.22	14.9	21.66	15.64	18.49	14.8	13.08	12.4	11.92	14.41	19.32	13.93	14.48	16.68	15.49	15.08	14.81	14.29	15.28	10.54	10.71	12.19	12.07
Sec31a	0.244246	0.0326712	Broad 15Month Up	10.8604	12.67	12.41	13.91	14.43	11.35	13.03	10.43	11.13	8.3	11.74	10.1	6.62	9.61	10.93	8.22	7.76	11.7	9.88	12.43	12.51	11.88	13.74	9.12	9.91	9.05	9.51
Timp2	0.244104	0.0192413	Broad 15Month Up	110.534	112.08	122.93	143.62	159.22	117.15	127.41	105.03	116.69	109.44	124.04	74.45	67.46	92.52	111.96	82.15	79.81	123.16	132.97	107.69	138.92	117.97	127.73	102.73	89.57	94.84	92.34
Eif3a	0.242979	0.043662	Broad 15Month Up	26.4462	23.41	24.85	35	37.07	30.96	34.93	27.62	28.22	24.94	18.44	18.18	14.34	26.28	35.93	18.97	25.36	26.48	24.12	31.58	27.55	31.7	28.79	25.84	20.98	21.15	24.91
Ift122	0.24256	0.0495895	Broad 15Month Up	6.27923	6.56	6.27	7.41	9.99	6.92	7.16	6.18	7.11	6.03	6	4.68	4.08	5.15	7.22	5.78	5.04	7.38	7.27	6.69	6.6	7.13	7.65	5.42	4.27	4.87	4.4
Sort1	0.237948	0.0426327	Broad 15Month Up	71.9896	74.79	64.56	89.89	62.36	81.22	96.45	92.61	100.92	63.81	66.89	56.8	54.45	68.53	81.89	73.88	70.57	62.1	57.25	79.25	68.9	76.16	72.68	66.37	68.85	57.9	62.65
Riok1	0.233886	0.0465943	Broad 15Month Up	8.67192	8.6	7.9	12.4	9.86	8.83	10.98	10.52	10.2	9.49	6.83	6.25	5.71	7.58	8.7	6.55	8.33	7.62	7.61	9.08	8.52	9.57	7.89	12.04	7.17	9.03	8.21
Stat3	0.224145	0.0154379	Broad 15Month Up	10.3596	12	10.67	15.25	12.45	9.78	13.35	10.49	9.4	11.39	8.74	8.2	7.24	10.26	10.56	9.75	6.86	10.3	10.59	11.47	11.07	11.33	10.17	11.66	8.67	9.14	8.56
Ctsb	0.219895	0.00235037	Broad 15Month Up	244.687	250.03	273.21	296.2	312.88	234.58	293.34	231.47	293.81	264.68	197.34	193.08	175.47	213.38	249.51	199.01	189.36	270.85	254.98	250.24	251.83	305.38	270.68	244.01	209.27	212.08	225.18
Usp19	0.216562	0.0386188	Broad 15Month Up	11.1365	12.32	11.43	15.22	13.25	13.54	10.63	10.67	13.05	11.04	10.1	9.36	6.76	9.56	12.12	8.98	8.22	13.95	12.74	10.73	13.15	11.17	14.01	9.83	8.17	10.25	9.3
Mtx1	0.216458	0.0297765	Broad 15Month Up	14.2227	15.22	15.19	17.03	17	13.95	14.64	18.34	16.38	13.72	15.03	9.6	11.3	13.86	12.97	10.62	9.81	17.11	16.19	14.56	14.58	15.18	16.57	12.6	13.76	12.8	11.78
Ctsa	0.21463	0.0380052	Broad 15Month Up	88.815	98.04	93.89	94.87	95.31	76.14	118.44	91.77	132.08	96.48	73.4	77.21	71.11	69.35	83.94	85.79	68.6	98.46	94.58	90	92.55	95.44	91.94	88.05	81.8	73.34	76.61
Ptprf	0.213669	0.0385442	Broad 15Month Up	12.5558	12.37	11.1	19.51	12.98	13.7	13.63	12.58	17.73	11.57	11.67	10.21	9.65	10.45	13.58	12.19	10.71	13.74	13.07	12.53	12.47	14.23	14.03	10.1	11.15	11.26	10.24
Prkag1	0.207689	0.0427555	Broad 15Month Up	8.06231	9.11	8.01	10.04	7.82	8.6	10.17	9.42	9.39	8.11	7.21	7.01	6.02	6.75	10.36	8.67	6.69	8.74	8.4	8.38	9.07	7.85	7.6	6.19	6.45	6.82	6.74
Pde4dip	0.207044	0.0129419	Broad 15Month Up	13.4742	15.54	14.99	18.15	13.29	12.64	15.14	14.87	15.36	12.27	11.36	9.56	9.31	11.2	15.82	11.75	11.9	15.8	14.19	14.3	15.85	15.04	15.47	11.83	11.29	11.81	11.6
Lrpprc	0.201455	0.0246696	Broad 15Month Up	16.9208	16.83	16.43	23.66	19.65	16.69	18.59	20.82	18.08	15.9	13.83	12.43	10.49	17.54	19.85	15.83	14.84	17.93	17.59	19.16	18.85	18.46	19.06	16.36	13.5	13.01	14.56
Ddx17	0.19951	0.0386946	Broad 15Month Up	29.7065	29.1	27.19	41.65	31.71	34.55	35.72	31.8	32.81	27.55	18.92	21.4	21.39	31.08	36.19	22.61	22.61	31.19	30.37	36.91	34.18	32.43	31.64	33.76	24.68	25.37	25.56
Lrp1	0.196614	0.0368874	Broad 15Month Up	19.7958	20.26	19.58	27.95	24.29	18.79	21.09	20.4	22.97	19.68	16.18	14.06	12.47	17.16	24.44	16.84	12.34	26.44	21.78	20.38	23.61	20.22	22.64	19.02	16.58	17.44	18.08
Ncstn	0.196464	0.0291366	Broad 15Month Up	24.8296	22.96	25.63	30.86	30.58	23.06	27.75	29.17	31.31	22.8	21.36	18.89	19.22	19.74	24.06	23.21	22.72	25.64	25.61	25.78	24.75	26.63	27.28	24.97	27.36	22.38	21.85
Ddost	0.184773	0.0371832	Broad 15Month Up	44.4169	47.75	44.39	49.97	56.23	43.39	54.3	41.32	55.33	40.68	46.01	34.44	30.35	40.75	46.04	39.03	34.71	54.78	47.96	41.7	45.67	50.57	48.92	40.77	38.96	39.36	41.46
Ganab	0.168299	0.0126406	Broad 15Month Up	40.7023	39.54	39.54	51.4	50.88	42.87	47.1	38.84	45.65	42.39	38.91	31.27	27.83	39.09	43.56	33.84	36.02	39.38	42.64	44.49	44.24	42.52	42.58	39.22	38.87	37.94	37.65
RGD1310819	0.0951401	0.00389788	Broad 15Month Up	3.12731	11.46	2.54	3.24	2.08	8.99	1.32	2.44	1.7	2.57	19.77	2.13	2.28	2.53	0.98	2.43	1.74	1	2.09	1.46	1.7	1.55	1.23	0.67	0.72	1.3	1.39
Dgkg	0.0744787	0.00839996	Broad 15Month Up	4.26192	8.68	2.47	4.82	2.75	14.74	3.16	2.93	1.51	2.78	25.57	1.91	2.28	1.93	2.49	2.3	1.91	2.67	2.51	2.69	3.32	3.15	5.06	2.5	1.56	2.37	2.75
Bhlhe22	0.0554727	0.00787703	Broad 15Month Up	3.36385	8.42	2.86	2.45	1.39	15.48	1.05	1.49	1.18	2.55	24.85	1.02	2.46	2.23	2.27	1.96	0.96	0.67	1.4	1.28	1.71	2.43	1.28	1.49	1.35	1.7	1.53
C1ql3	0.0438749	0.0406845	Broad 15Month Up	1.81385	5.74	1.17	1.28	0.38	7.3	1.54	1.17	1.7	0.4	12.03	0.69	1.37	0.7	0.74	0	0.28	0.81	1.49	0.97	0.29	0.73	0.43	0.8	4.12	0.38	0.65
Ddn	0.0436396	0.00128005	Broad 15Month Up	24.2123	124.66	31.88	6.9	4.89	71.96	11.36	7.89	8.05	6.5	232.86	4.6	26.03	8.04	5.69	5.75	5.98	9.26	6.42	8.02	6.19	5.18	5.19	6.92	6.82	6.97	5.51
Cpne6	0.039622	0.021684	Broad 15Month Up	16.6573	35.8	19.6	11.45	11.48	44.52	7.71	11.18	7.71	13.13	109.35	6.37	15.02	10.49	15.32	10.24	8.08	7.97	13.17	7.55	12.49	10.32	12.68	5.92	8.28	9.5	7.76
Kcng2	0.028181	0.0209339	Broad 15Month Up	1.56462	4	1.71	0.13	0.63	4.99	1.29	1.23	1	0.5	13.64	0.87	1.44	0.44	0.92	0.32	0.35	1.02	0.87	0.14	1.32	0.76	0.54	0.84	0.82	0.64	0.27
Kcng1	0.0276963	0.0429178	Broad 15Month Up	2.36885	6.78	1.47	2.06	1.05	8.86	1.4	0.41	0.57	1.22	18.83	1.16	2.02	0.34	2.42	1.16	1.4	1.4	0.84	0.54	1.81	1.23	1.57	0.9	0.44	1.07	0.64
Tnfaip8l3	0.0246695	0.00830587	Broad 15Month Up	2.11385	3.34	1.69	1.62	0.95	8.27	1.11	1.48	0.74	0.72	18.93	0.87	1.61	0.5	1.06	0.95	0.5	1.08	0.75	0.7	0.73	1.19	1.56	0.87	1.42	1.38	0.94
Asb15	-0.0203436	7.5381e-05	Broad 6Month Up	1.92192	0	0	0.06	0	0.06	0.07	0	0	0	0.05	0.06	0.12	0.06	0	0.07	0	7.13	10.69	5.27	5.43	0.2	0	7.08	5.69	4.02	3.91
Cdr2	-0.0498469	0.0126346	Broad 6Month Up	21.2685	13.08	11.97	15.73	58.75	11.39	15.84	15.84	18.5	21.02	8.94	16.42	17.98	16.33	18.95	23.87	19.11	21.68	18.36	26.42	23.32	27.27	22.98	26.71	32.44	24.54	25.54
Grifin	-0.0907043	0.0185565	Broad 6Month Up	21.4962	6.9	5.94	16	11.69	8.08	7.31	5.76	5.99	11.84	3.1	69.77	40.89	34.82	45.28	9.44	4.89	63.08	70.86	6.56	11.3	16.29	15.16	40.27	38.17	4.65	4.86
Slc9a3	-0.0907859	0.0166376	Broad 6Month Up	1.71038	0.47	0.22	0.67	0.39	0.49	0.52	0.96	1.22	0.12	0.04	1.13	1.54	1.3	1.53	0.28	0.21	2.91	2.36	3.25	3.22	3.32	2.44	4.14	4.96	3.47	3.31
Ndufa10	-0.149851	0.03059	Broad 6Month Up	59.1669	48.49	47.01	61.76	56.25	54.66	59.08	53.54	56	68.2	58.66	42.76	44.97	57.11	66.1	58.56	51.89	67.93	69.13	76.33	70.12	73.9	62.86	64.81	56.92	52.78	58.52
Pgam1	-0.158692	0.0250234	Broad 6Month Up	381.711	302.56	328.53	414.14	367.53	326.25	363.35	379.23	314.32	456.3	390.1	277.18	242.06	368.74	439.59	369.21	299.66	438.15	445.21	429.61	426.74	468.37	463.67	432.88	365.46	410.72	404.93
Tm2d2	-0.171237	0.0439721	Broad 6Month Up	41.1488	38.17	31.84	44.11	34.35	32.8	39.07	41.92	37.25	45.06	46.7	32.47	30.99	39.9	41.32	42.35	32.09	45.68	48.87	48.36	46.47	49.92	40.18	50	40.51	42.54	46.95
Sfxn3	-0.178825	0.0334608	Broad 6Month Up	34.1165	26.43	32.1	33.9	27.98	29.07	30.8	32.47	34.59	40.41	33.25	27.84	25.72	36.26	35.05	39.25	29.52	36.8	37.12	39.54	40.98	33.74	37.54	41.59	34.3	36.22	34.56
Sirt5	-0.183377	0.0386946	Broad 6Month Up	52.3265	44.26	47.27	56.26	44.55	42.26	50.63	43.24	47.57	58.62	49.44	37.02	36.94	54.15	54.71	41.09	37.86	70.84	64.99	55.64	68.03	63.53	60.92	61.67	46	59.62	63.38
Wrb	-0.184761	0.0406845	Broad 6Month Up	34.4535	26.63	26.33	37.03	31.64	30.68	29.11	32.48	33.76	33.76	34.06	26.93	22.86	36.67	35.89	31.87	22.66	41.37	42.02	35.85	38.42	45.08	40.34	44.26	36.86	39.01	40.22
Mrfap1	-0.184792	0.0209638	Broad 6Month Up	274.499	236.06	231.81	251.16	247.29	266.17	264.54	265.82	222.07	325.16	259.84	225.34	220.9	318.24	280.53	238.45	250.13	253.76	323.58	305.77	296.4	346.45	285.4	331.89	277.32	298.54	314.35
Ndufa9	-0.185652	0.0485957	Broad 6Month Up	97.3796	70.84	75.36	99.81	87.24	84.95	97.61	86.18	94.67	101.44	83.79	58.48	61.4	89.51	114.2	85.92	78.28	128.39	128.61	112.92	119.61	117.65	124.58	113.17	98.46	109.04	109.76
Rtraf	-0.195449	0.0486582	Broad 6Month Up	85.3242	60.72	71.85	73.86	70.8	76.94	88.65	71.51	93.27	90.26	65.43	60.69	65.77	82.79	91.35	75.92	67.67	96.56	117.51	94.18	100.36	104.93	95.35	102.34	99.37	104.7	95.65
Cryzl1	-0.203853	0.0483824	Broad 6Month Up	42.2862	37.5	33.36	40.97	31.04	40.01	36.16	40.78	37.87	47.17	35.74	33.5	33.07	41.08	37.34	43.03	30.23	45.18	46.23	48.69	44.92	54.13	51.19	64.93	47.28	44.69	53.35
Rab5b	-0.207175	0.0443517	Broad 6Month Up	96.7185	69.75	80.83	113.03	87.11	85.51	79.71	88.55	80.78	101.28	104.75	67.21	60.02	94.16	88.79	85.09	78.71	99.67	105.92	121.76	117.96	119.46	109.87	120.79	123.33	117.02	113.62
Arpc2	-0.207433	0.0310601	Broad 6Month Up	134.07	123.09	110.69	130.6	123.13	113.15	122.15	120.98	108.23	147.54	161.38	108.69	87.71	127.73	128.35	115.74	104.28	145.08	144.95	152.9	141.36	167.45	146.94	180.86	146.57	156.64	169.64
Lpcat1	-0.207628	0.0268474	Broad 6Month Up	8.14846	7.53	7.49	7.49	7.2	6.57	6.49	7.44	7.66	8.22	8.42	7.64	6.66	7.11	8.15	8.35	6.34	9.01	9.41	9.5	8.99	9.71	10.19	10.16	8.72	8.54	8.87
Mrpl45	-0.208322	0.0419195	Broad 6Month Up	18.3635	15.32	14.85	18.49	15.58	19.19	16	14.37	15.79	23.02	16.36	12.14	13.47	20.73	17.62	16.42	12.9	22.82	24.34	22.12	22.08	25.11	18.18	22.29	20.21	19.49	18.56
Asb8	-0.208968	0.0424045	Broad 6Month Up	45.5	35.29	33.05	41.4	36.14	43.28	46.42	40.5	46.08	55.36	45.97	27.57	34.89	46.12	44.47	49.63	35.94	47.64	47.81	53.68	51.33	56.28	47.74	61.28	51.82	51.35	51.96
Slc22a23	-0.211757	0.0353015	Broad 6Month Up	24.2854	17.23	18.84	27	19.95	18.91	23.06	22.67	25.44	23.72	18.21	21.44	18.44	24.39	25.18	25.46	21.33	24.83	24.96	31.9	27.63	30.57	30.18	26.14	30.06	26.9	26.98
Rab4a	-0.212801	0.0425823	Broad 6Month Up	51.9181	44.71	42.37	48.33	38.29	37.41	54.55	44.31	58.29	54.22	40.1	47.56	50.73	49.94	52.72	56.71	39.43	56.22	58.56	58.02	58.4	60.24	60.02	61.6	57.99	58.88	60.27
Med28	-0.213891	0.0215614	Broad 6Month Up	16.005	11.43	12.71	14.99	12.85	13.3	18.16	15.22	15.04	15.22	16.11	11.17	13.01	15.67	16.78	16.09	13.1	19.05	20.91	18.18	17.91	20.73	17.76	18.35	18.31	16.78	17.3
Trappc4	-0.214219	0.034902	Broad 6Month Up	35.4208	31.45	33.61	29.84	30.14	26.6	35.54	31.88	30.97	43.05	31.44	25.4	28.4	39.92	32.38	31.79	30.79	47.17	44.2	38.41	40.88	45.62	33.16	39.22	39.66	39.1	40.32
LOC361985	-0.219158	0.0429382	Broad 6Month Up	60.5412	42.93	42.57	49.93	63.15	55.18	58.96	56	56.26	66.02	55.52	41.07	40.81	57.45	59.24	62	49.99	70.7	68.19	67.64	65.6	73.12	67.77	77.81	79.31	68.04	78.81
Ppial4d	-0.219568	0.00618602	Broad 6Month Up	636.362	544.91	544.94	551.54	560.53	549.53	625.21	589.41	543.92	770.41	734.03	533.96	472.24	648.3	598.73	546.05	496.37	801.11	847.82	658.8	789.25	708.68	675.19	760.1	661.71	674.54	658.14
Eif3m	-0.223199	0.0389973	Broad 6Month Up	66.1246	47.3	48.93	59.64	60.79	57.88	68.57	58.77	61.66	85.68	60.63	43.87	47.04	61.1	68.21	56.65	57.94	59.66	80.78	80.94	80.94	83.52	62.73	84.95	81.14	79.72	80.2
Tusc2	-0.224414	0.0493631	Broad 6Month Up	34.39	27.15	27.25	36.48	30.34	27.09	24.75	36.4	30.37	42.16	37.8	23.42	23.7	29.38	32.38	31.64	23.66	45.66	44.26	35.55	41.69	38.24	38.03	42.77	44	41.65	38.32
AABR07021871.1	-0.225442	0.0492157	Broad 6Month Up	85.4288	68.03	67.37	80.38	76.71	68.9	96.84	62.94	76.24	100.62	72.52	62.26	73.82	85.46	84.13	63	66.75	92.41	96.27	104.79	90.72	109.2	84.35	127.24	103.48	93.46	113.26
Ppp2cb	-0.225851	0.0341728	Broad 6Month Up	98.88	74.44	79.85	103.49	97.82	79.27	87.7	93.49	75.96	107.26	84.25	73.25	68.95	107.58	101.73	83.08	77.56	89.37	112.07	110.11	109.69	131.76	119.12	152.31	115.9	116.88	117.99
Ndufaf5	-0.22588	0.0461032	Broad 6Month Up	32.7512	26.64	24.68	30.69	28.77	24.73	35.49	28.59	29.74	45.31	31.44	25.14	22.5	40.06	34.34	27.86	30.18	39.7	37.39	27.13	38.99	44.48	34.6	32.96	29.35	40.39	40.38
Ywhaq	-0.229586	0.0419114	Broad 6Month Up	329.569	217.98	231.17	331.13	260.94	294.74	336.85	319.56	312.05	355.82	281.99	226.75	249.18	324.99	360.38	305.73	290.71	280.51	339.71	432.54	348.46	446.34	382.36	449.9	430.92	360.5	397.59
Nefl	-0.230357	0.0167318	Broad 6Month Up	230.263	171.28	174.08	255.07	185.16	206.67	210.35	231.62	186.6	226.61	237.21	177.27	147.11	208.22	262.34	214.11	228.33	260.84	216.41	300.21	275.39	266.53	267.78	302.19	233.61	249.51	292.35
Eif1	-0.230699	0.00286706	Broad 6Month Up	297.316	247.18	245.35	286.95	264.7	244.66	293.19	263.65	262.3	369.44	343.07	242.83	247.51	293.92	297.89	291.18	251.47	294.84	307.34	353.08	319.41	349.2	308.8	375.81	330.23	315.43	330.79
Eif1b	-0.231278	0.0131742	Broad 6Month Up	138.581	130.5	110.18	127.84	109.45	101.03	138.87	121.21	141.37	159.85	115.01	127.08	130.98	142.18	150.05	155.23	132.3	143.02	150.5	159.14	150.16	157.8	140.47	155.39	148.29	147.15	158.05
Rcan1	-0.232681	0.0285689	Broad 6Month Up	34.1712	30.71	29.85	30.3	29.39	26.6	31.62	26.26	32.11	40.7	32.7	24.22	25.22	29.01	33.95	39.04	21.52	38.6	46.75	38.23	38.76	43.62	36.56	42.3	44.84	39.32	36.27
Ube2l3	-0.23317	0.000562456	Broad 6Month Up	87.8831	65.88	69.1	90.72	73.09	77.88	84.83	84.35	76.3	103.96	87.96	66.35	68.87	91.27	89.32	88.15	70.58	89.35	98.59	101.53	98.68	104.37	94.3	109.79	100.04	98.9	100.8
Ndufa4	-0.234754	0.047428	Broad 6Month Up	208.607	184.15	177.28	167.35	200.08	168.01	182.37	172.39	190.55	240.34	226.3	169.85	162.07	216.7	181.09	125.85	164.51	305.84	268.5	213.63	243.76	253.37	215.19	274.46	210.61	238.04	271.5
Ubap1	-0.23612	0.0185565	Broad 6Month Up	21.4473	14.58	17.03	22.54	20.1	17.35	17.88	20.79	19.71	21.29	18.86	14.68	14.02	22.51	27.02	21.98	19.3	25.09	21.93	29.34	23.18	25.36	23.87	25.27	26.16	25.98	21.81
Cerk	-0.237301	0.0464908	Broad 6Month Up	23.5142	17.68	18.18	23.31	20.66	18.35	21.72	19.17	23.63	21.17	17.57	16.14	14.64	23.05	27.09	19.08	25.62	35.11	25.25	28.77	27.96	30.54	25.31	31.13	22.59	25.74	31.91
AABR07043951.1	-0.238134	0.0146779	Broad 6Month Up	23.3835	16.05	20.95	25.26	19.5	18.62	21.31	22.07	19.4	23.15	18.45	16.99	15.94	23.55	24.6	26.37	17.03	25.08	28.98	27.5	32.52	27.43	29.1	28.58	25.1	28.71	25.73
Wsb2	-0.239362	0.0209056	Broad 6Month Up	92.1873	87.23	85.16	99.42	67.7	73.22	69.79	74.04	86.7	92.1	103.02	85.09	71.83	75.82	107.99	89.17	67.5	123.76	126.87	93.47	107.23	101.19	102.72	94.02	110.99	103.76	97.08
Gskip	-0.241381	0.021547	Broad 6Month Up	19.9296	13.68	15.71	19.89	19.76	14.36	18.21	18.06	19.13	20.5	16.95	13.82	13.39	20.53	24.93	17.94	18.51	21.19	19.65	24.91	22.57	24.41	21.28	26.26	24.25	23.97	24.31
Glrx3	-0.242307	0.0205306	Broad 6Month Up	95.2115	70.22	70.8	94.75	99.94	71.85	92.29	79	82.14	116.23	81.37	70.28	58.11	96.67	98.87	69.82	79.35	111.66	119.09	117.73	105.15	115.85	108.83	130.9	97.22	117.51	119.87
Polr2g	-0.243134	0.0487049	Broad 6Month Up	40.7746	32.57	32.14	34.54	37.78	36.27	38.46	33.7	35.54	55.02	57.1	30.21	30.51	37.3	47.16	28.91	30.66	46.12	55.77	43.86	47.31	47.38	35.04	53.6	44.01	47.02	42.16
Fndc5	-0.243369	0.0151143	Broad 6Month Up	59.1731	46.7	49.9	61.5	45.8	44.41	59.74	47.64	57.8	65.84	46.16	45.21	56.66	63.62	69.23	46.76	51.1	86.75	63.45	61.78	76.17	63.71	63.11	65.78	59.46	64.38	75.84
Lsm12	-0.244006	0.034977	Broad 6Month Up	42.2062	28.55	37.42	41.71	33.73	34.62	46.97	40.28	31.34	41.75	43.62	37.85	38.87	48.03	40.61	41.24	37.61	39.26	48.82	45.67	45.28	40.85	43.96	61.3	49.54	48.98	49.5
Ttc1	-0.244124	0.0274073	Broad 6Month Up	65.1835	48.62	50.88	57.58	60.26	44.67	71.88	59.33	58	67.76	45.38	45.63	51.23	65	71.59	50.07	56.77	80.42	76.64	82	72.8	88.01	74.56	95	69.36	71.65	79.68
Tmem11	-0.245634	0.0494286	Broad 6Month Up	21.2173	20.66	17.11	16.21	18.81	17.25	20.3	16.02	19.02	21.2	17.83	15.61	17.42	20.09	22.19	18.64	13.93	32.37	26.44	20.33	26.63	22.48	29.89	25.31	27.67	23.28	24.96
Tprg1l	-0.245749	0.0126406	Broad 6Month Up	90.8054	73.21	67.48	81.36	68.68	77.9	87.91	81.81	93.14	104.34	75.43	71.6	64.02	79.19	86.31	103.97	67.6	108.58	117.9	96.28	100.48	117.84	110.29	110.68	109.4	97.67	107.87
Nutf2	-0.245765	0.00695705	Broad 6Month Up	31.4769	24.26	25.16	31.03	25.77	27.11	29.69	29.03	28.25	33.56	31.4	28.06	20.41	34.53	30.07	32.25	26.74	38.59	38.5	34.33	41.29	33.97	28.45	35.93	38.91	33.79	37.32
Mrpl17	-0.246462	0.00048805	Broad 6Month Up	88.7619	80.9	70.39	78.26	77.51	74.41	80.68	77.79	82.58	95.82	92.94	71.44	67.61	87.32	89.93	80.56	72.15	112.73	108.05	93.99	96.59	98.04	103.97	109.26	99.53	104.95	100.41
Mtss1	-0.250913	0.0189895	Broad 6Month Up	18.6077	12.94	14.13	19.82	16.1	15.11	15.83	19.34	16.18	18.16	14.89	15.4	13.64	20.15	21.25	20.57	18.91	16.88	18.27	24.29	21.06	21.17	22.28	25.09	21.8	19.74	20.8
Smad1	-0.251379	0.0108234	Broad 6Month Up	8.575	7.14	6.87	8.24	6.2	7.52	7.06	8.55	7.81	10.46	7.68	7.02	6.42	8.29	9.48	7.48	7.57	8.46	10.54	8.66	9.88	10.34	11.22	10.16	9.5	9.45	10.95
Aktip	-0.253609	0.0493631	Broad 6Month Up	80.3173	56.89	64.04	84.01	65.15	55.86	70.36	72.6	76.72	66.04	58.61	51.03	45.23	66.34	87.49	70.64	62.05	106.05	102.43	101.84	102.75	114.67	102.64	105.21	92.08	100.79	106.73
Ndufs4	-0.253697	0.0438798	Broad 6Month Up	76.875	46.41	53.1	83.35	66.01	75.88	72.22	67.75	60.72	77.06	79.08	43.8	46.17	89.65	85.47	67.3	53.31	82.32	91.79	97.28	88.73	99	81.48	110.5	97.3	88.81	94.26
Gcsh	-0.254333	0.0134915	Broad 6Month Up	69.4196	52.02	56.75	71.48	59.85	51.5	66.79	56.25	64.44	93.3	52.93	48.68	48.79	69.44	76.72	57.62	50.41	83.78	79.82	75.65	78.28	88.69	81.55	99.28	71.48	89.39	80.02
Cdc42ep4	-0.254405	0.0269805	Broad 6Month Up	16.3185	12.72	11.61	16.57	14.59	12.52	16.97	13.23	14.43	17.61	18.62	11.85	13.85	14.35	15.88	14.64	9.22	22.27	20.67	18.42	20.18	19.51	16.74	20.64	17.88	21.35	17.96
Iah1	-0.254562	0.0303152	Broad 6Month Up	25.1623	20.8	18.75	21	19.94	18.44	29.25	18.55	26.69	32.86	21.35	23.54	17.37	25.49	25.1	24.78	19.22	31.06	33.7	23.96	30.82	30.43	28.33	32.2	27.74	24.77	28.08
Tomm20	-0.254942	0.0199763	Broad 6Month Up	166.793	125.27	134.43	147.58	125.65	154.34	160.29	169.16	136.74	223.09	146.36	164.19	137.63	176.85	175.77	162.45	137.01	154.53	208.52	173.4	175.6	208.25	175.42	263.06	155.19	176.01	169.83
Atp6v1g2	-0.258156	0.0149674	Broad 6Month Up	270.027	206.43	248.8	245.97	206.61	247.53	242.23	225.08	241.31	289.24	361.46	199.95	175.61	224.08	259.22	295.47	228.44	317.96	334.68	283.44	313.6	305.66	312.53	324.24	313.11	307.4	310.65
Ndufb4	-0.259645	0.03721	Broad 6Month Up	135.958	125.64	109.03	115.75	129.73	100.48	129.59	99.36	119.91	181.85	118.96	104.81	117.44	153.94	135.71	88.06	114.44	201.2	185.9	142.18	154.06	156.22	124.03	142.98	130.68	173.81	179.15
Gramd4	-0.25977	0.0253462	Broad 6Month Up	7.05385	7.05	5.16	7.32	4.86	6.16	4.99	6	6.74	6.42	5.75	4.85	6.64	7.7	9.01	6.01	5.17	9.51	9.3	8.67	8.16	9.07	7.85	9.28	6.55	7.52	7.66
Dda1	-0.260001	0.0340519	Broad 6Month Up	35.4188	35.59	29.59	29.86	25.8	31.64	28.92	27.24	35.01	39.69	38.2	39.13	32.1	29.63	31.49	36.05	29.75	47.07	45.53	32.58	37.06	41.54	34.66	39.6	40.88	41.81	40.47
Ubl4a	-0.263223	0.00754484	Broad 6Month Up	21.8535	16.79	18.57	26.79	18.01	18.52	15.12	19.67	17.61	22.61	23.2	16.93	15.95	22.57	20.23	20.3	18.24	28.48	28.61	22.83	27.13	24.57	27.12	23.65	22.59	25.9	26.2
Lage3	-0.265071	0.027642	Broad 6Month Up	52.41	52.39	37.55	43.29	42.94	37.04	51.06	42.35	51.78	65.64	53.59	47.09	43.34	55.03	49.83	38.8	36.83	74.86	66.37	50.12	60.47	56.03	56.62	74.47	53.5	58.83	62.84
Commd8	-0.267934	0.0388116	Broad 6Month Up	39.4627	21.84	30	33.18	38.39	33.51	34.91	34.47	40.47	47.28	35.37	25.28	24.89	40.07	46.36	31.61	29.2	41.24	45.32	50.32	38.94	51.35	45.95	59.41	47.44	50.98	48.25
RGD1306063	-0.26819	0.0316912	Broad 6Month Up	35.4769	31.24	26.48	31.33	31.79	23.85	33.06	35.07	28.7	35.4	21.31	27.31	30.44	33.97	37.26	26.97	34.96	45.29	44.11	40.13	43.83	43.59	43.36	47.33	33.45	44.36	47.81
Skp1	-0.269999	0.0361037	Broad 6Month Up	421.504	260.22	300.19	406.1	399.6	370.09	433.37	386.51	291.19	508.44	371.17	251.86	235.89	464.7	473.34	356.91	311.14	413.97	518.29	521.98	486.55	570.21	481.46	665.45	491.83	481.41	507.24
Pithd1	-0.270197	6.06531e-05	Broad 6Month Up	95.5296	73.82	75.32	90.35	77.07	78.47	84.88	90.95	91.22	107.76	94.38	82.93	68.69	96.26	93.61	91.36	69.61	115.19	119.94	103.35	115.52	119.38	106.78	114.83	98.15	115.81	108.14
Gtf2h5	-0.270548	0.0130177	Broad 6Month Up	29.1527	25.44	22.02	27.15	25.64	20.48	29.91	25.08	23.41	35.84	24.92	25.47	20.89	30.36	27.84	21.36	19.12	35.5	39.91	32.25	37.18	39.55	32.82	42.02	29.39	31.2	33.22
Lrrc8d	-0.270964	0.0268474	Broad 6Month Up	16.595	12.13	10.94	16.81	12.29	14.45	15.11	14.9	16.38	16.61	15.58	10.86	10.31	12.56	18.99	16.01	14.84	17.5	19.53	22.16	20.36	20.7	17.78	19.25	23.34	22.46	19.62
Hpf1	-0.271917	0.00416678	Broad 6Month Up	36.5681	29.87	32.24	36.38	30.81	27.96	33.51	32.4	29.3	44.5	34.81	36	29.74	40.89	39.55	30.49	32.15	38.01	39.37	40.39	38.9	47.59	32.26	46.6	38.21	45.1	43.74
Higd1a	-0.27491	0.0182755	Broad 6Month Up	46.2042	36.62	36.62	46	40.73	37.12	39.97	41.88	33.83	49.96	41.07	30.79	28.4	52.52	46.92	28.33	35.49	66.98	64.49	55.22	58.09	58.49	57.81	57.2	46.04	56.88	53.86
Fut8	-0.276435	0.0137458	Broad 6Month Up	19.4888	12.82	14.88	19.63	16.24	20.01	16.98	17.15	14.72	19.96	16.54	12.66	11.34	21.08	24.19	17.52	15.88	21.52	23.57	27.57	25.05	23.8	19.57	25.04	22.69	23.66	22.64
Timm8b	-0.279843	0.0420734	Broad 6Month Up	110.962	89.85	76.55	85.56	97.63	79.87	92.28	108.35	113.87	109.7	80.29	101.39	84.9	82.93	123.54	98.86	78.03	157.85	164.56	99.82	121.4	141.61	120.2	152.33	131.64	135.18	156.83
Txndc17	-0.280172	0.015836	Broad 6Month Up	17.4069	10.65	12.47	18.61	16.41	13.23	14.77	16.46	15.98	20.71	15.13	13.02	13.15	18.47	19.63	16.67	13.95	19.3	18.19	22.82	19.26	20.46	16.04	26.68	20.71	20.17	19.64
Tsnax	-0.28217	0.0157156	Broad 6Month Up	108.149	72.76	74.81	113.04	97.82	87.68	82.31	93.55	111.86	98.4	72.73	84.41	79.51	107.71	132.23	93.29	83.92	118.41	117.76	147.06	120.98	147.23	135.23	131.39	143.94	130.11	133.74
Trappc2l	-0.282398	0.0442051	Broad 6Month Up	46.6931	46.08	37.82	45.4	32.75	35.34	39.35	29.95	46.41	46.77	39.01	44.55	41.26	40.42	54.15	31.65	36.11	80.35	69.77	49.65	53.2	50.41	47.32	52.99	46.56	53.25	63.5
Cox7a2l	-0.283223	0.00476331	Broad 6Month Up	153.421	138.06	129.99	115.72	123.91	121.13	164.64	124.73	125.36	178.51	139.48	114.51	116.59	144.34	155.73	124.8	118.85	193.47	193.14	162.22	186.57	185.45	159.04	210.87	186.91	176.84	198.08
Rab9a	-0.28357	0.0271436	Broad 6Month Up	21.7177	16.07	15.65	22.88	21.9	17.83	18.87	18.17	15.43	27.52	18.85	15	13.9	30.47	20.44	17.99	20.34	20.31	22.9	28.89	23.14	26.01	27.86	27.22	24.39	24.21	28.42
Fam220a	-0.284348	0.0427555	Broad 6Month Up	11.6885	9.18	8.16	11.34	9.32	8.98	10.01	12.09	9.49	12.3	14.86	9.61	6.03	12.08	11.79	14.39	11.31	10.24	15.72	10.54	12.09	16.42	14.8	11.82	14.35	14.64	12.34
Tmsb4x	-0.285013	0.0431963	Broad 6Month Up	1549.31	1254.51	1269.16	1137.65	1142.98	1219.56	1589.75	1190.74	1560.5	1610.99	1464.59	1242.4	1308.23	1343.24	1280.6	1127.9	1225.78	1889.9	1772.44	1637.11	1540.07	2061.43	1515.63	2333.95	2152.17	2002.8	2408.04
Nabp2	-0.285503	0.0108234	Broad 6Month Up	40.4535	32.5	42.06	37.39	32.04	29.51	35.74	29.19	37.54	47.92	40.8	40.37	40.29	34.29	38.66	36.21	32.56	52.23	45.84	42.02	46.6	45.69	40.67	47.53	45.97	49.11	49.06
Ttll5	-0.286185	0.0337304	Broad 6Month Up	24.6408	15.86	16.82	23.91	21.4	20.76	23.59	19.92	23.47	20.77	14.23	17.38	15.69	26.03	31.43	27.28	25.13	26.25	25.79	36.28	31.71	28.17	27.89	29.6	29.22	30.76	31.32
Tpgs2	-0.286979	0.021133	Broad 6Month Up	57.8508	40.25	47.38	60.84	53	48.22	46.56	44.07	47.9	61.12	43.6	43.88	28.39	50.11	70.18	46.17	49.24	83.4	79.42	68.78	65.18	75.77	78.7	67.53	58.33	71.19	74.91
Coa3	-0.287603	0.0189895	Broad 6Month Up	49.4146	43	44.19	48.57	32.35	30.31	46.53	41.8	48.15	65.98	45.03	52.06	36.14	41.77	47.69	46.68	44.65	57.34	57.1	43.61	60.46	59.32	55.43	61.57	49.15	61.67	64.23
Iscu	-0.289889	0.0268474	Broad 6Month Up	145.036	141.87	109.22	103.51	122.96	102.05	136.33	107.77	145.31	150.9	101.66	126.8	110.27	112.08	151.4	129.18	104.13	236.16	209.99	162.28	179.66	181.43	159.7	160.41	169.81	184.77	171.29
Commd3	-0.291319	0.00846864	Broad 6Month Up	61.4862	53.94	43.09	58.25	53.09	54.91	58.05	50.43	43.43	71.2	52.66	44.71	35.76	64.56	62.74	47.29	52.35	72.88	84.1	77.53	69.12	76.57	63.07	87.12	66.85	76.13	78.81
Ntpcr	-0.292823	0.0429382	Broad 6Month Up	21.8538	14.17	15.02	15.42	17.43	16.26	26.76	15.49	24.92	22.21	20.73	21.85	12.69	21.51	26.21	18.2	15.74	35.67	26.78	24.36	29.76	27.51	23.4	23.51	22.17	28.5	21.93
Mettl5	-0.293158	0.0322137	Broad 6Month Up	21.7604	16.42	15.61	18.63	20.83	17.92	17	16.48	22.4	23.76	19.94	14.96	12.82	23.98	20.39	15.81	20.77	23.7	27.58	24.8	21.09	27.23	29.11	31.17	30.09	24.02	29.26
Rgma	-0.293178	0.0446781	Broad 6Month Up	23.0704	13.74	16.28	27.19	19.77	15.6	20.89	14.12	25.75	24.66	16.69	14.88	16.89	19.54	24.84	17.78	16.22	34.54	31.41	29.1	30.24	24.69	26.26	28.22	31.4	29.32	29.81
Stmn2	-0.293353	0.00723617	Broad 6Month Up	207.887	145.54	184.05	214.49	161.72	178.57	187.13	191.98	143.3	257.83	222.66	181.69	131.59	210.06	217.21	231.51	147.32	192.16	291.44	250.49	273.06	250.71	239.95	286.26	208.82	225.73	179.79
Psmc5	-0.29398	0.0321369	Broad 6Month Up	285.763	252.69	219.07	210.57	199.62	200.64	306.52	208.73	312.74	306.13	180.37	260.76	232.91	196.39	288.66	284.99	270.83	416.38	356.04	319.58	326.25	360.86	331.1	352.43	309.1	343.22	383.27
Mllt11	-0.295508	0.0267989	Broad 6Month Up	106.036	94.16	102.12	87.25	80.91	94.01	90.98	95.42	65.58	139.67	161.49	89.14	76.58	116.69	98.56	101.24	95.47	96.6	137.69	104.4	128.26	136.16	103.13	137.69	100.94	114.65	108.14
Ypel5	-0.296544	0.0124716	Broad 6Month Up	83.0881	60.65	63.79	85.88	67.02	70.92	68.31	83.79	58.53	93.92	77.57	52.5	59.59	85.82	82.86	79.73	60.71	69.31	95.03	105.04	105.54	107.6	99.7	123.84	109.17	95.58	97.89
Snapc2	-0.297344	0.0422994	Broad 6Month Up	50.7708	45.59	33.52	40.33	37.76	33.63	48.94	34.86	64.63	50.84	33.74	50.53	49.85	38.64	53.04	58.96	44.02	64.45	53.94	60.35	54	60.59	56.44	58.65	70.56	59.53	62.65
Ggct	-0.297789	0.0464047	Broad 6Month Up	14.6265	11.83	11.39	10.74	11.79	9.38	16.03	13.76	12.95	18.12	13.54	17.84	16.86	14.45	12.36	12.67	15.13	15.34	17.68	14	15.41	19.68	16.01	15.65	14.38	15.53	17.77
Mrpl36	-0.298024	0.0386188	Broad 6Month Up	17.9204	12.3	13.27	16.64	16.19	12.5	17.31	11.07	20.49	19.29	21.59	17.96	14.8	14.99	18.16	17.6	12.49	18.01	25.19	16.24	21.46	24.23	18.57	26.72	18.65	21.59	18.62
Rchy1	-0.29876	0.0376928	Broad 6Month Up	33.3077	21.23	20.72	32.53	28.67	25.38	31.2	26.84	33.66	33.1	23.75	17.76	18.55	32.69	33.98	33.44	27.62	38.19	41.15	43.65	37.99	49.29	37.74	50.66	47.37	38.6	40.24
Ranbp1	-0.300906	0.00259845	Broad 6Month Up	55.8404	42.24	43.85	46.8	41.99	44.94	57.76	54.03	46.9	74.12	45.07	43.84	44.41	66.56	60.85	52.6	54.77	64.36	75.65	57.82	61.23	72.21	51.95	68.76	52.1	61.9	65.14
Atp5mg	-0.300948	0.0151143	Broad 6Month Up	196.229	183.22	173.59	137.45	187.03	145.86	185.17	137.12	164.07	266.03	199.93	176.72	161.31	219.63	194.34	140.3	151.5	287.36	263.49	196.48	212.06	232.43	192.35	210.61	190.04	242.3	251.56
Srp9	-0.301116	0.0283721	Broad 6Month Up	29.5712	19.72	23.97	24.68	30	26.87	24.44	24.97	21.09	31.66	27.83	17.96	22.66	34.92	35.97	18.33	20.04	33.41	36.96	32.06	33.92	42.22	32.18	44.69	29.25	40.87	38.18
Ndufc2	-0.301224	0.0189571	Broad 6Month Up	98.9873	71.04	76.74	92.3	81.98	81.46	104.53	76.52	75.72	109.75	90.94	69.11	57.74	107.14	102.45	62.08	84.38	143.4	124.09	115.49	111.07	130.4	95.82	147.93	112.39	114.72	134.48
Rabl2	-0.302152	0.0458658	Broad 6Month Up	9.28692	6.02	8.06	6.56	9.34	7.36	5.07	11.51	7.41	9.89	9.7	8.15	8.75	9.14	8.31	10.76	8.51	12.02	10.73	13.27	10.17	9.36	9.47	13.05	9.98	9.88	8.99
Ube2e3	-0.302196	0.0484888	Broad 6Month Up	40.4165	25.52	24.54	43.7	30.1	32.91	38.89	44.46	26.35	46.17	48.51	23.19	27.44	49.48	49.7	30.2	26.77	37.51	41.84	50.65	44.43	49.63	39.2	62.14	57.65	45.7	54.15
Spg21	-0.302921	0.0053723	Broad 6Month Up	29.1573	21.95	20.52	28.85	23.68	27.29	24.4	25.4	25.15	30.13	29.28	21.5	26.01	31.16	26.29	22.52	25.78	31.36	33.55	34.72	33.46	38.26	28.28	39.35	40.36	32.58	36.26
Hs2st1	-0.303173	0.0110588	Broad 6Month Up	15.3246	9.49	10.96	15.99	13.54	12.45	12.39	14.3	13.8	15.64	15.5	9.85	10.9	15.52	17.72	15.24	12.1	14.3	16.13	18.64	17.26	21.05	17.62	25.38	18.66	18	16.01
RGD1560065	-0.304044	0.00476331	Broad 6Month Up	17.2615	13.22	13.2	16	15.08	15.4	14.44	13.1	15.82	20.46	21.17	12.13	10.84	18.27	19.74	17.34	12.8	17.24	18.71	20.83	18.57	19.91	20.22	23.4	19.97	21.35	19.59
Ppp2r2b	-0.306661	0.0426881	Broad 6Month Up	47.1908	28.51	36.65	59.47	30.37	43.8	34.12	46.77	29.87	44.13	55.4	25.95	23.47	56.13	53.36	37.2	36.18	53.29	59.43	53.54	61.98	68.92	67.04	59.59	56.35	50.22	55.22
Tpd52	-0.308279	0.0181042	Broad 6Month Up	108.183	73.57	79.97	98.67	77.1	81.5	108.37	107.73	95.64	119.45	66.41	89.77	81.51	111.14	126.35	109.27	91.26	89.6	112.42	136.61	114.21	133.8	139.34	159.91	145.42	136.11	127.64
Rsl24d1	-0.308313	0.00996802	Broad 6Month Up	28.0027	18.38	19.29	27.9	22.45	23.71	23.63	26.98	24.35	29.87	27.19	16.03	16.84	27.7	27.6	24.83	19.6	32.67	39.55	38.02	35.15	36.88	33.67	32.97	32.82	35.38	34.61
Fopnl	-0.308524	0.0464908	Broad 6Month Up	21.7792	11.1	17.09	22.45	21.33	17.08	19.96	19.84	13.67	22.49	17.69	13.66	12.97	22.13	21.95	22	16.31	19.97	26.64	31.14	26.77	27.07	26.98	40.37	28.36	20.67	26.57
Lyrm9	-0.308684	0.0129567	Broad 6Month Up	9.87269	7.31	6.86	9.82	6.6	7.12	8.47	8.74	11.13	9.32	9.5	8.92	6.87	10.52	9.51	9.01	7.19	12.96	10.63	12.14	12.37	11.66	12.51	13.93	11.57	10.24	11.79
Cptp	-0.310904	0.0268474	Broad 6Month Up	22.8308	14.14	17.11	26.88	22.24	14.66	15.85	18.98	21.09	20.61	21.74	17.33	10.17	21.27	22.06	25.7	18.31	30.94	32.03	29.07	29.73	32.82	28.79	26.16	25.87	24.09	25.96
Mcmdc2	-0.31104	0.035445	Broad 6Month Up	8.66808	8.02	5.91	7.82	5.77	6.5	8.34	7.25	7.6	8.21	7.31	7.12	7.87	6.29	7.26	6.08	7.17	12.5	10.97	9.69	8.68	13.03	8.77	11.91	11.25	11.01	13.04
Tmem183a	-0.311485	0.00441758	Broad 6Month Up	38.8288	28.51	27.9	41.04	34.97	28.95	33.24	34.78	30.86	40.89	39.78	27.82	21.35	36.41	36.78	36.45	30.28	47.02	47.9	46.94	47.1	49.98	46.43	49.22	40.27	56.31	48.37
Ube2m	-0.311522	0.0115143	Broad 6Month Up	120.72	113.36	96.74	105.76	90.16	86.27	101.39	89.1	124.73	124.77	104.39	104.59	103.4	95.1	103.52	125.67	95.79	168.78	145.81	115.4	129.22	148.59	139.71	153.53	155.87	154.14	162.92
Ppil1	-0.312032	0.0167318	Broad 6Month Up	14.775	10.76	13.76	12.2	12.47	11.2	12.69	11.73	13.01	17.77	11.77	10.74	10.49	14.51	15.99	13.95	10.79	21.5	24.9	15.18	22	15.22	17.47	16.07	16.58	14.13	17.27
Ttc33	-0.312082	0.0132342	Broad 6Month Up	14.9423	10.67	11.31	16.87	12.58	12.24	13	12.6	9.94	19.64	12.04	10.81	8.41	13.81	19.42	13.43	12.18	16.06	15.76	21.5	19.78	20.52	18.97	21.93	13.12	16.06	15.85
Stmn1	-0.3124	0.015455	Broad 6Month Up	746.162	557.43	527.72	560.89	554.71	563.75	846.3	620.99	737.9	817.53	417.45	597.82	565.98	731.27	869.86	722.23	750.75	795.21	843.42	969.85	814.28	931.56	796.81	946.4	933.74	909.96	1016.39
Mien1	-0.3131	0.00746216	Broad 6Month Up	75.3581	55.41	64.12	71.28	57.67	48.53	82.09	57.36	69.01	96.5	62.69	65.83	64.32	63.34	76.02	60.18	60.64	104.3	87.04	79.01	84.29	86.6	79.39	105.16	84.61	97.65	96.27
Micos10	-0.314231	0.0198527	Broad 6Month Up	155.805	136.7	136.34	120.1	121.21	109.51	151.42	97.36	159.12	153.19	118.71	150.13	142.95	132.83	146.07	126.79	117.49	243.99	224.13	177.22	174.88	207.06	156.11	187.92	157.73	193.43	208.53
Mrpl51	-0.314305	0.0432688	Broad 6Month Up	13.6377	8.9	12.22	15.98	11.96	10.45	10.27	11.3	7.52	17.64	12.09	7.62	7.7	16.72	17.98	7.29	10.53	15.94	18.08	17.94	17.26	20.73	13.86	17.18	14.76	15.37	17.29
Bend6	-0.315902	0.0464047	Broad 6Month Up	93.09	53.29	69.99	115.37	68.69	67.01	64.27	106.55	60.18	92.76	86.27	40.28	58.97	104.95	94.1	78.16	69.24	94.02	111.48	115.3	140.84	122.93	128.95	121.57	109.87	119.71	125.59
Fyn	-0.31731	0.00173772	Broad 6Month Up	29.1081	19.09	19.13	31.73	22.39	25.54	24.32	26.8	26.27	28.58	30.47	18.88	19.84	31.07	30.16	25.86	21.16	34.48	33.29	36.97	37.61	41.2	33.1	36.46	35.1	34.52	32.79
Pdcl3	-0.318003	0.0203532	Broad 6Month Up	23.9435	19.16	17.72	21.39	16.19	15.62	21.8	22.71	23.35	23.77	14.57	19.36	16.73	21.89	22.7	20.7	21.75	27.98	25.9	33.87	26.56	34.95	28.68	37.41	25.76	29.99	32.02
Rfk	-0.319512	0.041287	Broad 6Month Up	45.6523	23.2	32.36	50.09	48.97	33.89	38.41	39.17	30.42	57.12	32.54	29.13	24.23	45.51	45.12	34	35.2	49.51	62.29	53.28	50.25	70.18	60.22	73.61	48.49	60.96	58.81
Lsm1	-0.320576	0.00954613	Broad 6Month Up	11.4915	9.66	9.44	9.89	9.97	7.75	10.72	9	10.33	13.08	11.4	8.72	10.64	13.52	9.53	10.48	11.25	13.53	12.07	13.68	12.74	12.45	13.35	13.73	13.62	12.54	15.69
Bola3	-0.320973	0.0102842	Broad 6Month Up	17.9581	16.35	11.53	16.06	13.74	13.06	15.19	16.2	17	18.46	14.89	16.01	13.28	17.36	18.88	14.05	13.11	26.11	21.82	19.31	23.59	21.8	19.09	24.04	17.91	21.2	26.87
Bcas2	-0.322634	0.00514676	Broad 6Month Up	27.3592	18.54	19.5	28.01	27.13	20.46	23.26	25.31	19.82	29.43	29.41	17.17	19.51	27.07	28.62	22.73	19.51	35.35	35.99	30.69	40.59	37.6	27.2	33	28.58	32.39	34.47
LOC691807	-0.324581	0.0498606	Broad 6Month Up	93.2242	50.55	57.29	87.31	85.81	71.74	83.98	86.04	80.7	103.91	59.28	67.62	62.81	100.59	82.95	87.45	72.65	81.4	92.8	124.13	85.46	127.97	107.96	180.17	140.4	117.34	125.52
Appl2	-0.324953	0.035138	Broad 6Month Up	25.9265	15.36	18.71	26.22	19.68	17.33	25.1	20.47	26.45	30.28	12.95	16.59	21.37	23.71	29.75	28.44	23.01	24.39	24.03	38.03	32.63	36.18	28.89	39.94	34.09	28.26	32.23
Ankrd29	-0.325953	0.036724	Broad 6Month Up	24.805	14.21	23.65	25.86	19.05	17.99	22.22	19.69	18.3	23.94	13.25	21.8	15.67	27.85	26.35	21.28	18.76	21.57	25.87	37.01	28.96	38.22	36.27	36.97	32.38	28.06	29.75
Eloc	-0.326814	0.0224135	Broad 6Month Up	35.3542	23.64	25.53	36.38	30.32	27.96	29.32	32.36	26.01	36.77	33.42	22.74	21.53	37.84	32.99	28.39	26.76	33.06	41.4	41.44	35.39	48.63	43.95	65.07	45.74	45.38	47.19
Ntan1	-0.328529	0.00054865	Broad 6Month Up	74.5485	52.74	53.9	78.04	61.43	58.46	64.33	70.47	61.86	83.41	70.74	58.24	62.24	91.66	63.01	79.03	65.42	81.83	85.91	81.02	88.49	87.74	73.13	97.57	83.92	90.71	92.96
Lurap1l	-0.328855	0.0443808	Broad 6Month Up	8.11962	4.91	8.64	7.93	6.3	7.12	5.95	5.31	6.39	10.94	8.45	7.86	8.06	7.23	6.54	6.32	6.9	7.45	10.21	8.88	9.46	11.99	9.25	12.41	11.3	7.42	7.89
Adpgk	-0.333152	0.0464499	Broad 6Month Up	39.6892	30.23	32.28	37.04	35.38	23.62	35.28	26.06	35.72	34.21	19.24	27.75	36.64	38.29	59.83	41.68	32.04	40.14	40.95	68.01	56.09	43.32	32.62	56.99	59.49	45.27	43.75
Rab28	-0.333244	0.0149674	Broad 6Month Up	54.3408	34.21	35.35	59.25	51.37	45.26	47.48	45.97	37.82	62.22	47.61	33.16	34.01	61.94	58.47	49.77	42.48	53.68	63.32	68.79	60.13	69.75	60.06	97.35	69.69	53.99	69.73
Lysmd2	-0.333395	0.0209362	Broad 6Month Up	23.4388	16.26	16.29	22.34	17.36	19.5	21.09	25.85	14.01	22.91	19.95	15.36	13.88	26.25	21.27	24.45	17.91	24.33	29.32	28.69	26.06	38.57	24.93	35.43	26.08	32.23	29.09
Bpgm	-0.336217	0.0202014	Broad 6Month Up	42.9708	28.64	26.14	39.17	30.38	30.57	44.28	33.79	46.38	42.86	34.26	29.45	26	30.93	49.96	32.68	30.33	62.51	54.83	55.69	55.61	55.1	51.86	55.29	54.75	56.3	59.48
Zdhhc3	-0.337058	0.001921	Broad 6Month Up	36.4481	25.72	25.13	39.84	27.57	29.62	32.79	29.81	31.39	39.93	33.94	26.23	24.08	35.25	31.57	30.2	30.59	42.66	40.5	41.33	44.15	49.51	45.19	49.82	46.29	49.54	45
Vhl	-0.33913	0.00472413	Broad 6Month Up	23.5762	14.03	14.89	26.32	21.95	19.24	23.72	19.65	16.59	29.18	23.09	16.76	17.83	27.12	24.82	22.73	18.48	22.73	26.22	23.05	25.19	33.31	26.85	30.14	29.42	27.54	32.13
Rbmxl1b	-0.339894	0.0335388	Broad 6Month Up	5.40192	3.45	3.86	4.06	4.96	5.08	3.73	5.81	3.77	6.37	4.72	3.58	4.37	6.06	5.11	5.33	4.46	6.13	7.66	5.33	8.07	9.02	7.62	6.63	4.06	5.67	5.54
Cdo1	-0.34093	0.0464392	Broad 6Month Up	23.6838	11.79	14.69	24.62	17.81	22.02	22.48	21.27	17.09	26.62	40.92	16.61	10.45	27.68	25.91	20.64	15.8	24.8	27.69	25.87	23.07	32.36	28.84	38.33	26.22	26.7	25.5
Glrx2	-0.341147	0.021597	Broad 6Month Up	88.7612	76.95	66.93	77.19	69.44	59.68	70.03	83.03	71.78	120.96	70.55	66.55	60.42	82.32	82.88	48.9	87.73	103.94	109.11	118.37	106	118.58	86.65	137.27	82.59	111.71	138.23
Washc3	-0.342215	0.0340519	Broad 6Month Up	16.1231	12.92	9.8	13.31	15.65	9.87	15.64	13.97	12.92	18.94	15.12	11.55	12.52	15.01	10.94	10.1	13.45	21.58	19.09	18.75	22.93	22.25	14.11	24.54	20.99	20.16	23.09
Bloc1s2	-0.343033	0.0234486	Broad 6Month Up	54.4015	36.75	37.26	43.19	38.32	47.13	62.26	47.23	39.29	69.75	39.97	33.14	31.12	47.18	46.25	55.26	52.07	70.33	66.94	71.02	72.59	74.78	57.2	89.83	73.35	51.41	60.82
Nop10	-0.345234	0.00128252	Broad 6Month Up	89.0954	78.46	83.66	74.7	82.11	66.54	72.2	58.36	71.38	102.28	99.23	75.38	73.53	76	95.85	72.94	67.53	126.49	113.34	95.34	101.25	97.04	93.42	115.29	101.44	107.01	115.71
Vamp1	-0.345292	0.00536756	Broad 6Month Up	304.777	212.35	244.83	342.64	257.31	209.75	245.68	233.29	256.02	284.18	196.56	239.66	217.54	251.62	310.32	252.03	283.6	436.29	334.05	361.46	385.85	398.67	398.41	387.01	360.46	390.72	433.89
Mkks	-0.346128	0.00694276	Broad 6Month Up	14.5154	10.89	10.46	15.8	11.77	12.36	12.08	11.25	10.32	14.11	14.27	9.91	9.16	15.44	14.57	10.84	11.99	18.39	19.63	14.18	16.41	22.01	15.51	23.28	15.12	17.94	19.71
Ctps1	-0.347508	0.0151143	Broad 6Month Up	33.4646	22.83	23.41	28.52	27.68	30.68	26.65	30.55	25.14	30.79	28.53	21.87	21.58	26.62	32.87	23.42	21.13	39.09	42.96	48.76	46.88	47.66	48.31	45.49	44.04	43.71	40.91
Snapin	-0.348539	0.027642	Broad 6Month Up	66.2638	37.64	41.02	67.06	55	47.63	58.5	59.31	58.78	66.17	44.43	41.02	34.62	63.97	63.38	58.32	47.39	72.94	84.6	87.75	71.77	102.11	85.14	109.15	93.01	79.64	92.51
Mrps33	-0.348867	0.000893214	Broad 6Month Up	39.8085	32.32	32.97	30.12	27.54	29.96	40.9	31.89	37.45	42.71	47.97	32.51	31.03	39.61	44.3	34.55	35.15	53.59	45.71	46.73	57.31	47.76	42.89	43.18	34.89	43.23	48.75
Mpc1	-0.349348	0.0194684	Broad 6Month Up	139.592	86.05	79.22	147.36	118.87	109.51	127.69	125.08	109.52	154.78	111.36	90.2	84.03	141.59	128.59	116.02	109.19	174.1	153.5	169.09	146.65	195.19	142.52	263.56	181.23	180.66	183.83
Mpzl1	-0.349647	0.00632549	Broad 6Month Up	25.1623	22.66	20.68	23.53	15.25	20.77	21.83	18.57	23.2	30.83	20.36	25.58	27.3	25.03	25.3	30.6	27.6	23	28.11	27.78	27.8	29.67	25.19	27.2	30.63	27.98	27.77
Ap1s2	-0.353088	0.0443808	Broad 6Month Up	61.9204	35.48	46.47	63.73	46.07	47.92	53.35	55.86	41.77	66.69	32.92	36.3	32.65	63.16	77.56	57.75	53.6	60.22	68.13	66.49	55.79	108.12	88.43	122.72	78.49	71.6	78.66
Cox5a	-0.353948	2.57426e-05	Broad 6Month Up	262.208	208.08	241.51	198.49	204.03	201.76	246.99	204.12	218.99	312.91	274.63	213.17	190.49	269.03	308.06	209.56	226.99	369.41	349.57	277.64	322.24	304.16	268.3	300.61	254.98	324.15	317.55
Prkag2	-0.353974	0.0184331	Broad 6Month Up	20.5431	18.5	15.4	18.32	14.49	20.15	15.44	17.98	11.8	20.49	28.75	15.07	13.66	17.99	16.42	17.3	13.17	22.43	26.15	25.62	25.3	28.98	23.25	30.38	26.2	22.5	28.38
H3f3c	-0.354229	0.0293774	Broad 6Month Up	166.235	125.85	105.38	156.46	132.9	141.51	146.11	129.77	131.53	202.06	125.03	146.66	143.39	194.46	142.73	131.9	119.04	148.33	181.06	189.5	152.27	225.39	151.8	362.86	220.95	196.94	218.23
Rwdd2b	-0.354581	0.00370913	Broad 6Month Up	7.65	5.82	4.51	6.98	6.06	7.01	7.05	6.83	5.98	10.83	8.1	6.3	5.78	8.22	7.38	7.83	7.58	6.7	8.18	8.33	8.87	10.78	8.96	9.15	8	9.3	8.37
Sumo4	-0.35572	0.0284984	Broad 6Month Up	180.725	127.33	115.67	155.02	147.27	174.86	144.47	171.54	126	221.33	257.84	128.27	144.19	197.62	136.48	173.71	117.66	143.24	198.32	216.29	179.26	215.61	190.94	300.72	279.04	218.98	217.19
Mrpl20	-0.356295	0.00638451	Broad 6Month Up	37.4881	34.19	30.83	38.18	28.53	24.18	25.77	32.09	30	43.51	37.97	27.24	26.08	44.72	33.14	34.35	32.11	56.26	47.14	51.03	54.68	50.23	36.22	32.99	30.95	48.31	43.99
Ss18l2	-0.356441	0.0151143	Broad 6Month Up	29.3735	26.07	22.46	28.19	24.02	19.93	25.15	19.89	24.82	40.7	26.36	22.05	26.35	32.91	23.28	17.84	26.68	44.37	36.63	31.81	34.25	31.72	30.86	33.95	31.57	37.58	44.27
Enpp1	-0.356962	0.036859	Broad 6Month Up	3.47538	2.99	3.79	3.42	2.82	2.49	2.31	2.26	2.11	4.78	3.01	2.46	3.41	4.24	3.59	4.38	3.91	2.59	3.19	5.48	4	4.79	3.64	4.15	3.89	2.86	3.8
Cdadc1	-0.358802	0.0100382	Broad 6Month Up	30.5581	19.32	19.74	29.37	27.46	21.74	31.82	22.89	25.66	30.88	25.13	20.27	16.82	35.11	37.41	23.58	26.62	36.76	32.04	32.74	34.29	40.54	36.53	50.61	38.09	38.97	40.12
Ccdc82	-0.359668	0.0307956	Broad 6Month Up	8.51654	4.58	7	11.65	8.42	4.41	6.08	7.39	5	8.7	7.58	6.14	6.04	9.69	10.49	8.25	6.77	6.22	9.15	10.39	10.65	12.95	11.28	13.24	10.92	10.35	8.09
Lrrc75b	-0.36109	0.0134915	Broad 6Month Up	22.5369	12.19	18.73	19.8	19.03	19.6	21.54	17.4	17.51	20.59	17.62	15.77	15.19	27.78	23.28	22.57	22.5	20.7	26.59	31.13	30.82	20.95	23.1	27.85	36.22	30.75	26.75
Tdrkh	-0.363273	0.00830587	Broad 6Month Up	18.415	10.34	14.73	17.75	16.23	13.79	15.42	17.36	12.84	15.96	12.67	12.91	13.46	16.98	21.56	13.25	14.78	20.4	23.14	26.09	24.96	31.27	23.19	25.85	19.45	21.66	22.75
Hsbp1	-0.363684	9.95965e-05	Broad 6Month Up	263.051	188.87	188.8	254.74	215.67	206.26	216.16	236.79	218.99	317.71	262.47	178.39	177.53	274.67	258.52	259.18	195.83	271.58	305.55	309.88	306.55	349.91	298.85	380.36	343.55	322.61	299.9
Dynlt3	-0.364832	0.0464908	Broad 6Month Up	70.6592	38.58	36.4	86.89	63.4	58.75	57.28	64.61	36.73	66.43	78.05	39.42	34.39	76.75	83.34	53.01	45.9	64.39	74.63	109.49	74.61	103.64	86.24	134.67	90.56	89.1	89.88
Lss	-0.364983	0.00631292	Broad 6Month Up	14.0931	11.4	10.88	11.51	10.31	10.53	13.07	11.41	12.97	19.49	9.58	17.49	13.7	13.57	18.74	17.3	12.51	14.28	18.41	14.83	16.85	13.58	15.42	14.42	15.3	15.95	12.92
Fdft1	-0.365808	0.00227553	Broad 6Month Up	33.6565	25.04	27.86	30.21	28.75	25.66	30.5	27.71	24.86	44.15	25.81	36.35	31.22	33.55	45.28	42.57	32.63	30.24	42.34	39.39	44.4	35.77	42.58	36.85	29.28	34.09	27.98
Bche	-0.366151	0.0463818	Broad 6Month Up	2.44077	1.49	2.03	2.64	1.57	2	1.98	2.11	1.55	2.38	2.19	1.9	2.34	2.33	2.07	3.16	1.48	1.56	2.73	3.25	2.24	3.45	3.38	3.59	4.31	3.11	2.62
Rlbp1	-0.367666	0.0247068	Broad 6Month Up	12.1812	6.75	7.09	12.42	12.68	7.29	10.07	9.39	11.88	10.52	6.34	9.45	8.42	12.35	12.01	9.49	9.84	17.18	17.11	15.69	17.89	13.94	17.98	14.73	15.66	14.83	15.71
Ap3s1	-0.368415	0.0168962	Broad 6Month Up	31.775	22.67	19.96	32.1	22.69	25.58	24.45	34.93	21.08	35.69	28.59	22.69	21.98	38.48	38.6	37.88	21.46	24.32	44.98	41.83	32.73	37.09	32.87	55.09	42.65	35.38	30.38
Fa2h	-0.368589	0.0349094	Broad 6Month Up	53.1669	38.21	33.14	41.96	34.58	38.25	49.69	39.57	64.94	52.55	24.85	55.03	49.95	46.73	60.76	65.46	66.06	56.63	56.58	62.04	52.31	63.79	57.92	66.7	86.98	57.73	59.93
Fkbp3	-0.369235	0.00102792	Broad 6Month Up	115.194	79.64	82.03	110.34	91.73	106.13	101.3	100.11	78.85	154.57	118.35	85.68	76.18	137.01	118.77	97.92	100.95	112.86	137.42	134.92	115.34	152.7	135.85	191.21	115.12	120.68	139.39
Cldnd1	-0.370084	0.031394	Broad 6Month Up	63.2823	33.44	37.69	68.79	50.09	44.85	52.6	57.12	55.26	58.76	34.82	39.97	42.5	65.08	65.58	51.99	43.75	66.05	73.52	90.47	67.8	93.56	77.36	117.5	94.43	84.52	77.84
Ugp2	-0.370212	0.0332862	Broad 6Month Up	41.9323	22.01	26.3	48.69	47.14	29.25	33.52	33.36	23.72	45.8	30.92	25.78	23.05	52.62	54.44	25.91	30.31	43.08	49.71	56.51	46.46	63.62	56.83	73.73	47.67	49.91	49.9
Sumo1	-0.370316	0.00249869	Broad 6Month Up	126.318	86.87	81.66	114.75	98.96	105.39	128.41	114.49	92.41	156.18	141.14	93.94	96.97	138.18	118.39	127.34	98.19	114.24	146.22	146.82	134.07	155.74	123.02	216.32	144.91	149.83	159.82
Ube2g1	-0.370597	0.034977	Broad 6Month Up	34.8623	17.56	21.63	36.3	29.24	27.78	27.58	35.19	25.7	33.56	24.09	22.96	24.84	42.18	35.16	43.35	28.86	25.06	36.32	47.48	33	45.62	40.87	63.41	56.36	41.02	41.3
Sfxn5	-0.372962	0.0299457	Broad 6Month Up	45.0069	19.98	26.02	56.45	40.98	36.12	36.4	33.45	34.02	54.29	54.3	21.95	24.06	49.37	63.17	27.33	27.53	65.02	58.8	57.67	62.78	62.44	56.7	53.04	45.32	51.03	51.96
LOC108349548	-0.373983	0.0181995	Broad 6Month Up	21.4985	15.29	18.9	15.69	18.65	14.82	18.72	15.46	19.73	25.24	17.53	19.03	17.43	22.26	18.26	18.51	19.8	20.79	24.53	18.53	20.34	29.99	20.69	35.06	30.7	32.01	31
Scn4b	-0.374503	0.0196063	Broad 6Month Up	18.6692	11.29	11.46	22.68	15.38	11.16	15.89	17.21	14.28	19.86	9.58	13.65	18.1	18.02	22.89	13.83	15.29	27.58	18.6	22.61	29.48	21.06	25.43	19.9	17.62	24.93	27.62
Tomm22	-0.37516	0.00187958	Broad 6Month Up	75.3146	58.47	50.9	57.22	57.74	62.6	67.05	69.2	62.77	86.09	70.91	49.93	53.3	72.91	69.97	73.13	54.28	77.06	96.3	83.64	79.83	108.87	91.65	115.24	97.95	86.86	104.31
Cfl2	-0.375323	0.0209029	Broad 6Month Up	63.3042	36.42	42.28	61.64	52.63	47.81	55.65	60.86	44.17	70.27	42.21	47.1	37.15	71.2	60.94	58.46	45.19	49.34	68.44	88.17	71.42	81.3	76.8	121.15	84.87	85.53	84.91
Lamtor5	-0.37759	0.00286706	Broad 6Month Up	45.5835	38.57	30.85	40.23	35.8	33.92	38.44	32.33	43.62	47.83	41.17	35.74	30.93	39.07	40.19	37.57	35.03	68.02	66.53	49.43	51.87	60.75	47.48	57.67	59.27	60.74	62.12
Ei24	-0.379101	0.000145984	Broad 6Month Up	54.6888	35.93	40.86	54.36	48.7	43.24	44.53	44.1	44.4	60.39	59.76	40.36	33.88	56.58	48.86	46.99	47.92	60.78	65.21	63.86	64.53	69.8	62.46	74.28	70.42	66.77	72.94
Ccp110	-0.37945	0.033555	Broad 6Month Up	25.6208	12.74	13.37	28.59	24.72	18.06	19.73	22.98	21.07	24.93	11.85	17.38	20.71	30.63	33.08	26.5	22.82	20.37	24.41	44.39	32.6	32.62	30.67	41.19	34.91	26.77	29.05
Stx7	-0.381368	0.0284984	Broad 6Month Up	62.295	38.05	39.36	63.16	51.34	55.43	55.06	53.94	36.53	77.84	66.38	41.71	40.71	69.13	53.45	72.36	41.05	45.56	70.2	77.84	61.09	73.79	75.24	124.21	99.42	75.81	61.01
Crls1	-0.381543	0.0143907	Broad 6Month Up	7.92615	7.2	6.14	6.17	6.18	6.95	6.97	6.87	3.78	8.99	9.76	5.88	5.22	9.86	7.25	6.35	6	8.13	8.71	10.22	9.71	10.94	7.26	13.06	9.82	9.73	8.93
Mrps14	-0.381945	0.00371296	Broad 6Month Up	27.7373	19.65	20.03	28.99	23.64	18.74	22.62	24.2	20.18	34.03	30.95	20.76	20.14	34.63	25.39	20.5	16.15	26.16	37.56	33.06	34.49	40.56	32.12	42.02	31.36	33.11	30.13
Nt5c3a	-0.384306	0.000284245	Broad 6Month Up	22.0415	15.75	18.28	21.15	18.58	17.79	16.65	19.31	14.56	23.93	20.63	14.53	14.82	24.92	27.12	21.88	17.25	20.05	24.57	28.02	26.43	32.63	29.44	31.18	24.88	25.19	23.54
Gamt	-0.384572	0.0275283	Broad 6Month Up	39.3092	32.85	28.61	28.12	23.4	29.56	44.51	18.7	40.77	41.15	22.65	33.11	37.39	34.67	37.82	30.16	25.43	51.19	47.92	47.44	44.02	51.17	54.3	52.74	62.81	52.56	48.99
Dusp10	-0.385277	0.0353684	Broad 6Month Up	4.11308	3.62	2.66	2.09	2.56	4.43	4.33	2.96	3	3.84	2.24	3.14	4.3	3.85	5.96	3.64	4.67	5.28	3.73	5.51	5.61	5.81	4.29	4.23	5.46	5.37	4.36
Tstd3	-0.386625	0.00063338	Broad 6Month Up	35.7454	21.95	25.67	31.71	33.31	28.92	31.78	32.81	24.7	42.66	30.9	22.1	27.64	43.4	37.74	33.69	33.91	38.4	37.89	44.98	44.13	48.25	34.68	54.26	37.01	40.46	46.43
Lhfpl5	-0.387796	0.0491849	Broad 6Month Up	6.91731	7.25	6.33	6	3.85	6.79	3.95	5.34	3.1	8.71	10.1	8.04	8.4	7.32	7.53	5.79	4.59	8.63	10.61	5.7	9.01	8.51	8.83	6.18	6.02	8.25	5.02
Kctd9	-0.388715	0.0432688	Broad 6Month Up	26.3577	15.33	13.37	28.78	25.66	17.64	23.81	19.53	18.54	25.6	10.09	19.5	15.04	21.21	30.21	19.77	25.54	29.74	27.69	39.65	27.36	37.14	39.19	49.46	33.16	36.08	36.21
Fam92a	-0.388839	0.00134706	Broad 6Month Up	28.1358	21.09	18.65	24.83	23.52	22.19	23.87	27.66	18.38	37.79	28.22	18.62	19.77	32.78	29.9	23.19	20.22	27.21	40.16	29.17	33.47	42.52	33.65	40.52	29.61	33.51	31.03
Pfdn4	-0.389906	0.0154379	Broad 6Month Up	21.3758	11.41	20.97	13.08	20.95	18.32	15.79	18.92	14.64	26.87	16.11	21.53	13	23.13	24.09	16.59	18.79	26.49	34.2	26.45	27.41	27.62	20.73	32.1	16.84	25	24.74
Thap12	-0.390299	0.0157156	Broad 6Month Up	15.025	9.16	9.53	18.89	11.71	10.94	12.37	12.94	9.13	18.23	15.22	9.64	7.79	15.7	18.88	11.57	9.31	11.92	16.82	21.65	21.12	22.78	16.99	23.64	17.55	18.8	18.37
Gstm1	-0.392315	0.0132342	Broad 6Month Up	155.192	109.68	124.5	114.31	110.73	121.37	144.08	92.56	154.56	157.27	161.94	100	97.45	146.32	149.42	89.04	110.06	247.61	206.85	212.89	212.91	187.64	175.41	159.26	184.17	238.01	226.96
Ppih	-0.393907	0.0401091	Broad 6Month Up	11.2173	7.38	6.78	6.94	9.24	7.68	10.05	9.77	11.83	13.24	16.57	6.99	7.46	11.58	6.92	11.46	10.87	15.69	15.12	14.03	19.59	11.61	13.72	10.48	11.34	11.6	13.71
Nudt4	-0.394041	0.037342	Broad 6Month Up	79.9604	53.67	46.52	93.24	52	43.55	63.11	100.28	45.8	79	62.1	63.05	73.7	83.03	62.83	59.01	46.62	72.05	87.79	126	105.11	96.53	87.17	142.41	129.89	98.9	105.61
Gstm4	-0.39426	0.0266222	Broad 6Month Up	9.59769	6.94	7.74	9.5	5.05	7.16	11.89	4.27	7.95	13.23	13.05	8.96	9.23	9.11	8.26	10.63	5.94	14.38	12.81	10.17	14.59	8.84	9.49	10.45	8.97	10.93	10
Mpp6	-0.39466	0.0221414	Broad 6Month Up	21.9238	11.25	13.88	23.7	19.35	15.84	21.22	18.99	11.97	25.07	18.68	13.08	12.07	23.85	26.25	12.82	12.72	24.24	31.62	30.03	33.2	31.06	27	35.29	21.64	31.15	24.05
Pgrmc2	-0.396682	0.00033825	Broad 6Month Up	93.1146	70.55	71.74	86.09	80.28	69.75	83.71	69.81	64.68	96.57	76.64	68.99	63.06	85.43	88.95	83.09	70.39	106.78	109.09	114.55	101.58	130.58	121.11	147.37	114.56	123.55	122.08
Mturn	-0.398361	0.0209272	Broad 6Month Up	16.5288	10.08	10.98	17.9	15	12.92	10.14	14.86	10.95	11.24	12.41	10.42	10.04	18.63	18.09	11.38	14.09	18.22	18.68	25.57	19.64	24.78	21.41	27.42	17.56	24.91	22.43
LOC108349010	-0.40918	0.0494286	Broad 6Month Up	13.3146	7.22	9.43	15.63	14.79	8.71	10.13	7.35	7.11	14.24	15.03	4.53	9.02	16.6	11.85	9	10.62	18.11	15.31	14.26	18.56	18.28	21.6	18.72	11.69	13.44	24.95
Erg28	-0.410218	0.0019823	Broad 6Month Up	25.0992	15.71	17.71	22.32	20.76	22.03	19.72	23.79	17.34	23.07	26.8	19.45	21.17	25.49	21.33	30.13	16.9	23.33	29.23	31.64	28.8	34.31	31.78	37.74	35.16	27.19	29.68
Gtdc1	-0.412484	0.00406761	Broad 6Month Up	9.16615	6.86	5.41	7.6	5.53	8.56	7.39	7.88	8.62	10.34	12.83	6.02	7.22	8.62	8.24	9.86	6.95	8.95	12.61	10.5	10.93	10.73	11.35	14.44	11.19	9.86	9.83
Tmsb15b2	-0.412729	0.0205306	Broad 6Month Up	30.9092	20.15	22.88	20.81	35.65	24.07	22.97	26.76	18.38	39.24	39.42	25.03	25.56	33	26.69	24.55	24.85	27.74	49.42	35.47	28.4	42.08	24.06	45.66	36.46	36.93	47.41
Tma7	-0.415005	0.00516086	Broad 6Month Up	211.924	185.92	176.43	129.29	148.74	163.63	193.67	164.89	167.06	273.06	200.62	181.74	189.97	215.12	185.74	159.67	172.3	291.56	288.64	220.52	231.19	224.05	167.5	301.21	235.28	305.85	336.37
Derl2	-0.417514	0.0053723	Broad 6Month Up	13.3438	8.68	9.54	13.17	12.99	7.94	8.46	13.66	9.28	16.14	10.28	13.53	7.99	15.26	12.47	14.29	9.99	15.32	17.46	15.68	14.93	17.82	14.61	17.78	17.98	12.69	19
Snrpc	-0.4194	0.0205306	Broad 6Month Up	14.7169	14.04	13.22	12.83	13.06	9.03	11.75	7.15	9.52	13.12	17.96	13.85	12.07	13.84	13.58	9.46	9.57	24.68	17.97	12.27	22.82	19.09	13.6	18.74	20.65	19.57	19.2
Smim15	-0.42137	0.0260474	Broad 6Month Up	9.97615	5.31	6.57	11.8	9.25	6.49	8.38	6.7	6.54	13.55	7.36	6.62	5.54	11.15	11.59	9.15	5.74	7.51	12.32	12.99	10.74	17.9	10.46	16.46	16.32	10.64	12.3
LOC100363502	-0.422278	0.0100316	Broad 6Month Up	202.698	109.96	121.13	233.79	171.07	148.66	162.52	205.62	108.84	239.14	191.21	122.05	140.34	251.11	203.72	205.22	138.97	178.02	220.65	261.3	211.47	270.99	242.9	384.97	277.06	226.98	242.45
Cmbl	-0.423329	0.0154379	Broad 6Month Up	18.3408	6.28	12.33	17.15	14.04	14.87	18.08	16.15	14.12	26.36	18.28	12.19	13.3	20.09	21.24	9.73	12.48	21.92	22.51	20.63	19.18	29.99	22.84	28.15	18.64	21.01	25.3
Mpped2	-0.424651	0.00249869	Broad 6Month Up	10.64	7.94	8.56	11.9	6.74	8.38	9.04	6.93	7.13	13.36	13.04	7.45	6.74	9.88	10.39	9.27	6.29	10.59	15.48	14.39	13.64	13.88	11.75	15.11	12.63	12.94	13.19
Rgs20	-0.429055	0.0384938	Broad 6Month Up	6.32115	3.31	3.7	6.61	5.79	4.72	5.79	4.48	3.99	7.02	10.29	2.41	4.98	10.35	9.93	3.77	7.36	5.82	4.87	9.1	7.47	6.92	5.56	7.94	7.02	7.19	7.96
Ctxn1	-0.430369	0.0487049	Broad 6Month Up	153.425	132.74	75.34	93.51	87.36	146.84	119.74	88.13	172.69	145.17	354.85	116.3	117.23	95.57	126.69	163.57	116.73	267.2	190.43	150.13	136.87	136.92	134.08	197.16	201.93	207.62	214.25
Sh3gl3	-0.432597	0.0104901	Broad 6Month Up	54.6123	30.42	33.48	43.12	31.95	47.46	57.65	43.42	51.51	49.95	46.87	38.21	52.91	48.44	46.35	56.25	48.53	46.04	51.3	80.2	60.43	74.77	62.12	84.5	88.11	68.33	77.6
Sqor	-0.436269	0.0405534	Broad 6Month Up	5.95962	3.84	6.21	4.78	7.97	2.4	5.21	1.84	3.28	7.48	4.55	5.82	4.47	7.21	5.67	4.54	3.89	6.66	7.48	8.25	6.25	8.27	6.65	9.21	8.31	8.1	6.61
Vstm4	-0.438031	0.0386188	Broad 6Month Up	3.30231	3.71	2.79	2.48	3.05	1.64	2.31	1.55	2.04	4.49	3.03	4.02	2.67	2.95	4.93	1.6	1.62	5.07	4.11	3.54	4.12	4.25	4.26	5.54	3.11	2.83	4.15
LOC103691556	-0.439491	0.0386188	Broad 6Month Up	2.50154	0.91	1.53	2.95	1.94	1.67	2.25	2.15	1.43	3.19	1.32	1.31	1.31	3.02	3.1	2	1.15	2.65	2.84	4.43	3.52	3.42	3.1	3.61	3.3	3.48	3.46
Palm2	-0.439776	0.0326969	Broad 6Month Up	2.80731	2	2.37	3.09	1.18	1.91	1.56	3.53	1.16	2.7	3.14	2.03	2.15	2.72	3.55	2.95	2.47	2.55	2.92	4.64	3.61	3.62	4.39	3.26	2.56	4.63	2.3
Zdhhc9	-0.442864	0.000729392	Broad 6Month Up	43.9173	26.19	28.75	35.25	38.8	28.21	43.45	33.14	42.26	37.32	30.53	35.4	36.9	45.42	53	55.17	46.03	49.12	48.49	61.69	45.44	53.14	46.65	53.16	61.58	53.82	52.94
C1d	-0.444298	0.0364555	Broad 6Month Up	17.3646	9.84	12.57	15	12.42	14.96	12.87	15.09	9.47	19.17	14.85	7.14	9.97	18.48	13.18	14.26	9.62	13.65	21.94	21.95	20.82	26.37	22.83	42.06	25.84	24.23	22.9
Maob	-0.447759	0.000288711	Broad 6Month Up	23.0754	14.08	17.12	27.67	17.19	18.73	18.24	15.41	15.79	30.05	27.33	14.72	16.98	25.41	24.95	20.14	16.66	23.39	22.08	30.05	29.8	31.47	26.47	35.51	25.99	26.6	28.13
Slc25a18	-0.448896	0.0341728	Broad 6Month Up	31.9858	12.84	12.54	39.7	29.92	22.71	27.69	18.49	25.32	29.27	30.24	17.48	14.31	29.8	33.96	17.04	18.02	54.57	45.25	39.25	48.52	49.03	46.04	47.22	36.65	46.15	39.62
Msmo1	-0.45286	0.000741902	Broad 6Month Up	80.3523	46.34	47.4	73.18	61.68	69.12	71.49	71.42	59.88	113.28	64.73	63.65	52.68	85.64	99.43	93.39	80.77	57.68	92.22	84.19	87.45	103.02	100.68	124.13	100.33	94.08	91.3
Tomm5	-0.45576	0.000186954	Broad 6Month Up	52.2292	42.56	36.25	41.12	44.67	41.46	35.45	40.47	42.16	51.69	39.65	40.59	41.68	55.41	50.48	48.06	46.72	73.09	75.35	59.79	70.07	54.55	47.55	80.85	59.32	69.71	69.26
Lysmd4	-0.457559	0.0291366	Broad 6Month Up	9.36769	5.67	6.32	9.32	6.57	5.99	7.2	6.16	7.94	16.7	9.43	3.42	5.21	7.6	6.22	9.01	6.81	12.96	11.92	12.9	17.3	16.91	13.82	11.26	10.28	7.12	9.52
Insig1	-0.463503	0.00213912	Broad 6Month Up	52.9481	25.44	37.93	53.27	43.67	41.81	43.36	42.41	35.15	67.09	28.18	40.86	32.99	56.49	57.58	47.17	38.43	51.56	74.02	61.81	73.26	81.03	75.35	82.39	65.15	63.09	57.16
Idh1	-0.464354	0.000123518	Broad 6Month Up	27.2008	16.37	17.1	27.17	25.14	22.31	22.53	20.23	17.75	31.62	23.7	21.55	19.11	29.44	32.9	27.87	20.88	23.6	30.06	34.15	32.47	40.52	33.46	45.65	34.48	29.63	27.53
Zscan22	-0.471342	0.03721	Broad 6Month Up	3.13038	1.15	2.57	3.63	1.84	2.06	2.19	2.43	2.29	2.47	2.37	1.43	1.95	1.98	4.18	4.28	2.73	3.78	4.62	4.17	4.02	4.9	5.34	5.19	3.04	2.56	4.22
Lsm5	-0.471427	0.0181305	Broad 6Month Up	18.0535	11.35	12.11	13.21	12.32	17.49	15.95	12.13	12.63	22.12	15.1	15.25	9.79	23.06	14.68	10.75	14.28	25.12	25.96	21.19	18.07	19.24	15.98	36.7	21.23	29.93	23.75
Abcd2	-0.473042	0.020979	Broad 6Month Up	4.39538	1.93	1.83	6.23	3.71	3.05	2.79	3.6	2.89	5.74	3.21	2.02	3.09	6.47	6.56	2.47	2.91	5.29	5.42	5.83	5.25	6.81	5.28	7.11	5.46	4.55	4.78
LOC100909913	-0.480329	0.0114798	Broad 6Month Up	14.0785	6.42	7.77	12.88	9.15	12.31	12.63	10.54	12.1	13.03	8.34	7.57	8.5	14.65	17.03	9.33	12.77	14.61	15.13	18.18	18.63	19.22	18.84	21.2	19.87	21.87	23.47
Hscb	-0.483688	0.0147575	Broad 6Month Up	8.01577	5.77	6.6	5.41	7.41	4.01	4.35	6.62	7.41	14.1	8.42	7.22	6.92	5.6	4.89	9.26	7.84	9.83	10.58	7.03	9.28	9.99	11.11	10.21	11.52	8.61	8.42
Rpl22l1	-0.484135	0.00286706	Broad 6Month Up	85.6192	69.51	72.32	55.25	59.29	74.18	75.16	58.8	51.41	145.24	83.68	79.05	85.79	109.29	104.97	49.15	63.76	91.88	129.01	87.78	85.97	102.37	77.78	133.03	76.9	98.74	105.79
Eid1	-0.487873	0.00237175	Broad 6Month Up	135.942	80.56	77.44	121.21	106.93	107.05	123.73	114.8	86.21	149.51	136.41	85.84	96.14	143.26	172.78	94.66	84.47	114.03	156.01	191.68	148.38	194.93	156.37	264.72	197.06	165.01	165.29
Cdk2ap1	-0.488413	0.000123518	Broad 6Month Up	77.8535	50.72	53.68	64.49	46.86	57.17	64.55	63.28	75.68	100.39	76.53	57.3	65.34	69.97	72.15	71.37	62.87	88.35	84.37	86.47	81.24	95.46	85.78	122.54	113.36	100.02	114.25
Eif2s3	-0.48909	0.0169864	Broad 6Month Up	47.8942	25.51	26.53	41.88	38.85	34.36	37.82	39.14	34.1	35.77	28.57	25.53	25.28	39.84	39.89	35.8	30.72	49.43	63.57	77.32	63.05	84.78	74.11	93.82	67.83	68.2	63.55
Erbb3	-0.489452	0.00286706	Broad 6Month Up	14.9458	7.67	6.69	14.36	10.8	9.02	13.84	11.65	16.56	14.58	7.86	12.62	11.25	15	19.96	16.45	13.15	17.69	16.56	22.88	17.38	17.5	17.69	21.31	21.09	18.64	16.39
Nrsn1	-0.490524	0.000139615	Broad 6Month Up	195.113	131.12	148.66	175.16	112.82	144.63	151.34	181.58	142.91	204.48	193.26	139.61	129.18	211	191.79	197.02	146.96	175.72	214.95	233.21	210.74	262.54	246.51	328.81	261.64	265.59	271.7
RGD1562608	-0.497199	0.034902	Broad 6Month Up	1.68808	1.04	0.7	1.71	1.12	0.89	0.92	1.31	2.02	1.66	1.62	0.92	1.28	1.55	2.62	1.57	1.82	2.09	1.6	2.93	2.65	2.49	2.63	1.67	2.79	1.13	1.16
Sqle	-0.497332	2.737e-05	Broad 6Month Up	21.8081	13.38	14.44	19.23	19.33	18.32	15	17.79	15.51	32.98	19.01	18.18	13.75	27.25	28.2	24.23	23.84	19.75	26.38	23.18	28.5	32.08	28.19	23.98	21.21	23.41	19.89
Ptn	-0.497739	0.00406958	Broad 6Month Up	174.519	87.27	130.45	169.73	123.75	110.21	146.73	156.5	119.78	197.12	104.79	130.01	147.39	227.16	147.35	157.91	115.14	163.47	208.69	233.29	179.78	248.23	183.82	332.59	254.14	197.95	264.25
Fkbp1b	-0.498202	0.000147094	Broad 6Month Up	33.3842	22.12	27.77	24.93	21.95	23.02	35.13	20.98	25.99	36.92	27.06	28.93	20.3	29.28	40.32	37.83	23.14	42.3	43.59	34.53	35.34	40.37	49.77	45.34	43.1	46.44	41.54
Lmo3	-0.500214	0.00707603	Broad 6Month Up	33.1338	19.19	24.24	25.11	22.75	29.8	29.19	19.57	24.74	30.31	34.67	23.11	13.83	28.9	34.94	30.23	23.39	32.78	42.49	40.37	29.08	59.63	54.7	63.35	42.91	44.38	37.82
Tmem229a	-0.504251	0.0144678	Broad 6Month Up	31.0577	11.15	14.94	38.51	24.21	22.47	25.93	25.19	20	34.76	15.14	18.76	19.23	41.02	43.44	27.21	25.36	24.08	28.94	49.04	36.92	45.38	39.69	53.93	43.16	38.79	40.25
Marcks	-0.504427	0.0080682	Broad 6Month Up	24.9742	14.41	15.56	23.91	16.44	20.85	21.06	19.75	15.03	28.38	25.53	13.22	15.06	27.17	21.53	18.85	17.95	20.76	31.47	33.26	27.35	36.28	24.88	55.24	41.79	30.63	32.97
Wipi1	-0.505331	0.00371296	Broad 6Month Up	15.4435	8.69	10.1	12.18	12.06	9.71	11.14	10.95	16.67	12.45	8.21	10.38	8.95	12.83	18.88	14.06	16.07	20.22	20.23	22.16	17.04	22.31	21.96	19.68	20.67	22.05	21.88
Cyp51	-0.506762	2.26558e-05	Broad 6Month Up	33.8546	20.66	24.04	34.43	27.48	24.71	26.75	28.89	21	46.22	27.66	37.89	32.35	43.04	43.65	40.15	37.5	30.27	37.62	38.27	39.42	42.54	35.79	37.05	30.38	39.25	33.21
Slco1c1	-0.511519	0.0315608	Broad 6Month Up	28.4327	24.55	24.93	19.74	34.08	13.98	13.41	16.66	18.15	35.87	21.74	35.75	34.45	33.33	36.07	61.83	45.09	29.75	23.08	26.79	24.92	30.45	25.78	32.85	27.53	24.11	24.36
Rhobtb3	-0.512185	0.0132392	Broad 6Month Up	4.00923	2.33	2.92	3.19	2.99	2.48	3.31	3.32	3.03	4.59	2.68	5.21	3.35	8.32	6.59	3.79	2.78	2.87	4.05	4.13	3.55	4.55	3.43	6.8	4.64	4.61	4.73
Aqp9	-0.513194	0.0371326	Broad 6Month Up	5.26154	2.28	2.23	4.94	5.89	3.86	4.23	2.63	3.36	5.71	3.98	1.85	2	4.83	5.77	3.38	3.12	8.26	7.09	6.66	9.03	7.85	5.02	7.93	9.13	6.84	8.93
Lxn	-0.513588	0.00694276	Broad 6Month Up	22.7581	13.24	11.75	20.62	18.18	14.5	26.82	11.57	17.09	22.25	19.29	13.11	13.05	23.81	24.78	13.24	18.95	29.15	29.85	36.36	27.67	27.72	24.1	40.66	25.85	32.15	35.95
Tm4sf19	-0.51926	0.0409594	Broad 6Month Up	3.95192	2.95	2.28	3.17	2.99	2.85	4.09	1.6	1.8	4.22	2.99	2.23	0.91	2.99	2.68	2.25	3.18	6.78	5.93	8.34	6.96	4.95	5.28	5.93	4.02	5.43	5.95
Nnat	-0.525914	0.0366583	Broad 6Month Up	360.219	355.84	412.15	233.28	275.43	176.58	197.13	163.7	207.31	520.31	873.25	481.04	415.84	237.24	220.04	215.91	225.34	517.56	484.82	252.7	416.51	457.21	384.73	397.43	334.61	480.3	429.44
Tnfrsf19	-0.527796	0.000773862	Broad 6Month Up	4.33115	2.53	2.68	4.88	3.52	3.44	3.77	2.63	2.29	5.55	4.84	3.3	2.31	4.32	5.17	3.07	3.79	6.32	4.68	6.25	5.1	6.24	3.77	5.73	4.47	5.91	6.05
Atp5md	-0.540025	0.0166376	Broad 6Month Up	300.083	260.7	205.65	258.31	249.35	205.21	200.16	132.54	201.83	435.33	332.85	320.16	318.38	393.07	291.8	112.88	354.38	543.78	524.23	328.46	419.33	296.71	168.84	257.93	189.2	363.82	437.27
Desi1	-0.540115	6.45686e-07	Broad 6Month Up	57.0358	32.16	30.83	47.95	38.74	42.75	50.45	44.92	54.9	60.68	44.74	41.75	51.64	63.79	65.97	59.64	49.3	59.21	61.87	76.27	69.56	71.96	72.98	69.42	79.54	70.64	71.27
Lyrm1	-0.542306	0.0172102	Broad 6Month Up	13.1685	8.48	12.68	8.11	7.44	11.9	10.26	8.44	6.32	14.77	12.4	7.68	8.93	8.82	8.65	9.56	8.78	13.59	19.11	11.79	15.5	24.15	18.67	22.52	18.67	19.49	25.67
Sdhaf3	-0.548102	0.0443808	Broad 6Month Up	8.81308	5.83	4.17	7.15	6.87	2.02	10.19	6.56	5.54	7.28	10.48	8.42	4.89	6.36	9.72	6.13	7.35	19.84	13.35	13.14	15.22	7.42	11.39	4.09	11.15	9.31	15.27
Olig2	-0.549803	0.00476347	Broad 6Month Up	24.6962	13.9	15.96	15.38	15.91	20	22.82	14.04	25.78	15.75	12.16	26.96	22.51	28.24	27.46	28.59	32.39	25.63	20.99	39.72	33.12	31.21	26.81	30.44	33.13	28.62	34.58
Ramp1	-0.549818	0.000295608	Broad 6Month Up	25.7519	19.24	14.48	23.1	15.37	20.82	23.11	13.68	23	27.63	23.42	29.69	23.85	21.17	31.48	22.95	24.61	44.6	28.67	27.35	30.68	23.94	29.11	24.1	35.04	35.22	33.24
AABR07032520.1	-0.551328	0.0486582	Broad 6Month Up	4.88154	2.58	1.48	4.85	3.04	4.37	4.69	2.08	3.1	5.64	5.22	1.05	2.43	3.52	6.7	2.67	3.38	8.78	7.55	7.85	7.58	5.91	3.49	5.7	9.52	8.12	5.62
Tmem254	-0.55382	0.0181042	Broad 6Month Up	7.68077	3.95	5.44	6.93	4.07	4.62	7.77	4.55	6.33	6.16	4.88	10.15	5.32	10.24	6.84	5.84	9.48	10.92	12.02	10.01	13.39	11.3	9.35	10.59	4.86	7.1	7.59
Gpr17	-0.563508	0.0080682	Broad 6Month Up	8.51846	4.08	5.51	6.5	5.66	7.5	6.39	3.54	9.24	8.39	5.61	6.76	8.02	6.55	13.58	7.1	6.29	12.66	8.99	13.14	11.72	8.25	7.14	13.33	14.47	11.22	9.84
Qprt	-0.570645	0.0318054	Broad 6Month Up	3.41154	2.44	1.59	1.84	2.4	2.54	1.97	1.87	3.7	4.32	2.19	2.64	1.76	2.89	2.58	4.09	0.89	6.75	5.53	3.51	4.69	4.66	5.78	3.85	4.51	5.12	4.59
Mrps36	-0.572079	8.46811e-05	Broad 6Month Up	12.4831	7.37	9.83	12.32	8.37	8.53	8.98	8.47	8.27	15	11.98	9.41	5.54	13.31	13.34	10.77	8.43	14.64	16.28	15.32	14.28	18.45	15.76	21.83	13.6	16.19	18.29
Gpr37l1	-0.582504	0.00406761	Broad 6Month Up	71.9208	26.94	33.94	78.45	61.53	46.22	57.46	43.07	57.28	69.86	54.28	31.78	35.48	75.9	82.53	45.3	52.36	124.52	97.71	98.69	96.07	98.98	98.28	93.94	100.22	99.79	109.36
Mal	-0.583161	0.00346471	Broad 6Month Up	411.117	163.29	168.75	307.54	269.28	296.64	465.07	284.81	393.99	415.53	185.96	334.09	352.66	470.99	597.21	412.45	377.78	419.33	389.15	637.43	444.97	492.31	424.68	635.91	669.44	528.27	551.51
Inhbb	-0.584843	0.00276185	Broad 6Month Up	2.27423	1.88	1.51	2.2	1.2	1.43	1.52	1.45	1.68	2.55	1.69	2.46	1.9	1.97	2.72	1.81	1.37	3.31	3.53	3.46	2.09	2.43	3.29	3.27	1.64	3.43	3.34
Cyp2j4	-0.596967	0.0205306	Broad 6Month Up	2.34962	1.77	1.4	1.65	1.19	1.45	2.61	1.93	0.68	2.61	1.82	1.51	1.78	2.97	2.92	0.6	1.55	3.18	3.2	2.7	2.4	3.19	3.6	3.84	2.57	4.33	3.64
Nr4a2	-0.60488	0.00236364	Broad 6Month Up	5.72269	2.9	3.93	5.97	4.62	3.85	4.22	4.48	2.4	6.7	5.93	6.87	4.3	6.73	6.2	7.3	4.62	3.86	7.03	7.65	8.72	6.4	6.67	11.45	5.53	7.04	3.42
Adora2b	-0.607916	0.0080682	Broad 6Month Up	3.59346	2.12	2.07	3.85	3.12	1.52	2.89	2.81	1.42	3.14	2.5	1.72	2.71	4.63	3.21	2.82	2.31	4.73	4.47	5.77	3.71	5.31	5.02	6.35	3.91	6.03	5.29
Stard6	-0.618457	0.0207404	Broad 6Month Up	3.64692	2.52	1.07	1.95	2.52	3.33	3.41	1.52	3.11	3.76	3.49	2.73	2.3	2.76	4.26	2.07	2.54	4.05	5.37	4.63	2.37	6.34	4.99	7.35	7.4	5	3.98
Sema5b	-0.623844	0.0248923	Broad 6Month Up	1.98115	1.64	1.44	1.57	0.71	0.86	0.9	1.51	1.68	1.59	1.48	2.02	1.13	0.78	1.64	1.5	0.85	3.12	2.98	2.92	1.79	3.47	3.84	2.74	3.31	3.63	2.41
Serf1	-0.62878	0.0169864	Broad 6Month Up	13.4631	9.6	9.8	6.95	8.81	8.88	16.14	5.9	6.84	15.32	18.69	17.33	13.23	22.71	16.62	10.73	17	14.52	16.99	14.06	20.25	23.21	4.33	16.84	6.56	13.42	15.31
Atp10b	-0.629969	0.0125614	Broad 6Month Up	1.05077	0.54	0.63	0.61	0.64	0.74	0.7	0.97	0.84	0.81	0.28	1.03	0.84	1.3	1.34	1.63	1.28	0.84	1.15	1.11	0.95	1.6	1.2	1.72	1.76	1.41	1.4
Scrg1	-0.630516	1.70529e-05	Broad 6Month Up	19.6185	9.4	11.73	13.81	10.83	13.75	18.02	15.88	17.41	21.74	19.11	12.97	15.33	19.74	17.83	17.88	17.21	20.34	20.45	29.29	20.39	29.61	26.05	29.4	29.74	25.08	27.09
Pak7	-0.630663	0.000137292	Broad 6Month Up	7.86154	3.69	5.52	6.99	4.39	7	5.45	5.64	5.39	8.33	6.21	4.55	5.21	9.18	12.48	7.89	8.78	6.46	7	12.24	9.26	9.76	9.1	11.3	10.6	11.51	10.47
Hmgcs1	-0.635055	1.97947e-05	Broad 6Month Up	56.8135	27.9	36.27	61.54	38.56	40.05	40.41	51.27	26.01	71.36	48	51.7	45.04	70.22	71.97	69.95	48.31	39.79	76.18	69.39	73.93	75.13	72.01	95.95	61.49	62.95	51.77
Ube2d1	-0.637311	0.000287764	Broad 6Month Up	36.3265	19.08	19.19	33.22	28.34	26.42	24.84	26.78	24.25	35.75	24.43	25.73	23.97	39.3	34.29	24.29	32.7	37.37	40.64	52.57	39.47	52.15	41.53	71.14	59.01	51.55	56.48
Tmem100	-0.641111	0.0303152	Broad 6Month Up	9.64846	1.23	2.9	12.66	8.48	6.57	7.43	5.17	5.44	8.54	8.35	4.18	3.97	13.21	14.78	4.36	5.51	9.1	11.83	14.14	11.42	13.45	14.24	19.71	15.96	13.66	14.57
Dapk2	-0.678981	0.0068746	Broad 6Month Up	3.36923	2.29	1.18	1.08	2.45	2.76	2.95	1.45	3.6	3.22	1.35	2.33	3.7	4.22	4.13	2.88	2.63	4.51	4.02	4.07	4.66	4.67	4.07	6.15	5.28	3.77	4.18
Lypd6b	-0.680661	0.0100681	Broad 6Month Up	2.66615	1.05	2.42	1.9	2.36	1.86	1.53	1.45	1.46	5.78	4.63	1.03	3.46	4.02	3.52	2.37	3.13	2.33	2.66	1.92	3.71	3.5	3.13	2.39	2.85	2.27	2.59
Timm10b	-0.688594	0.00878575	Broad 6Month Up	4.39885	4.24	2.52	2.5	4.12	2.21	1.81	2.87	2.53	4.67	5.82	4.32	2.15	3.81	3.17	4.43	2.61	6.05	6.54	5.81	4.51	6.57	3.37	8.5	8.28	6.87	4.09
Mrpl52	-0.689228	0.0075194	Broad 6Month Up	22.7496	20.35	18.8	7.57	11.13	11.57	18.29	13.34	16.48	20.96	13.38	20.9	24.65	13.74	16.47	11.54	14.93	42.39	32.13	31.59	30.25	30.63	20.58	33.37	36.64	36.57	43.24
LOC100910996	-0.695919	4.12483e-05	Broad 6Month Up	24.0188	14.89	18.11	18.07	13.6	17.76	20.65	15.49	11.3	33.61	25.48	12.75	18.13	27.01	22.47	28.15	19.3	26.17	28.58	25.09	29.76	33.29	18.85	43.38	36.94	29.94	35.72
S1pr1	-0.701218	0.00682096	Broad 6Month Up	31.3858	11.81	14.79	37.87	28.86	18.24	20.29	16.76	13.13	32.94	26.78	14.74	11.86	40.12	42.54	13.07	14.89	37.19	37.11	46.93	38.57	53.1	45.74	59.27	40.94	46.55	51.94
Adamts9	-0.702175	0.000183016	Broad 6Month Up	0.980769	0.74	0.42	0.6	0.8	0.8	0.93	0.48	0.51	1.11	0.98	0.77	0.6	1.12	1.17	0.95	0.94	1.12	0.89	1.68	1.19	1.14	0.96	1.82	1.46	1.22	1.1
Mzt2b	-0.728222	0.000318033	Broad 6Month Up	12.6988	5.44	3.15	10.62	9.87	10.08	10.01	10.22	7.55	10.58	7.52	10.04	9.35	10.68	13.39	12.89	9.69	22.82	14.74	17.79	15.5	17.43	18.83	20.37	16.74	15.95	18.92
Tecta	-0.76104	0.0304878	Broad 6Month Up	1.04	0.2	0.33	0.92	0.54	0.92	0.63	0.48	0.77	0.82	0.47	0.21	0.32	1	0.79	0.33	0.6	2.11	1.9	1.42	1.6	2.32	1.81	1.49	1.97	1.35	1.74
Gchfr	-0.786492	0.0126406	Broad 6Month Up	8.12231	5.43	10.16	3.11	5.03	2.02	4.23	2.14	6.22	12.6	6.62	5.46	7.95	7.2	5.82	5.51	3.73	15.35	10.18	7.48	8.07	14.66	17.85	8.57	10.5	15.34	9.95
Scd	-0.789558	8.76294e-06	Broad 6Month Up	5.30346	1.97	2.01	6.8	4.06	3.53	3.31	3.28	2.81	6.22	5.51	4.09	3.78	5.79	5.37	6.99	5.8	4.86	7.02	6.6	6.03	6.08	6.14	7.67	7	6.42	8.75
Rras2	-0.795101	1.91413e-07	Broad 6Month Up	7.35962	6.4	4.59	4.46	5.25	4.52	4.07	5.4	3.48	11.11	9.07	9.05	8.54	6.75	10.4	6.42	6.73	7.02	7.01	9.24	8.93	9.82	7.93	10.96	7.61	7.8	8.79
Pvr	-0.855794	0.0314823	Broad 6Month Up	2.30808	0.91	1.56	1.13	1.33	1.3	0.96	1.56	0.97	1.27	1.22	1.1	0.98	0.25	1.04	1.07	1.28	2.12	3.82	4.65	5.37	5.83	2.76	4.57	6.26	3.8	2.9
Akr1b10	-0.863155	0.0224088	Broad 6Month Up	4.58538	2.83	1.62	3.19	2.92	2.21	2.57	2.52	1.89	1.77	1.11	1.53	2.1	2.41	2.65	1.67	2.47	9.78	5.3	12.19	10.55	7.69	7.89	9.37	5.87	6.78	8.34
Tspan2	-0.916943	0.000111824	Broad 6Month Up	94.3862	35.98	35.45	71.44	51.06	53.98	71.06	60.61	65.38	72.51	35.06	62.66	68.93	103.91	107.45	97.52	76.6	70.36	91.63	179.64	116.77	132.34	116.94	210.27	192.28	134.38	139.83
Tnfaip6	-0.920028	0.0226283	Broad 6Month Up	1.37385	1.26	0.33	0.36	0.42	0.75	1.52	0.66	0.58	1.12	0.48	1.36	0.97	1.57	1.24	1.91	1.88	1.22	1.18	1.09	0.65	1.85	1.94	4.54	2.87	1.94	2.03
Pdgfc	-0.994638	0.027642	Broad 6Month Up	1.39462	0.22	0.4	1.76	0.52	0.69	1.06	0.81	0	2.47	0.79	0.71	0.24	1.2	2.03	0.78	0.86	2.05	2.06	2.22	1.98	3.52	4.75	1.66	1.08	1.05	1.35
Opalin	-1.00328	1.97947e-05	6Month Up	146.873	60.66	60.23	91.14	78.56	70.36	102.33	86.06	110.86	110.59	48.37	89.1	104.09	131.82	166.58	159.61	132.3	148.97	154.1	285.55	188.1	195.82	172.57	289.43	303.9	234.46	243.15
Rab7b	-1.07628	5.25446e-05	6Month Up	2.16692	0.95	1.74	1.14	1.01	1.38	1.38	0.7	1.01	2.37	1.87	1.44	3.42	1.97	2.41	1.12	1.99	3.06	2.84	2.31	1.71	2.6	2.69	3.11	4.08	3.18	4.86
Alox5	-1.58101	0.00025643	6Month Up	0.831538	0.21	0.58	0.42	0.25	0.44	0.13	0.19	0.22	1.7	0.38	0.79	0.34	1.26	1.69	0.25	0.55	1.56	1.37	0.64	1.13	2.87	1.13	0.79	1.16	0.5	1.07
Gpx2	-1.68498	8.3575e-05	6Month Up	5.44615	1.7	2.68	1.46	1.43	2.28	1.77	1.12	2.6	2.43	1.31	3.42	2.62	4.51	3.09	4.6	0.85	9.31	14.12	7.89	7.91	7.24	9.54	17.19	11.07	13.98	5.48

## Sheet: 6mo_vs_6wo.Total
GeneName	log2FC	padj	Remark
1700020D05Rik	-0.0136326	0.93768
1700092M07Rik	-0.0165105	0.863362
5330417C22Rik	-0.337677	0.0766712
A3galt2	-0.0397622	0.82513
Aaas	-0.0372795	0.755193
AABR07000261.1	0.112009	0.509762
AABR07000398.1	-0.0463254	0.777036
AABR07000534.1	0.613258	0.00181923
AABR07000740.2	1.50447	4.94868e-10	6Month Up
AABR07000902.1	1.18912	0.00181725	6Month Up
AABR07001099.2	1.01384	8.60093e-23	6Month Up
AABR07001099.1	0.105973	0.507793
AABR07012039.1	1.92727	0.00144616	6Month Up
AABR07001100.1	0.0397375	0.754648
AABR07001519.1	0.0914132	0.593671
AABR07001896.1	0.244424	0.0926723
AABR07001905.2	0.0103037	0.953978
AABR07001910.1	0.0559333	0.747941
AABR07001923.1	0.10704	0.532192
AABR07001926.3	0.0803411	0.632589
AABR07002025.1	0.0794305	0.559598
AABR07002065.1	-0.58472	0.0203199
AABR07002065.2	-0.0507597	0.772202
AABR07002068.1	0.614054	0.00127547
AABR07002071.1	-0.824557	3.10278e-06
AABR07002134.1	-0.286957	0.0608742
AABR07002683.1	0.39761	0.000109556
AABR07002774.1	0.367953	0.0416461
AABR07002774.2	0.0289563	0.868202
AABR07002784.1	0.131783	0.337934
AABR07002848.1	0.0231004	0.900739
AABR07002868.1	0.270192	0.132546
AABR07002945.1	0.511448	0.0305466
AABR07003173.1	0.46733	0.0539006
AABR07003176.1	0.288316	0.019416
AABR07003933.1	-0.220385	0.12051
AABR07004100.1	-0.116592	0.345133
AABR07004232.1	0.206184	0.216252
AABR07004891.1	0.188395	0.227362
AABR07004992.1	-0.20353	0.239181
AABR07005506.1	0.444211	0.0332422
AABR07005588.1	-0.0420397	0.695694
AABR07005618.1	-0.649045	0.00565737
AABR07005633.1	-0.0233724	0.898422
AABR07005779.1	0.558642	4.22834e-07
AABR07005779.2	0.248676	0.0492668
AABR07005779.3	-0.123644	0.460417
AABR07005806.1	0.188096	0.136213
AABR07006025.1	0.322727	0.107734
AABR07006089.1	0.0216923	0.329698
AABR07006278.1	0.0646422	0.638276
AABR07006308.1	-0.150283	0.387176
AABR07006458.1	-0.582184	0.00142916
AABR07006672.1	0.194084	0.258805
AABR07007000.1	-0.362633	0.0639729
AABR07007023.1	0.213923	0.202049
AABR07007032.1	-0.300846	0.0146961
AABR07007068.1	-0.0544861	0.676573
AABR07007121.1	-0.0207525	0.907908
AABR07007130.2	0.139809	0.114912
AABR07007642.1	-0.430606	0.0596446
AABR07007675.2	0.0969451	0.318796
AABR07007839.1	0.414095	0.0239381
AABR07007905.2	0.421851	0.000773789
AABR07007916.1	-0.409045	0.0440647
AABR07008066.2	0.210317	0.0929765
AABR07008293.3	0.155963	0.358054
AABR07008439.1	0.0586088	0.729343
AABR07008608.1	0.136389	0.305178
AABR07008681.1	0.1694	0.33089
AABR07009106.1	0.0481665	0.750725
AABR07009221.1	0.16773	0.312745
AABR07009224.1	-0.155881	0.317201
AABR07009260.1	0.339581	0.0428957
AABR07009834.1	0.537589	0.00698268
AABR07010705.1	-0.0185556	0.916787
AABR07011031.1	0.00985924	0.94635
AABR07011700.1	0.108843	0.524167
AABR07011733.1	0.397023	0.0468183
AABR07011857.2	-0.305358	0.125196
AABR07011951.1	-0.643637	1.7043e-06
AABR07016841.1	1.44824	5.27374e-05	6Month Up
AABR07012054.1	0.377824	0.00985926
AABR07012129.1	-0.00912817	0.95022
AABR07012274.1	-0.0545599	0.711083
AABR07012475.1	0.109509	0.409919
AABR07012492.1	0.21535	0.066643
AABR07012635.1	0.128678	0.322295
AABR07012775.1	0.251837	0.046719
AABR07012826.1	-0.569181	0.0442129
AABR07013065.1	0.39108	0.00100475
AABR07013425.1	0.160537	0.351206
AABR07014114.1	0.0367284	0.602194
AABR07014974.1	-0.741145	0.0290307
AABR07015057.1	-0.00612227	0.967286
AABR07015081.2	0.505029	0.0309298
AABR07015559.1	0.306762	0.0287525
AABR07015729.1	-0.365295	0.0183041
AABR07015812.1	-0.390971	0.0268956
AABR07016141.1	-0.0768222	0.589939
AABR07017825.7	2.10138	0.000388751	6Month Up
AABR07017046.1	0.358504	0.00195204
AABR07017250.1	0.0692769	0.538066
AABR07017624.2	0.178034	0.304191
AABR07017733.1	0.356756	0.0833796
AABR07029467.2	1.08477	0.00157657	6Month Up
AABR07018038.1	-0.710944	0.000593053
AABR07018038.3	-0.0786083	0.538243
AABR07018078.1	0.680175	0.00334343
AABR07018132.1	0.198429	0.218963
AABR07018321.1	0.221312	0.0279985
AABR07018556.1	0.308291	0.0365677
AABR07018857.1	-0.473457	0.0264399
AABR07019209.2	-0.12418	0.45868
AABR07019230.1	-0.0245502	0.777726
AABR07019341.1	0.844016	0.0145288
AABR07019341.2	0.196151	0.206718
AABR07020537.1	0.203011	0.222162
AABR07020966.1	-0.379318	0.0812187
AABR07021204.1	0.0748851	0.656923
AABR07021812.1	-0.51754	0.0117557
AABR07021840.1	-0.0100563	0.944476
AABR07021871.1	0.221878	0.00860582
AABR07021955.1	-0.288672	0.0324186
AABR07021988.1	-0.545355	7.45087e-09
AABR07022144.1	0.523361	0.00336758
AABR07024381.1	0.626075	0.000113136
AABR07024439.1	0.0986914	0.559661
AABR07024769.1	-0.221351	0.215382
AABR07025010.1	0.483124	0.000101825
AABR07025295.1	-0.139444	0.42186
AABR07025316.1	0.390051	0.0128961
AABR07025368.1	-0.428293	0.0387384
AABR07026112.1	-0.966303	5.27555e-09
AABR07026137.2	0.286652	0.0836811
AABR07026236.1	0.0791108	0.549896
AABR07026291.1	-0.15303	0.34509
AABR07026294.1	0.252389	0.00482759
AABR07026424.1	0.0834213	0.373227
AABR07026654.1	-0.130373	0.278962
AABR07026892.1	0.00847098	0.937833
AABR07026893.1	-0.0490273	0.779528
AABR07027235.1	0.178566	0.309162
AABR07027267.1	0.351846	0.0206312
AABR07027306.1	-0.100946	0.425258
AABR07027567.1	0.376846	0.0512637
AABR07027870.1	0.208228	0.103134
AABR07027902.1	0.768869	0.000115893
AABR07028352.1	0.407185	0.012779
AABR07028488.1	-0.785902	6.09936e-08
AABR07028615.1	-0.880848	3.62359e-08
AABR07028768.1	0.000172541	0.999331
AABR07028769.1	0.598423	2.57396e-07
AABR07028795.1	0.338246	0.100156
AABR07028805.1	0.0949232	0.54532
AABR07028887.1	-0.364674	0.0888393
AABR07028997.1	0.0377556	0.822819
AABR07029002.2	-0.112946	0.399368
AABR07029198.1	0.325291	0.0100492
AABR07029269.1	-0.178622	0.312429
AABR07029275.1	0.338741	0.0257019
AABR07034637.1	1.06172	0.0134555	6Month Up
AABR07029581.1	0.532385	3.35797e-05
AABR07029596.1	-0.448653	0.0324399
AABR07029605.1	0.108545	0.477805
AABR07029651.1	-0.392571	0.00320541
AABR07029661.1	-0.00325799	0.986695
AABR07029809.1	0.379143	0.0231521
AABR07030443.2	0.258642	0.16745
AABR07030521.1	0.145525	0.33509
AABR07030603.1	0.133145	0.32832
AABR07030603.2	0.0956417	0.272601
AABR07030861.1	0.0368601	0.809882
AABR07030903.1	-0.29831	0.125271
AABR07030926.1	0.359945	0.0730155
AABR07031445.1	-0.780308	1.19757e-07
AABR07031480.1	-0.0731242	0.668927
AABR07031491.2	0.035321	0.711083
AABR07031494.1	0.235996	0.158244
AABR07031533.1	-0.483154	0.0191998
AABR07031734.9	-0.171743	0.32915
AABR07031756.1	0.0760615	0.500675
AABR07031756.2	-0.664974	0.00145987
AABR07031963.1	0.619517	0.0160297
AABR07032097.1	0.386652	0.0309879
AABR07032520.1	0.178244	0.290612
AABR07032904.1	0.119623	0.323288
AABR07033023.1	-0.149507	0.332387
AABR07033324.1	-0.126557	0.4463
AABR07033882.1	-0.184273	0.298217
AABR07034438.1	-0.501139	0.00309357
AABR07043711.2	1.62356	0.0124596	6Month Up
AABR07034657.1	0.0691026	0.645159
AABR07034706.1	0.126237	0.275734
AABR07034833.1	-0.254424	0.179748
AABR07035107.1	0.213499	0.0938553
AABR07035218.1	-0.200878	0.265851
AABR07035428.1	-0.453984	0.016669
AABR07035428.2	0.280917	0.00428196
AABR07035539.1	0.611129	0.000196312
AABR07035787.1	0.063521	0.477286
AABR07035818.1	0.0523366	0.727203
AABR07035832.1	0.452452	0.0570348
AABR07035916.1	-0.168608	0.267031
AABR07035946.1	-0.377256	0.0498757
AABR07036019.1	0.0497164	0.73088
AABR07036374.1	-0.144076	0.39079
AABR07036513.1	0.0278001	0.881015
AABR07036855.1	-0.234976	0.0772826
AABR07037307.1	0.60449	0.0211345
AABR07037451.2	-0.23746	0.0278336
AABR07037489.1	-0.0757897	0.620852
AABR07037520.1	-0.333361	0.0134364
AABR07038021.1	0.805314	2.09588e-06
AABR07038567.1	0.308479	0.0565588
AABR07039446.2	0.417639	0.0319492
AABR07039694.1	0.24564	0.0287208
AABR07039936.1	-0.0778467	0.641058
AABR07040624.1	0.129183	0.273973
AABR07040839.1	0.0205168	0.881015
AABR07040840.1	-0.182058	0.263881
AABR07040855.1	0.503923	8.09367e-08
AABR07040864.1	0.050884	0.748437
AABR07040936.1	0.46088	0.00286067
AABR07041109.1	-0.225642	0.221446
AABR07041403.1	0.063411	0.602194
AABR07041724.1	-0.526215	0.0489684
AABR07042542.1	0.371278	0.0323829
AABR07042611.1	0.207048	0.154156
AABR07042903.1	0.1365	0.428374
AABR07043115.1	0.324739	0.0460076
AABR07043200.1	0.134352	0.348332
AABR07043347.1	0.161146	0.354576
AABR07043453.1	-0.0872238	0.500675
AABR07043557.1	-0.0214049	0.897051
AABR07043564.1	0.179763	0.248653
AABR07043701.1	0.360027	0.0837446
AABR07050879.1	1.3399	0.00410289	6Month Up
AABR07043748.1	-0.0907006	0.454595
AABR07043897.1	-0.459697	0.0552799
AABR07043951.1	0.217077	0.00217055
AABR07044364.1	0.0105795	0.953315
AABR07044383.1	-0.235695	0.201287
AABR07044404.1	0.998497	6.58882e-05
AABR07044570.1	-0.0967975	0.571637
AABR07044711.1	0.274021	0.00297011
AABR07044900.1	-0.0728245	0.667813
AABR07044914.1	0.652956	0.000139609
AABR07044925.1	0.0797069	0.587656
AABR07044933.1	0.216026	0.206081
AABR07045047.1	0.206897	0.240581
AABR07045405.1	-0.00495618	0.972469
AABR07045462.1	0.403751	0.029246
AABR07045621.1	0.475212	0.0274894
AABR07045684.1	-0.708925	3.85127e-06
AABR07046136.1	-0.0478097	0.761213
AABR07046628.1	0.455622	0.0545404
AABR07046635.1	0.00330712	0.966118
AABR07046707.1	0.247137	0.041172
AABR07047036.1	0.0791717	0.641649
AABR07047872.1	0.0510745	0.762877
AABR07048397.1	-0.472021	0.00301962
AABR07048419.2	-0.0323148	0.850632
AABR07048992.1	-0.235697	0.191952
AABR07049579.2	0.134265	0.43252
AABR07049626.1	0.0289	0.87299
AABR07049755.1	0.198253	0.00450681
AABR07049768.1	0.189194	0.198872
AABR07049790.1	-0.0434371	0.794076
AABR07049994.1	0.423984	0.000222914
AABR07050484.1	0.404882	0.061844
AABR07060588.2	1.62838	0.000112256	6Month Up
AABR07051376.1	-0.238214	0.0358004
AABR07051445.1	-0.154478	0.34879
AABR07051450.1	-0.504408	0.000393386
AABR07051518.1	0.473194	0.00125871
AABR07051796.1	0.105905	0.420067
AABR07051878.1	-0.224028	0.167298
AABR07052486.1	0.0813859	0.62596
AABR07052523.1	-0.778946	5.68528e-07
AABR07052744.1	0.144909	0.364944
AABR07053136.1	-0.0101023	0.946095
AABR07053166.1	0.88501	1.96253e-09
AABR07053179.1	0.486186	0.00144938
AABR07053185.1	0.0723083	0.667844
AABR07053472.1	-0.28021	0.0586353
AABR07053516.1	-0.146231	0.355602
AABR07053681.1	0.127396	0.335652
AABR07053687.1	0.223081	0.0166004
AABR07054000.1	0.583157	0.0233609
AABR07054264.1	0.0226429	0.799886
AABR07054319.1	-0.359993	0.0939571
AABR07054367.1	-0.151674	0.381372
AABR07054370.1	0.141657	0.225709
AABR07054400.1	-0.133639	0.409927
AABR07054578.1	-0.0921227	0.534457
AABR07054614.1	0.224056	0.145408
AABR07054639.1	-0.633275	7.96942e-12
AABR07054723.1	0.672948	0.0300915
AABR07054983.1	0.0503855	0.725727
AABR07055776.1	0.720154	3.19897e-06
AABR07055826.1	0.313725	0.0899449
AABR07055834.1	0.104072	0.508768
AABR07055917.1	-0.119691	0.485369
AABR07055919.1	0.018696	0.916562
AABR07056118.1	0.307541	0.0722387
AABR07056845.1	-0.249161	0.0987679
AABR07057190.1	0.11921	0.422714
AABR07057423.1	-0.0634469	0.670488
AABR07057491.1	-0.348423	0.0197402
AABR07057530.1	0.128261	0.402014
AABR07058091.2	0.370485	0.00289857
AABR07058464.1	0.0913397	0.586774
AABR07058476.1	0.137471	0.334781
AABR07058539.1	-0.317864	0.061059
AABR07058658.1	0.352377	0.0517385
AABR07058884.2	-0.447	0.0609066
AABR07058886.1	-0.32377	0.0810087
AABR07059041.1	-0.253423	0.0256221
AABR07059168.2	-0.191332	0.264491
AABR07059198.1	-0.0190887	0.906113
AABR07059215.1	0.0859676	0.58441
AABR07059232.1	-0.418254	0.0721444
AABR07059663.1	0.302926	0.00110004
AABR07066144.1	1.26494	0.00262581	6Month Up
AABR07060833.1	-0.509604	0.000506129
AABR07061178.1	-0.6295	1.97582e-05
AABR07061378.1	0.464734	5.37966e-05
AABR07061801.2	0.391458	0.0751445
AABR07061825.1	-0.203013	0.212887
AABR07062512.1	-0.294066	0.0488808
AABR07062570.1	0.108553	0.332585
AABR07062583.1	-0.324823	0.00363188
AABR07062799.2	-0.0139012	0.912171
AABR07063197.1	0.137321	0.391217
AABR07063248.1	0.153393	0.369986
AABR07063279.1	0.483078	1.8481e-09
AABR07063281.1	-0.0908641	0.359352
AABR07063351.1	0.0716513	0.668976
AABR07063893.1	0.317897	0.0219675
AABR07064590.1	0.33622	0.0489771
AABR07064622.1	0.0584634	0.737776
AABR07064719.2	-0.321868	0.00641834
AABR07064804.1	-0.407622	0.000249858
AABR07065078.1	-0.256077	0.118353
AABR07065265.1	0.162171	0.225377
AABR07065438.1	0.499339	2.28646e-05
AABR07065498.1	-0.0467206	0.771455
AABR07065531.3	-0.0712382	0.684892
AABR07065602.1	-0.0224293	0.866014
AABR07069238.1	1.2577	0.0133044	6Month Up
AABR07066180.1	0.285036	0.0633082
AABR07066379.1	-0.0266988	0.847672
AABR07066416.1	-0.0976155	0.570037
AABR07066522.1	-0.317509	3.81214e-05
AABR07066693.1	0.0301296	0.807943
AABR07066700.1	-0.103631	0.45868
AABR07066818.1	0.0637316	0.687059
AABR07066830.1	0.187138	0.203008
AABR07066871.3	0.474406	0.035473
AABR07066944.1	0.122291	0.479793
AABR07067082.1	0.493266	0.0472416
AABR07067387.1	0.127281	0.449813
AABR07067499.1	0.85068	0.0167125
AABR07067896.1	0.204264	0.243188
AABR07068272.1	-0.47034	4.31374e-05
AABR07068351.1	0.21753	0.0270748
AABR07068852.1	0.107002	0.197507
AABR07069219.1	-0.310915	0.0151326
Aadat	1.61513	4.22766e-09	6Month Up
AABR07069466.1	0.167583	0.221445
AABR07070043.1	-0.690917	0.0176989
AABR07070416.3	0.19721	0.236644
AABR07071244.1	-0.658586	2.40158e-09
AABR07071598.1	0.188548	0.265031
AABR07071891.1	0.233722	0.0760099
AABR07071891.2	0.05923	0.699203
AABR07071891.3	-0.0561063	0.550805
AABR07072108.1	0.140017	0.41001
AABR07072356.1	0.120531	0.435104
AABR07072562.1	-0.031682	0.839341
AABR07072639.2	-0.686589	0.0255929
AABR07072671.2	0.233205	0.199496
AABR07073045.1	0.571267	0.0221937
AC113773.2	1.61732	0.00160573	6Month Up
Acer2	1.03428	2.94033e-09	6Month Up
Aagab	-0.310783	0.0252139
Aak1	0.021819	0.876104
Aamdc	0.507147	0.00748591
Aamp	-0.10868	0.191795
Aar2	0.256777	2.04821e-05
Aard	0.0895677	0.560795
Aars	-0.341148	1.74487e-05
Aars2	-0.207193	0.0559643
Aarsd1	0.0985882	0.321353
Aasdh	0.292818	0.0317816
Aasdhppt	0.0219685	0.878656
Aass	0.00478832	0.981413
Aatf	-0.170178	0.122812
Aatk	-0.275148	0.00576361
Abat	-0.350824	0.00422979
Abca1	0.314157	0.0111431
Abca2	-0.369807	0.00176084
Abca3	-0.767378	1.68378e-17
Abca5	-0.98844	1.15726e-06
Abca7	-0.412781	0.00118899
Abca8a	0.245438	0.0831436
Abcb10	-0.366314	1.05458e-06
Abcb1a	-0.151173	0.213837
Abcb6	-0.221039	0.00476026
Abcb7	-0.670895	3.6039e-05
Abcb8	-0.288435	0.000445102
Abcb9	-0.422472	0.000196257
Abcc1	-0.466154	0.000306872
Abcc10	-0.309723	0.00628135
Abcc4	-0.53259	2.24625e-05
Abcc5	-0.327313	0.000217837
Abcc8	-0.329287	0.0127999
Abcc9	-0.183104	0.288038
Abcd1	0.162499	0.126778
Abcd2	-0.0925863	0.480728
Abcd3	-0.200345	0.014401
Abcd4	-0.198994	0.188778
Abce1	-0.00361449	0.966457
Abcf1	-0.0406253	0.689269
Abcf2	-0.0952528	0.154486
Abcf3	-0.251563	0.000453785
Abcg1	0.239058	0.00342975
Abcg2	0.0819534	0.637788
Abcg3l1	0.0177704	0.908238
Abcg3l3	0.0508378	0.766708
Abcg4	-0.475361	0.000148954
Abhd1	-0.0853729	0.399872
Abhd10	-0.121255	0.476483
Abhd11	-0.115591	0.373607
Abhd12	0.124053	0.0501824
Abhd13	0.0468872	0.73431
Abhd14a	0.919894	2.1377e-14
Abhd14b	0.775617	9.97654e-14
Abhd16a	-0.29004	0.000847721
Abhd17a	0.182639	0.1397
Abhd17b	0.0527996	0.718245
Abhd17c	0.351578	0.016107
Abhd18	-0.0241979	0.881174
Abhd2	-0.766054	5.42169e-08
Abhd3	-0.125045	0.430063
Abhd4	0.102438	0.197767
Abhd5	0.170741	0.117042
Abhd6	0.17403	0.0503437
Abhd8	0.152976	0.202526
Abi1	-0.159334	0.219938
Abi2	-0.462394	0.00014197
Abi3	0.308458	0.0424595
Abi3bp	-0.396773	0.0490262
Abitram	0.274116	0.111604
Abl2	-0.121726	0.447732
Ablim2	-0.578691	7.43952e-07
Ablim3	-0.0245086	0.871981
Abo	-0.158565	0.272281
Abr	-0.44158	0.00172327
Abracl	-0.0680381	0.641348
Abraxas1	0.00382925	0.986039
Abraxas2	0.161017	0.0606115
Abt1	-0.0280096	0.839576
Abtb1	-0.0718526	0.526529
Abtb2	-0.815528	8.88401e-12
AC094212.1	-0.225963	0.127503
AC094348.3	-0.454459	0.0152243
AC094643.2	0.63063	8.1558e-08
AC094647.2	0.128875	0.452533
AC095693.1	-0.488609	0.00925135
AC096239.3	0.12826	0.17464
AC097784.1	0.347807	0.00518526
AC098008.1	0.123386	0.453615
AC099444.1	-0.0600682	0.734543
AC099453.1	0.636201	0.00272599
AC102976.1	0.294107	0.0416009
AC103090.1	0.133367	0.25184
Adgrv1	1.13763	4.77585e-21	6Month Up
AC103535.1	0.110521	0.449475
AC105531.1	-0.212684	0.00372413
AC106292.2	-0.409489	0.00868576
AC106605.1	-0.248179	0.189082
AC107531.3	0.601439	0.000177838
AC108595.1	-0.00640775	0.969779
AC109048.1	-0.0223047	0.853275
AC109942.1	-0.418456	0.0392228
AC110846.1	-0.082396	0.590446
AC111632.2	0.384313	0.0149017
AC111831.2	-0.110487	0.501387
AC112624.1	0.321385	0.00513829
Anxa4	1.05424	9.96588e-18	6Month Up
AC113785.2	0.115618	0.477716
AC114446.1	0.0558701	0.665453
AC115181.1	0.43727	0.0279074
AC115420.1	0.181456	0.229997
AC115420.4	0.0713812	0.487232
AC115666.1	0.658423	0.000477649
AC117889.1	-0.216939	0.183109
AC118165.1	-0.0837748	0.567661
AC118957.1	0.162481	0.349551
AC119462.3	0.0167798	0.928759
AC120291.4	0.72623	0.0114213
AC123293.2	0.215496	0.221737
AC123427.1	0.0637253	0.717856
AC124874.1	0.616683	0.00102315
AC126572.1	-0.238823	0.097127
AC126572.3	-0.383154	0.0558033
AC127076.1	0.215116	0.18592
AC127084.1	0.0847378	0.616688
AC128059.1	0.374163	0.0677522
AC128059.5	-0.0379517	0.777419
AC128207.1	0.480853	9.6267e-05
AC128960.1	0.616607	2.35469e-07
AC130162.1	0.475196	0.00066976
AC130232.2	-0.158909	0.309749
AC130253.1	0.0797686	0.586774
AC130391.3	0.065137	0.634696
AC130970.1	0.133162	0.428864
AC132740.1	0.108221	0.477267
AC132752.1	0.367577	0.069312
AC133265.2	0.0326329	0.847084
AC133403.1	0.735763	1.12898e-13
AC135026.1	0.0426203	0.737776
AC135294.1	0.0646305	0.29188
AC136661.1	0.561705	0.00331504
AC141102.1	0.416577	0.0276127
AC141489.1	0.586544	0.00343844
AC141969.1	0.139258	0.375318
Ac1576	0.0262768	0.88737
AC229945.1	0.451322	0.0155966
Acaa1a	-0.192817	0.116093
Acaa2	0.114757	0.280821
Acaca	-0.532603	9.32889e-09
Acacb	0.296927	0.0285213
Acad10	0.237575	0.0996618
Acad11	0.101779	0.448315
Acad8	-0.339722	0.0190448
Acad9	-0.203999	0.00560621
Acadl	0.0565236	0.668852
Acadm	0.00510421	0.969384
Acads	0.476182	8.49235e-05
Acadsb	-0.697189	8.45488e-06
Acadvl	-0.242958	0.00403643
Atp6v1b1	1.44397	0.000800514	6Month Up
Acap2	-0.965368	1.58487e-09
Acap3	-0.230691	0.0405372
Acat1	-0.213663	0.0334129
Bcas1	1.02492	3.96829e-11	6Month Up
Acat2l1	-0.817833	2.69525e-16
Acbd3	-0.179004	0.0148424
Acbd4	0.214803	0.0529698
Acbd5	-0.148364	0.314912
Acbd6	-0.0690336	0.469305
Accs	-0.341643	0.0621243
Acd	0.210673	0.026782
Ace	-0.548715	2.63016e-05
Ace2	-0.411446	0.0334883
Best1	1.32002	1.39273e-16	6Month Up
Acer3	-0.0449719	0.728801
Ache	-0.685714	2.40512e-07
Acin1	-0.0167338	0.885531
Ackr3	0.0849375	0.517878
Ackr4	-0.478996	0.035473
Acly	-0.774387	9.10271e-26
Aco1	-0.607245	3.19848e-15
Aco2	-0.186575	0.000470473
Acot1	-0.203575	0.23284
Acot11	-0.31409	0.0868801
Acot13	0.317092	0.00124843
Acot2	0.0655096	0.658063
Acot3	-0.139522	0.37591
Acot4	0.307353	0.085259
Acot7	-0.211548	0.00576381
Acot8	-0.229747	0.0514309
Acot9	0.0430751	0.718701
Acox1	-0.442143	0.000822072
Acox3	-0.277919	0.0199973
Acp1	0.131661	0.101801
Acp2	-0.0623878	0.462112
Acp6	-0.13893	0.322381
Acrbp	0.779244	0.00950902
Acsbg1	-0.427054	0.00271008
Acsf2	0.414597	6.01527e-06
Acsf3	-0.450657	0.000108712
Acsl1	-0.0448987	0.695694
Acsl3	-0.457791	8.71329e-05
Acsl4	-0.113921	0.436729
Acsl5	0.232368	0.029121
Acsl6	-0.149849	0.2123
Acsm5	0.130696	0.427408
Acss1	0.707228	4.19345e-09
Birc7	1.37609	6.39297e-08	6Month Up
Acss3	0.0184723	0.91744
Acta1	0.267693	0.132781
Acta2	0.626363	0.0297349
Actb	-0.526871	8.00168e-12
Actg2	0.126814	0.0322658
Actl6a	-0.354822	0.00345513
Actl6b	0.0194508	0.900642
Actn1	-0.0073581	0.966913
Actn2	0.0926359	0.589062
Actn4	-0.181509	0.077554
Actr10	-0.225166	0.0258046
Actr1a	0.0535713	0.346247
Actr1b	0.0765255	0.197319
Actr2	-0.252472	0.0453891
Actr3	0.216145	0.013522
Actr3b	0.0255368	0.883875
Actr5	-0.0642409	0.663532
Actr6	0.0383471	0.788262
Actr8	-0.132189	0.11634
Acvr1	-0.070278	0.525531
Acvr1b	-0.0354237	0.716537
Acvr2a	0.203398	0.160708
Acvrl1	0.296871	0.0603985
Acy1	0.161867	0.117756
Acy3	0.222409	0.189082
Acyp1	0.498342	0.000302622
Acyp2	0.444349	0.00427855
Ada	0.880181	0.00522736
Adal	0.0849441	0.607754
Adam10	-0.131344	0.285696
Adam11	0.0692681	0.576574
Adam15	0.231329	0.0478661
Adam17	-0.219733	0.0635098
Adam19	-0.829375	1.74352e-05
Adam22	-0.642494	3.20793e-06
Adam23	-0.615642	5.91027e-05
Adam4	0.359226	0.03795
Adam9	-0.388928	0.000415692
Adamts1	0.278702	0.0492702
Adamts10	0.134108	0.35996
Adamts15	-0.0155154	0.929907
Adamts2	-0.442131	0.0461271
Adamts20	-0.268481	0.0748584
Adamts4	-0.556246	0.000139688
Adamts9	-0.24995	0.0398585
Adamtsl2	-0.201495	0.234238
Adamtsl4	0.550772	0.0126828
Adap1	0.295217	0.00134549
Adap2	-0.0930498	0.558102
Adar	-0.575195	3.80983e-07
Adarb1	0.21867	0.0315097
Adarb2	-0.680059	0.000115714
Adat1	0.543559	0.000648831
Adat2	0.0315033	0.864734
Adck1	-0.149853	0.264249
Adck2	-0.246241	0.00814555
Adck5	-0.0702122	0.572825
Adcy1	-0.132591	0.441869
Adcy2	0.0169956	0.889194
Adcy3	-0.440101	6.68896e-06
Adcy4	-0.0273021	0.882429
Adcy5	-0.124391	0.207254
Adcy6	-0.0364796	0.745652
Adcy7	-0.573555	0.000297081
Adcy8	-0.474384	6.8322e-05
Adcy9	-0.538251	1.69858e-05
Adcyap1	-0.0697029	0.662409
Adcyap1r1	0.121435	0.265283
Add1	-0.0821454	0.174926
Add2	-0.52257	0.00170036
Add3	-0.0333188	0.799526
Adgra1	-0.373321	0.0149038
Adgra2	-0.0967615	0.452671
Adgra3	-0.582692	6.94643e-05
Adgrb2	-0.343413	0.0281956
Adgrb3	-0.559109	0.000314024
Adgre1	-0.0386809	0.793286
Adgre5	-0.499654	0.00216801
Adgrf5	0.368723	0.00761341
Adgrg1	-0.447919	1.1392e-07
Adgrg2	-0.0556898	0.733624
Adgrg6	0.166178	0.215314
Adgrl1	-0.85044	4.70477e-13
Adgrl2	-0.252427	0.00930408
Adgrl3	-0.47604	0.000133805
Adgrl4	0.166709	0.282458
Bpifb4	3.06752	1.02713e-18	6Month Up
Adh5	-0.187673	0.048612
Adhfe1	0.415741	0.00147075
Adi1	0.510785	1.87266e-05
Adipor1	0.296771	0.000270113
Adipor2	0.175352	0.237294
Adk	0.201213	0.105797
Adm	0.27653	0.139222
Adnp	-0.0146266	0.877408
Adnp2	-0.371488	8.15311e-05
Adora1	0.61678	2.51236e-18
Adora2a	0.360986	0.0298212
Adora2b	0.0987575	0.519505
Adpgk	0.37572	0.0163089
Adprh	-0.252992	0.0014499
Adprhl2	-0.139688	0.151627
Adprm	0.161721	0.0778577
Adra1b	-0.101523	0.546377
Adra2a	-0.182347	0.220737
Adra2c	-0.0176184	0.922845
Adrb1	-0.491291	0.0288577
Adrb2	0.144171	0.379108
Adrm1	-0.176033	0.0347938
Adsl	0.0384098	0.771377
Adss	0.120576	0.271658
Adtrp	0.535822	0.0176135
Aebp1	-0.00271765	0.987227
Aebp2	-0.253001	0.090305
Aen	-0.124201	0.34472
Afap1	-0.405682	1.91303e-06
Afap1l1	-0.352472	0.0141467
Afap1l2	-0.480665	1.43494e-05
Afdn	-0.731533	6.68938e-07
Aff1	-0.0478988	0.783111
Aff2	0.124311	0.224116
Aff3	-0.0976461	0.438488
Aff4	-0.163449	0.0752806
Afg3l1	-0.251723	0.0273536
Afg3l2	-0.177267	0.0120795
Afmid	0.301899	0.0200633
Aftph	0.0131429	0.918858
Aga	-0.0172937	0.899961
Agap1	0.00525935	0.964659
Agap2	0.0432157	0.159848
Agap3	-0.0300478	0.789439
Agbl3	0.574317	0.000220334
Agbl5	0.0429371	0.774566
Ager	0.419477	0.050218
Agfg1	-0.381599	0.000205324
Agfg2	0.0560238	0.641169
Aggf1	-0.00688335	0.955369
Agk	-0.200131	0.0946042
Agl	-0.0436158	0.685606
Agmo	-0.137204	0.384746
Ago1	-0.591808	1.38948e-06
Ago2	-0.130204	0.379108
Ago3	0.160181	0.29732
Agpat1	0.358173	2.88888e-05
Agpat3	-0.0265374	0.593301
Agpat4	-0.333138	0.000114367
Agpat5	-0.24073	0.0147911
Agps	-0.986211	2.22232e-10
Agrn	-0.269858	0.0292449
Agt	-0.265397	0.0223295
Agtpbp1	0.0745739	0.375202
Agtr2	0.0814918	0.628615
Agtrap	0.0520064	0.66013
Ahctf1	0.0937088	0.347166
Ahcy	0.236354	0.00616532
Ahcyl1	-0.334764	0.0420634
Ahcyl2	0.270693	0.00106784
Ahdc1	-0.187112	0.174521
Ahi1	-0.772551	6.6796e-06
Ahnak	0.339256	0.0347053
Ahr	0.0758027	0.660409
Ahsa1	0.11865	0.0491893
Ahsa2	0.43476	0.00166633
Aida	0.263218	0.00164477
Aif1	0.0560658	0.719381
Aif1l	0.128618	0.371556
Aifm1	-0.0793924	0.327305
Aifm2	0.144394	0.178174
Aifm3	0.0262848	0.847005
Aig1	0.252486	0.00349184
Aimp1	0.0181652	0.873402
Aimp2	-0.0829507	0.411076
Aip	-0.128699	0.151071
Ajap1	0.166735	0.134081
Ajm1	-0.485098	0.0030271
Ajuba	0.359903	0.0350666
Ak2	0.0150058	0.912312
Ak3	0.555685	4.71438e-12
Ak4	-0.184933	0.286608
Ak5	0.230582	0.959849
Ak6	0.213363	0.116139
Akain1	0.413722	0.0107982
Akap1	-0.00131439	0.989528
Akap10	0.0590255	0.580136
Akap11	-0.0269691	0.819876
Akap12	-0.105287	0.298217
Akap13	0.389909	0.000935439
Akap17a	-0.0145903	0.911284
Akap17b	-0.13504	0.256149
Akap2	-0.30195	0.0170849
Akap5	-0.338566	0.101935
Akap6	-0.264206	0.0123808
Akap7	-0.11359	0.482522
Akap8	0.0691825	0.453596
Akap8l	0.0370046	0.721255
Akap9	-0.374948	2.88888e-05
Akip1	0.315781	0.0569679
Akirin1	0.119885	0.174906
Akirin2	0.242846	0.00282325
Akna	0.137168	0.278362
Akr1a1	0.305504	4.76722e-06
Akr1b1	-0.14325	0.117552
Akr1b10	-0.231072	0.211533
Akr1c14	0.92762	7.90225e-06
Akr1c15	0.601586	0.000211214
Akr1c19	0.377574	0.0480379
Akr1e2	-0.0422941	0.672808
Akr7a2	-0.0150237	0.91781
Akr7a3	0.333989	0.0191507
Akt1	0.0396097	0.621965
Akt1s1	0.278427	0.00173175
Akt2	0.00165963	0.991718
Akt3	0.0336532	0.758541
Aktip	0.320345	0.000603903
Alad	0.0121539	0.919512
Alas1	-0.461546	2.8961e-10
Alcam	-0.493105	4.17991e-05
Aldh16a1	-0.0777212	0.5894
Aldh1a1	0.048182	0.776853
Aldh1a2	0.053944	0.747786
Aldh1b1	-0.298238	0.0396286
Aldh1l1	-0.895717	1.53824e-09
Aldh2	0.0133837	0.914565
Aldh3a2	-0.360747	0.000396626
Aldh3b1	0.668803	5.39575e-05
Aldh4a1	-0.599641	1.26187e-05
Aldh5a1	-0.111442	0.254803
Aldh6a1	0.125804	0.413814
Aldh7a1	-0.47733	1.55861e-07
Aldh8a1	0.22569	0.191939
Aldh9a1	-0.137626	0.0985376
Aldoa	-0.0682091	0.548741
Aldoc	0.0405013	0.653759
Alg1	-0.0574956	0.710454
Alg10	-0.347273	0.0471749
Alg11	-0.0819406	0.409179
Alg12	0.0280505	0.835618
Alg14	0.171841	0.132455
Alg2	0.0764318	0.34439
Alg3	0.229134	0.00790462
Alg5	-0.0515385	0.64355
Alg6	0.00169649	0.994462
Alg8	-0.174518	0.234076
Alg9	-0.215139	0.013765
Alk	-0.37082	0.0237597
Alkbh1	0.116234	0.319871
Alkbh2	-0.0838151	0.602194
Alkbh3	0.188066	0.0312174
Alkbh4	0.112688	0.439246
Alkbh5	0.302508	2.78605e-06
Alkbh7	0.253876	0.0272803
Alkbh8	-0.300838	0.0672072
Alms1	0.161337	0.182908
Alox5	-0.155184	0.373705
Alox5ap	0.651866	0.000509631
Aloxe3	0.194776	0.261141
Alpk1	0.492863	0.00144606
Alpl	0.0336861	0.853573
Als2	-0.0653192	0.487558
Als2cl	-0.255072	0.12376
Alyref	-0.0673076	0.520628
Amacr	0.0571395	0.688456
Ambra1	-0.0243851	0.827214
Amd1	0.316878	5.31524e-05
Amdhd2	0.0122096	0.934159
Amer2	0.0682075	0.664819
Amer3	-0.41324	0.0486262
Amfr	-0.296207	0.00173175
Amigo1	0.00847771	0.9248
Amigo2	-0.00295422	0.986898
Ammecr1l	-0.20235	0.00747928
Amn1	0.0598749	0.668491
Amot	0.0987206	0.457501
Amotl1	-0.789779	6.17411e-06
Amotl2	0.302004	0.00054728
Ampd2	-0.193282	0.108848
Ampd3	-0.241131	0.0530551
Amph	-0.986586	3.45569e-07
Amt	-0.329622	0.00898128
Amz1	-0.30556	0.00565699
Amz2	0.041926	0.620913
Anapc1	0.0424827	0.656513
Anapc10	0.055164	0.639993
Anapc11	0.192469	0.0809913
Anapc13	0.462412	0.0021816
Anapc15	0.229473	0.0793381
Anapc16	0.573916	1.59074e-08
Anapc2	-0.324723	7.25088e-05
Anapc4	0.0867496	0.316788
Anapc5	0.133327	0.00356229
Anapc7	-0.0535657	0.59521
Angel1	0.044968	0.750389
Angel2	0.0978354	0.325084
Angpt1	-0.775037	0.00310202
Angpt2	-0.0422546	0.814446
Angptl2	-0.766623	0.00204461
Angptl4	0.0222219	0.895427
Ank1	-0.464766	0.000678013
Ank2	-0.327528	0.00867776
Ank3	-0.167527	0.0786424
Ankfy1	0.00266614	0.981281
Ankh	-0.0378798	0.7335
Ankib1	0.0423036	0.735028
Ankle2	-0.309547	0.00708862
Ankmy2	0.121644	0.0163836
Ankrd10	-0.0576563	0.709224
Ankrd11	-0.250953	0.000506804
Ankrd12	0.0207955	0.872925
Ankrd13a	-0.0997418	0.353836
Ankrd13b	0.152523	0.180251
Ankrd13c	0.182906	0.110249
Ankrd13d	0.037279	0.74896
Ankrd16	0.247041	0.11067
Ankrd17	-0.409144	7.0675e-06
Ankrd24	0.27564	0.0274905
Ankrd26	-0.135156	0.30404
Ankrd27	-0.0761617	0.492779
Ankrd28	-0.321913	0.010315
Ankrd29	0.569118	9.24383e-07
Ankrd34a	0.23015	0.0822947
Ankrd34b	-0.204935	0.200047
Ankrd34c	-0.290007	0.104468
Ankrd35	0.27414	0.0772884
Ankrd37	0.0306819	0.866317
Ankrd39	0.0482356	0.785231
Ankrd40	0.486487	6.02731e-06
Ankrd42	-0.000257402	0.999733
Ankrd44	-0.381272	0.049268
Ankrd46	0.0863927	0.265846
Ankrd49	0.287788	0.0183407
Ankrd50	-0.0907257	0.332555
Ankrd52	-0.315646	1.89516e-06
Ankrd53	0.0235162	0.896226
Ankrd54	-0.0568087	0.731533
Ankrd55	0.00754334	0.953347
Ankrd6	0.165097	0.112435
Ankrd66	-0.0459626	0.756911
Ankrd9	-0.168553	0.253952
Anks1a	-0.0341909	0.751029
Anks1b	-0.523409	0.000120458
Anks3	0.182622	0.114751
Anks6	0.297493	0.0691568
Ankub1	0.979358	0.00233923
Ankzf1	-0.0200203	0.873642
Anln	0.000438448	0.999733
Ano1	0.565031	0.00522692
Ano10	-0.374528	8.66173e-06
Ano3	0.143808	0.398891
Ano4	-0.271517	0.0285844
Ano6	-0.196285	0.176788
Ano8	-0.774756	1.43357e-12
Anp32a	0.0488778	0.669498
Anp32b	0.617091	1.02041e-05
Anp32e	0.0967883	0.424992
Anpep	-0.229052	0.174521
Antxr1	-0.222785	0.10174
Antxr2	-0.440296	0.0230008
Anxa1	-0.0240782	0.872064
Anxa11	0.202225	0.145671
Anxa2	-0.0142603	0.93667
Anxa3	0.196391	0.0595596
Ca6	1.11686	2.97417e-06	6Month Up
Anxa5	0.0841494	0.453397
Anxa6	-0.339049	6.90171e-05
Anxa7	-0.0645006	0.575199
Aoc3	0.355188	0.0717689
Aox1	0.514633	0.00596907
Ap1ar	0.037122	0.785951
Ap1b1	-0.313011	0.000113136
Ap1g2	0.372063	0.00507604
Ap1m1	-0.21413	0.0281608
Ap1s1	0.370131	5.49344e-06
Ap1s2	0.218917	0.097127
Ap1s3	0.249707	0.171822
Ap2a1	-0.55791	8.50426e-13
Ap2a2	-0.378486	0.000917881
Ap2b1	0.0112252	0.922831
Ap2m1	-0.131363	0.0510849
Ap2s1	0.0837116	0.404093
Ap3b1	-0.0926571	0.332827
Ap3b2	-0.313298	0.00986963
Ap3d1	-0.176392	0.0496561
Ap3m1	0.0603502	0.581037
Ap3m2	-0.162034	0.155753
Ap3s1	0.331228	0.00410807
Ap3s2	0.408223	6.32872e-05
Ap4b1	-0.156622	0.0842406
Ap4e1	-0.508683	0.00208972
Ap4m1	0.0463049	0.750725
Ap4s1	0.634464	3.02904e-07
Ap5b1	0.205146	0.0869571
Ap5m1	0.199051	0.161829
Ap5s1	0.073112	0.640632
Apaf1	-0.250505	0.112483
Apba1	-0.208619	0.0698328
Apba2	0.0220636	0.890667
Apba3	-0.227305	0.0589707
Apbb1	-0.211353	0.00755136
Apbb1ip	0.0535923	0.681847
Apbb2	-0.172608	0.192794
Apbb3	-0.273069	0.00252366
Apc	-0.295197	0.00193946
Apc2	-0.76294	1.78494e-12
Apcdd1	-0.169045	0.233677
Apeh	-0.186298	0.0632834
Apex1	-0.127734	0.165145
Apex2	0.21305	0.217099
Aph1a	-0.0730083	0.543354
Aph1b	0.128848	0.256968
Api5	0.163572	0.124223
Apip	-0.0283837	0.848515
Aplf	0.127508	0.324475
Apln	0.446237	0.00010667
Aplnr	-0.192998	0.243538
Aplp1	0.0752222	0.373227
Aplp2	-0.89887	8.7398e-11
Apmap	-0.415944	0.00104596
Apoa1	0.0320353	0.821851
Apoa5	-0.0930678	0.588178
Apobec1	-0.0544479	0.71617
Apobec2	0.0123926	0.947562
Apoc1	0.000126255	0.999988
Apod	-0.0188509	0.901741
Apoe	-0.312381	0.00958435
Apol3	0.281017	0.0816418
Apol9a	0.208852	0.192367
Apold1	0.736006	0.0119335
Apom	0.797691	0.0163922
Apoo	0.211692	0.0532556
Apool	0.111385	0.43391
App	-0.462219	2.30067e-11
Appbp2	-0.153963	0.105879
Appl1	-0.348486	0.00149016
Appl2	0.274423	0.0117255
Aprt	0.0693381	0.540664
Aptx	0.0102881	0.948805
Aqp11	0.715884	2.4085e-08
Aqp4	0.0546204	0.739678
Aqp9	0.0311456	0.856708
Aqr	-0.241731	0.00267455
Araf	-0.166471	0.100219
Arap1	-0.305339	0.0111769
Arap2	0.199283	0.129866
Arap3	0.0495241	0.734239
Arc	0.134386	0.500248
Arcn1	0.0296274	0.729739
Arel1	-0.029495	0.806398
Arf1	-0.145832	0.103532
Arf2	0.0157794	0.883365
Arf3	-0.0255845	0.885986
Arf4	0.116021	0.289488
Arf5	0.0905711	0.437106
Arf6	0.146447	0.107581
Arfgap1	-0.303908	0.0013459
Arfgap2	0.021127	0.801105
Arfgap3	-0.438464	0.00360616
Arfgef1	-0.084086	0.357454
Arfgef2	-0.102945	0.181938
Arfgef3	-0.725929	1.06938e-06
Arfip1	-0.460791	0.00302273
Arfip2	0.0709072	0.471952
Arfrp1	-0.0858722	0.440659
Arg1	0.445038	0.00752458
Arg2	0.165382	0.298523
Arglu1	0.0634024	0.551241
Arhgap1	0.0740021	0.523113
Arhgap10	0.0395876	0.827214
Arhgap11a	0.520819	0.000445102
Arhgap12	-0.484898	0.00600556
Arhgap15	0.152728	0.376778
Arhgap17	0.0623024	0.617055
Arhgap18	0.144792	0.26656
Arhgap19	0.00623932	0.974361
Arhgap20	0.22825	0.0260629
Arhgap21	0.232439	0.00594035
Arhgap22	0.272068	0.0996924
Arhgap23	-0.07092	0.567661
Arhgap24	-0.146078	0.264756
Arhgap25	0.119026	0.393373
Arhgap26	-0.567184	0.00528326
Arhgap27	-0.142392	0.36278
Arhgap29	0.169484	0.228427
Arhgap30	-0.138835	0.377101
Arhgap31	-0.340295	0.00322642
Arhgap32	0.130779	0.146759
Arhgap33	-0.277776	0.126778
Arhgap35	-0.294106	0.00418036
Ccdc152	2.10679	8.93258e-07	6Month Up
Arhgap39	-0.171938	0.0315479
Arhgap4	0.276026	0.0645864
Arhgap42	-0.662093	0.000747271
Arhgap44	-0.168829	0.158408
Arhgap45	0.133953	0.365723
Arhgap5	-0.354915	0.028601
Arhgap6	-0.248355	0.177281
Arhgap9	0.141263	0.393769
Arhgdia	0.240282	0.00687807
Arhgdib	0.971203	2.13824e-14
Arhgef1	-0.064183	0.576574
Arhgef10	-0.0717275	0.551454
Arhgef10l	-0.30395	8.14013e-05
Arhgef11	-0.247034	0.00493277
Arhgef12	-0.319871	0.00255825
Arhgef15	0.243306	0.160538
Arhgef17	-0.262528	0.0252168
Arhgef18	-0.0016672	0.988294
Arhgef19	-0.322654	0.0428436
Arhgef2	-0.40687	0.000138828
Arhgef25	0.0387808	0.787262
Arhgef26	-0.212038	0.210747
Arhgef28	-0.180455	0.0264896
Arhgef3	-0.177558	0.16075
Arhgef37	0.385883	0.00576734
Arhgef39	0.489669	0.00017681
Arhgef4	0.0258422	0.790718
Arhgef40	-0.342502	0.000624224
Arhgef6	-0.319518	0.0419614
Arhgef7	-0.288131	0.00518596
Arid1a	-0.168608	0.00578774
Arid1b	-0.229244	0.00710746
Arid2	-0.675498	1.80741e-09
Arid3a	0.161805	0.260631
Arid3b	0.161477	0.274872
Arid4a	-0.507995	4.7289e-05
Arid5a	0.105211	0.460891
Arih1	0.168519	0.0868806
Arih2	0.303353	3.6155e-06
Arl1	-0.261932	0.0163525
Arl10	-0.71344	0.0028358
Arl11	0.834861	0.000171277
Arl13b	0.364192	0.0111431
Arl14ep	-0.0708457	0.52542
Arl15	-0.188203	0.256561
Arl16	0.262373	0.0382383
Arl2	-0.103136	0.400547
Arl2bp	0.118638	0.291394
Arl3	0.741389	5.09009e-15
Arl4a	0.479351	0.00074162
Arl4d	0.323881	0.105326
Arl5a	0.0244424	0.87965
Arl5b	0.138825	0.282607
Arl6	0.236342	0.087141
Arl6ip1	0.0805008	0.270939
Arl6ip4	0.250856	0.00855073
Arl6ip5	0.179806	0.0101881
Arl6ip6	0.28861	0.0869176
Arl8a	0.265151	8.92187e-06
Arl8b	0.428564	7.19147e-06
Armc1	-0.276865	0.0273675
Armc10	0.365587	7.85843e-05
Armc5	0.337309	0.00147565
Armc6	0.112477	0.43242
Armc7	0.185378	0.132455
Armc8	0.000302968	0.999415
Armc9	-0.100395	0.261141
Armcx1	0.0838101	0.55982
Armcx2	-0.0070885	0.945014
Armcx3	-0.337161	0.000213485
Armcx4	-0.321089	0.00164013
Armcx5	-0.164043	0.247689
Armcx6	0.266945	0.0191507
Armh3	-0.347107	0.00450348
Armh4	-0.330132	0.00909996
Armt1	0.2833	0.0253216
Arnt	0.0140375	0.922429
Arnt2	0.0477045	0.628085
Arntl	0.025233	0.846492
Arpc1a	-0.0728548	0.393373
Arpc1b	0.0190464	0.912488
Arpc2	0.363571	2.83875e-07
Arpc3	0.212971	0.0616985
Arpc4	0.242765	0.00193809
Arpc5	0.293244	0.0066436
Arpc5l	0.357626	8.79862e-07
Arpin	0.138923	0.191234
Arpp21	0.15062	0.283336
Arrb1	-0.105344	0.438081
Arrb2	0.384228	0.000690692
Arrdc1	0.297021	0.0396637
Arrdc2	0.523454	0.00300869
Arrdc3	-0.0595484	0.720481
Arrdc4	-0.272675	0.0143664
Arsa	0.10166	0.322736
Arsb	0.130268	0.0784196
Arse	-0.558108	0.000172672
Arsg	0.0735546	0.449576
Arsk	0.0565928	0.724845
Art3	0.214148	0.212871
Art4	0.522485	0.012834
Arv1	0.0592374	0.620323
Arvcf	-0.222986	0.0516472
As3mt	0.074724	0.612299
Asah1	-0.368959	0.00255825
Asah2	0.198538	0.0703395
Asap1	-0.466565	0.00050922
Asap2	-0.762392	6.73908e-05
Asap3	-0.644222	0.00355083
Asb1	-0.293285	0.0087305
Asb13	-0.174663	0.227669
Asb15	0.0358673	0.589247
Asb2	0.380057	0.0465222
Asb3	0.0263863	0.863548
Asb4	-0.0225	0.901741
Asb6	-0.102859	0.388925
Asb7	0.432486	0.000403869
Asb8	0.307362	1.66834e-05
Ascc1	0.153252	0.182283
Ascc2	-0.351466	0.00723558
Ascc3	-0.0112981	0.930922
Asf1a	0.193211	0.143034
Asgr1	-0.057046	0.735291
Asgr2	-0.093453	0.585477
Ash1l	-0.0260904	0.842828
Ash2l	-0.17286	0.0682846
Asic1	-0.0668594	0.563117
Asic2	-0.226816	0.12514
Asic4	-0.0823343	0.607597
Asl	-0.366859	0.00103856
Asmtl	0.0956537	0.51446
Asna1	0.204445	0.00784512
Asns	-0.0756893	0.449576
Asnsd1	0.200818	0.0109002
Aspa	0.0531406	0.701081
Aspdh	-0.388827	0.044654
Asph	0.231822	0.0260081
Asphd1	0.114859	0.389633
Asphd2	0.236604	0.13253
Aspscr1	-0.0514833	0.544435
Asrgl1	-0.521417	1.2844e-07
Ass1	0.0980644	0.375202
Aste1	-0.0959022	0.549974
Astn2	-0.390334	0.00104527
Asxl1	-0.24376	0.0147331
Asxl2	0.0301335	0.848687
Atad1	-0.400291	0.002921
Atad2b	-0.05134	0.697442
Atad3a	-0.422325	1.15073e-06
Atat1	-0.282183	0.00138209
Atcay	0.137194	0.0468183
Ate1	-0.656119	2.66213e-07
Atf1	0.482233	0.000722507
Atf2	-0.372385	0.0079647
Atf4	0.51632	3.37122e-15
Atf5	0.551907	0.000242298
Atf6	-0.284929	0.0231521
Atf6b	-0.188258	0.00479255
Atf7	-0.0238032	0.880849
Atf7ip	-0.384154	3.88627e-06
Atg10	0.225876	0.135527
Atg101	-0.0546402	0.647317
Atg12	0.379042	0.000189004
Atg13	0.11081	0.26668
Atg14	0.200704	0.0563418
Atg16l1	0.0775195	0.457916
Atg16l2	0.246297	0.143916
Atg2a	-0.202931	0.0491639
Atg2b	0.0956051	0.256585
Atg3	0.0631593	0.516586
Atg4b	-0.108887	0.270443
Atg4c	-0.086457	0.538066
Atg4d	0.316817	0.000545779
Atg5	0.134547	0.26785
Atg7	-0.377349	0.000261875
Atg9a	-0.153425	0.0461357
Atic	-0.379058	2.37324e-05
Atl1	-0.19751	0.0873712
Atl2	0.0484822	0.726605
Atl3	-0.509161	0.000651074
Atm	-0.207881	0.0836811
Atn1	0.158108	0.229577
Atoh8	0.159657	0.341576
Atox1	0.364644	0.00782039
Atp10a	0.427651	0.0081222
Atp10b	-0.103565	0.513016
Atp10d	-0.155133	0.2928
Atp11a	0.173265	0.125111
Atp11b	-0.147429	0.192367
Atp13a1	-0.356396	0.000262713
Atp13a2	-0.211006	0.057497
Atp13a4	0.0117764	0.93884
Atp13a5	0.454045	0.0191507
Atp1a1	-0.665753	1.13049e-14
Atp1a2	-0.230222	0.01788
Atp1a3	-0.686534	1.8511e-13
Atp1b1	0.0184692	0.857253
Atp1b2	0.24136	0.0112728
Atp1b3	0.436798	8.86596e-06
Atp23	0.154851	0.322736
Atp2a2	-0.468505	2.89449e-10
Atp2a3	-0.851564	2.16974e-06
Atp2b1	-0.559706	0.000635569
Atp2b2	-0.0356881	0.550509
Atp2b3	-0.519756	4.5381e-06
Atp2b4	-0.816749	8.91103e-05
Atp2c1	-0.391383	0.00138091
Atp5f1a	-0.425692	3.78295e-06
Atp5f1b	-0.0402039	0.591814
Atp5f1d	0.0394497	0.736353
Atp5f1e	0.377578	0.0431065
Atp5if1	0.444004	0.0125022
Atp5mc1	0.0388963	0.715584
Atp5mc2	0.146526	0.198483
Atp5mc3	0.0730666	0.44654
Atp5md	0.522716	0.00228105
Atp5me	0.392702	0.0711296
Atp5mf	0.459595	0.00137157
Atp5mg	0.442179	2.90199e-07
Atp5pd	0.171339	0.048612
Atp5pf	0.441569	2.22736e-06
Atp5po	0.245731	0.000295805
Atp6ap1	0.108336	0.0893343
Atp6ap1l	0.0823783	0.599201
Atp6ap2	0.00868324	0.94472
Atp6v0a1	-0.267349	0.00179465
Atp6v0b	0.0963264	0.155097
Atp6v0c	0.168907	0.0379072
Atp6v0d1	0.194541	0.00065999
Atp6v0e1	0.969683	5.72461e-16
Atp6v0e2	0.25203	0.00542854
Atp6v1a	-0.131072	0.243214
Ccn1	1.50284	0.000618529	6Month Up
Atp6v1b2	0.00824651	0.943544
Atp6v1c1	-0.0115661	0.918566
Atp6v1d	0.197954	0.00447249
Atp6v1e1	0.0436715	0.623525
Atp6v1f	0.503756	2.38543e-07
Atp6v1g1	0.268028	0.00843982
Atp6v1g2	0.407676	7.25075e-08
Atp6v1h	-0.248894	0.00836093
Atp7a	0.0228823	0.891091
Ccn2	1.26287	2.18333e-05	6Month Up
Atp8a2	-0.481089	2.15388e-05
Atp8b2	-0.318073	1.63542e-05
Atp8b3	0.237692	0.0895385
Atp9b	-0.0334319	0.784538
Atpaf1	0.553853	3.28269e-11
Atpaf2	0.0485709	0.695968
Atpsckmt	0.138786	0.180832
Atraid	0.0166629	0.89232
Atrip	0.198157	0.231845
Atrn	-0.447734	8.46237e-06
Atrnl1	-0.625237	2.76078e-05
Atrx	-0.775642	1.77467e-07
Atxn1	-0.238915	0.117182
Atxn10	-0.136525	0.0735204
Atxn2	-0.320526	0.000136727
Atxn2l	-0.349633	1.02412e-06
Atxn3	-0.0939127	0.480376
Atxn7	0.0672591	0.700118
Atxn7l1	-0.0525922	0.76401
Atxn7l2	0.107828	0.439523
Atxn7l3	0.0769627	0.486499
Atxn7l3b	-0.0797926	0.443634
Auh	-0.0910752	0.376377
Aunip	0.172004	0.318311
Aup1	0.378079	1.53645e-07
Aurka	0.310279	0.0040122
Aurkb	0.392837	0.000839185
Aurkc	0.0698059	0.607754
Auts2	-0.29001	0.0425967
Aven	0.644681	1.20548e-08
Avil	-0.234005	0.175001
Avl9	-0.600964	0.000227617
Avpi1	0.0356849	0.807076
Avpr1a	0.0119413	0.949501
Axin2	-0.0949933	0.440334
Axl	-0.229695	0.0266787
Azi2	0.299168	1.09736e-05
Azin1	-0.171935	0.0845553
Azin2	-0.189666	0.127715
B2m	0.693589	3.37348e-13
B3galnt1	0.0627845	0.584504
B3galnt2	0.184675	0.0736497
B3galt1	-0.315984	0.0265386
B3galt2	-0.00414612	0.982109
B3galt4	-0.122576	0.44175
B3galt5	0.300443	0.00285073
B3galt6	-0.276942	0.0652611
B3gat1	0.00595155	0.97774
B3gat2	-0.0616357	0.683349
B3gat3	0.282279	0.000453698
B3glct	-0.240536	0.125153
B3gnt2	0.238855	0.0340622
B3gnt7	0.0549608	0.74915
B3gnt9	-0.294894	0.0954087
B3gntl1	-0.506331	0.0276533
B4galnt1	0.33721	0.0280206
B4galnt4	-0.106056	0.411018
B4galt1	0.444231	0.0168019
B4galt2	0.0798166	0.516
B4galt3	0.199094	0.0661236
B4galt4	0.225381	0.0488364
B4galt5	-0.292034	0.0206745
B4galt6	-0.899712	3.03762e-06
B4galt7	0.0705742	0.55993
B630019K06Rik	-0.829425	9.57569e-05
B9d1	0.16406	0.315934
B9d2	-0.0218615	0.886298
Baalc	0.251762	0.0647902
Babam1	0.383284	1.76495e-05
Babam2	0.180142	0.017961
Bace1	-0.474626	2.07691e-05
Bace2	-0.784433	3.47739e-11
Bach1	-0.26071	0.0918542
Bad	0.14587	0.205145
Bag1	0.603438	7.29379e-13
Bag2	0.220804	0.0962383
Bag3	0.0234436	0.847004
Bag4	-0.622545	0.000813021
Bag5	0.457047	0.00154327
Bag6	-0.412302	5.19613e-07
Bahcc1	-0.370052	0.0125654
Bahd1	-0.189567	0.121584
Baiap2	-0.258886	0.169524
Baiap3	-0.389511	0.0541273
Bak1	-0.0609494	0.645241
Bambi	0.160117	0.326421
Banf1	0.443032	0.000130043
Banp	0.23373	0.0661236
Bap1	0.14204	0.0621492
Barx2	-0.840544	0.000283709
Basp1	-0.545332	0.000646368
Bax	0.377929	0.00312578
Baz1a	-0.166582	0.286499
Baz1b	-0.0692434	0.549617
Baz2a	-0.453822	6.19321e-05
Baz2b	-0.277482	0.0510849
Bbip1	0.110611	0.426188
Bbof1	0.433011	0.00234508
Bbs1	0.0145258	0.916273
Bbs10	-0.0341769	0.79484
Bbs2	-0.0582614	0.463393
Bbs4	0.298307	0.000292173
Bbs5	0.226782	0.0927584
Bbs7	-0.0932083	0.409445
Bbs9	-0.165743	0.15683
Bbx	-0.0999809	0.504441
Bcam	0.0433728	0.79796
Bcan	-0.74532	7.1816e-12
Bcap29	0.209877	0.104601
Bcap31	-0.0568232	0.393373
Bcar1	-0.309851	6.0351e-05
Bcar3	-0.591894	2.7287e-05
Ccn5	2.36348	0.000125892	6Month Up
Bcas2	0.13438	0.156351
Bcat1	-0.112518	0.121398
Bcat2	0.370876	0.0120308
Bccip	-0.0195	0.883175
Bcdin3d	0.105775	0.463914
Bche	0.334739	0.0220073
Bckdha	-0.0972779	0.292563
Bckdhb	0.153214	0.144112
Bckdk	0.0674635	0.548741
Bcl10	-0.102799	0.416874
Bcl2a1	0.680855	0.00621429
Bcl2l1	0.0923102	0.44734
Bcl2l11	0.383629	0.0133812
Bcl2l12	-0.164913	0.34599
Bcl2l13	-0.428616	0.00247585
Bcl2l2	0.08961	0.0659921
Bcl6	0.429036	0.00677546
Bcl6b	0.724692	0.000120996
Bcl7a	-0.302759	0.0472493
Bcl7b	0.447387	7.87524e-08
Bcl7c	0.22237	0.111131
Bcl9	0.210659	0.00241334
Bcl9l	-0.15054	0.205178
Bclaf3	-0.199866	0.123014
Bco2	0.215247	0.164021
Bcor	-0.166488	0.0844082
Bcorl1	-0.310042	0.000161281
Bcr	-0.191773	0.10437
Bcs1l	-0.120197	0.293124
Bdh1	-0.594048	4.12449e-09
Bdh2	0.173554	0.316118
Bdnf	-0.0288263	0.868333
Bdp1	-0.0970524	0.487364
Bean1	-0.326125	0.0964301
Becn1	0.148367	0.0438665
Begain	-0.367057	0.00556818
Bend4	-0.515283	0.0296249
Bend5	0.111473	0.393596
Bend6	0.40621	0.000108367
Bend7	-0.204591	0.25571
Cd74	1.13869	1.36695e-05	6Month Up
Bet1	0.380049	0.00522325
Bet1l	-0.0610703	0.576903
Bex2	-0.0729982	0.491796
Bex3	0.317561	2.89612e-06
Bex4	0.343453	0.0776445
Bfar	-0.0401802	0.713233
Bfsp2	0.1914	0.247891
Bgn	0.420994	0.058104
Bhlhb9	0.054054	0.633218
Bhlhe22	0.0251805	0.058782
Bhlhe40	-0.25836	0.0537127
Bhlhe41	-0.183888	0.19823
Bicc1	-0.219309	0.189183
Bicd1	-0.198453	0.134454
Bicd2	-0.124145	0.0599005
Bicdl1	0.0985245	0.44889
Bicra	0.278065	0.016212
Bicral	-0.110196	0.266713
Bid	0.506633	0.000304277
Bin1	0.141953	0.187087
Bin2	0.0193998	0.903882
Bin3	0.21402	0.0347342
Birc2	0.308912	0.000123001
Birc5	0.0199749	0.901741
Birc6	-0.430011	0.00114128
Chrna3	1.00086	0.000182531	6Month Up
Bivm	-0.0249313	0.883101
Blcap	0.536729	9.22799e-09
Bles03	0.140685	0.131257
Blmh	-0.158907	0.0273791
Blnk	0.635617	1.26941e-05
Bloc1s1	0.0823352	0.584217
Bloc1s2	0.468363	2.88187e-05
Bloc1s3	-0.178976	0.299863
Bloc1s4	0.108835	0.386332
Bloc1s5	0.532684	8.27232e-08
Bloc1s6	0.122654	0.233677
Blvra	-0.178303	0.16194
Blvrb	0.0191068	0.903767
Blzf1	-0.0281633	0.847004
Bmf	-0.956428	1.11383e-08
Bmi1	-0.17951	0.186698
Bmp1	-0.561855	4.98379e-07
Bmp2	0.0643686	0.701002
Bmp2k	-0.30257	0.0116108
Bmp3	0.105713	0.524551
Bmp4	0.127859	0.431018
Bmp5	0.115251	0.498631
Bmp6	0.0109737	0.954061
Bmp7	0.241512	0.168057
Bmper	-0.352045	0.0166123
Bmpr1a	-0.243298	0.136388
Bmpr1b	-0.222901	0.22161
Bmpr2	-0.224501	0.0456185
Bms1	-0.481335	3.20764e-05
Bmt2	-0.515831	0.00563465
Bmyc	-0.0622313	0.654771
Bnip1	0.0705869	0.579843
Bnip2	-0.231888	0.0556687
Bnip3	0.271788	0.027307
Bnip3l	0.453784	7.45547e-07
Boc	0.121485	0.426837
Bod1	0.107073	0.289121
Bod1l1	-0.590678	9.51089e-10
Bok	0.639504	1.43494e-05
Bola1	-0.0810035	0.59397
Bola2	0.335708	0.0262049
Bola3	0.342823	0.000585841
Bop1	-0.298665	0.00488571
Bora	0.0904804	0.590723
Borcs5	0.859284	4.68347e-10
Borcs6	0.111281	0.316659
Borcs7	0.384984	0.00105577
Borcs8	-0.0370744	0.821626
Bpgm	0.315908	0.00175385
Bphl	0.0932514	0.538066
Clec12a	1.13201	0.00121291	6Month Up
Bpifc	0.216929	0.228989
Bpnt1	0.00855858	0.943501
Bptf	-0.54023	5.67493e-09
Braf	-0.21056	0.145998
Brap	-0.299962	0.00891902
Brat1	0.123413	0.302399
Brcc3	0.349653	0.00211606
Brd1	-0.380391	1.91956e-07
Brd2	0.0393532	0.590017
Brd3	-0.440896	1.26941e-05
Brd4	0.133419	0.0735204
Brd7	-0.154342	0.0495698
Brd8	-0.372516	4.36209e-06
Brd9	0.043355	0.623296
Brf1	-0.121099	0.16734
Brf2	-0.00912236	0.946761
Bri3	0.691388	7.32486e-08
Bri3bp	-0.179073	0.237294
Brinp1	0.21747	0.116523
Brinp2	-0.0193394	0.908426
Brinp3	-0.297416	0.0463024
Brix1	0.223144	0.027278
Brk1	0.390413	3.15495e-06
Brms1	0.347845	0.00448411
Brms1l	-0.0549135	0.716537
Brox	0.126072	0.152461
Brpf1	-0.122748	0.203055
Brpf3	-0.0803732	0.505302
Brsk1	0.419221	1.00183e-06
Brsk2	-0.376627	0.000197921
Brwd1	0.0374198	0.789439
Bscl2	-0.0432603	0.735028
Bsdc1	0.0357301	0.691651
Bsg	0.0813461	0.418925
Bsn	0.0705415	0.669286
Bspry	0.449098	1.15073e-06
Bst2	-0.0307283	0.858937
Btaf1	-0.0124346	0.91495
Btbd1	0.109959	0.270561
Btbd10	-0.387397	0.000574466
Btbd11	-0.72818	0.000331243
Btbd17	-0.489981	0.000213895
Btbd19	0.184997	0.194358
Btbd2	-0.14052	0.197302
Btbd3	-0.557417	2.80392e-05
Btbd6	0.306614	1.72779e-05
Btbd7	-0.125279	0.419441
Btbd8	-0.467086	1.5993e-08
Btbd9	-0.0646034	0.62416
Btc	0.161384	0.35254
Btd	-0.257282	0.0463673
Btf3	0.297969	0.000422853
Btf3l4	-0.288485	0.0145165
Btg1	0.440225	0.00027124
Btg2	0.940779	5.61393e-05
Btg3	0.117176	0.419233
Btk	-0.0208061	0.907972
Btn2a2	0.572906	0.000146816
Btrc	0.0654888	0.465843
Bub3	0.0713127	0.489601
Bud13	0.174152	0.188355
Bud23	-0.0636355	0.64927
Bud31	0.323449	0.000680678
Bysl	-0.143185	0.210416
Bzw1	-0.569957	1.09794e-06
Bzw2	0.0202637	0.87476
C12H7orf61	0.144531	0.360793
C17h6orf52	0.0896875	0.564335
C1d	0.434363	0.00702823
C1galt1	0.0779449	0.591996
C1galt1c1	0.0575226	0.657494
C1qa	0.229828	0.0543462
C1qb	0.256163	0.0470699
C1qbp	0.216678	0.00128866
C1qc	0.286539	0.0468663
C1ql1	-0.102009	0.450519
C1ql2	-0.0290657	0.859185
C1ql3	-0.313001	0.0684591
C1qtnf1	-0.0392099	0.826866
C1qtnf12	-0.0764249	0.656718
C1qtnf2	0.0714143	0.683402
C1qtnf3	-0.15372	0.346486
C1qtnf4	-0.53466	0.000809118
C1qtnf5	0.173649	0.111997
C1qtnf9	0.929561	0.00014123
C1r	-0.115248	0.441869
C1s	-0.106388	0.483774
C2	-0.287922	0.011949
C2cd2	0.0075037	0.96621
C2cd2l	-0.0945204	0.522928
C2cd3	-0.0108367	0.932876
C2cd5	-0.0560817	0.452181
C3	0.476835	0.00871796
C3ar1	-0.27009	0.140431
C5ar1	0.0837172	0.628615
C5ar2	0.145498	0.386332
C7	-0.300422	0.0966386
C8g	0.174254	0.310485
Ca11	0.284203	0.012652
Ca12	0.362698	0.580282
Ca14	0.675621	9.71065e-09
Ca3	0.873958	0.00139821
Ca4	0.201934	0.237087
Ca5b	-0.00749401	0.965087
Clic2	1.26655	5.37929e-06	6Month Up
Ca8	0.184298	0.243014
Caap1	0.233387	0.0550265
Cab39	-0.241568	0.0434406
Cab39l	0.528756	2.02135e-07
Cabcoco1	0.287178	0.0870082
Cabin1	-0.187236	0.146662
Cables1	0.149895	0.220208
Cables2	-0.0192743	0.9012
Cabp1	0.740359	3.0784e-07
Cabp4	0.169759	0.290188
Cabp7	0.203396	0.252597
Cabyr	0.290216	0.125203
Cacfd1	0.0642589	0.699203
Cachd1	-0.73287	3.90783e-12
Cacna1a	-0.461797	0.000116391
Cacna1b	-0.898773	3.93808e-09
Cacna1c	-0.209782	0.230211
Cacna1d	-0.150398	0.31741
Cacna1e	-0.21339	0.237624
Cacna1g	-0.274953	0.10598
Cacna1h	-0.324986	0.0269432
Cacna2d1	-0.681861	0.0148283
Cacna2d2	-0.832466	5.5518e-08
Cacna2d3	-0.464202	0.00717536
Cacnb1	-0.0812049	0.560658
Cacnb2	-0.143739	0.301609
Cacnb3	0.0730287	0.663085
Cacnb4	-0.179812	0.191234
Cacng2	0.608215	6.55426e-06
Cacng3	0.21297	0.128501
Cacng4	0.0336549	0.729343
Cacng5	-0.0723081	0.665051
Cacng7	0.539793	5.24129e-08
Cacng8	-0.245118	0.191694
Cactin	-0.156158	0.0906881
Cacul1	-0.115418	0.385114
Cacybp	0.22457	0.0474895
Cad	-0.462584	0.000189648
Cadm1	-0.568171	0.00012557
Cryab	1.74988	1.19016e-29	6Month Up
Cadm3	-0.454611	1.97582e-05
Cadm4	-0.422321	7.47948e-05
Cadps	-0.737846	2.25804e-06
Cadps2	-0.0211663	0.895997
Cage1	0.232126	0.191833
Calb1	-0.0818617	0.637788
Calb2	-0.0500929	0.749167
Calca	0.00422451	0.973605
Calcoco1	-0.356005	0.00572194
Calcr	-0.212189	0.177123
Calcrl	0.169165	0.225709
Cald1	0.627337	0.00102315
Calhm2	0.184433	0.289473
Calm1	0.0516482	0.66957
Calm2	0.253776	0.00512864
Calm3	0.210827	0.008203
Calml4	0.148583	0.272406
Caln1	-0.428799	0.0263602
Calr	-0.42228	4.82815e-09
Calr3	0.144471	0.363666
Calr4	-0.218291	0.228735
Calu	-0.188199	0.0111187
Caly	0.0168407	0.916021
Camk1	0.0800687	0.464895
Camk1d	0.0712493	0.685858
Camk1g	0.0991875	0.378337
Camk2a	-0.157285	0.0014984
Camk2b	-0.458769	0.0113874
Camk2d	-0.711738	1.74028e-06
Camk2g	0.0741393	0.389633
Camk2n1	0.217775	0.101911
Camk2n2	-0.267482	0.0611165
Camk4	0.258301	0.12525
Camkk1	0.0716972	0.64076
Camkk2	-0.221737	0.15106
Camkmt	0.529391	8.60451e-06
Camkv	0.043354	0.780259
Camlg	-0.017173	0.880578
Camsap1	-0.216913	0.0198414
Camsap2	0.0337753	0.777726
Camsap3	-0.249292	0.103242
Camta1	-0.825407	5.15566e-09
Camta2	0.174378	0.23053
Cand1	-0.403088	8.22799e-06
Cand2	-0.307438	0.0162421
Cant1	-0.00832267	0.928422
Canx	-0.152273	0.119923
Cap1	0.129867	0.0400093
Cap2	0.0469239	0.733999
Capg	0.598678	0.004104
Capn1	0.0983201	0.500413
Capn10	-0.0700692	0.588914
Capn15	-0.0700387	0.602194
Capn2	0.0242111	0.761774
Capn5	-0.170689	0.0996924
Cytl1	2.06765	3.98272e-10	6Month Up
Capn7	0.0514481	0.627891
Caprin1	-0.625014	2.76273e-07
Caprin2	0.0213341	0.886084
Capsl	0.0450591	0.782572
Capza1	0.207478	0.0213069
Capza2	0.285398	0.0146826
Capzb	0.164467	0.0077166
Car10	-0.0282113	0.87062
Car2	0.387231	0.0176132
Car7	0.441487	0.0424059
Card10	-0.197696	0.225838
Card19	-0.0146453	0.930965
Card6	0.323434	0.0530933
Card9	-0.158713	0.330663
Carf	-0.311176	0.0729812
Carhsp1	0.297578	0.0123637
Carm1	0.163585	0.0614256
Carmil1	-0.424086	0.00166569
Carmil2	0.283175	0.00841163
Carmil3	-0.212251	0.138426
Carnmt1	-0.138751	0.39627
Carns1	-0.150192	0.323247
Cars	-0.175699	0.0395741
Cars2	-0.0262498	0.857973
Cartpt	0.606842	0.0306905
Casc1	0.395472	0.00142382
Casc3	0.125581	0.077376
Casc4	0.417736	2.01614e-05
Casd1	-0.656074	0.000152187
Cask	-0.317662	0.00904284
Caskin1	-0.366694	2.17029e-06
Caskin2	-0.361971	0.00100342
Casp1	0.318362	0.101935
Casp2	0.291312	0.00730067
Casp3	-0.151812	0.206648
Casp4	0.377094	0.0368071
Casp7	0.0400693	0.8096
Casp8	-0.00489332	0.97971
Casp8ap2	-0.01159	0.932411
Casp9	0.253577	0.00528899
Casq1	0.627697	0.00165765
Casq2	0.687271	0.00843158
Cast	0.433363	2.33872e-05
Castor1	-0.0581074	0.741997
Castor2	-0.0436535	0.756988
Cat	0.203705	0.209714
Catip	0.0298387	0.851154
Catsper2	0.154411	0.357508
Catsperd	-0.0561657	0.750273
Catsperz	0.509271	0.0427597
Cav1	0.416805	0.0011279
Cav2	0.275862	0.0914629
Cavin1	0.270783	0.0820565
Cavin2	0.178456	0.239329
Cavin3	0.0400753	0.826389
Cavin4	0.265758	0.112898
Cbarp	-0.279118	0.0370364
Cbfa2t2	-0.204779	0.0707132
Cbfa2t3	0.0775692	0.642298
Cbfb	0.276528	0.0584771
Cbl	-0.460926	0.00418179
Cblb	0.138611	0.274872
Cbll1	0.15123	0.226257
Cbln1	0.0413891	0.819715
Cbln2	-0.034591	0.830724
Cbln4	-0.154181	0.309339
Cbr4	0.229703	0.135231
Cbs	0.192765	0.0845553
Cbwd1	0.16632	0.16317
Cbx1	-0.38434	0.0148225
Cbx3	0.252221	0.00952593
Cbx4	-0.906698	1.68629e-08
Cbx5	0.0927859	0.263221
Cbx6	-0.274615	0.00943359
Cbx7	0.712068	3.89986e-18
Cbx8	-0.335049	0.0402842
Cby1	0.054747	0.718388
Cc2d1a	-0.296634	0.00230741
Cc2d1b	-0.247809	0.00252736
Cc2d2a	-0.0183335	0.85945
Ccar1	0.0733549	0.540664
Ccar2	-0.336998	2.62409e-05
Ccdc102a	-0.182245	0.30233
Ccdc106	0.131012	0.381826
Ccdc107	0.586254	1.7079e-06
Ccdc112	-0.0405184	0.764638
Ccdc113	0.0753377	0.663085
Ccdc114	0.0905802	0.59774
Ccdc115	0.242297	0.00656273
Ccdc117	0.279586	0.0121905
Ccdc12	0.122368	0.262958
Ccdc120	-0.195687	0.274678
Ccdc124	-0.0251962	0.868616
Ccdc125	0.223563	0.203647
Ccdc126	0.191633	0.193028
Ccdc127	0.0157114	0.922845
Ccdc13	-0.372898	0.0417314
Ccdc130	0.00338742	0.983673
Ccdc134	0.0901487	0.554125
Ccdc136	0.256457	0.00362405
Ccdc137	-0.0507523	0.714796
Ccdc138	-0.0882277	0.569482
Ccdc14	0.259021	0.0661236
Ccdc141	0.234516	0.0365756
Ccdc148	0.212547	0.207433
Ccdc149	0.285772	0.0012107
Des	1.23701	0.00379587	6Month Up
Ccdc157	-0.690164	0.000710895
Ccdc159	0.16833	0.295079
Ccdc160	0.119504	0.485769
Ccdc163	0.238696	0.126294
Ccdc167	0.187361	0.237825
Ccdc17	0.237593	0.111405
Ccdc174	0.17274	0.0869783
Ccdc175	0.910058	0.0024975
Ccdc18	0.469768	0.0281627
Ccdc181	0.251475	0.00423334
Ccdc184	-0.306698	0.0280275
Ccdc186	-0.565957	0.00079517
Ccdc189	0.118521	0.475087
Ccdc190	0.704979	0.00941362
Ccdc191	0.0635787	0.677648
Ccdc22	-0.0244159	0.863362
Ccdc25	0.102535	0.278531
Ccdc28a	0.200524	0.0291034
Ccdc28b	0.0483356	0.760956
Ccdc32	0.1237	0.19861
Ccdc34	0.152154	0.301546
Ccdc39	0.0636145	0.627856
Ccdc43	0.2004	0.148118
Ccdc47	-0.110211	0.144895
Ccdc50	-0.238257	0.0878397
Ccdc51	-0.0953653	0.513324
Ccdc57	0.0169566	0.926547
Ccdc58	0.0885879	0.557324
Ccdc59	0.103565	0.465946
Ccdc6	-0.708616	2.57503e-05
Ccdc61	-0.0138922	0.926547
Ccdc62	0.480655	0.000800514
Ccdc65	0.0639695	0.581075
Ccdc66	-0.12654	0.321516
Ccdc71	-0.0281429	0.806602
Ccdc71l	-0.10051	0.484922
Ccdc77	0.179541	0.242396
Ccdc8	-0.116803	0.446525
Ccdc80	-0.421529	0.000608268
Ccdc82	0.621514	3.26592e-09
Ccdc84	0.109913	0.470504
Ccdc86	0.0907278	0.491488
Ccdc88a	-0.415032	0.00859714
Ccdc88b	-0.0612393	0.723243
Ccdc88c	-0.00134654	0.99227
Ccdc9	0.263245	0.0555733
Ccdc90b	0.249712	0.0572955
Ccdc91	0.128817	0.171144
Ccdc92	0.485871	1.31591e-06
Ccdc92b	-0.31591	0.113013
Ccdc93	-0.114613	0.374813
Ccdc97	0.0692123	0.451822
Ccdc9b	0.114178	0.501017
Ccer2	-0.0691979	0.687844
Cchcr1	0.2809	0.0632834
Cck	0.138916	0.419441
Cckbr	0.353133	0.0284537
Ccl19	0.917353	0.00191016
Ccl27	0.20698	0.172716
Ccl5	0.628947	0.0130648
Ccl6	0.306826	0.119599
Ccm2	0.32529	0.000675805
Ccm2l	-0.105963	0.537592
Emcn	1.01406	6.29435e-08	6Month Up
Epb41l4b	1.1149	1.6123e-19	6Month Up
Ccn3	0.382298	0.0384826
Etnppl	1.14991	3.79848e-14	6Month Up
Ccna1	0.524361	0.00749771
Ccnc	0.100508	0.422218
Ccnd1	-0.0344563	0.803653
Ccnd2	-0.0349776	0.845312
Ccnd3	0.446429	0.000168884
Ccndbp1	0.4302	1.38031e-05
Ccne1	-0.0130944	0.93276
Ccne2	-0.04095	0.811013
Ccng1	0.179193	0.0716572
Ccng2	0.227467	0.0385996
Ccnh	0.130841	0.24062
Ccni	0.581014	1.79949e-06
Ccnjl	0.0930419	0.545232
Ccnk	0.125518	0.137267
Ccnl2	-0.0657061	0.602824
Ccnq	0.177965	0.158726
Ccnt2	0.319619	0.00904284
Ccny	0.0181971	0.848237
Ccnyl1	0.0827453	0.497981
Ccp110	0.189034	0.131153
Ccpg1	-0.435902	0.000177567
Ccpg1os	0.499858	0.0138399
Ccr5	-0.727649	0.000378513
Ccs	-0.0462347	0.741917
Ccsap	-0.101192	0.530108
Ccser1	0.386446	0.0313588
Ccser2	-0.281517	0.0143162
Cct2	-0.210475	0.000955786
Cct3	-0.129762	0.0412294
Cct4	-0.0473941	0.543308
Cct5	-0.033891	0.57265
Cct6a	-0.244112	0.00157657
Cct7	-0.250107	0.000837035
Cct8	-0.162202	0.0514334
Ccz1b	0.278009	0.00214214
Cd14	-0.0197835	0.913556
Cd151	-0.538193	0.00159675
Cd164	0.255158	0.0365677
Cd164l2	0.038113	0.835846
Cd180	-0.103951	0.520286
Cd200	0.155812	0.17365
Cd24	0.300233	0.124014
Cd274	-0.138251	0.399454
Cd276	-0.0309225	0.827973
Cd2ap	0.064649	0.687046
Cd2bp2	0.312843	7.65362e-08
Cd300a	0.205375	0.22936
Cd300le	0.185889	0.253836
Cd300lf	-0.166595	0.332827
Cd302	0.488896	0.00022928
Cd320	0.479871	1.55884e-07
Cd33	0.124395	0.420767
Cd34	-0.202675	0.15077
Cd37	0.0531357	0.749167
Cd38	-0.270078	0.154857
Cd3eap	0.346717	0.0784073
Cd4	0.384279	0.0203134
Cd44	-0.0962425	0.567924
Cd47	-0.142519	0.234238
Cd48	0.200897	0.185837
Cd53	0.511397	0.000346854
Cd55	0.0938358	0.579602
Cd59	0.283397	0.000213057
Cd63	0.181799	0.0659776
Cd68	0.126383	0.408014
Cd7	0.276693	0.0397287
Eva1c	1.12238	8.0569e-08	6Month Up
Cd81	-0.324802	5.05074e-07
Cd82	0.0964783	0.358054
[truncated: 10,823 more rows]

## Sheet: 6mo_vs_6wo.DEG
GeneName	log2FC	padj	Remark	Average RPKM	M_6M_1L	M_6M_1R	M_6M_2L	M_6M_2R	M_6M_3L	M_6M_3R	M_6M_4L	M_6M_4R	F_6M_5L	F_6M_5R	F_6M_6L	F_6M_6R	F_6M_7L	F_6M_7R	F_6M_8L	F_6M_8R	F_6M_9L	F_6M_9R	F_6W_5L	F_6W_5R	F_6W_6L	F_6W_6R	F_6W_7L	F_6W_7R	F_6W_8L	F_6W_8R	F_6W_9L	F_6W_9R
Slc9a3	4.24964	7.71598e-15	6Month Up	1.45357	0.12	0.04	1.13	1.54	1.3	1.53	0.28	0.21	2.91	2.36	3.25	3.22	3.32	2.44	4.14	4.96	3.47	3.31	0.15	0.29	0.09	0.05	0.05	0.27	0.06	0.06	0.05	0.1
Bpifb4	3.06752	1.02713e-18	6Month Up	1.15071	1.6	1.05	0.25	1.01	0.64	1.48	1.24	1.12	2.48	2.4	2.25	2.42	1.07	2.13	2.36	2.58	2.24	1.79	0.25	0.36	0.21	0.13	0.13	0.13	0	0.28	0.26	0.36
Kirrel2	2.43258	1.11347e-14	6Month Up	0.970714	2.64	1.63	1.89	2.04	0.72	2.1	0.78	1.27	1.92	1.16	1.03	1.32	0.75	0.98	1.38	0.98	1.13	0.6	0.23	0.23	0.26	0.08	0.24	0.59	0.64	0.27	0.24	0.08
Ccn5	2.36348	0.000125892	6Month Up	1.12964	4.24	4.02	6.02	3.22	0.59	1.25	0.8	0.24	1.15	1.02	0.41	0.74	0.62	0.73	0.34	0.17	1.14	1.81	0.43	0.28	0.61	0.3	0.15	0	1.2	0	0.15	0
Mt2A	2.32439	2.10402e-16	6Month Up	23.4525	53.63	55.86	25.68	29.02	44.08	41.43	14.41	52.61	63.26	28.82	20.15	16.8	27.15	14.74	18.61	13.4	29.18	34.83	10.2	14.55	8.65	7.9	4.98	5.19	4.86	2.34	6.4	7.94
Hba-a2	2.15472	8.7001e-05	6Month Up	28.4057	15.39	15.81	149.87	125.98	13.93	12.71	59.37	32.86	5.99	4.54	40.16	54.51	10.58	11.32	40.84	61.99	19.51	27.97	5.6	2.27	8.71	6.9	10.26	7.64	3.34	0.54	25.87	20.9
Ccdc152	2.10679	8.93258e-07	6Month Up	2.75893	4.12	7.21	4.6	8.39	4.89	5.45	1.12	8.65	3.21	1.1	2.39	3.84	1.62	0	1.49	2.9	2.54	4.11	1	1.95	1.91	1.06	0.78	0.27	0.6	0.29	0.79	0.97
Pbld1	2.10602	9.60748e-55	6Month Up	19.0625	20.06	12.32	20.79	22.79	21.1	30.12	24.51	30.96	24.61	18.67	27.07	26.75	31.19	33.74	27.75	36.03	27.57	28.86	6.53	6.54	8.37	8.39	9.11	5.59	5.95	6.46	5.56	6.36
Sult1a1	2.10299	2.46973e-17	6Month Up	17.8204	47.75	45.33	40.1	33.02	18.36	19.18	11.61	15.03	30.83	27.19	14.21	19.18	16.96	10.29	25.53	18.34	18.71	22.78	4.46	5.78	5.95	3.14	8.44	4.63	11.12	6.33	6.66	8.06
AABR07017825.7	2.10138	0.000388751	6Month Up	1.06643	2.3	1.1	1.99	0.66	3.35	0.71	0.73	2.14	3.13	1.15	1.24	1.11	0.7	0	1.55	1.51	1.47	1.89	0	0	1.1	0.69	0	0.71	0	0	0	0.63
Prr35	2.07201	3.1655e-15	6Month Up	2.62071	4.11	1.58	4.07	1.52	1.54	2.17	2.22	2.05	5.5	3.85	3.99	2.66	6.05	3.34	4	7.66	3.38	4.46	1.25	1.21	0.42	1.05	1.04	0.68	0.3	1.29	0.78	1.21
Cytl1	2.06765	3.98272e-10	6Month Up	3.36536	14.02	8.72	4.86	5.13	5.19	1.98	4.53	3.23	5.39	3.22	2.41	2.51	4.38	1.97	3	1.79	1.27	8.53	0.7	1.5	1.9	1.04	1.32	1.22	1.67	0.32	1.61	0.82
Hpd	2.00929	1.13207e-11	6Month Up	1.51786	3.78	1.43	1.73	1.38	2.44	2.21	0.94	0.84	4.07	2.84	2.43	2.31	1.19	1.94	2.01	2.16	1.53	1.8	0	0.66	0.86	0.36	0.88	0.92	0.4	0.39	0.18	0.82
LOC689713	1.98366	0.000108712	6Month Up	3.345	4.13	6.25	2.59	2.21	4.11	6.18	0.94	13.84	7.76	10.04	4.05	7.83	0	0.93	0.58	2.1	4.37	4.56	0.48	0.47	1.23	1.53	1.26	0.53	0	1.8	1.77	2.12
RGD1563400	1.94606	6.79338e-08	6Month Up	1.89714	1.59	3.62	2.29	1.83	1.39	2.2	1.5	2.59	4.14	1.88	2.79	2.49	2.67	2.01	6.42	2.08	2.54	2.17	0	0.87	1.14	0.71	0	0	0.27	0.52	1.88	1.53
Hbb	1.94463	0.000533797	6Month Up	16.3214	7.88	7	82.34	77.99	10.33	10.49	29.41	16.52	4.1	2.09	22.38	31.52	5.52	9.03	27.63	30.12	11.11	14.07	1.97	6.51	5.68	6.65	5.76	3	0.47	0	9.05	18.38
AABR07012039.1	1.92727	0.00144616	6Month Up	28.2954	46.17	38.82	60.81	188.39	36.68	49.87	16.47	142.96	15.11	7.65	14.6	19.96	0	1.3	0.61	5.31	27.03	22.15	16.29	12.88	9.94	16.14	6.39	3.33	5.46	8.76	12.25	6.94
Gadd45b	1.9202	2.46535e-36	6Month Up	9.78107	12.94	9.48	14.17	12.99	11.1	13.48	14.71	13.49	15.06	10.59	15.85	15.66	10.78	11.47	9.51	11.35	13.99	17.57	4.99	2.91	5.59	3.38	2.61	2.4	5.47	3.44	4.81	4.08
Fmo2	1.91566	3.30819e-13	6Month Up	2.06107	4.41	2.19	4.42	2.89	2.53	4.92	3.17	2.34	1.87	1.14	2.35	1.87	2.51	2.31	2.77	1.5	2.19	4.12	0.65	0.75	0.55	0.41	1.08	1.13	0.62	1.04	1.35	0.63
Rhbdl2	1.8913	6.76513e-05	6Month Up	1.89464	9.11	2.94	0.27	1.63	2.2	2.32	7.74	6.48	2.14	0.47	0.26	0.68	1.73	1.36	1.91	1.24	1.51	2.06	0.8	0.52	0.23	0.85	0.84	0.58	0.32	0.92	1.68	0.26
Cryab	1.74988	1.19016e-29	6Month Up	161.272	299.41	167.55	233.75	250.1	199.8	275.83	274.74	274.11	212.65	170.63	169.09	154.03	188.68	165.75	156.04	192.32	200.15	202.45	67.41	90.67	76.45	73.34	79.44	69.45	45.33	56.67	78.03	91.74
Sult5a1	1.73586	2.32215e-24	6Month Up	6.41	13.1	7.58	5.35	5.32	6.29	9.02	9.49	8.98	10.5	8.19	9.7	6.98	8.25	6.54	10	10	6.66	9.07	2.4	4.67	1.67	2.08	3.65	1.9	3.38	2	3.42	3.29
Mt-atp8	1.73483	0.000547701	6Month Up	3257.7	2452.21	7619.99	6129.37	7183.77	9413.45	3196.82	951.52	18689.1	4845.84	2222.11	2998.61	3937.48	286.52	974.21	214.41	993.51	2192.9	3467.05	1778.2	1759.34	3005.55	2467.88	633.08	584.55	722.84	1023.99	801.58	669.63
LOC499796	1.71127	0.000356357	6Month Up	5.51786	11.42	5.6	15.56	35.99	7.38	9.94	1.88	15.62	3.04	3.85	2.89	2.75	1.14	2.42	1.51	2.77	3.81	3.06	3.79	1.44	1.73	2.08	1.69	2.91	2.01	2.09	3.6	2.53
Gpatch4	1.7088	2.4585e-16	6Month Up	35.7439	74.28	24.72	58.1	74.76	50.8	50.7	68.45	71	38.87	34.84	37.11	33.03	41.23	32.27	36.06	31.92	36.88	40.88	14.07	18.34	14	12.6	16.31	13.31	12.54	18.12	23.78	21.86
Ptp4a3	1.6596	2.10413e-30	6Month Up	65.0464	128.81	68.22	106.07	102.24	53.37	80.93	90.5	69.2	105.26	79.85	68.38	69.89	70.14	68.14	77.8	103.37	77.7	93.36	32.09	36.07	28.06	26.06	32.24	28.82	24.69	24.91	36.85	38.28
RGD1564171	1.64764	1.12406e-07	6Month Up	3.22357	5.77	2.77	7.29	7.89	6.3	3.11	5.47	3.03	3.28	3.61	2.73	1.91	3.09	3.65	3.89	4.02	4.15	3.55	1.02	1.19	2.6	1.29	2.14	0.45	1.46	0.94	1.28	2.38
Jhy	1.6432	7.49534e-06	6Month Up	7.3375	20.04	11.1	11.95	11.67	17.17	20.54	12.74	12.54	5.57	3.96	8.78	7.64	5.32	4.29	6	4.29	4.36	4.49	1.9	2.18	2.19	1.54	8.9	8.06	1.73	1.67	2.11	2.72
Serpina1	1.64086	8.33327e-06	6Month Up	1.41607	3.02	2.58	4.59	4.24	0.83	2.45	2.51	1.45	1.54	1.7	1.23	1.37	1.21	0.82	0.76	0.74	0.54	1.55	0.16	0.78	0.41	0.51	0.84	0.88	0.96	0.37	0.67	0.94
Pln	1.63573	0.000168404	6Month Up	4.98786	19.81	12.4	19.17	10.66	7.83	1.13	2.96	1.8	4.53	3.15	1.98	3.24	3.23	2.35	3.98	3.34	2.47	13.7	1.15	0.9	2.05	2.31	3.13	1.76	3.02	1.72	4.1	1.79
LOC681458	1.63151	1.63549e-14	6Month Up	2.96536	3.36	1.92	3.28	2.2	2.41	4.08	3.42	4.48	3.53	2.42	5.45	3.2	2.96	4.14	6.44	5.98	5.38	4.5	2.49	2.25	1.16	1.49	1.51	1.1	1.03	1.41	0.53	0.91
Fth1	1.6299	1.52752e-40	6Month Up	5009.98	6831.53	3373.06	5467.23	6264.85	4692.38	6281.88	6914.12	5829.29	6568.78	5603.88	6169.16	5005.78	7014.71	6505.3	7464.13	9506.25	7834.98	8891.78	2126.29	2621.73	2692.02	2837.57	2335.32	1914.51	2159.12	2380.45	2445	2548.39
AABR07060588.2	1.62838	0.000112256	6Month Up	73.03	113.25	74.96	109.96	190.64	58.4	255.41	53.65	350.01	50.92	45.02	57.01	68.86	16.61	41.71	13.74	20.08	88	105.99	40.39	38.35	35.91	35.57	30.18	46.16	21.75	24.26	27.16	30.89
AABR07043711.2	1.62356	0.0124596	6Month Up	1.09964	2.91	2.1	2.52	1.68	1.7	0	0	1.02	1.98	1.46	0	0.7	5.34	2.63	0	0	0	3.59	0	0	1.4	0	0	0.9	0	0	0.86	0
RGD1309651	1.61874	4.73416e-06	6Month Up	3.92857	3.64	3.93	2.37	4.71	4.77	3.36	3.45	1.91	8.06	4.1	5.17	4.61	3.34	14.79	3.68	5.38	8.73	6.72	1.55	2.26	3.28	1.63	0.81	2.53	0.92	3.55	0	0.75
AC113773.2	1.61732	0.00160573	6Month Up	4.10393	8.29	3.28	8.98	19.67	6.88	8.04	2.36	14.78	2.26	4.35	4.04	3	0.76	0.9	0	0	3.18	6.8	0.7	0	2.99	2.23	2.58	0.77	1.68	0.81	1.47	4.11
Aadat	1.61513	4.22766e-09	6Month Up	3.57714	6.26	5.84	0.29	1.02	4.88	5.63	3.37	2.43	4.27	5.58	6.73	3.06	7.29	4.95	6.16	3.25	7.14	5.83	2.16	0.98	0.85	1.37	1.2	0.94	2.74	1.98	1.58	2.38
Igip	1.5869	0.000637885	6Month Up	12.9296	24.54	32.59	26.18	16.29	23.1	13.96	7.15	23.76	30.86	21.24	10.73	36.89	3.46	0	0	7.44	12.68	15.5	4.81	10.91	19.04	6.78	1.68	3.5	1.91	3.68	3.35	0
Xpnpep3	1.58221	1.19757e-07	6Month Up	38.1311	43.38	53.03	40.81	100.89	83.73	24.99	19.55	62.9	56.55	57.23	28.37	44.82	18.07	12.47	31.85	59.82	58.45	86.07	16.7	16.36	28.73	12.68	15.88	19.09	11.5	19.65	20.9	23.2
Ttr	1.56989	0.000404458	6Month Up	9.07929	31.41	5.96	5.29	82.84	1.91	3.63	1.65	2.75	2.08	32.39	0	2.84	0.4	0.95	1.32	0.43	5.02	40.47	1.85	1.08	0.63	2.74	1.55	0.4	0.44	0	0.39	23.8
Mt-nd3	1.53734	2.18333e-05	6Month Up	2896	4030.89	5242.56	7717.46	10549.9	4568.64	1680.31	1309.55	6253.19	3930.42	3799.43	2461.93	3291.81	1932.52	955.62	1429.2	1375.95	2934.3	3121.65	1782.22	1671.12	1971.78	1793.67	1052.08	1194.05	766.18	1200.54	1335.52	1735.4
Nkx2-1	1.53055	0.000324806	6Month Up	11.7396	24.96	20.88	24.81	47.34	15.36	26.64	6.37	37	7.84	5.59	11.24	15.56	2.07	4.33	2.36	2.88	8.94	8.42	5.26	6.16	7.87	6.21	5.08	5.86	4.1	4.6	6.03	4.95
Lyc2	1.52096	0.00253251	6Month Up	1.77357	3.52	0.91	0.17	0.17	0.17	0	1.85	1.71	4.79	3.74	2.38	1.84	3.05	3.6	3.36	2.41	3.94	4.98	0.17	0.16	0.92	0.35	0.69	0.91	2.57	0.95	0.35	0
Rnf225	1.52083	0.00162572	6Month Up	1.68	1.74	3.27	2.44	5.6	4.33	2.29	0.51	5.28	2.73	2.11	1.25	1.79	0.37	0.29	0	0.59	1.8	3.13	1.59	0.28	1.64	0.54	0.18	0.87	0.14	0.91	0.71	0.66
AABR07000740.2	1.50447	4.94868e-10	6Month Up	5.07107	8.71	3.06	5.52	3.3	4.45	6.48	4.23	4.45	8.39	5.57	8.97	5.69	6.23	5.75	12.67	7.95	5.7	10.11	2.52	1.93	3.52	4	1.7	2.36	1.29	0.41	2.64	4.39
Ccn1	1.50284	0.000618529	6Month Up	3.81786	3.54	1.89	12.83	9.85	6.33	7.12	14.89	5.82	1.89	1.27	2.5	2.79	1.98	2.17	1.71	1.67	3.25	7.09	1.31	0.89	5.33	3.39	1.03	1	1.48	0.3	1.92	1.66
Wfikkn2	1.49792	2.89082e-24	6Month Up	3.12821	2.9	2.02	3.97	3.71	3.92	4.92	2.92	3.46	5.47	3.71	4.47	4.33	4.45	4.15	4.34	4.51	4.12	4.22	0.87	1.85	1.75	1.42	1.83	1.12	2.27	1.73	1.08	2.08
Rps10	1.47511	0.000428656	6Month Up	30.0904	26.63	49.2	83.23	80.61	43.39	53.49	6.85	24.14	82.65	26.39	54.72	85.68	4.82	8.55	5.32	17.16	28.7	18.62	16.47	24.71	28.67	17.12	8.76	8.83	4.99	11.85	12.56	8.42
Mt1	1.45647	1.25944e-06	6Month Up	22.2714	40.09	55.99	25.89	31.21	25.42	34.15	14.9	67.05	49.8	28.3	10.85	16.5	9.37	11.07	16.69	19.35	13.57	38.07	8.68	13.64	16.99	4.23	9.78	13.11	15.1	11.48	12.57	9.75
Hrct1	1.45029	0.000366887	6Month Up	3.14964	5.72	4.8	9.08	4.93	2.5	2.64	5.42	1.33	3.89	5	4.64	4.83	2.62	1.03	1.93	0.94	6.4	5.47	1.62	1.57	4.81	0	1.69	1.76	1.93	0	0.85	0.79
AABR07016841.1	1.44824	5.27374e-05	6Month Up	6.47393	11.87	27.77	11.15	6.83	14.7	5.49	5.63	5.54	7.42	11.88	4.82	9.67	2.72	2.14	6	3.9	6.65	4.87	4.2	4.9	4.28	1.78	1.76	4.58	3	1.93	0.88	4.91
Atp6v1b1	1.44397	0.000800514	6Month Up	3.61893	5.18	5.11	5.86	15.95	7.25	6.75	1.95	13.74	1.75	2.03	2.48	4.37	0.57	1.04	1.14	1.76	2.66	3.57	2.27	1.27	3.39	2.09	1.49	1.27	3.05	1.07	1.22	1.05
Mt-nd6	1.4438	5.18846e-07	6Month Up	5738.28	7544.56	10797.9	9514.09	13677.2	10911	4328.65	7585.95	13030.4	3977.42	4961.08	4595.24	4748.17	4476.93	4121.88	5864.79	6591.11	6507.01	6713.74	2556.88	2602.86	2268.28	2633.55	3481.43	3487.16	2834.06	3176.04	3931.05	3753.33
LOC501297	1.44369	5.02251e-09	6Month Up	4.20036	7.49	3.24	5.2	4.1	3.28	3.69	3.31	2.45	4.77	5.62	5.48	8.68	5.73	7.04	6.06	7.87	7.91	4.51	2.55	1.65	3.24	2.24	0.67	3.24	0.51	1.7	3.11	2.27
Nat8f3	1.43028	3.936e-11	6Month Up	9.63536	17.36	16.01	8.49	8.45	12.06	16.46	4.64	4.05	14.55	12.02	11.93	20.94	15.51	17.84	8.55	10.08	11.53	9.87	3.4	6.25	4.49	5.59	4.74	1.65	6.75	3.47	8.7	4.41
LOC499407	1.40335	0.000120604	6Month Up	4.37179	6.44	9.11	5.88	14.58	8.49	8.09	4.71	9.01	2.54	2.71	3.39	6.22	0.78	2.2	1.54	1.84	5.75	6.22	2.73	2.29	2.81	2.48	1.3	2.98	3.26	1.05	1.96	2.05
Mt-nd2	1.38967	7.32798e-08	6Month Up	19344.4	17299.9	25934.9	29775.4	41109.3	28898.9	13451.1	34282.5	39349.8	15189.7	17609.8	19076.5	16212.4	18432.2	19817.3	20890.5	27829.9	22052.7	22946	11763.8	11366.2	8164.83	10870.1	11551.8	12961.4	9519.3	9526.13	13040.3	12719.6
Qdpr	1.38954	3.21122e-28	6Month Up	524.953	512.35	251.26	475.95	507.67	440.77	587.66	516.26	488.54	889.8	707.62	918.66	802.49	820.66	757.35	729.2	833.83	779.35	845.2	284.66	294.73	304.1	310.13	290.5	247.69	227.79	260.5	273.06	340.91
Birc7	1.37609	6.39297e-08	6Month Up	3.57071	4.99	2.05	3.09	1.54	3.11	5.6	2.03	2.74	6.31	4.81	5.21	4.77	6.21	4.63	4.32	6.32	5.81	7.9	0.91	2.35	2.05	1.92	2.22	0.66	1.44	3.12	0.63	3.24
Rpl12	1.35642	9.37454e-14	6Month Up	144.67	153.93	102.11	201.75	197.74	110.37	121.78	84.05	77.71	216.31	206.85	188.95	185.65	173.41	125.48	256.89	299.61	259.81	295.58	78.43	74.56	81.22	71.18	87.14	83.62	65.94	62	89.93	98.77
NEWGENE_1308171	1.34044	1.19477e-05	6Month Up	16.2193	41.89	28.64	31.06	32.12	20.47	8.91	12.85	5.04	13.56	13.67	20.05	13.45	16.08	7.75	35.75	19.04	14.94	31.54	8.28	14.3	7.48	5.75	6.05	4.33	9.68	5.56	13.74	12.16
AABR07050879.1	1.3399	0.00410289	6Month Up	21.1971	41.43	23.48	44.82	91.78	32.04	42.02	9.03	92.55	21.48	9.63	19.05	13	4.71	2.78	1.11	2.53	16.53	20.77	13.7	8.18	23.25	16.78	4.56	8.15	7.41	5.71	9.77	7.27
Ptges3l1	1.33127	1.5015e-08	6Month Up	2.17321	5.71	1.51	1.49	2.47	3.16	2.99	0.72	2.06	1.82	2.57	3.71	2.48	2.44	2.27	5	3	2.56	3.13	1.21	1.73	1.65	0.85	0.85	1.06	1.35	1.11	1.01	0.94
Best1	1.32002	1.39273e-16	6Month Up	25.2561	28.5	23.97	33.39	33.52	28.23	31.43	24.07	30.28	60.28	29.45	23.97	34.64	23.85	26.9	23.97	36.63	34.05	36.22	15.2	20.12	23.87	18.69	9.96	9.66	10.3	12.14	11.98	11.9
Tmem273	1.31883	2.6991e-05	6Month Up	1.09607	0.9	0.81	0.98	0.97	0.39	1.25	1.28	1.42	0.77	1.52	1.28	1.47	2.89	0.73	2.74	1.78	1.08	2.59	0.38	0.37	0.33	0.61	1	0.63	0.91	0.66	0.2	0.75
Mt-atp6	1.31766	6.46434e-07	6Month Up	31992.4	36663.4	45945	62927	74388.2	43291.2	23651.7	48137.1	63741.3	28257.8	28598.4	29689.2	26213.3	26500.8	28884.2	28674.4	40623.5	36885.1	37494.1	18421.2	17790.2	15179.8	19697.7	18939.3	19965	17300.4	17364.2	20896.6	19668.5
Mustn1	1.29846	0.000380874	6Month Up	7.26393	20.66	15.67	22.76	22.9	9.76	4.65	6.09	3.91	8.94	4.82	5.21	7.68	4.35	3.93	3.53	2.2	4.02	12.72	2.85	3.46	5.03	3.26	4.22	3.1	3.95	4.08	5.95	3.69
Mt-co2	1.29689	7.41804e-09	6Month Up	27376.2	31861.6	32049.3	47823.8	57846.8	35208.4	20084	46707.3	47644.2	24753.4	27098.7	27919.3	23603.2	23945.8	25564.4	31796.3	38279.6	31204.4	33996.5	15210.8	15153.4	13492.6	17540.2	16766.7	17367.2	15462.1	15867.1	16477.3	15809.4
RT1-Da	1.29024	1.57184e-06	6Month Up	5.57571	7.18	5.72	14.45	9.96	6.28	5.93	4.86	5.56	5.59	5	8.54	7.06	10.82	1.95	3.63	5.56	5.17	11.37	2.18	2.33	3.33	1.84	2.73	3.09	3.89	1.25	6.61	4.24
Rgl3	1.28832	4.86754e-08	6Month Up	3.39536	4.15	3.38	5.1	7.32	4.64	5.37	3.21	10.15	3.69	2.92	3.16	3.32	2.51	2.27	3.79	2.49	3.25	4.5	2.15	2.36	2.13	1.81	2.18	2.01	1.97	1.62	1.47	2.15
Clic2	1.26655	5.37929e-06	6Month Up	1.74321	3.53	1.86	3.47	3.45	2.26	1.74	2.9	1.32	1.76	2.12	2.1	1.87	1.51	0.76	2.62	1.85	1.13	2.7	1.4	1.36	0.51	0.63	0.63	1.31	0.95	0.46	1.25	1.36
Gipr	1.26503	2.78576e-11	6Month Up	3.91286	6.17	1.14	5.79	2.83	3.36	5.23	4.08	3.48	5.55	6.71	5.74	3.69	4.36	5.7	4.46	5.35	8.04	5.44	3.27	1.59	1.88	1.73	1.81	2.41	2.63	2.65	2.36	2.11
AABR07066144.1	1.26494	0.00262581	6Month Up	2.02821	3.67	6	2.31	4.32	3.5	3.39	1.26	3.15	2.95	2	2.98	4.59	0.31	0.72	0.34	0.66	2.88	1.37	0.85	1.1	4.81	1.2	0.3	0.31	0	0.97	0.3	0.55
Paqr5	1.26484	0.000151715	6Month Up	5.25929	7.48	7.25	10.39	16.62	10.98	8.25	4.23	14.82	3.35	3.38	4.56	5.68	2.84	2.15	2.21	3.95	4.04	4.95	3.51	2.93	3.04	2.78	3.16	3.44	2.09	3.1	3.45	2.63
Ccn2	1.26287	2.18333e-05	6Month Up	7.79679	18.48	12.92	21.59	16.52	12.6	9.57	11.24	4.95	6.61	3.93	6.49	5.12	8.17	4.54	5.43	6.07	6.29	13.13	4.12	5.74	3.12	3.18	3.61	3.52	5.83	4.21	5.59	5.74
AABR07069238.1	1.2577	0.0133044	6Month Up	3.98643	9.19	4.21	6.52	20.19	6.57	12.36	0	17.53	2.28	1.25	5.43	1.21	0	0	0	0	4.81	4.12	1.42	1.38	2.41	3	0	0	0	4.88	1.48	1.38
Fam107a	1.24756	9.6912e-05	6Month Up	25.7364	25.68	144.06	27.5	38.88	32.31	18.39	21.69	25.14	20.77	20.1	26.15	25.4	21.43	16.46	29.04	29.29	22.73	29.07	12.17	12.2	17.85	9.65	15.11	6.94	33.96	10.11	16.82	11.72
Igfbp6	1.24684	3.90362e-05	6Month Up	6.46893	8.87	7.61	15.62	11.11	8.5	8.86	3.79	3.8	21.24	10.08	8.59	8.49	3.67	4.65	5.49	2.25	2.47	9.63	2.19	3.54	5.98	7.19	4.57	4.77	2.31	1.67	2.54	1.65
Des	1.23701	0.00379587	6Month Up	12.0675	41.59	33.36	55.31	36.51	12.77	5.07	7.59	4.23	17.66	6.43	3.42	6.41	5.02	3.65	4.55	4.22	5.53	20.82	7.16	6.62	7.04	3.78	10.73	3.25	7.96	3.69	8.99	4.53
Mill1	1.23242	0.000308541	6Month Up	1.33893	4.41	1.46	2.99	2.64	2.27	0.1	0.96	0.63	1.58	0.93	1.65	0.74	1.76	1.1	1.49	1.45	0.65	3.25	0.58	0.51	0.9	0.41	1.41	0.84	0.34	0.66	1.31	0.47
Sik1	1.22418	0.00390855	6Month Up	51.5321	66.84	109.31	46.33	73.99	130.78	14.23	11.63	125.33	139.39	57.64	40.22	116.22	11.33	5.25	2.39	33.81	87.99	104.39	31.34	34.87	66.27	10.46	16.19	22.85	14.61	30.59	24.55	14.1
Rbpms2	1.22363	1.81432e-07	6Month Up	3.67429	9.54	6.66	4.91	7.76	3.99	4.86	3.8	2.42	4.61	2.49	2.92	3.3	3.8	2.1	3.91	5.04	2.92	6.13	2	2.97	2.59	1.36	2.58	2.69	1.82	2.02	2.09	1.6
LOC689064	1.22319	0.0136323	6Month Up	1.30893	0.98	0	7.66	8.05	2.14	0.45	1.86	1.37	0.67	0	1.2	0.71	0	0.53	1.98	1.45	0.47	1.61	0.83	0.41	1.06	0.88	0	0	0	0	1.53	0.81
Hspb1	1.21945	3.0794e-05	6Month Up	17.9807	36.53	33.04	36.19	27.93	19.76	26.04	32.3	37.46	21.8	15.92	10.17	11.58	16.11	8.29	8.44	19.19	12.68	23.99	7.39	17.1	16.29	10.62	14.52	7.41	8.09	9.15	7.42	8.05
LOC100302465	1.19871	1.58763e-14	6Month Up	4.61893	5.17	1.95	4.12	4.33	4.93	7	5.45	4.6	5.27	5.49	6.28	6.2	6.9	5.77	9.61	6.28	6.22	6.26	3.82	2.76	2.41	2.44	3.06	2.32	2.01	1.63	3.16	3.89
Htra1	1.19619	3.55148e-16	6Month Up	56.1154	94.51	55.16	80.9	74.66	79.68	115.74	77.29	77.53	64.69	59.01	57.66	56.09	69.33	62.11	45.25	52.73	49.08	56.41	30.82	31.2	37.19	38.71	35.01	28.93	34.13	28.97	37.26	41.18
Tbxas1	1.19438	6.0602e-07	6Month Up	1.41821	1.4	1.35	1.08	1.21	0.82	1.3	2.22	1.31	1.81	1.75	2.28	1.81	2.14	3.04	2.68	1.69	1.94	1.66	1.32	1.16	0.79	0.28	1.39	0.14	1.1	0.46	0.55	1.03
AABR07000902.1	1.18912	0.00181725	6Month Up	44.2071	50.96	96.49	79.06	119.01	48.76	101.64	34.05	148.91	36.91	33.4	62.72	42.71	9.34	30.22	6.51	8.45	25.73	53.73	20.5	20.38	34.41	43.33	25.25	22.36	15.73	26.12	23.83	17.29
Ptpn11	1.18322	5.86049e-32	6Month Up	143.175	177.38	97.78	166.38	178.21	147.09	205.08	203.35	184.43	160.49	147.89	217.29	178.04	192.91	184.13	168.85	181.6	172.65	169.57	81.09	84.83	86.54	88.01	87.4	82.99	80.13	85.33	94.2	105.26
Olr35	1.17708	0.000200211	6Month Up	1.04607	0.79	1.27	2.13	1.53	0.95	0.91	1.12	1.38	1.07	1.33	1.76	1.71	0.54	1.28	1.79	0.78	1.32	1.62	0.33	0.81	0.43	0.18	0.17	0	0.99	0.67	1.05	1.38
Lsp1	1.16852	1.91802e-07	6Month Up	4.13107	6.19	3.39	4.94	4.92	4.33	4.58	7.75	5.37	6.92	3.16	6.14	3.77	3.18	4.29	6.26	4.39	4.99	6.1	2.31	4.71	1.79	1.56	4.62	2.3	3.26	1.93	0.88	1.64
Tmem150b	1.16395	0.000217893	6Month Up	2.03893	4.13	6.86	3.93	3.02	2.36	1.76	1.21	2	3.63	2.98	1.81	3.05	0.73	1.55	0.8	1.25	1.83	2.22	1.22	1.25	2.29	2.35	0.99	0.88	0.64	1.39	0.57	0.39
Rpl37	1.15452	2.2669e-06	6Month Up	17.9532	20.89	26.45	23.18	27.77	23.73	20.08	9.5	28.62	48.38	19.11	17.64	32.05	9.96	14.93	12.25	13.17	20.84	25.03	12.06	16.56	15.95	16.5	9.28	7.74	10.14	8.54	3.71	8.63
Etnppl	1.14991	3.79848e-14	6Month Up	9.1175	15.43	5.94	4.49	5.32	16.09	17.18	9.4	10.06	8.95	10.1	13.66	11.52	12.63	14.45	12.76	8.07	11.69	12.17	4.34	4.89	4.2	5.22	5.08	6.4	5.61	6.59	5.92	7.13
Cd74	1.13869	1.36695e-05	6Month Up	14.2311	14.69	13.57	30.66	31.47	18.07	10.73	11	13.95	19.77	11.15	12.96	20.61	26.77	10.02	13.2	8.57	16.01	28.59	4	7.04	7.32	5.7	8.54	8.4	6.78	4.24	19.82	14.84
Adgrv1	1.13763	4.77585e-21	6Month Up	1.78393	1.76	1.08	1.52	1.64	2.41	2.63	1.56	1.67	2.34	2.18	2.95	2.04	2.39	1.85	2.56	2.45	3.01	2.82	0.95	1.29	1.07	0.86	1.08	0.97	1.42	1.16	1.18	1.11
Clec12a	1.13201	0.00121291	6Month Up	1.27929	0.48	1.37	1.65	1.23	2.08	1.32	1.81	1.67	3.24	2.14	1.16	1.03	1.31	1.03	2.41	0.94	1.37	2.35	1.21	0.79	1.37	0	0.85	1.32	0.48	0	0.42	0.79
LOC690435	1.12692	0.000111075	6Month Up	3.78143	4.67	5.36	5.57	9.45	3.32	7.15	2.35	9.19	1.69	3.4	2.49	3.28	2.95	5.06	1.62	6.9	3.78	4.44	1.36	2.29	1.58	2.23	1.82	2.43	3.25	2.56	1.95	3.74
Ms4a4e	1.12545	0.00372413	6Month Up	6.86679	11.74	7.37	10.45	22.93	11.1	17.65	2.33	24.47	8	3.36	7.02	5.72	1.76	2.08	1.51	1.37	5.32	8.76	4.17	4.49	6.23	5.65	2.46	3.26	3.56	4.05	2.37	3.09
Eva1c	1.12238	8.0569e-08	6Month Up	1.8575	2.74	1.24	1.9	1.48	2.25	1.59	1.18	1.53	1.81	2.05	2.28	1.87	2.87	2.88	2.21	3.54	3.82	3.4	0.93	0.52	1.35	1.4	1.25	1.16	1.42	0.91	1.53	0.9
Mt-nd1	1.11975	2.07309e-06	6Month Up	18762.4	18222.2	24134.1	30280.5	36163.5	25620.4	12649.5	32986.8	37914.4	16218	16870.1	18218.3	15924.6	17296.9	20083	17623.6	24745.7	20178.5	20776.3	12184.6	12417.6	8993.29	11494.6	13122.7	13469.9	10240.5	10033	14196	13288.5
Mt-co3	1.11742	3.73483e-06	6Month Up	30549.3	34858	37354.5	59087.9	66821.4	35691.4	18513	49467.2	49208	26821.8	28730.8	28753.7	25746.7	29131.4	30370.8	32709.5	41669.2	32517.8	34242.3	18338.4	17968.9	14879.5	19819.2	21404.9	22188.4	17325.9	17920.2	22218.1	21620.5
Ca6	1.11686	2.97417e-06	6Month Up	4.76643	6.23	13.76	3.08	2.5	6.41	8.02	2.74	2.33	7.73	4.84	5.96	9.01	3.67	4.58	5.4	7.45	4.48	6.39	2.64	2.2	3.21	3.59	2.96	0.82	4.27	2.38	2.77	4.04
Epb41l4b	1.1149	1.6123e-19	6Month Up	9.93214	12.39	12.6	9.03	12.11	11.57	10.85	14	9.57	7	9.04	16.04	13.64	11.56	12.57	15.45	14.62	11.15	11.6	6.07	5.05	6.71	7.24	4.38	7.56	7.91	5.7	5.79	6.9
Ovol1	1.10287	2.29944e-11	6Month Up	1.37107	1.95	0.71	1.71	2.04	1.36	1.77	1.85	1.66	2.21	1.71	2.21	1.63	1.59	1.36	1.51	1.36	1.55	1.53	0.71	0.97	0.99	1.1	0.96	1	0.58	0.58	0.8	0.99
Gltpd2	1.10195	8.80725e-05	6Month Up	1.70179	1.25	3.24	2.06	3.4	3.5	1.27	0.95	2.89	3.11	2.35	1.47	1.99	1.38	0.41	1.14	1.54	2.76	2.36	1.38	1.14	1.04	0.56	0.83	1.39	1.64	0.43	0.72	1.45
Mt-nd4	1.09552	1.00875e-05	6Month Up	10889	10729	14166.6	18112.5	21938.3	13554.7	7613.27	21848.3	18806.8	7818.78	9461.11	10800.4	9095.95	10777	10984.4	13317.7	13951	10566.4	10373.1	7204.68	6829.17	5128.4	6201.43	7650.31	8695.18	6392.73	5858.16	8476.71	8538.99
Pmaip1	1.09044	2.75671e-09	6Month Up	3.73357	6.31	4.34	6.52	5.25	5.76	5.93	4.61	4.8	2.68	2.49	4.4	3.77	4.11	3.84	4.48	3.16	4.99	3.09	2.63	2.38	1.87	1.99	3.05	2.36	2.8	2.37	2.46	2.1
AABR07029467.2	1.08477	0.00157657	6Month Up	15.9336	29.85	31.43	11.36	23.88	35.63	33.65	5.52	44.8	17.86	14.74	14.19	24.24	1.33	9.46	2.94	4.3	28.64	17.93	8.66	7.22	13.64	13.72	6.47	5.4	8.83	11.34	6.47	12.64
Pcdh20	1.08067	2.02135e-07	6Month Up	5.27964	5.87	10.79	2.76	5.91	4.49	4.31	4.98	3.88	4.67	5.73	6.76	5.47	9.47	7.67	11.76	9.42	5.13	5.43	2.51	2.1	3.19	3.39	2.07	3.36	8.3	2.18	3.2	3.03
Gpd1	1.07586	2.04643e-09	6Month Up	139.278	190.11	110.46	213.7	231.82	141.21	189.84	190.57	154.53	160.75	135.09	174.24	132.18	167.31	155.92	145.94	188.02	154.34	164.12	85.33	107.99	64.09	53.67	86.51	61.71	62.45	67.06	142.58	168.23
Sult1d1	1.07521	4.92253e-05	6Month Up	11.79	17.08	11.27	4.04	2.56	12.96	15.07	5.75	7.5	12.26	15.04	20.4	14.97	15.92	13.92	35.82	24.19	15.17	15.88	5.99	5.6	4.88	3.55	6.27	6.41	7.42	7.29	10.66	12.25
Grxcr1	1.06973	0.000265127	6Month Up	2.24107	1.42	1.63	0.49	1.59	2.48	3.28	0.81	2.58	3.97	3.62	3.34	2.06	3.64	2.46	5.6	3.08	3	4.31	0.24	0.23	2.05	1.02	2.27	1.84	1.44	1.66	0.76	1.88
Tmem207	1.06892	0.00017681	6Month Up	4.11607	4.42	4.01	6.23	12.25	5.59	5.96	2.96	9.21	2.67	4.1	3.83	5.92	2.97	4.07	4.55	2.73	4.24	3.29	2.1	1.47	4.43	4.88	1.22	2.75	2.44	1.98	3.19	1.79
Fam227b	1.06259	4.62869e-05	6Month Up	0.863571	1.18	0.73	0.58	1.31	1.32	0.78	0.64	0.59	1.03	0.82	1.16	1.03	1.08	1.09	1.36	2.07	0.81	1.24	0.71	0.14	0.48	0.45	0.45	0.47	0.68	0.82	0.6	0.56
AABR07034637.1	1.06172	0.0134555	6Month Up	11.7825	23.34	17.82	27.66	74.83	12.49	15.41	4.51	17.65	3.57	11.43	5.41	11.38	2.62	2.06	0	0.94	18.73	21.11	1.62	4.72	5.49	3.42	2.54	1.32	5.78	11.13	12.69	10.24
RT1-Ba	1.06118	2.44446e-05	6Month Up	6.27929	9.05	6.91	12.12	13.26	5.75	8.36	5.98	8.25	7.47	4.53	7.57	6.55	10.06	3.56	4.99	3.51	6.05	11.71	1.86	3.62	5.14	1.97	3.41	4.57	4.57	1.87	6.33	6.8
Fam72a	1.05931	0.000395998	6Month Up	1.65607	2.38	2.8	1.5	1.12	1.89	3.19	0.82	0.91	2.06	2.92	3.51	1.88	1.19	1.4	2.18	2.13	2.07	2.3	0.73	0	0.62	1.55	1.15	1.6	1.31	1.68	0.77	0.71
Msrb3	1.0578	7.14018e-08	6Month Up	3.50571	5.91	5.16	6.89	4.86	5.49	4.75	3.55	3.9	3.5	3.24	4.3	4.51	2.62	1.94	3.13	2.89	3.09	5.52	2.39	2.56	2.85	2.6	1.96	2.19	1.9	1.43	3.08	1.95
Zfp36	1.05641	6.2157e-07	6Month Up	10.4461	11.98	7.65	24.72	21.12	12.09	8.11	13.59	9.56	9.94	8.73	9.59	11.6	11.14	9.69	12.28	10.8	12.14	19.26	5.88	9.34	8.63	8.78	7.79	5.94	5.12	4.11	7.05	5.86
Pdlim1	1.0558	7.62031e-15	6Month Up	6.65107	8.52	6.28	7.84	8.16	6.72	9.89	4.73	8.72	8.5	7.95	7.26	8.5	10.86	6.76	7.35	8.09	6.98	9.64	3.35	4.64	5.69	6.16	3.69	3.66	5.04	3.44	3.51	4.3
Anxa4	1.05424	9.96588e-18	6Month Up	16.3775	20.17	16.53	17.89	14.17	15.58	23.19	17.85	14.87	17.36	14.66	23.23	14.26	22.79	21.68	27.18	27.25	18.6	24.64	8.23	14.59	10.48	10.24	10.28	8.83	9.48	10.2	10.97	13.37
RGD1309036	1.0489	0.00314041	6Month Up	2.97107	4.7	9.33	4.85	7.02	3.55	5.17	0.72	5.51	5.19	2.29	1.44	4.78	0.23	2.2	1.8	1.88	1.46	3.13	2.81	3.15	3.3	2.51	0.9	0.94	2.31	0.5	0.68	0.84
Fcer1g	1.03844	3.13242e-13	6Month Up	48.6771	51.85	36.96	71.84	71.11	48.28	51.06	49.59	62.01	64.87	45.62	59.41	52.27	57.31	45.67	60.5	80.18	67.41	63.25	29.63	39.43	34.92	35.88	35.94	26.48	28.42	24.07	36.16	32.84
Rps27	1.03801	0.000410379	6Month Up	147.806	221.73	207.77	233.3	269.36	220.37	128.09	41.51	190.67	361.5	274.95	143	256.94	88.53	61.02	65.08	63.84	183.56	200.38	131.35	130.72	157.21	107.53	57.18	67.09	57.85	58.34	75.45	84.25
Lrg1	1.03777	1.25627e-05	6Month Up	3.77821	5.15	2.42	4.85	3.09	3.72	3	6.16	2.66	9.31	3.53	2.91	5.68	5.55	5.34	3.17	4.41	4.3	6.62	0.95	5.18	4.04	2.61	1.99	1.04	2.94	1.53	1.79	1.85
Acer2	1.03428	2.94033e-09	6Month Up	9.18714	9.64	7.96	15.32	15.61	11.76	8.66	10.39	10.84	9.96	6.52	12.44	13.24	8.83	8.77	9.47	9.99	12.97	13.82	6.92	6.59	4.47	3.06	6.9	5.96	6.17	5.14	7.61	8.23
Mt-cyb	1.03174	0.000179725	6Month Up	15556.4	16517.4	20905.3	32596.8	36334.6	17328	9477.25	27478.8	25570.6	13288.8	13306.1	13273	12598.2	13980	14428.9	14979.5	18012.1	15772.5	15383.1	10652.2	10956.6	9245.67	10960.6	10720.1	11310.1	9456.69	9567.68	10952.1	10526.3
Bcas1	1.02492	3.96829e-11	6Month Up	370.383	416.89	159.14	455.25	551.15	367.16	428.16	497.07	518.85	367.99	299.66	561.68	433.41	484.69	419.02	483.95	475.65	457.51	525.9	215.89	269.76	245.27	239.55	302.98	249.84	168.32	208.34	250.1	317.55
Plekhb1	1.02182	2.18669e-14	6Month Up	601.76	713.77	389.94	551.22	646.98	601.85	681.58	904.89	835.65	694.25	589.36	721.87	589.56	794.4	735.9	710.99	932.84	832.43	905.28	418.05	548.59	367.85	397.79	534.85	411.02	265.88	325.82	344.15	402.51
Emcn	1.01406	6.29435e-08	6Month Up	7.775	9.9	5.54	14.68	11.58	9.42	12	10	10.61	8.32	8.25	5.54	6.53	8.07	6.91	11.12	9.1	8.23	9.75	4.48	6	5.79	4.54	3.52	4.69	7.78	6.43	5.28	3.64
AABR07001099.2	1.01384	8.60093e-23	6Month Up	19.6514	20.95	23.75	19.24	21.06	22.08	20.69	21.67	20.4	20.86	23.25	21.91	28.88	20.26	24.46	28.24	29.02	28.09	23.25	13.16	7.82	15.44	12.71	11.73	15.95	13.44	13.42	13.09	15.42
LOC100360413	1.01289	5.8533e-22	6Month Up	95.7889	128.7	100.17	109.57	118.59	113.86	92.84	105.23	89.99	90.07	103.39	110.79	100.04	124.25	100.41	154.56	131.39	120.54	140.75	65.86	50.33	64.8	60.82	78.4	74.58	68.88	57.18	56.51	69.59
Rps17	1.01063	0.00750176	6Month Up	30.0082	35.49	60.29	53.67	54.09	33.65	37.68	6.8	36.43	99.27	56.63	31.26	56.29	7.61	5.72	3.05	12.64	33.32	44.63	28.85	29.31	36.45	30.49	6.04	6.29	9.92	4.41	8.72	11.23
Map3k7	1.01027	4.45944e-06	6Month Up	2.69964	3.37	5.35	4	4.71	3.62	5.23	3.77	3.79	1.65	2.58	2	2.27	1.48	1.53	3.06	2.79	3.36	2.96	2	1.67	1.6	1.63	1.82	2.43	2.18	1.44	1.74	1.56
Vegfb	1.00638	1.3626e-13	6Month Up	24.7832	30.05	20.76	29.54	19.07	19.23	25.16	28.39	28.25	51.9	38.85	29.12	28.19	26.45	27.45	34.44	27.06	31.04	33.59	23.48	24.68	17.83	17.9	14.98	11.97	12.38	15.01	13.08	14.08
Mgp	1.00317	0.000502959	6Month Up	30.7864	83.23	53.37	65.09	61.3	32.02	19.23	20.14	17.4	64.1	27.48	18	26.19	27.78	23.52	18.75	15.15	23	68.7	18.82	25.78	22.82	13.4	27.32	15.5	18.75	18.06	17.68	19.44
Rps25	1.00206	0.000588645	6Month Up	87.7654	158.6	139.04	111.69	145	118.66	81.02	25.5	116.88	171.65	159.93	111.55	162.02	45.6	34.45	40.8	36.94	114.21	126.85	72.71	75.1	99.6	75.01	34.04	28.33	28.44	42.09	52.52	49.2
Chrna3	1.00086	0.000182531	6Month Up	2.53929	3.85	1.01	2.44	1.09	2.95	2.78	4.27	2.03	1.89	3.8	5.79	4.35	4.39	3.25	5.6	2.22	2.7	0.85	2.71	0.85	1.96	0.84	0.42	1.39	0.76	1.65	3.09	2.17
Nalcn	-1.00036	2.40122e-09	6Week Up	6.35786	3.49	5.08	1.45	1.64	4.76	6.44	1.8	3.48	4.55	5.55	5.52	6.9	6.68	6.27	4.14	2.67	3.48	3.74	10.79	9.92	11.56	9.54	8.21	9.58	12.76	12.37	8.39	7.26
Dzank1	-1.00406	2.52822e-07	6Week Up	7.48536	3.14	2.04	1.89	1.57	5.6	8.44	2.52	3.89	7	5.53	7.71	8.97	9.26	7.14	4.34	2.5	4.52	5.16	13.04	11.39	13.94	11.94	8.91	10.86	11.86	14.01	11.28	11.14
LOC681410	-1.0124	3.82312e-11	6Week Up	19.2911	18.29	10.72	14.24	7.6	10.36	17.84	7.7	6.16	26.07	15.11	8.25	15.93	15.52	15.04	9.24	9.34	11.69	14.18	30.19	27.83	39.41	34.19	33.99	25.25	29.96	32.81	23.01	30.23
Lss	-1.01364	7.5456e-19	6Week Up	22.7925	19.49	9.58	17.49	13.7	13.57	18.74	17.3	12.51	14.28	18.41	14.83	16.85	13.58	15.42	14.42	15.3	15.95	12.92	35.48	41.62	46.29	43.99	40.9	40.54	23.64	29.39	28.65	33.35
Plppr5	-1.0154	3.04892e-13	6Week Up	5.21964	4.46	3.37	2.45	2.35	3.33	3.12	3.3	2.36	2.74	3.1	4.51	3.94	3.59	4.13	5.61	4.45	3.87	2.5	5.87	5.94	7.14	6.84	10.25	10.09	9.03	6.79	8.51	12.51
Atp8a1	-1.01628	7.29601e-11	6Week Up	12.4036	5.05	5.24	3.96	2.47	8.66	11.01	7.08	6.66	8.76	9.57	12.61	11	13.71	14.55	9.15	7.32	7.4	7	17.11	24.27	21.07	18.98	16.67	16.37	20.51	24.95	16.33	19.84
Slk	-1.02967	1.06547e-19	6Week Up	3.58679	2.08	1.94	1.34	1.2	2.83	3.28	1.68	2.27	2.73	2.35	2.51	3.3	3.89	3.26	2.65	1.9	2.22	1.93	5.9	5.55	6.59	4.99	4.94	5.08	7.41	5.79	6.03	4.79
Mmp2	-1.03097	1.15374e-07	6Week Up	2.34679	1.89	0.93	1.9	1.38	0.61	1.75	1.13	1.25	2.44	1.23	1.62	1.87	2.74	0.76	1.61	1.72	1.29	1.63	4.4	6	2.87	2.68	5.75	4.47	3.62	2.23	2.65	3.29
Fstl5	-1.03267	2.50478e-06	6Week Up	1.98679	1.15	0.71	0.71	0.92	1.94	1.82	1.01	0.63	1.06	2.04	2.14	2.8	1.51	1.43	1.41	1.13	0.55	0.61	4.19	2.45	1.96	3.36	1.61	4.12	4.57	4.65	3.18	1.97
Kazald1	-1.03836	0.000468909	6Week Up	0.998571	1.51	0.54	0.49	0.81	0.33	0.17	0	0.26	0.9	0.28	0.46	0.82	0.35	0.92	0.76	0.74	1.09	0.93	1.92	1.56	1.36	0.68	2.51	2.1	1.91	0.73	1.34	2.49
Pcdhb5	-1.04182	1.10518e-05	6Week Up	2.12	0.47	0.85	0.72	0.61	2.07	2.84	0.79	1.08	1.61	1.42	2.11	2.1	3.36	1.8	0.84	0.23	1.02	1.07	3.42	3.91	4.14	3.82	2.52	4.5	2.87	3.69	3.15	2.35
Lims1	-1.04211	3.5221e-05	6Week Up	3.80071	2.75	0.33	1.19	0.2	2.81	2.97	0.43	1.6	2.5	2.24	2.23	3.99	3.79	3.98	5.33	2.26	3.74	2.64	5.45	6.25	6.61	5.15	6.11	7.44	4.64	7.82	5.71	6.26
AABR07000733.1	-1.04653	0.000131332	6Week Up	6.8525	3.19	1.15	3.22	4.12	5.1	10.3	3.52	8.72	1.81	3.58	4.31	1.92	5.35	3.45	6.98	4.18	4.07	3.05	5.86	13.59	12.43	8.58	8.96	3.69	13.42	14.99	13.68	18.65
Slc4a10	-1.05145	1.30681e-06	6Week Up	5.20964	1.53	6.4	1.98	1.17	5.04	4.46	1.53	1.98	2.31	4.38	4.2	6.38	5.9	4.59	2.31	2.5	2.76	1.81	8.24	6.23	10.81	7.72	5.76	7.46	14.43	8.42	7.41	8.16
Tubb2b	-1.0561	1.69486e-36	6Week Up	86.6986	68.91	57.48	50.37	45.69	54.67	87.1	50.49	47.42	61.23	71.02	55.43	66.18	59.1	69.43	45.61	51.32	49.38	44.12	141.24	159.43	170.5	147.56	138.79	122.2	143.92	131.56	118.39	119.02
Gas1	-1.05819	3.79606e-05	6Week Up	2.6725	0.53	0.38	1.15	1.6	0.7	1.96	0.25	1.48	4.34	2.59	2.16	2.31	2.19	2.59	1.07	2.09	1.02	2.4	4.06	5.26	5.74	5.72	4.95	3.2	4.29	4.65	3.3	2.85
Vstm2a	-1.05915	4.84252e-11	6Week Up	10.8982	8.93	9.93	5.98	1.4	8.16	9.01	5.77	4.26	7.75	7.61	6.59	9.99	10.05	6.6	8.62	6.8	5.84	5.67	23.79	15.09	22.83	17.86	12.26	11.66	25.45	16.61	15.87	14.77
Gsn	-1.06065	1.34646e-16	6Week Up	148.941	88.52	43.45	88.7	76.11	67.18	124.45	93.41	95.89	135.42	92.91	118.65	94.81	128.11	125.4	87.09	107.42	93.9	105.2	232.16	322.27	243.91	209.01	340.09	243.37	161.99	198.42	208.88	243.63
Reln	-1.06564	3.07516e-08	6Week Up	1.84536	0.79	1.29	0.48	0.38	1.34	1.74	0.61	0.76	1.8	1.24	2.45	2.45	1.83	1.02	0.88	0.84	1.13	0.86	2.95	3.11	3.22	2.46	2.42	2.14	4.34	3.1	2.78	3.26
Kpna2	-1.06653	3.79848e-14	6Week Up	3.505	1.88	2.42	1.22	1.49	2.19	3.76	2.52	1.53	2.03	2.11	2.8	3.86	3.02	2.38	2.06	2.16	2.1	1.93	7.18	5.05	6.89	4.22	4.17	5.37	7.92	4.73	5.84	5.31
Col5a3	-1.07097	7.36528e-11	6Week Up	5.165	3.06	1.74	4.82	5.5	2.74	3.6	3.73	2.47	3.77	3.18	2.87	2.38	3.43	2.9	3.88	3.33	2.79	3.48	6.41	9.41	9.89	7.5	10.91	9.27	8.05	9.42	6.49	7.6
Pgap1	-1.07248	3.31689e-13	6Week Up	2.64714	1.83	1.89	0.65	1.14	2.22	2.87	1.34	1.58	1.51	1.62	1.76	2.79	2.33	2.34	1.71	1.39	1.26	1.08	5.43	3.34	4.3	4.05	3.17	4.44	4.37	5.22	4.76	3.73
Igsf8	-1.07382	7.80606e-31	6Week Up	37.2918	23.69	26.55	25.9	24.45	20.52	26.64	25.04	18.78	31.18	28.1	20.26	27.48	23.46	28.55	17.48	24.78	25.96	20.72	63.69	68.86	64.74	56.97	64.69	54.96	56.71	52.44	61.32	60.25
Chst2	-1.07411	1.49506e-28	6Week Up	32.6357	18.62	25.41	16.64	19.55	20.22	19.52	16.55	19.26	29.55	26.35	18.23	20.77	23.76	25.58	19.6	25.14	19.34	21.27	52.32	67.38	66.12	55.82	52	41.16	47.74	53.84	46.21	45.85
Sft2d2	-1.07593	0.00868256	6Week Up	1.30679	1.3	0	1.69	1.12	0	0.6	0	0.45	0.88	1.46	0.53	0.47	1.79	0.7	0	0	0	2.13	2.76	4.29	3.27	0.58	1.73	3.01	3.28	0.63	2.31	1.61
Mvd	-1.07602	1.13049e-14	6Week Up	15.9393	14.41	8.94	15	10.89	6.93	16.07	9.9	6.43	11.29	12.97	9.51	12	9.75	10.93	8.56	9.41	6.14	7.4	28.77	30.59	30	27.41	23.69	23.37	25.5	25.44	22.73	22.27
AC103221.1	-1.08154	0.00104065	6Week Up	1.92143	2.01	0.72	0.44	0.43	1.32	1.86	0	0.35	2.39	3.01	1.63	0.73	1.38	0	0.51	0.49	1.93	2.06	2.98	4.15	5.79	2.7	1.78	2.33	2.03	4.4	2.23	4.15
Vcan	-1.08235	4.07491e-10	6Week Up	1.77	1.22	0.47	0.49	0.6	1.35	1.56	1.22	1.6	1.01	1.19	1.98	0.94	1.77	1.48	1.15	1.08	0.9	0.77	1.91	3.3	2.71	2.18	3.61	2.72	3.07	2.55	3.15	3.58
Lamb1	-1.08867	9.51659e-07	6Week Up	2.87071	1.63	3	2.72	1.87	1.8	1.7	2.05	0.83	3.17	1.79	2.59	2.2	1.24	0.41	2.41	0.8	0.99	1.38	3.86	6	5.09	3.11	4.86	5.22	6.52	3.96	3.9	5.28
Col4a1	-1.09155	9.37335e-11	6Week Up	8.07286	6.23	4.31	9.75	6.5	3.82	5.58	6.91	2.96	6.59	4.25	4.42	4.54	4.6	5.11	4.11	3.75	3.52	5.36	12.41	14.88	14.23	11.51	16.82	13.5	13.86	11.68	13.01	11.83
Xkr4	-1.09769	5.44087e-08	6Week Up	1.67607	0.94	2.15	1.09	0.81	0.69	1.16	0.75	0.77	1.61	1.3	0.89	1.37	1.01	0.85	1.11	1.24	0.91	0.52	2.94	2.73	4.76	2.26	2.1	2.04	1.91	3.37	2.79	2.86
Inppl1	-1.09856	2.13348e-40	6Week Up	8.8175	5.56	4.94	4.38	3.6	5.67	7.89	4.04	3.7	6.7	7.3	7.53	6.31	7.14	7.13	5.44	5.02	5.07	6.78	14.61	17.35	14.3	13.65	15.16	12.2	13.69	13.19	15.16	13.38
Kif26a	-1.10209	1.42291e-12	6Week Up	1.53107	0.74	1.14	0.92	1.46	0.65	1.08	1.2	0.96	1.37	1.03	1.12	1	0.87	0.86	0.8	0.81	1.02	0.56	2.38	2.67	2.76	2.14	3.74	2.7	1.98	2.16	2.21	2.54
Cdyl	-1.10844	1.95647e-07	6Week Up	2.02179	0.56	0.81	0.49	0.6	1.1	1.68	0.53	0.59	2.1	1.37	2.27	1.52	2.31	1.52	1.7	0.55	2.15	1.61	2.14	3.82	3.84	2.64	2.74	3.37	2.97	3.14	4.67	3.82
Cadm2	-1.11466	1.65755e-12	6Week Up	11.0382	7.68	4	3.44	2.97	6.94	11.75	3.51	3.52	9.02	6.95	10.96	10.92	11.16	10.9	6.42	5.74	8.38	5.43	18.88	16.18	16.6	16.39	14.58	17.41	19.94	18.31	21.4	19.69
Sema5a	-1.12133	8.93855e-14	6Week Up	3.6825	1.35	3.5	1.43	1.16	3.34	3.6	1.56	1.99	2.24	2.47	3.71	2.6	2.33	2.51	2.95	1.99	1.9	1.91	4.64	6.56	8.52	4.84	5.65	4.79	7.19	6.2	5.25	6.93
Celsr1	-1.12247	2.09183e-07	6Week Up	0.8675	0.45	0.54	0.21	0.15	0.63	0.54	0.16	0.28	1.03	0.71	0.53	0.62	1.01	1	0.62	0.41	0.66	0.48	1.17	2.14	1.74	1.49	1.04	0.73	1.7	1.71	1.63	0.91
Mmp14	-1.12417	5.76827e-12	6Week Up	4.78214	4.64	2.71	3.26	3.14	3.45	3.6	2.73	1.58	4.19	2.92	3.26	2	3.91	2.31	2.92	1.85	2.29	3.97	6.71	10.57	11.8	8.61	5.8	5.46	10.4	7.7	5.02	7.1
Kif17	-1.12481	1.10606e-16	6Week Up	3.15286	2.4	2.21	1.94	2.36	1.67	2.6	1.65	2.11	2.46	1.68	1.61	2.28	2.28	2.51	1.42	2.12	1.51	1.43	5.21	4.79	4.81	4.31	6.92	5.14	4.27	4.03	6.26	6.3
Unc5d	-1.12691	0.000403869	6Week Up	0.981071	0.41	2.23	0.36	0.27	0.63	0.95	0	0.36	0.42	0.31	0.42	0.3	0.66	0.84	0.52	0.61	0.49	0.76	1.18	1.02	2.12	1.48	0.92	2.1	4.12	1.31	1.19	1.49
Acss2	-1.13143	5.87911e-56	6Week Up	30.7282	25.7	18.91	15.44	14.18	14.64	21.1	20.72	17.6	21.58	23.44	22.43	20.77	22.59	19.18	20.05	19.7	18.52	19.96	49.68	59.64	50.61	52.55	51.82	46.04	40.92	43.93	55	53.69
Acan	-1.13857	1.70035e-09	6Week Up	0.9825	0.22	0.54	0.15	0.3	0.69	0.65	0.86	0.72	1.05	0.59	0.68	1.07	0.83	0.69	0.49	0.56	0.38	0.72	0.99	1.62	1.71	2.08	1.74	1.69	1.49	1.52	1.55	1.93
Col9a3	-1.14388	4.53444e-12	6Week Up	14.3089	10.04	1.62	9.03	9.7	6.62	11.64	9.23	8.59	12.97	10.29	11.07	8.84	10.31	9.42	8.41	7.9	7.48	9.66	25.78	30.33	28.73	21.66	27.83	18.26	17.43	20.87	22.04	24.9
Lamc3	-1.14697	2.26945e-07	6Week Up	2.65429	1.48	0.65	4.02	1.45	1.13	1.61	1.95	0.9	1.71	1.45	1.67	2.14	2.24	0.98	1.37	1.36	1.17	2.11	4.26	7.1	5.57	2.72	6.41	5.25	3.78	3.32	2.95	3.57
Pcdh7	-1.14733	3.76136e-13	6Week Up	2.82393	1.02	1.47	1.33	0.81	1.86	1.81	1.53	1.19	2.08	2.17	3.52	2.74	3.35	2.39	1.55	1	1.39	1.29	5.05	4.35	4.32	5.03	3.4	4.33	5.75	4.88	4.9	4.56
Pcdhga10	-1.15778	7.67685e-08	6Week Up	1.49286	1.65	0.82	0.11	0.87	1.33	0.7	0.48	0.53	1.64	1.14	0.72	0.82	1.39	1.23	0.77	0.87	0.49	1.25	2.15	3.66	3.47	1.82	2.25	1.52	3.2	2.47	2.25	2.2
Gpr158	-1.16474	7.19582e-06	6Week Up	7.96536	2.7	2.98	0.88	0.87	6.05	7.92	2	3.84	4.43	7.79	7.58	7.43	8.21	10.34	4.78	3.08	4.7	4.3	16.03	11.58	13.57	13.41	7.5	14.78	15.03	17.48	13.02	10.75
Dpysl4	-1.16773	5.90382e-25	6Week Up	20.1146	14.21	13.49	17.31	9.55	12.01	17.7	12.14	8.92	14.91	15.28	13.9	14.62	11.64	14.88	10.77	8.26	9.16	9.27	37.53	30.78	38.35	32.19	27	37.05	37.26	30.45	34.65	29.93
Emilin2	-1.16878	1.91134e-11	6Week Up	3.78643	1.89	0.95	2.42	1.31	1.7	1.93	1.26	2.25	3.29	2.27	2.23	2.06	3.39	4.72	3.26	2.33	2.45	3.27	5.31	9.15	5.73	6.04	7.78	6.58	4.6	6.83	4.29	6.73
Matn4	-1.17086	1.9477e-11	6Week Up	2.21286	0.93	0.67	1.5	1.27	1.52	1.85	2.15	1.21	1.82	1.3	1.41	0.77	1.47	1.73	0.94	1.18	1.54	1.64	2.61	3.53	3.36	3.59	3.79	3.95	2.7	3.96	4.5	5.07
Chl1	-1.18781	5.66836e-11	6Week Up	4.72357	2.52	2.91	1.97	0.65	3.53	4.78	2.47	1.85	1.83	4.42	4.24	4.51	4.78	4.15	2.17	2.32	2.5	1.73	7.79	7.93	9.19	7.93	4.82	7.33	11.91	8.98	6.65	6.4
Ldlr	-1.1909	1.93457e-18	6Week Up	16.3593	14.75	6.52	10.91	11.17	9.11	11.54	15.45	10.72	9.35	10.24	8.8	12.18	9.52	9.81	7.92	9.05	7.45	7.6	27.7	31.19	29.94	29.59	27.82	25.57	20.48	24.77	28.74	30.17
Gnb4	-1.19604	1.6787e-09	6Week Up	6.84857	2.43	1.75	2.9	1.84	5.05	6.75	6.34	2.13	5.6	4.56	5.68	4.18	6.42	8.24	1.54	4.49	3.21	3.5	12.66	13.07	13.59	11.47	15.67	12.4	10.46	9.19	7.84	8.8
Ugt8	-1.20725	2.50087e-15	6Week Up	184.47	101.9	41.96	100.53	107.58	117.77	135.72	143.8	119.41	77.16	83.7	139.59	85.34	130.81	120.32	155.73	150.62	114.71	116.96	257.81	359.38	283.06	315.42	394.65	325.76	220.56	290.31	317.61	356.99
Thsd7a	-1.20983	1.54664e-14	6Week Up	1.34036	0.87	0.94	0.81	0.37	1.19	1.15	0.88	0.56	0.89	0.93	0.91	1.48	0.91	1.01	0.5	0.55	0.3	0.66	2.21	2.41	3.04	2.5	1.71	2.3	2.13	2.17	2.15	2
Pcdhga8	-1.21933	9.35861e-08	6Week Up	0.991786	0.13	0.82	0.33	0.11	0.33	0.82	0.36	0.44	1.03	1.04	0.82	0.82	0.58	0.82	0.64	0.75	0.36	0.62	1.71	1.77	1.64	1.59	1.46	1.4	2.17	0.86	2.47	1.88
Slc12a5	-1.22895	3.50902e-20	6Week Up	32.47	16.32	20.39	11.55	10.03	20.12	30.12	14.15	15.85	25.8	27.73	23.99	31.68	26.23	31.38	13.65	12.15	17.07	15.01	67.46	50.85	62.27	55.89	42.17	51.06	65.13	57.21	47.42	46.48
Cdh4	-1.23442	2.36502e-08	6Week Up	1.80714	0.83	1.02	0.51	1.12	1.66	0.98	1.01	1.08	1.13	2.04	0.87	1.03	1.03	1.8	0.48	1.63	0.68	0.58	4.12	2.05	5.25	2.44	2.42	2.85	3.95	4.38	2	1.66
Galns	-1.236	1.3626e-13	6Week Up	3.08964	1.94	1.96	1.18	1.68	2.88	1.79	1.84	2.04	1.85	2.4	1.89	3.65	1.78	1.89	1.77	1.15	0.93	1.12	6.43	5.61	5.46	5.05	4.91	5.4	4.91	7	4.31	3.69
Col3a1	-1.237	7.10528e-05	6Week Up	11.5904	17.58	8.63	13.91	8.7	6.23	3.88	3.16	1.71	7.5	4.24	4.79	3.55	5.56	3.48	11.55	5.69	2.34	6.88	15.91	43.57	22.96	13.53	18.21	16.14	20.37	17.87	18.13	18.46
Cyp2j16	-1.25592	1.66534e-06	6Week Up	4.23571	0.68	0.41	1.48	1.47	1.49	0.73	1.94	1.27	3.02	1.96	3.87	2.1	5.05	3.81	4.93	3.8	4.25	3.45	5.59	7.59	7.2	9.17	8.07	7.78	4.7	5.69	7.86	9.24
Grm5	-1.26102	2.34243e-07	6Week Up	1.58	0.82	1.62	0.27	0.44	1.16	1.14	0.39	1.33	0.91	0.88	1.37	1.78	1.03	1.33	0.72	0.71	0.39	0.5	3.13	1.78	4.58	2.25	1.46	1.33	4.3	2.84	2.73	3.05
Plekha1	-1.26263	1.88648e-12	6Week Up	33.47	10.57	7.68	9.87	9.21	19.81	26.97	8.28	13.93	18.42	21.81	36.56	29.36	28.05	28.3	28.77	23.63	24.87	23.2	49.98	62.3	53.26	48.08	55.8	50.76	51.18	50.59	67.28	78.64
Idi1	-1.26472	3.01529e-27	6Week Up	19.1614	17.3	8.92	10.47	8.83	15.69	13.27	13.19	8.29	7.04	11.71	11.79	10.83	12.67	11.55	15.29	12.11	11.17	9.56	28.64	32.39	27.36	34.07	34.98	38.59	27.71	28.6	36.38	38.12
Arhgap36	-1.29437	2.4436e-05	6Week Up	4.21571	3.63	1.37	1.05	1.64	2.57	3.52	2.79	0.97	0.24	3.63	2.81	4.51	5.08	6.37	0.7	0.85	1.66	0.85	8.96	7.58	5.36	13.67	4.92	11.06	5.42	6.24	4.15	6.44
Gas7	-1.30144	2.71122e-13	6Week Up	8.54857	3.31	24.05	2.23	5.07	6.9	5.86	4.7	2.95	2.38	6.75	4.47	6.51	2.02	1.79	1.86	2.89	2.29	1.96	13.72	15.17	19.59	12.2	12.81	11.23	24.97	11.89	13.7	16.09
Sqle	-1.33265	1.65389e-56	6Week Up	40.5639	32.98	19.01	18.18	13.75	27.25	28.2	24.23	23.84	19.75	26.38	23.18	28.5	32.08	28.19	23.98	21.21	23.41	19.89	70.87	80.7	67.54	69.21	70.34	76.16	60.39	64.89	70.1	71.58
Slc7a2	-1.33978	6.44804e-08	6Week Up	1.39929	1.35	0.62	0.42	0.32	1.18	0.79	1.16	0.6	0.75	0.64	1.89	0.53	1.79	0.66	0.37	0.48	0.59	0.4	2.08	2.73	3.79	1.87	3.59	1.93	1.98	3.34	1.41	1.92
Slit1	-1.35115	4.60145e-09	6Week Up	4.01143	1.24	6.92	2.17	1.55	2.16	3.37	1.87	1.21	1.77	2.92	2.16	2.91	2.32	2.88	1.37	1.34	1.9	0.91	8.03	5.31	8.8	5.44	4.94	7.56	12.5	6.2	6.31	6.26
Pnlip	-1.37567	8.44318e-18	6Week Up	7.86179	3.3	2.82	3.39	4.8	3.96	5.9	5.47	5.91	5.76	4.95	3.01	3.13	6.04	4.02	5.62	3.45	4.74	4.91	9.8	11.06	12.77	15.53	17.39	13.74	10.83	11.84	15.38	20.61
Dhcr7	-1.3765	8.74748e-35	6Week Up	13.7343	6.71	7.08	8.92	7.24	7.52	9.46	11.12	7.66	7.39	7.88	7.35	7.04	9.99	6.48	7.35	8.42	8.42	6.06	19.89	27.43	28.44	28.35	26.12	25.11	22.27	19.87	21.1	23.89
Hhip	-1.38249	3.26286e-14	6Week Up	5.03679	1.22	0.96	1.34	1.53	3.48	4.6	2.41	2.82	2.98	1.7	3.68	2.96	4.56	3.24	3.91	3.27	4.25	3.45	9.16	10.74	8.77	7.45	10.81	7.69	6.54	7.65	8.84	11.02
Pmp2	-1.38562	6.20584e-07	6Week Up	2.46036	1.36	0.49	0.39	1.18	0.4	0.84	2.37	1.27	2.32	0.85	1.47	1.48	1.87	0.25	2.75	1.12	1.74	2.61	1.73	6.19	4.09	4.28	6.25	5.26	3.67	2.87	5.85	3.94
Col25a1	-1.41536	6.81096e-09	6Week Up	2.55107	1.22	1.09	0.7	0.52	0.53	1.87	1.15	0.57	1.66	2.81	1.97	2.49	2.51	2.2	1.64	0.6	1.65	0.75	6.19	2.01	8.25	4.55	2.88	3.38	3.48	5.33	5.58	3.85
Shh	-1.44572	2.60259e-07	6Week Up	1.26286	0.89	0.26	0	0.31	1.71	0.33	1.18	0.5	0.85	1.34	0.87	0.65	0.98	0.77	0.36	0	0.86	0.59	2.57	2.8	2.18	1.92	2.06	2.15	1.98	1.91	2.69	2.65
LOC103690141	-1.45427	6.637e-14	6Week Up	5.51107	2.89	4.55	0.47	1.25	3.08	4.75	1.88	3.85	3.69	3.66	2.56	3.79	3.31	6.06	2.74	1.96	2.25	2.37	10.12	10.74	15.48	10.21	8.1	7.69	11.04	9.4	8.66	7.76
Col4a2	-1.4546	3.89986e-18	6Week Up	4.79607	3.16	2.09	4.72	2.99	2.44	2.52	2.73	1.95	3.61	3.55	2.49	2.89	3.01	3.09	1.38	1.46	1.78	1.53	8.39	9.33	10.78	7.09	9.68	7.51	10.11	7.75	8.58	7.68
Ptk7	-1.4713	1.17042e-27	6Week Up	3.9475	2.36	2.17	2.67	1.69	1.49	1.57	2.11	2.84	2.14	2.5	1.59	2.94	2.94	2.55	1.98	1.8	2.01	1.83	7	9.83	7.45	7.52	7.79	5.21	7.14	6.75	6.28	6.38
Scd	-1.50167	3.04722e-39	6Week Up	11.1382	6.22	5.51	4.09	3.78	5.79	5.37	6.99	5.8	4.86	7.02	6.6	6.03	6.08	6.14	7.67	7	6.42	8.75	20.02	31.58	19.11	18.67	19.18	14.3	17.06	22.79	19.24	19.8
Pcdhgb8	-1.51404	5.22761e-12	6Week Up	1.84714	0.5	0.45	0.55	0.44	1.21	1.28	0.6	0.53	1.55	1.04	1.33	1.55	1.85	2.05	1.15	0.87	0.73	0.41	2.36	3.96	3.27	3.06	3.7	2.34	5.87	4.05	2.52	2.5
Pcdh8	-1.54968	5.07374e-14	6Week Up	3.67893	1.71	3.7	1.49	1.48	1.58	1.94	1.71	0.8	2.53	3	2.17	2.55	1.57	3.3	1.44	1.36	1.28	1.25	7.64	4.45	10.64	5.86	4.82	5.91	13.68	6.12	5.25	3.78
Tm7sf2	-1.60163	4.002e-29	6Week Up	9.16893	7.26	3.97	5.19	5.92	3.64	6.96	5.1	3.39	4.72	6.46	3.71	4.87	3.95	4.66	3.4	3.71	3.94	4.86	16.96	20.39	21.72	20.34	19.12	16.26	10.74	13.49	17.99	14.01
Cyp51	-1.64571	1.99572e-72	6Week Up	72.7961	46.22	27.66	37.89	32.35	43.04	43.65	40.15	37.5	30.27	37.62	38.27	39.42	42.54	35.79	37.05	30.38	39.25	33.21	124.74	156.19	127.92	136.4	139.71	137.13	107.66	139.13	136.47	160.68
Hmgcr	-1.6495	6.67777e-77	6Week Up	23.545	14.35	8.76	11.39	9.38	13.07	14.94	13.09	12.44	10.11	14.28	12.8	13.42	14.91	13.66	12.49	10.04	10.08	8.66	46.5	51.28	41.74	42.65	45.93	43.23	36.05	43.34	43.88	46.79
Acat2	-1.67205	7.81844e-38	6Week Up	23.9096	14.27	8.8	10.05	6.38	10.69	22.73	7.36	8.55	15.1	20.07	13.65	17.15	13.32	15.73	9.53	7.78	9.29	10.25	47.28	52.41	46.83	47.57	42.89	41.54	34.52	47.64	43.12	44.97
Rtkn2	-1.69984	5.25033e-13	6Week Up	1.46143	0.29	0.1	0.62	0.37	0.5	1.46	0.95	1	0.49	0.86	0.7	0.73	1.05	0.62	0.87	0.85	0.83	0.71	2.32	4.27	3.21	3.22	2.55	2.39	1.16	2.93	2.55	3.32
Rab7b	-1.74682	1.50577e-27	6Week Up	5.36964	2.37	1.87	1.44	3.42	1.97	2.41	1.12	1.99	3.06	2.84	2.31	1.71	2.6	2.69	3.11	4.08	3.18	4.86	9.8	12.61	11.64	9.14	10.2	11.4	7.72	9.74	10.94	10.13
Hmgcs1	-1.83316	2.40117e-75	6Week Up	135.624	71.36	48	51.7	45.04	70.22	71.97	69.95	48.31	39.79	76.18	69.39	73.93	75.13	72.01	95.95	61.49	62.95	51.77	241.48	304.77	230.93	239.62	299.95	300.49	211.69	240.91	275.59	296.89
Gpr17	-1.87298	4.19244e-42	6Week Up	20.7589	8.39	5.61	6.76	8.02	6.55	13.58	7.1	6.29	12.66	8.99	13.14	11.72	8.25	7.14	13.33	14.47	11.22	9.84	30.8	44.32	44.07	37.94	53.52	41.38	32.73	28.32	42.08	53.03
Eln	-1.89532	2.00149e-07	6Week Up	4.71786	2.5	1.46	4.14	2.66	1.32	2.04	0.22	0.53	4.4	2.09	1.61	2.02	2.56	0.76	1.18	0.92	1.23	4.49	5.53	8.6	13.92	5.43	19.27	3.4	17.88	5.89	8.89	7.16
Tnc	-1.89546	2.03246e-21	6Week Up	1.46357	0.59	0.98	0.48	0.81	1.33	0.59	0.36	0.83	0.29	0.64	0.89	0.81	0.56	0.23	0.64	0.54	0.45	0.66	2.56	3.61	3.05	2.05	3.56	3.06	3.64	2.64	2.52	2.61
Aacs	-1.91068	9.27062e-73	6Week Up	15.0036	6.08	6.14	5.98	5.17	5.44	8.5	9.81	5.83	7.12	9.2	6.22	9.85	7.99	6.33	6.01	5.47	6.53	4.72	33.73	38.23	31.32	29.07	32.3	25.65	24.7	26.69	25.84	30.18
Col1a1	-1.93637	2.56213e-13	6Week Up	13.7596	10.11	6.42	12.47	7.23	4.93	4.34	4.23	1.28	9.76	5.85	4.77	5.72	6.33	3.01	5.57	4.45	3.37	6.23	20.37	50.32	37.39	21.34	28.58	18.99	35.19	23.92	21.38	21.72
Klhl35	-2.01461	5.69947e-12	6Week Up	1.21714	0.71	0.25	0.92	0.31	0	0.49	0.17	0.12	1.21	0.66	0.43	0.9	0.65	0	0.72	0.7	0.34	0.58	2.7	3.36	2.93	2.7	2.99	1.64	1.61	1.72	2.2	3.07
Capn6	-2.03993	1.34767e-25	6Week Up	1.79786	1.13	0.94	0.75	1.2	0.76	1.04	0.91	0.73	0.65	0.85	0.85	0.44	0.56	0.56	0.61	0.26	0.58	0.64	2.95	5.81	2.76	3.35	4.17	3.38	2.9	2.96	3.86	4.74
