# Supplementary material for: Adaptive cellular response of the substantia nigra dopaminergic neurons upon age‐dependent iron accumulation
Source: Aging Cell. 2022 Aug 19;21(9):e13694. doi: 10.1111/acel.13694 (PMC9470899; doi:10.1111/acel.13694)
Supplement: Supplementary file 3 — Table S3. Gene expression table for iron‐exposed SH‐SY5Y. [file ACEL-21-e13694-s003.xlsx]

## Sheet: IronChallenged SH-SY5Y RawCount
GeneName	Control_1	Control_2	Control_3	1mM_1	1mM_2	1mM_3	2mM_1	2mM_2	2mM_3
A1BG	183	236	121	301	149	98	227	160	58
A1CF	2	0	6	6	6	0	4	8	0
A2M	2	4	0	8	2	6	2	10	2
A2ML1	10	14	4	12	8	10	18	10	6
A3GALT2	0	2	0	2	2	0	2	0	0
A4GALT	68	108	40	101	64	54	56	38	22
A4GNT	0	2	0	0	0	0	0	0	0
AAAS	1569	1732	974	2061	1331	1066	1263	861	324
AACS	681	655	378	869	565	378	461	317	113
AADAC	2	0	2	4	0	0	0	0	0
AADACL2	2	8	4	4	4	8	6	2	2
AADACL3	8	9	6	4	4	2	10	6	8
AADACL4	0	0	0	0	0	0	0	0	0
AADAT	384	335	207	328	303	156	182	194	44
AAGAB	1637	1198	690	1651	1408	693	1313	1054	318
AAK1	669	516	447	688	650	397	598	486	126
AAMDC	221	329	173	420	236	192	188	162	55
AAMP	4626	5093	2778	7058	4005	3289	3841	2614	887
AANAT	4	6	3	14	6	16	8	4	0
AAR2	396	371	224	518	360	288	230	163	69
AARD	155	164	84	152	124	86	62	46	6
AARS	9470	8177	5042	9704	6797	4573	7233	5055	1633
AARS2	1276	1253	780	1742	1073	900	862	621	216
AARSD1	134	111	74	148	114	54	123	66	18
AASDH	829	488	329	536	502	220	342	313	79
AASDHPPT	2599	1585	890	2064	2055	891	1208	977	253
AASS	1427	983	732	1200	1058	624	886	746	233
AATF	1727	1777	1017	2515	1519	1104	1396	1049	348
AATK	460	493	321	689	297	342	188	136	42
ABAT	86	40	36	85	56	44	38	24	8
ABCA1	26	4	14	14	16	8	6	2	0
ABCA10	319	153	108	182	191	130	88	62	16
ABCA12	4	2	4	6	4	2	2	4	2
ABCA13	12	10	8	14	12	2	12	6	6
ABCA2	3935	4028	3183	5886	2990	3148	2338	1644	657
ABCA3	1286	1349	1019	1811	1051	948	877	620	240
ABCA4	12	22	8	32	10	12	10	4	2
ABCA5	796	442	339	467	513	242	381	352	89
ABCA6	4	2	2	4	0	0	2	0	0
ABCA7	589	744	486	1112	563	555	467	382	136
ABCA8	2	2	2	2	0	0	6	2	0
ABCA9	32	19	22	26	16	24	44	38	12
ABCB1	216	168	118	258	257	152	230	209	60
ABCB10	1829	1396	748	2010	1614	893	1242	1021	254
ABCB11	106	111	74	144	76	73	93	76	24
ABCB4	201	110	69	137	104	67	153	135	32
ABCB5	29	42	24	58	24	28	23	22	10
ABCB6	304	306	196	393	242	186	207	168	58
ABCB7	1313	1061	668	1246	1087	552	1284	1015	298
ABCB8	568	624	318	666	368	367	384	217	82
ABCB9	281	335	201	394	218	204	180	154	52
ABCC1	2121	1662	1374	2409	1556	1300	1621	1219	386
ABCC10	462	391	340	729	417	410	457	334	132
ABCC11	20	25	14	46	16	6	35	5	4
ABCC12	0	5	0	4	4	0	0	0	0
ABCC2	50	32	28	70	47	40	36	24	4
ABCC3	2	2	0	0	2	2	0	0	0
ABCC4	1141	773	548	1054	1039	486	811	704	169
ABCC5	1113	931	702	1386	1030	727	868	830	232
ABCC6	370	274	263	379	218	179	229	108	62
ABCC8	192	209	158	269	151	133	151	102	36
ABCC9	479	454	276	368	375	218	217	169	31
ABCD1	204	144	116	315	216	152	104	76	26
ABCD2	24	14	6	24	32	12	8	8	0
ABCD3	1556	1144	754	1600	1679	820	980	762	228
ABCD4	1190	1179	637	1257	690	617	602	398	115
ABCE1	3899	2433	1361	3540	3540	1629	2560	2096	539
ABCF1	3416	3727	2158	5294	3336	2847	2817	2042	681
ABCF2	737	743	418	1094	735	640	475	405	132
ABCF3	1073	1191	661	1652	1000	821	872	592	170
ABCG1	114	107	62	148	105	54	116	82	28
ABCG2	127	80	24	90	110	42	113	108	20
ABCG4	114	97	56	133	99	69	102	85	24
ABCG5	4	16	0	14	10	0	5	5	2
ABCG8	25	32	27	28	10	16	31	11	2
ABHD1	191	190	99	208	183	88	157	80	19
ABHD10	1258	945	516	1203	951	551	815	620	208
ABHD11	582	600	344	694	428	349	313	242	80
ABHD12	502	381	198	525	369	251	453	231	92
ABHD12B	8	6	0	16	8	6	12	12	2
ABHD13	368	218	126	309	282	116	240	182	48
ABHD14A	212	343	195	409	206	203	231	138	50
ABHD14A-ACY1	20	23	18	37	28	18	18	5	2
ABHD14B	1195	1087	693	1163	942	557	1130	658	237
ABHD15	366	355	224	536	294	299	114	88	36
ABHD16A	44	32	26	66	38	10	44	16	8
ABHD16B	222	315	194	487	189	250	125	84	42
ABHD17A	2105	2833	1606	3982	1989	2120	1671	1122	454
ABHD17B	124	74	66	121	98	64	71	76	18
ABHD17C	600	528	312	606	518	266	489	362	110
ABHD18	617	385	270	438	351	216	319	295	78
ABHD2	1586	1084	803	1676	1467	923	1123	834	234
ABHD3	489	321	220	514	383	204	245	167	59
ABHD4	486	388	254	394	288	180	544	399	136
ABHD5	391	299	161	421	365	195	280	262	73
ABHD6	264	234	110	288	205	195	143	130	24
ABHD8	236	244	152	300	168	166	194	160	67
ABI1	1162	727	454	860	779	438	848	585	234
ABI2	3438	2149	1607	2515	2352	1259	2759	2214	696
ABI3	12	4	4	2	2	0	2	2	0
ABI3BP	140	88	79	94	103	37	88	60	12
ABITRAM	781	435	228	449	453	191	370	268	94
ABL1	2286	1592	1257	2389	1619	1223	1484	1111	362
ABL2	2826	1947	1450	2346	2187	1092	1630	1403	379
ABLIM1	463	252	290	513	420	259	364	285	87
ABLIM2	34	50	13	24	16	9	6	5	4
ABLIM3	81	66	61	96	83	40	73	40	13
ABO	0	0	0	0	0	0	0	0	0
ABR	1019	764	743	1265	809	710	590	485	136
ABRA	2	0	0	0	4	0	0	0	0
ABRACL	366	381	201	520	435	280	453	401	90
ABRAXAS1	627	354	243	389	381	153	281	255	79
ABRAXAS2	681	452	312	482	548	266	278	239	66
ABT1	925	939	576	1896	1133	974	702	582	237
ABTB1	215	234	158	334	158	172	158	118	54
ABTB2	272	262	216	410	230	257	260	158	69
AC000093.1	262	356	152	354	224	194	276	174	72
AC000095.3	10	8	12	20	6	8	22	12	6
AC000120.2	89	68	51	99	67	85	94	68	18
AC000120.3	24	15	21	16	6	13	11	10	1
AC001226.2	6	2	2	4	8	0	10	4	0
AC002094.3	0	0	0	0	0	0	0	0	0
AC002310.4	70	60	46	76	70	42	22	16	0
AC002985.1	0	6	0	2	0	2	2	2	0
AC002996.1	0	0	0	0	6	0	2	0	0
AC003002.1	0	0	0	0	0	0	0	0	0
AC003002.2	34	31	27	35	36	14	67	40	8
AC003002.3	0	0	0	0	0	0	0	0	0
AC003005.1	53	28	18	64	43	22	28	26	6
AC003006.1	0	0	0	0	0	0	0	2	0
AC003688.1	0	0	0	0	0	0	0	0	0
AC004076.1	2	0	0	0	0	2	0	0	0
AC004080.3	35	36	16	25	18	13	20	18	6
AC004223.3	6	2	4	10	4	4	18	8	10
AC004556.3	1252	1878	906	2358	1203	1168	1244	863	364
AC004593.3	24	11	12	19	4	12	4	5	2
AC004687.2	10	4	0	8	11	0	8	2	0
AC004691.2	0	2	0	0	0	0	0	0	0
AC004706.3	52	34	30	82	40	43	41	14	6
AC004805.1	2	0	0	2	4	2	2	2	4
AC004832.3	8	0	0	8	6	2	6	0	0
AC004922.1	8	14	4	8	12	4	26	8	2
AC004997.1	4	0	8	16	0	2	12	2	6
AC005020.2	78	50	52	74	55	44	66	31	14
AC005041.1	175	183	107	184	108	60	123	82	31
AC005154.5	10	4	8	4	4	8	2	4	0
AC005258.1	66	86	73	158	59	68	178	169	63
AC005324.3	2	2	0	2	4	2	0	2	0
AC005324.4	36	32	18	44	28	20	48	37	6
AC005520.1	471	338	173	313	331	140	298	257	73
AC005551.1	0	0	0	0	0	0	0	0	0
AC005670.2	0	0	0	0	0	0	0	0	0
AC005697.1	2	0	4	2	0	0	4	0	0
AC005702.1	14	6	8	10	15	10	4	2	0
AC005726.1	8	2	2	4	4	2	2	4	0
AC005832.4	2	2	0	0	0	0	2	2	0
AC005833.1	16	14	14	26	18	8	14	12	2
AC005837.2	3	5	3	4	0	2	6	0	0
AC005943.1	6	6	2	8	6	4	0	0	0
AC006030.1	2	2	0	6	0	0	5	2	0
AC006059.2	30	44	34	116	28	56	32	6	10
AC006064.6	1192	928	771	1621	1198	787	1110	945	274
AC006254.1	47	40	40	57	38	31	23	19	2
AC006486.1	4	4	2	9	4	2	2	12	0
AC006538.2	20	22	22	24	14	30	26	24	6
AC006978.2	0	2	0	0	8	0	0	2	0
AC007040.2	96	98	63	115	101	87	82	46	22
AC007192.1	32	24	29	48	48	24	40	33	6
AC007244.1	0	0	0	0	0	0	0	0	0
AC007325.1	77	95	59	67	48	26	132	86	42
AC007325.2	12	32	11	16	8	8	10	4	0
AC007325.4	48	42	35	42	22	16	38	12	12
AC007326.4	563	480	305	573	438	299	410	275	102
AC007375.2	0	0	0	2	0	0	0	0	2
AC007731.4	0	0	0	2	0	2	0	0	0
AC007846.2	0	0	0	0	0	0	0	0	0
AC007906.2	0	4	2	6	4	2	2	0	0
AC007998.2	7	11	2	8	2	11	10	6	2
AC008012.1	66	50	49	96	53	49	49	28	4
AC008073.3	6	4	4	20	7	2	6	4	4
AC008162.2	0	0	0	0	0	0	0	0	0
AC008397.1	2	0	0	0	0	0	0	0	0
AC008397.2	2	3	2	2	2	0	0	0	0
AC008403.1	0	0	0	4	0	0	0	2	2
AC008481.3	0	0	0	0	0	0	0	0	0
AC008537.1	0	0	0	2	0	0	0	0	0
AC008575.1	0	0	6	0	0	0	0	0	0
AC008581.2	6	6	10	6	2	4	4	2	0
AC008676.3	21	4	4	8	4	2	10	4	2
AC008687.1	6	0	0	4	2	2	6	0	0
AC008687.4	2	4	2	6	0	4	4	0	2
AC008687.8	2	0	0	6	2	2	3	2	0
AC008695.1	80	36	32	44	54	28	6	26	4
AC008750.8	4	10	2	6	0	0	4	0	0
AC008758.1	4	0	0	0	0	2	2	0	0
AC008758.5	2	6	0	0	2	2	0	0	0
AC008758.6	0	0	0	6	0	2	6	0	0
AC008763.2	0	0	4	10	4	8	8	4	0
AC008763.3	0	0	0	4	2	0	2	0	0
AC008764.1	2	0	3	0	0	2	0	0	0
AC008764.4	94	91	49	72	84	52	47	30	5
AC008770.1	0	0	0	0	0	0	0	0	0
AC008770.2	0	0	0	0	0	0	0	0	0
AC008770.4	0	0	2	0	0	0	0	0	0
AC008878.1	2	0	0	0	0	0	0	2	0
AC008878.2	14	18	6	28	10	14	6	8	2
AC008878.3	0	0	0	0	0	0	0	0	0
AC008982.1	0	0	0	4	0	2	12	4	2
AC009070.1	8	6	9	14	16	6	11	13	4
AC009133.6	0	0	0	0	2	2	0	0	0
AC009163.3	4	0	0	2	2	0	2	0	0
AC009163.5	8	10	5	12	6	11	8	2	0
AC009412.1	0	0	0	0	0	0	0	0	0
AC009690.1	158	154	84	208	128	70	163	76	38
AC009690.3	0	0	0	0	0	0	0	0	0
AC009779.3	116	136	94	212	112	86	103	72	18
AC009879.2	0	0	0	0	4	0	0	2	0
AC009879.3	16	4	5	4	2	4	6	4	2
AC010132.3	2	2	4	0	0	2	0	2	0
AC010197.2	16	14	8	30	12	20	24	6	8
AC010255.3	0	0	2	0	2	0	0	0	0
AC010319.2	0	0	0	0	0	0	0	0	0
AC010323.1	38	62	31	70	30	20	48	28	10
AC010325.1	2	4	6	6	4	0	6	0	2
AC010326.2	10	4	4	6	4	2	2	2	2
AC010327.2	28	42	20	54	34	30	46	44	10
AC010422.3	8	8	0	2	4	4	0	0	0
AC010422.5	0	0	2	0	0	2	0	0	0
AC010422.6	0	0	0	0	0	0	0	0	0
AC010422.8	1091	1138	631	1237	733	563	971	623	207
AC010463.1	164	275	128	388	142	215	180	127	26
AC010522.1	16	12	15	34	20	22	29	13	2
AC010531.1	58	78	30	78	28	24	40	44	14
AC010542.3	0	2	2	2	0	0	0	0	0
AC010547.4	17	15	2	19	12	4	5	6	0
AC010615.4	0	0	0	2	0	0	0	0	0
AC010616.1	8	14	6	26	8	8	24	10	0
AC010619.1	0	0	0	0	0	2	0	0	0
AC010646.1	0	0	0	0	0	0	0	0	0
AC011005.1	2	0	0	0	0	0	0	0	0
AC011043.1	1453	1005	627	1010	982	508	725	639	193
AC011043.2	0	0	0	0	0	0	0	0	0
AC011195.2	0	0	0	0	0	0	0	0	0
AC011330.3	4	2	0	2	0	0	0	0	0
AC011448.1	89	87	59	149	100	95	64	36	18
AC011452.1	6	2	6	8	10	2	0	0	0
AC011455.2	207	246	139	264	164	168	134	126	44
AC011462.1	393	415	243	380	293	237	322	178	85
AC011473.4	2	1	4	2	2	2	2	0	0
AC011479.1	0	0	0	0	0	0	0	0	0
AC011498.4	18	6	12	12	12	18	29	6	0
AC011499.1	6	2	4	12	14	8	0	0	0
AC011511.1	52	38	39	83	34	46	18	30	2
AC011511.4	0	0	0	2	2	0	0	0	0
AC011530.1	0	0	0	2	0	0	2	0	2
AC011604.2	0	0	0	0	0	0	0	0	0
AC011841.1	0	0	0	0	0	0	0	0	0
AC012184.2	53	58	32	95	44	34	48	28	10
AC012213.5	5	2	6	0	0	0	0	0	0
AC012254.2	0	0	2	0	0	0	0	0	0
AC012309.1	22	13	14	20	26	18	12	14	2
AC012488.2	0	2	0	0	2	2	0	0	0
AC012531.3	0	2	2	4	4	2	2	2	0
AC012651.1	16	8	2	15	10	8	4	4	2
AC013271.1	0	0	0	0	0	0	0	0	0
AC013394.1	146	118	48	136	104	48	130	130	30
AC013470.2	0	1	0	2	0	0	1	0	0
AC013489.1	30	35	12	30	20	13	27	16	5
AC013717.1	9	8	2	18	2	4	2	4	2
AC015688.4	0	0	0	0	0	0	0	0	0
AC015802.6	2292	2089	1155	2446	1820	1147	1471	1280	312
AC015813.2	2459	2253	1429	2999	2547	1342	4448	3249	921
AC015871.1	58	62	25	42	46	11	22	32	6
AC017083.3	26	2	16	24	18	26	16	8	4
AC018362.3	122	110	55	103	79	48	76	58	10
AC018512.1	16	16	10	16	14	16	6	6	2
AC018523.2	311	248	158	326	306	130	297	248	76
AC018630.2	77	74	40	71	39	26	47	42	7
AC018709.1	0	2	0	4	2	2	0	2	0
AC018755.2	0	0	0	0	0	0	0	0	0
AC019117.3	0	0	0	0	0	0	0	0	0
AC019257.8	16	16	16	26	16	15	4	4	2
AC020636.2	0	0	0	0	0	0	0	0	0
AC020907.6	16	20	6	18	8	2	4	2	0
AC020909.1	2	0	0	0	0	0	2	4	0
AC020915.4	531	408	251	623	363	299	275	152	104
AC020922.1	0	0	0	0	0	0	0	2	0
AC021072.1	2	2	2	0	0	0	0	0	0
AC021087.5	100	102	55	178	98	76	70	64	20
AC021097.2	0	0	0	0	0	0	2	2	0
AC021660.3	2	0	2	2	0	2	2	4	0
AC022137.3	34	30	12	34	18	6	36	22	2
AC022335.1	0	0	0	0	0	0	0	0	0
AC022384.1	36	32	14	30	20	10	38	28	16
AC022400.5	78	92	44	134	77	104	56	32	4
AC022414.1	18	12	18	12	18	10	8	6	0
AC022415.2	4	8	0	0	0	0	2	0	0
AC022506.1	0	0	0	0	0	0	0	0	0
AC022826.2	25	18	18	22	24	22	23	16	6
AC023055.1	685	558	294	666	600	238	506	470	138
AC023490.5	0	0	0	0	0	0	0	0	0
AC023491.2	28	37	28	28	39	18	30	25	8
AC024558.2	0	0	2	0	0	2	0	0	0
AC024592.3	258	404	214	532	300	313	273	186	63
AC025165.3	347	244	134	344	294	162	140	142	22
AC025165.6	20	21	26	74	20	24	14	6	7
AC025263.2	0	0	0	0	0	0	0	0	0
AC025283.2	16	20	12	18	14	22	10	12	6
AC025287.4	0	0	0	0	0	0	0	0	0
AC026316.4	41	18	22	25	26	18	38	11	8
AC026464.1	0	0	0	0	0	0	0	0	0
AC026464.3	0	0	0	0	0	0	0	0	0
AC026464.4	0	0	0	4	0	2	0	2	0
AC026464.6	0	4	0	4	0	0	0	0	0
AC026740.3	0	0	0	0	0	0	0	0	0
AC026786.1	18	10	12	22	12	4	6	6	4
AC026954.2	106	72	64	116	55	52	54	52	14
AC027644.4	10	4	6	16	14	4	12	6	4
AC027796.3	32	24	18	52	30	14	6	10	2
AC034102.2	2	8	2	0	6	0	2	6	2
AC034228.4	0	0	0	0	0	0	0	0	0
AC036214.3	146	57	38	80	84	60	91	68	24
AC037459.1	0	4	0	12	4	6	12	4	4
AC040162.1	12	20	6	36	4	10	13	10	2
AC046185.1	10	10	2	8	4	4	2	6	0
AC048338.1	180	88	64	144	100	77	84	64	22
AC048338.2	0	0	0	0	0	0	0	0	0
AC053503.7	2	0	0	2	0	0	2	0	0
AC055811.2	12	4	10	26	4	6	6	6	8
AC055839.2	192	285	168	273	196	152	96	78	36
AC058822.1	0	0	0	0	0	0	0	0	0
AC064853.2	0	0	0	0	0	0	0	0	0
AC067752.1	2	0	0	0	2	0	0	0	0
AC067968.1	10	4	0	6	4	2	2	5	2
AC068234.1	0	0	0	0	0	0	0	0	0
AC068533.4	4	2	7	9	8	2	6	6	2
AC068547.1	6	4	0	0	2	2	4	10	0
AC068580.4	72	106	72	158	92	86	68	54	40
AC068631.2	0	0	0	0	2	0	0	0	0
AC068775.1	2	2	0	4	2	0	2	0	4
AC068831.7	260	179	132	206	209	90	699	511	124
AC068896.1	57	34	28	34	46	16	12	25	8
AC068946.1	62	58	36	62	34	40	40	32	4
AC068946.2	48	50	42	68	22	36	42	32	12
AC069257.3	2	4	0	4	0	2	0	2	0
AC069288.1	188	154	95	236	156	91	46	42	19
AC069368.1	2	0	0	0	2	0	0	0	0
AC069444.2	0	0	0	0	0	0	0	0	0
AC069503.2	0	2	4	2	2	0	2	0	0
AC072022.2	4	0	0	0	0	2	4	2	0
AC073082.1	8	12	16	30	6	16	14	4	4
AC073111.4	18	22	25	42	14	10	20	14	4
AC073283.3	20	28	10	63	16	12	27	11	7
AC073508.2	38	52	26	36	20	20	16	6	4
AC073585.2	0	0	0	0	4	0	0	2	0
AC073610.2	166	324	196	368	127	210	234	120	86
AC073612.1	0	0	0	0	0	0	0	2	0
AC073896.1	2	0	0	4	4	0	2	0	2
AC074143.1	53	50	28	61	40	62	20	14	8
AC078927.1	126	112	54	100	94	36	80	44	26
AC079447.1	14	18	6	14	19	5	7	10	2
AC079594.2	10	4	6	8	8	6	11	4	0
AC083800.1	0	0	0	0	0	0	0	0	0
AC083977.1	0	0	0	0	0	0	0	0	0
AC084121.11	0	0	0	0	0	0	0	0	0
AC084121.12	2	0	0	0	0	0	0	0	0
AC084121.13	0	0	0	4	2	0	0	0	0
AC084121.5	0	0	0	0	0	0	0	0	0
AC084121.6	0	0	0	0	0	0	0	0	0
AC084121.7	0	0	0	0	0	0	0	0	0
AC084121.8	0	0	0	0	0	0	0	0	0
AC084121.9	4	2	10	16	0	3	2	0	0
AC084337.2	0	0	2	2	0	0	2	0	2
AC087289.3	12	10	8	20	16	16	4	12	0
AC087498.1	0	0	0	0	0	0	0	0	0
AC087632.2	10	16	4	8	16	2	12	16	6
AC087721.2	24	22	10	24	16	11	27	14	7
AC090004.1	0	0	0	2	0	0	0	0	0
AC090227.2	2	0	0	0	0	2	0	0	0
AC090360.1	11	14	2	10	12	8	25	12	8
AC090517.4	26	29	16	16	11	20	12	18	2
AC090527.2	10	20	4	28	2	10	11	8	8
AC091057.6	34	32	24	36	42	18	78	46	14
AC091167.2	152	116	74	171	156	68	138	96	36
AC091167.6	68	40	46	66	38	24	61	28	12
AC091167.7	24	38	17	32	31	25	19	5	8
AC091551.1	10	3	9	0	6	6	2	4	2
AC091959.3	15	20	8	38	31	26	16	24	16
AC092017.3	0	0	0	0	0	0	0	0	0
AC092042.3	0	2	2	6	4	2	0	2	2
AC092073.1	0	2	0	6	0	2	2	4	0
AC092111.3	0	0	0	0	0	0	0	0	0
AC092143.1	0	0	0	0	0	0	0	0	0
AC092329.3	96	72	63	140	58	107	117	70	30
AC092442.1	0	0	0	0	0	0	0	0	0
AC092587.1	4	4	2	6	6	4	4	2	0
AC092647.5	6	10	4	18	6	6	8	4	2
AC092718.3	34	32	24	48	42	20	62	53	19
AC092718.8	17	19	7	23	10	10	35	22	10
AC092835.1	20	4	2	32	8	16	10	14	3
AC093155.3	20	10	8	16	15	2	4	2	4
AC093227.2	2	2	0	4	2	0	4	0	0
AC093323.1	1088	1009	598	1657	899	776	814	595	206
AC093423.3	10	2	2	2	2	0	0	0	0
AC093512.2	2620	2589	1529	2902	2049	1653	2714	1844	620
AC093525.1	0	0	0	2	0	0	0	0	0
AC093525.2	6	16	0	20	8	4	8	6	2
AC093668.1	2	4	16	15	8	6	14	6	8
AC093827.5	103	69	43	101	61	38	71	53	29
AC093884.1	56	48	42	125	101	58	59	56	14
AC093899.2	6	0	2	0	2	0	0	2	0
AC096887.1	3	2	4	4	2	2	0	3	2
AC097104.1	0	0	2	0	0	0	0	0	0
AC097625.2	6	8	4	24	10	8	0	0	2
AC097634.4	118	82	74	96	62	60	51	54	12
AC097636.2	0	0	0	0	0	0	0	0	0
AC097637.1	0	4	2	4	2	0	4	0	0
AC098484.3	7	18	8	16	12	8	11	12	4
AC098582.1	4	4	6	4	4	2	4	1	2
AC098588.2	31	21	22	30	26	22	8	13	4
AC098650.1	51	48	20	54	34	41	63	33	12
AC098850.3	102	80	42	78	98	47	71	64	14
AC099489.1	54	36	42	74	38	24	35	18	8
AC099811.2	111	111	68	256	112	114	121	95	34
AC099850.2	2	2	0	2	0	2	0	0	0
AC100868.1	12	12	10	14	6	0	8	1	0
AC104109.3	6	2	2	7	6	5	7	4	0
AC104304.2	0	0	0	0	0	0	0	0	0
AC104389.5	3	0	2	6	0	2	0	0	2
AC104389.6	0	0	0	0	0	0	0	0	0
AC104452.1	0	2	0	0	0	0	0	6	0
AC104472.3	8	4	6	6	4	4	4	2	2
AC104532.1	0	2	0	4	2	2	2	2	0
AC104581.2	0	0	0	0	0	0	0	0	0
AC105052.1	42	30	26	30	19	34	38	16	4
AC105052.3	501	455	299	538	358	278	541	276	98
AC106741.1	0	2	0	0	2	0	0	0	2
AC106774.4	0	0	0	0	0	0	0	0	0
AC106886.5	138	112	84	238	180	113	57	36	14
AC107871.1	355	336	227	419	337	274	510	412	129
AC107959.5	24	28	19	20	43	13	24	18	5
AC108488.2	31	38	18	41	46	12	27	13	2
AC108941.2	0	0	0	0	0	0	0	0	0
AC110275.1	0	0	0	0	0	0	0	0	0
AC112128.1	40	42	18	28	30	10	22	18	12
AC112229.3	0	0	0	0	0	0	0	0	0
AC112504.2	0	0	0	0	0	0	0	0	0
AC113189.9	0	0	0	0	0	0	0	0	0
AC113348.1	0	0	0	0	0	0	0	0	0
AC113348.2	4	4	2	16	4	10	14	6	0
AC113554.1	0	0	0	0	2	0	0	0	0
AC114490.2	16	9	26	20	22	12	4	4	6
AC114490.3	42	24	38	42	34	20	42	30	10
AC115220.1	0	0	0	0	0	0	0	0	0
AC116366.3	2	2	0	0	0	0	0	0	0
AC117378.1	1169	1480	833	1907	819	956	1156	581	297
AC117457.1	0	0	0	0	4	0	0	0	2
AC118470.1	0	0	0	0	0	0	0	0	0
AC118549.1	2365	1223	889	1459	1515	773	1162	984	209
AC118553.2	101	50	35	64	55	30	53	43	18
AC119396.1	0	4	0	0	4	6	2	2	0
AC119674.2	4	2	2	4	4	4	0	0	0
AC119676.1	0	0	0	0	0	0	0	0	0
AC120057.2	52	42	36	70	74	34	75	72	24
AC120114.4	4	4	6	8	2	2	4	0	0
AC124312.1	0	0	0	0	0	0	2	0	0
AC126283.2	6	4	2	12	6	2	7	4	0
AC127029.3	0	0	0	0	0	0	0	0	0
AC129492.3	126	132	92	154	96	102	92	48	26
AC131160.1	0	4	2	0	0	0	0	0	0
AC132217.2	159	184	115	247	195	180	253	156	54
AC133551.1	0	0	0	0	0	0	0	0	0
AC134669.1	0	0	0	0	0	0	0	0	0
AC134684.11	6	6	4	2	4	0	6	2	0
AC134684.8	0	0	0	0	0	0	0	0	0
AC134684.9	4	0	2	8	0	6	2	2	0
AC134980.3	0	0	0	0	0	0	0	0	0
AC135050.2	155	253	138	350	160	188	269	142	64
AC135068.1	0	0	0	0	0	0	0	0	0
AC135068.2	0	0	0	0	0	0	0	0	0
AC135068.3	0	0	0	0	0	0	0	0	0
AC135068.8	0	0	0	0	0	0	0	0	0
AC135178.3	3633	4081	2182	3876	3028	1995	4738	2909	1180
AC136352.2	0	0	0	0	0	0	0	0	0
AC136352.3	0	0	0	0	0	0	0	0	0
AC136428.1	0	0	0	0	0	0	0	0	0
AC136612.1	0	0	0	0	0	0	0	0	0
AC136616.1	0	0	0	0	0	0	0	0	0
AC136616.2	0	0	0	0	0	0	0	0	0
AC136616.3	0	0	0	0	0	0	0	0	0
AC137834.1	330	219	151	248	153	120	230	203	62
AC138647.1	0	0	0	0	0	0	0	0	0
AC138696.1	285	201	184	335	229	182	92	62	34
AC138811.2	6	4	0	6	6	2	4	2	0
AC138894.1	5	8	0	0	0	2	6	4	2
AC138969.1	0	0	0	0	0	0	0	0	0
AC139491.7	23	10	12	18	12	8	7	10	0
AC139530.2	194	259	146	445	264	210	110	78	46
AC140504.1	0	4	2	14	4	4	10	0	6
AC141272.1	0	0	0	0	0	0	0	0	0
AC142391.1	0	0	0	0	0	0	0	0	0
AC144573.1	1	13	0	0	2	2	4	2	2
AC145212.1	99	72	52	144	74	50	44	26	6
AC171558.1	0	0	0	0	0	0	0	0	0
AC171558.3	0	0	0	0	0	0	0	0	0
AC187653.1	0	0	0	0	0	0	0	0	0
AC211486.6	0	0	0	0	0	0	0	0	0
AC211486.7	0	0	0	0	0	0	0	0	0
AC211486.8	0	0	0	0	0	0	0	0	0
AC213203.1	14	24	20	28	10	10	8	18	10
AC213203.2	86	74	60	98	46	52	26	24	8
AC231656.1	0	0	0	0	0	0	0	0	0
AC231657.3	31	49	27	58	38	42	47	19	10
AC233723.1	6	6	2	6	0	2	2	0	0
AC233755.1	0	0	0	0	0	0	0	0	0
AC233755.2	0	0	0	0	0	0	0	0	0
AC233992.2	8	4	8	8	2	0	2	0	0
AC235565.2	0	0	0	0	0	0	0	0	0
AC236972.4	0	0	2	2	0	0	0	0	0
AC240274.1	861	449	424	668	506	297	64	78	12
AC242842.3	16	16	8	14	10	2	23	14	6
AC243547.3	0	0	0	0	0	0	0	0	0
AC243967.1	0	0	0	0	0	0	0	0	0
AC244197.3	212	156	151	192	159	107	138	88	32
AC244517.10	0	0	0	0	0	0	0	0	0
AC245033.1	8340	7648	3279	8509	5815	3873	7717	5277	1705
AC245748.1	0	2	0	2	0	0	0	0	0
AC253536.7	918	988	406	1116	784	572	960	628	270
AC253572.1	0	0	0	0	0	0	0	0	0
ACAA1	550	668	386	1075	617	434	560	346	149
ACAA2	1355	1342	711	1358	1110	644	1135	859	254
ACACA	3713	2729	2052	3784	3058	1863	3915	2951	963
ACACB	675	460	386	607	367	276	219	144	38
ACAD10	1185	1115	657	1155	853	573	714	517	151
ACAD11	799	322	244	431	415	180	493	414	96
ACAD8	634	672	415	904	658	445	394	357	97
ACAD9	1596	1463	848	1767	1140	843	1130	821	223
ACADL	202	116	84	118	129	62	94	74	32
ACADM	2637	1756	975	2299	2041	957	1318	1119	270
ACADS	470	590	311	627	383	300	348	218	117
ACADSB	1066	759	510	1085	924	545	620	488	145
ACADVL	2877	3017	1640	3486	2372	1786	3615	2487	854
ACAN	12	2	8	18	6	2	2	2	2
ACAP1	35	26	26	42	24	12	8	12	4
ACAP2	989	474	416	643	737	334	585	558	140
ACAP3	2455	2911	2049	4078	1940	2270	2267	1482	616
ACAT1	2300	2145	976	2144	1915	1028	1808	1436	469
ACAT2	1519	1400	778	1998	1550	979	1234	962	313
ACBD3	1918	1380	983	2145	1809	1113	2421	1828	593
ACBD4	835	743	430	668	445	309	387	270	119
ACBD5	544	371	275	655	438	303	442	402	113
ACBD6	1218	1276	735	1800	1093	850	956	813	302
ACBD7	404	283	172	415	374	192	306	260	60
ACCS	317	302	221	414	196	152	129	67	28
ACCSL	2	0	0	0	4	2	0	2	0
ACD	687	796	483	1056	507	532	572	368	157
ACE	143	155	96	154	97	79	135	44	36
ACE2	2	0	2	0	0	0	2	0	0
ACER1	2	4	8	15	0	2	11	6	0
ACER2	40	30	24	64	28	24	18	14	7
ACER3	803	637	320	660	662	307	620	462	159
ACHE	75	91	63	136	66	95	129	74	26
ACIN1	5509	6257	4225	8316	4999	4565	4213	3186	1213
ACKR1	0	0	0	0	0	0	0	0	0
ACKR2	31	21	22	35	36	12	18	15	4
ACKR3	2	0	2	4	0	4	0	0	0
ACKR4	6	18	2	6	8	2	28	18	2
ACLY	9320	8510	5686	13123	8928	6482	10174	7561	2485
ACMSD	2	0	2	4	0	2	0	0	0
ACO1	824	588	386	839	693	339	734	576	172
ACO2	2513	2730	1675	3064	1981	1624	2736	1827	673
ACOD1	0	0	0	0	0	0	0	0	0
ACOT1	241	234	106	257	151	122	138	90	42
ACOT11	951	764	500	867	756	427	838	722	150
ACOT12	0	0	0	0	0	0	0	0	0
ACOT13	898	905	434	1171	734	542	774	630	246
ACOT2	917	980	618	1406	738	675	523	464	166
ACOT4	2	2	2	0	4	2	2	2	0
ACOT6	8	0	2	10	4	2	8	2	0
ACOT7	1700	2167	1223	3131	1408	1563	1877	1348	549
ACOT8	476	680	323	678	434	391	428	280	148
ACOT9	978	818	451	949	752	548	734	546	172
ACOX1	1548	1146	816	1637	1496	792	1482	1241	320
ACOX2	0	2	0	8	0	0	8	0	0
ACOX3	324	397	195	461	304	246	148	127	40
ACOXL	69	59	26	88	56	34	73	51	20
ACP1	2647	1857	1056	2240	1835	1130	2032	1590	523
ACP2	587	658	328	850	520	389	235	148	62
ACP4	8	11	7	4	16	6	0	5	0
ACP5	16	4	16	16	8	6	2	0	0
ACP6	1497	1277	848	1401	987	698	661	412	174
ACP7	32	49	25	44	30	12	40	30	14
ACPP	25	10	12	18	6	14	18	6	0
ACR	2	6	2	12	2	2	4	2	6
ACRBP	10	10	6	9	2	4	2	2	0
ACRV1	2	2	0	4	4	2	6	6	0
ACSBG1	13	6	10	9	17	4	22	22	4
ACSBG2	24	22	12	12	16	4	10	4	2
ACSF2	1055	1245	655	1357	839	772	992	708	233
ACSF3	790	858	442	1006	553	467	395	266	96
ACSL1	1012	734	443	927	915	571	756	658	190
ACSL3	1846	1187	820	1489	1456	759	1022	774	260
ACSL4	902	632	412	804	887	399	744	688	160
ACSL5	0	0	0	0	2	0	2	2	0
ACSL6	166	135	84	151	146	106	73	88	18
ACSM1	0	0	0	4	0	0	0	0	0
ACSM2A	2	0	0	2	0	0	0	0	0
ACSM2B	0	0	0	0	0	0	0	0	0
ACSM3	206	154	86	194	258	127	352	225	72
ACSM4	0	0	2	0	0	0	0	0	0
ACSM5	0	2	0	0	0	0	0	2	0
ACSM6	0	0	0	0	0	0	0	0	0
ACSS1	1052	908	532	1066	678	541	775	413	160
ACSS2	499	527	302	691	434	285	382	259	79
ACSS3	415	277	172	317	325	160	435	358	127
ACTA1	6	10	6	28	12	18	10	7	0
ACTA2	260	258	116	246	158	83	190	110	52
ACTB	23110	30233	18775	64197	30053	32736	37237	26164	9351
ACTBL2	0	0	0	0	2	6	2	2	0
ACTC1	6	6	2	14	6	6	4	2	6
ACTG1	53224	68911	41567	96513	49609	47636	87156	60331	21184
ACTG2	4	0	0	0	2	0	0	0	0
ACTL10	8	0	2	4	4	2	8	4	4
ACTL6A	1450	1127	778	1710	1434	773	1388	1138	423
ACTL6B	4	0	7	0	0	2	3	0	0
ACTL7A	0	0	0	0	0	0	0	0	0
ACTL7B	0	0	0	0	0	0	0	0	0
ACTL8	6	4	6	28	14	12	20	4	2
ACTL9	0	0	0	0	0	0	0	0	0
ACTN1	1650	1841	1068	2773	1530	1409	1792	1166	479
ACTN2	270	273	181	432	272	185	338	260	54
ACTN3	4	4	0	6	6	2	0	2	0
ACTN4	4977	5825	4138	9430	4499	4755	4642	2982	1208
ACTR10	948	691	339	796	773	306	622	471	115
ACTR1A	2103	2221	1315	2833	1941	1537	2386	1764	603
ACTR1B	2273	2485	1466	2746	1740	1422	1599	1044	403
ACTR2	4371	2699	1911	4345	3957	2040	4511	3676	940
ACTR3	2661	1939	1230	2751	2268	1409	2600	2074	612
ACTR3B	576	710	362	855	554	324	319	222	102
ACTR3C	4	0	2	4	6	6	4	2	0
ACTR5	361	328	198	452	270	216	157	128	24
ACTR6	859	542	275	671	694	269	689	568	138
ACTR8	702	529	308	923	580	450	506	415	96
ACTRT1	0	0	0	0	0	0	0	0	0
ACTRT2	0	0	0	0	0	0	0	0	0
ACTRT3	40	32	22	76	48	38	2	14	4
ACVR1	378	246	156	272	244	150	198	160	38
ACVR1B	717	605	404	697	492	370	518	365	103
ACVR1C	189	138	109	168	126	122	200	156	37
ACVR2A	486	318	193	312	304	130	212	192	52
ACVR2B	1734	1104	883	1694	1467	694	1121	932	268
ACVRL1	48	22	33	100	57	24	40	19	2
ACY1	280	332	195	389	230	215	166	102	45
ACY3	0	0	0	0	0	0	0	0	0
ACYP1	198	191	117	276	181	121	327	192	73
ACYP2	120	121	63	95	76	47	80	60	26
AD000671.1	2	0	0	2	0	0	0	2	0
AD000671.2	52	42	31	64	34	22	28	30	11
ADA	717	728	399	778	569	362	827	574	198
ADA2	6	22	18	18	8	4	17	16	0
ADAD1	0	0	0	0	0	0	0	0	0
ADAD2	0	2	0	0	0	0	0	0	0
ADAL	311	218	114	267	253	111	166	175	28
ADAM10	1176	810	598	1078	1043	557	829	734	182
ADAM11	1156	1156	819	1657	975	809	718	520	188
ADAM12	18	16	14	14	16	4	24	24	8
ADAM15	2717	3378	1849	4367	2539	2296	2651	1659	665
ADAM17	996	579	449	738	595	369	453	463	106
ADAM18	0	0	0	0	0	0	0	0	0
ADAM19	76	48	52	102	85	67	82	59	12
ADAM2	0	0	0	0	0	0	0	0	0
ADAM20	0	0	0	0	0	0	0	0	0
ADAM21	42	32	36	50	32	26	18	16	8
ADAM22	438	231	228	349	350	184	321	306	71
ADAM23	995	732	443	884	680	445	516	335	124
ADAM28	6	5	8	2	5	2	2	2	0
ADAM29	0	0	0	0	0	0	0	0	0
ADAM30	0	0	0	0	0	0	0	0	0
ADAM32	2	2	8	4	2	4	4	4	0
ADAM33	8	2	6	0	6	4	8	6	0
ADAM7	0	0	0	0	0	0	0	0	0
ADAM8	58	70	48	112	56	53	20	8	0
ADAM9	1789	1262	788	1533	1464	807	1047	833	249
ADAMDEC1	0	0	0	0	0	0	0	0	0
ADAMTS1	4612	3947	2818	4454	3325	2253	21845	17324	5030
ADAMTS10	310	381	225	392	197	235	126	84	55
ADAMTS12	40	38	22	22	22	8	10	8	4
ADAMTS13	1675	1770	1262	2198	1177	1111	982	586	227
ADAMTS14	12	10	14	18	18	12	16	9	4
ADAMTS15	210	218	126	272	144	124	136	68	40
ADAMTS16	0	0	0	6	2	2	2	2	0
ADAMTS17	212	184	148	277	178	141	86	49	10
ADAMTS18	2	0	0	0	0	2	2	0	0
ADAMTS19	304	212	135	274	193	102	198	133	49
ADAMTS2	174	158	128	225	98	98	122	74	34
ADAMTS20	78	50	53	102	89	60	93	66	22
ADAMTS3	512	273	222	296	294	148	297	182	42
ADAMTS4	90	84	47	120	99	57	104	74	21
ADAMTS5	14	8	4	16	4	2	8	6	0
ADAMTS6	127	65	54	85	86	51	41	31	6
ADAMTS7	171	202	164	279	128	118	207	151	36
ADAMTS8	188	170	105	238	174	100	145	104	26
ADAMTS9	281	234	134	268	260	94	204	155	36
ADAMTSL1	10	0	4	4	8	4	4	2	2
ADAMTSL2	0	2	0	2	0	0	0	0	0
ADAMTSL3	26	30	27	62	29	18	23	26	8
ADAMTSL4	66	88	34	89	57	42	71	57	16
ADAMTSL5	82	86	70	135	59	52	60	48	10
ADAP1	136	190	88	248	123	147	112	72	26
ADAP2	157	148	85	176	171	105	141	92	44
ADAR	8880	6188	4313	9240	7591	4344	7499	5569	1608
ADARB1	862	748	568	1012	695	522	477	412	117
ADARB2	4	0	0	11	8	4	22	10	0
ADAT1	286	161	143	293	229	148	92	90	30
ADAT2	1319	992	594	1082	961	499	1159	962	282
ADAT3	275	465	283	783	305	446	370	249	98
ADCK1	288	231	139	382	222	119	107	73	32
ADCK2	1273	1126	647	1583	869	637	571	414	147
ADCK5	254	349	180	388	211	197	115	92	20
ADCY1	2027	1239	1059	1935	1331	891	1229	829	292
ADCY10	10	6	4	16	10	6	9	8	2
ADCY2	2	4	3	4	1	0	0	4	0
ADCY3	1804	1934	1162	2513	1574	1405	919	719	243
ADCY4	2	2	0	0	2	0	0	0	0
ADCY5	100	94	66	132	87	86	91	74	33
ADCY6	1581	1361	1000	1845	1231	1008	1163	828	308
ADCY7	624	489	354	657	444	219	449	273	108
ADCY8	2	0	0	0	0	0	0	0	0
ADCY9	1690	1327	1090	2023	1346	1022	1224	897	307
ADCYAP1	0	2	0	2	0	0	0	0	0
ADCYAP1R1	134	88	93	147	128	63	100	64	24
ADD1	3251	3022	1907	3767	2581	1839	1982	1528	425
ADD2	1898	1354	1037	1836	1332	906	1315	890	371
ADD3	2636	1585	1107	1858	1797	936	1481	1159	350
ADGB	2	2	2	0	0	0	6	2	2
ADGRA1	0	0	2	2	2	2	2	0	0
ADGRA2	680	621	515	901	482	403	260	238	111
ADGRA3	1734	1298	815	1687	1446	791	683	522	189
ADGRB1	386	446	317	701	288	293	283	199	70
ADGRB2	1784	1980	1291	2235	1364	1223	1698	1211	396
ADGRB3	253	163	106	195	130	82	154	138	43
ADGRD1	4	2	0	2	0	2	0	2	4
ADGRD2	33	24	11	29	23	12	21	12	11
ADGRE1	14	10	4	22	6	14	20	12	2
ADGRE2	27	24	24	49	36	14	41	26	14
ADGRE3	0	0	0	0	0	0	0	0	0
ADGRE5	987	920	639	1087	647	668	706	502	167
ADGRF1	0	0	0	2	0	2	2	2	0
ADGRF2	2	0	0	0	0	2	0	0	0
ADGRF3	4	8	0	10	12	2	7	2	0
ADGRF4	0	0	0	0	0	0	0	0	0
ADGRF5	28	8	12	16	16	14	4	6	0
ADGRG1	4	0	2	23	4	13	6	8	2
ADGRG2	72	18	39	48	49	24	72	58	10
ADGRG3	4	5	2	7	0	6	0	0	0
ADGRG4	2	0	0	0	0	0	0	0	0
ADGRG5	4	0	2	2	4	0	6	4	0
ADGRG6	535	313	235	450	500	214	579	422	111
ADGRG7	0	0	0	0	0	0	2	0	0
ADGRL1	2807	2626	1822	3843	2290	2176	1738	1428	434
ADGRL2	2565	1454	1137	2145	2228	1090	1421	1319	374
ADGRL3	546	329	252	384	405	216	335	292	69
ADGRL4	0	0	0	0	0	0	0	0	2
ADGRV1	397	265	233	284	319	149	262	238	74
ADH1A	4	2	0	2	2	0	0	0	0
ADH1B	0	2	0	0	0	4	0	6	0
ADH1C	0	0	0	0	0	0	0	0	0
ADH4	19	20	32	32	12	10	32	18	4
ADH5	3102	2570	1343	3327	2771	1559	2402	1907	564
ADH6	6	2	4	6	8	0	0	2	2
ADH7	0	0	0	0	0	0	0	0	0
ADHFE1	10	14	4	10	12	4	2	6	0
ADI1	778	742	414	1258	950	591	741	452	170
ADIG	0	0	0	0	0	0	0	0	0
ADIPOQ	23	13	8	24	12	10	8	6	2
ADIPOR1	2179	2092	1215	2559	2107	1404	2761	1791	688
ADIPOR2	2573	1824	1309	2594	2208	1234	1750	1317	334
ADIRF	0	0	0	6	0	0	0	0	0
ADK	802	718	335	692	656	337	791	661	208
ADM	449	409	244	395	187	179	341	253	95
ADM2	16	20	13	14	14	16	10	2	1
ADM5	56	60	24	92	66	50	22	8	2
ADNP	3519	1961	1648	2173	2082	1124	1070	947	242
ADNP2	1406	951	646	1211	1105	619	950	856	245
ADO	1041	942	576	1269	839	652	708	635	186
ADORA1	20	36	24	38	24	20	14	12	2
ADORA2A	4	4	2	9	4	8	8	2	2
ADORA2B	413	381	232	447	311	212	168	173	44
ADORA3	0	0	2	0	2	0	2	2	2
ADPGK	1758	1414	827	1955	1321	877	1141	958	244
ADPRH	0	2	0	0	0	0	0	0	0
ADPRHL1	85	90	91	162	82	75	61	52	15
ADPRHL2	1141	1250	650	1689	1099	852	688	472	172
ADPRM	264	196	92	164	114	72	212	136	40
ADRA1A	35	42	28	35	20	14	21	16	6
ADRA1B	16	20	16	16	6	6	4	4	0
ADRA1D	2	0	2	0	0	0	0	2	0
ADRA2A	12	6	2	10	11	4	4	4	2
ADRA2B	6	10	2	6	10	2	14	12	6
ADRA2C	745	917	568	1305	527	570	329	255	95
ADRB1	20	28	24	28	30	20	11	8	0
ADRB2	16	20	14	20	16	16	4	4	2
ADRB3	0	0	0	0	0	0	0	2	0
ADRM1	2398	2600	1604	4546	2008	2291	2117	1482	595
ADSL	984	945	432	1030	862	541	585	446	142
ADSS	2390	1718	984	2304	2175	1096	1558	1387	311
ADSSL1	120	147	75	148	108	60	95	53	28
ADTRP	0	0	0	0	0	0	0	0	2
AEBP1	4	2	0	2	2	0	0	0	0
AEBP2	916	560	463	924	711	503	621	502	163
AEN	1386	1195	734	2015	1242	1074	919	689	276
AF196969.1	7	4	8	10	10	3	4	0	2
AF241726.2	6	2	4	8	4	6	4	12	0
AFAP1	773	518	444	740	618	452	627	538	140
AFAP1L1	329	218	150	353	244	182	284	210	99
AFAP1L2	99	87	72	94	81	47	30	44	6
AFDN	4551	3134	2636	4681	3419	2357	2364	1942	672
AFF1	966	551	504	882	816	432	726	625	156
AFF2	8	6	0	5	4	0	2	0	0
AFF3	174	113	124	173	162	105	187	136	50
AFF4	2416	1260	971	1966	1946	969	1414	1273	319
AFG1L	271	176	108	156	154	64	115	135	27
AFG3L2	2653	2243	1309	2875	2124	1392	1945	1658	420
AFM	0	0	0	0	0	0	0	0	0
AFMID	1802	1706	935	2174	1561	1101	1617	1107	411
AFP	0	3	0	0	2	0	2	2	0
AFTPH	658	484	283	474	432	244	262	268	61
AGA	574	521	262	546	387	230	244	182	56
AGAP1	970	768	630	1156	774	530	599	419	173
AGAP2	421	494	355	699	346	351	339	262	114
AGAP3	3626	4156	2591	4924	2601	2483	3932	2809	1017
AGAP4	395	400	266	499	375	288	244	163	54
AGAP5	200	122	101	209	172	82	57	60	27
AGAP6	338	344	240	462	345	257	240	241	50
AGAP9	561	509	356	568	399	356	463	358	118
AGBL1	0	2	0	0	0	0	0	0	0
AGBL2	0	0	2	0	3	0	2	0	2
AGBL3	28	30	14	27	22	16	26	24	4
AGBL4	0	0	0	2	0	0	0	0	0
AGBL5	2145	1920	1192	2035	1664	1080	1932	1311	503
AGER	40	59	46	99	55	67	8	20	10
AGFG1	945	571	372	723	711	347	653	540	153
AGFG2	236	234	122	325	182	146	62	69	20
AGGF1	983	670	515	981	810	518	321	298	90
AGK	1358	988	684	1237	1005	578	1034	759	214
AGL	2219	1297	920	1780	2115	962	1168	1150	268
AGMAT	192	188	76	267	168	146	166	118	34
AGMO	0	0	0	0	2	0	0	0	0
AGO1	2726	2102	1755	3299	2758	1735	1813	1603	451
AGO2	2552	1645	1571	2916	2285	1294	1762	1529	433
AGO3	1239	845	748	1201	939	567	1073	827	251
AGO4	997	637	442	940	858	471	649	547	145
AGPAT1	2012	2165	1225	2555	1701	1149	1508	1041	392
AGPAT2	1833	2211	1057	3013	1567	1600	1258	887	306
AGPAT3	2107	1976	1280	2875	1975	1402	872	675	211
AGPAT4	1218	968	631	1002	819	509	836	513	151
AGPAT5	866	553	371	817	791	386	300	252	80
AGPS	2013	1193	867	1793	1765	901	1411	1166	333
AGR2	0	0	0	0	0	0	0	0	0
AGR3	0	0	0	0	0	0	0	0	0
AGRN	3610	4418	2995	6796	3111	3137	1868	1087	461
AGRP	0	0	0	2	4	0	2	0	0
AGT	0	2	0	4	2	0	6	0	0
AGTPBP1	2309	1254	899	1386	1446	657	1646	1403	367
AGTR1	58	42	18	56	56	30	18	26	2
AGTR2	0	0	2	0	0	0	0	0	0
AGTRAP	931	1152	639	1384	828	702	756	436	180
AGXT	18	36	36	36	20	30	27	20	4
AGXT2	0	0	0	0	0	0	2	0	0
AHCTF1	969	536	488	815	794	388	632	627	127
AHCY	9092	9909	5745	13089	7386	6001	9834	6836	2334
AHCYL1	5300	3934	2672	5167	4202	2523	4897	3548	1030
AHCYL2	720	436	375	624	464	292	671	623	168
AHDC1	603	653	527	1019	567	536	538	413	160
AHI1	1183	757	520	836	840	377	872	793	213
AHNAK	1031	705	673	959	873	510	955	815	228
AHNAK2	506	333	262	370	344	240	170	128	46
AHR	281	162	126	232	195	108	238	209	56
AHRR	698	657	512	1148	754	564	254	184	76
AHSA1	2968	3355	1964	4521	2977	2248	2973	2306	741
AHSG	4	0	0	10	0	0	2	0	0
AHSP	0	0	0	2	0	0	0	0	0
AICDA	20	28	12	31	7	12	19	16	6
AIDA	1516	926	590	1308	1132	560	1477	1185	308
AIF1	0	0	0	2	2	4	0	0	0
AIF1L	1414	1318	883	1723	1318	937	1233	842	240
AIFM1	2407	2256	1226	3298	2299	1557	2309	1658	546
AIFM2	76	78	42	143	88	70	64	44	26
AIFM3	4	8	4	8	9	6	4	2	0
AIG1	846	710	442	737	580	379	533	370	110
AIM2	0	0	0	0	0	0	0	0	0
AIMP1	1493	1001	593	1470	1197	605	1333	1120	328
AIMP2	754	699	396	935	680	532	415	330	84
AIP	1509	1834	930	2060	854	849	1632	1046	437
AIPL1	41	34	20	49	28	32	50	24	6
AIRE	4	12	2	8	10	0	8	5	0
AJAP1	4	2	2	2	6	2	2	4	0
AJM1	267	241	170	364	149	196	121	93	46
AJUBA	832	521	328	546	443	276	257	225	84
AK1	0	0	2	0	0	0	0	0	0
AK2	8624	6930	4294	10023	7545	4900	7091	5477	1831
AK3	1215	922	574	1146	1045	607	1462	1109	334
AK4	2472	1890	1102	3007	2579	1425	1964	1435	466
AK5	289	206	94	252	198	113	330	210	92
AK6	553	443	252	587	448	290	591	484	130
AK7	110	76	52	72	70	39	40	67	14
AK8	86	58	44	75	42	38	22	14	8
AK9	93	40	46	40	60	34	18	12	4
AKAIN1	0	0	0	0	0	0	0	0	0
AKAP1	3123	2716	1921	3657	2440	1867	2262	1567	630
AKAP10	644	491	296	597	536	261	407	326	117
AKAP11	569	304	236	360	410	145	249	269	46
AKAP12	6010	4668	3707	6472	4681	3069	4248	3520	1086
AKAP13	995	617	676	913	651	440	582	497	142
AKAP14	2	0	0	2	0	2	0	0	0
AKAP17A	913	1288	900	1789	1004	941	1339	1072	448
AKAP3	312	198	99	128	129	77	33	39	8
AKAP4	0	0	0	0	0	0	0	0	0
AKAP5	367	240	162	261	231	167	159	186	58
AKAP6	168	130	120	177	134	64	129	80	30
AKAP7	431	237	130	270	290	150	233	207	54
AKAP8	761	760	595	1149	788	613	572	479	154
AKAP8L	2233	2749	1625	2934	1683	1570	3135	2089	807
AKAP9	3159	1826	1358	2206	1864	1026	1400	1314	351
AKIP1	450	354	198	376	278	197	352	228	81
AKIRIN1	3276	2502	1575	4072	3598	2074	3033	2534	670
AKIRIN2	2023	1694	1047	1917	1216	853	1306	1032	321
AKNA	446	332	228	501	323	260	347	230	108
AKNAD1	0	0	0	2	0	0	0	0	0
AKR1A1	3795	4186	2232	4384	2775	2027	3345	2190	745
AKR1B1	2959	2992	1645	3560	2308	1560	2633	1703	532
AKR1B10	0	0	0	7	0	4	3	4	2
AKR1B15	6	10	2	8	8	4	4	5	2
AKR1C1	6	10	2	6	4	2	6	0	2
AKR1C2	0	0	0	4	0	2	0	0	0
AKR1C3	8	10	4	2	0	2	0	2	0
AKR1C4	0	0	0	0	0	0	0	0	0
AKR1C8P	0	0	0	0	0	0	0	0	0
AKR1D1	4	4	0	8	4	0	6	4	2
AKR1E2	0	0	0	0	0	0	0	0	0
AKR7A2	1645	1966	896	2102	1237	941	1078	692	244
AKR7A3	21	13	17	46	21	19	30	6	5
AKR7L	9	12	6	28	14	20	8	6	6
AKT1	2753	3274	1932	4225	2606	2220	2930	1865	708
AKT1S1	1374	1616	912	2282	1230	1269	750	562	239
AKT2	2985	3189	2093	4434	2672	2176	2119	1325	550
AKT3	3033	1714	1228	1804	1780	776	2688	2307	642
AKTIP	313	236	109	305	255	135	118	108	40
AL020996.2	0	0	0	0	0	0	0	0	0
AL021546.1	0	0	0	0	4	0	4	2	2
AL021997.3	4	2	4	4	6	3	4	0	0
AL022238.4	293	313	207	366	263	169	328	267	77
AL022312.1	0	0	0	0	0	0	0	0	0
AL022318.4	0	0	0	0	0	0	0	0	0
AL024498.2	24	57	23	80	28	26	37	12	12
AL031315.1	50	55	42	67	48	25	34	28	10
AL031681.2	0	6	2	2	6	2	0	2	0
AL031708.1	60	62	21	57	43	33	43	26	17
AL031777.3	4	6	0	14	8	2	56	40	18
AL031847.2	0	0	0	0	0	0	0	0	0
AL032819.3	4	4	2	6	6	0	0	0	0
AL033529.1	0	6	2	0	3	0	2	4	0
AL034430.1	0	0	0	0	2	0	0	0	0
AL034430.2	0	0	0	0	0	0	0	0	0
AL035078.4	6	6	2	2	4	2	4	6	0
AL035425.2	261	122	80	60	64	22	34	30	2
AL035460.1	0	0	0	0	0	0	0	0	0
AL035461.3	160	100	54	122	126	45	68	77	16
AL049629.2	0	0	2	4	0	0	0	0	0
AL049634.2	0	0	0	0	0	0	0	0	0
AL049650.1	40	30	15	32	18	6	23	24	4
AL049697.1	0	0	0	2	0	0	0	0	0
AL049779.1	6	0	4	8	2	2	2	0	2
AL049839.2	0	0	0	0	0	0	0	0	0
AL049844.1	0	0	0	0	0	0	0	2	0
AL049844.3	0	0	0	0	0	0	0	0	0
AL096711.2	20	4	8	12	12	6	10	14	4
AL096814.1	0	0	0	0	0	0	0	0	0
AL096814.2	0	0	0	0	0	0	0	0	0
AL109810.2	0	0	0	0	0	0	0	2	0
AL109811.3	26	17	12	34	31	28	15	14	0
AL109827.1	98	91	32	116	66	47	88	63	18
AL110118.2	10	6	4	10	4	8	12	8	2
AL117339.5	132	126	122	170	137	114	143	87	40
AL117348.2	356	398	218	630	409	334	295	233	82
AL121578.2	0	2	0	0	0	0	0	0	0
AL121594.1	795	674	327	713	722	347	656	429	128
AL121753.1	6	0	0	7	2	4	0	0	0
AL121758.1	0	0	0	0	0	0	0	0	0
AL121845.2	0	0	0	0	0	0	0	0	0
AL121845.3	254	305	187	541	201	233	223	117	44
AL121899.2	10	8	4	14	2	0	2	4	0
AL121900.2	214	248	112	272	152	118	226	124	40
AL132671.2	0	0	0	0	0	0	0	0	0
AL132780.3	0	0	0	0	0	0	0	0	0
AL133352.1	116	119	53	195	114	90	127	58	40
AL133353.2	40	22	22	56	54	18	44	22	2
AL133410.3	0	0	0	0	0	0	0	0	0
AL133500.1	14	28	22	32	14	14	18	16	6
AL135905.2	236	147	129	220	128	113	209	128	74
AL136295.1	9	6	6	12	3	2	9	0	2
AL136295.3	0	0	0	0	2	6	0	0	0
AL136295.4	22	16	2	26	26	4	6	12	0
AL136295.5	14	32	8	12	16	6	4	6	0
AL136454.1	0	0	0	0	0	0	0	2	0
AL136531.2	0	0	0	0	0	0	0	0	0
AL138752.2	16	4	6	18	8	4	13	20	6
AL138899.3	0	0	2	0	0	0	0	0	0
AL139011.2	2	0	4	8	5	2	2	0	0
AL139142.2	2	2	0	6	2	2	4	0	2
AL139260.3	2	10	10	18	12	2	8	5	2
AL139300.1	182	243	134	289	163	132	118	120	24
AL139353.1	10	4	4	8	5	2	0	2	0
AL157392.5	6	20	6	8	4	6	8	0	2
AL157935.2	213	362	151	518	290	214	256	203	66
AL159163.1	163	156	66	144	102	74	70	46	16
AL160269.1	131	136	95	137	121	78	116	115	32
AL160272.2	0	2	0	0	0	0	0	0	0
AL162231.1	85	95	63	112	47	50	44	48	31
AL162231.3	60	40	50	61	47	19	34	20	21
AL162377.3	0	0	0	1	0	2	3	0	0
AL162417.1	0	2	2	0	4	0	0	0	0
AL162596.1	0	0	0	0	0	0	0	0	0
AL163195.3	0	0	0	0	0	0	0	0	0
AL163636.2	4	6	0	2	6	0	0	0	0
AL353572.3	0	0	0	0	0	0	0	0	0
AL353579.1	0	0	0	0	0	0	0	0	0
AL353588.1	26	19	12	20	18	4	9	16	6
AL354761.1	0	0	0	0	0	2	0	0	0
AL354822.1	88	66	60	100	100	52	74	58	17
AL355102.2	0	0	0	0	0	0	4	0	0
AL355312.6	2	0	7	3	6	4	7	4	2
AL355315.1	4	4	4	4	6	0	4	0	0
AL355916.3	62	52	45	50	34	44	35	36	10
AL355987.1	0	0	0	0	0	0	0	0	0
AL355987.3	51	66	48	100	52	42	52	38	16
AL357075.5	0	0	0	0	0	0	0	0	0
AL357673.1	68	42	39	82	52	40	25	34	13
AL358075.4	0	0	0	0	0	0	0	0	0
AL358113.1	2	1	3	2	1	4	4	6	0
AL358472.6	90	87	53	82	70	52	52	52	24
AL358472.7	14	16	6	30	8	14	4	0	0
AL359736.1	2	2	2	0	2	0	0	0	0
AL359922.1	6	2	2	8	2	0	2	0	0
AL360181.3	2	0	0	0	2	2	0	0	0
AL365205.1	696	728	342	929	750	486	710	530	164
AL365214.3	0	0	0	0	0	0	0	0	0
AL365232.1	60	42	36	72	46	27	28	20	2
AL365273.2	3	0	2	6	6	0	3	0	0
AL391650.1	50	44	40	90	32	58	48	22	17
AL391987.1	0	0	0	0	0	0	0	0	0
AL391987.2	202	181	107	210	165	135	127	88	38
AL441992.2	84	116	32	98	63	58	53	52	30
AL445238.1	0	0	0	0	0	0	0	0	0
AL445423.3	0	0	0	0	0	0	2	2	0
AL445524.2	88	107	65	143	48	75	89	56	19
AL445685.3	8	4	0	2	0	0	0	0	0
AL445989.1	2	0	0	0	0	0	0	4	0
AL451007.3	0	0	0	0	0	0	0	0	0
AL451062.3	314	271	156	322	182	148	278	186	58
AL451136.1	43	60	38	82	43	33	44	32	18
AL512428.1	0	0	0	0	0	0	0	2	0
AL512506.3	0	0	0	2	0	0	0	0	0
AL512785.2	4	2	4	12	6	8	4	4	4
AL513128.2	8	4	2	2	0	2	0	0	2
AL513165.2	6	4	6	12	0	10	4	0	2
AL583836.1	0	0	0	0	0	0	0	0	0
AL589666.1	188	224	155	402	212	165	146	108	38
AL590132.1	0	2	0	0	0	0	0	0	0
AL590560.2	0	0	0	0	0	0	0	0	0
AL590764.2	0	0	0	0	0	0	0	0	0
AL591806.4	0	0	0	0	0	2	0	0	0
AL592183.1	66	46	24	43	57	28	61	37	12
AL592490.1	2	0	0	0	0	0	0	0	0
AL603764.2	0	0	0	0	0	0	0	0	0
AL603832.3	55	100	34	114	71	64	59	40	28
AL627230.1	10	12	12	4	10	10	12	12	2
AL627230.3	0	0	0	0	0	0	0	0	0
AL645922.1	7	1	3	5	0	4	2	0	0
AL645941.2	0	5	3	7	1	2	4	2	0
AL662884.4	10	8	10	15	14	16	12	4	4
AL662899.1	0	2	2	2	2	0	0	0	0
AL662899.2	0	2	2	4	4	6	0	2	0
AL669918.1	12	6	2	22	8	6	16	16	4
AL672142.1	0	0	0	2	0	0	0	0	0
AL691442.1	10	4	6	6	6	4	2	0	0
AL713999.1	14	36	14	50	31	30	20	8	6
AL772284.2	0	0	0	0	0	0	0	0	0
AL807752.6	0	0	2	0	0	0	0	0	0
AL807752.7	12	14	4	18	13	10	10	4	6
AL845331.2	0	0	0	0	0	0	0	0	0
AL928654.3	20	24	18	32	12	10	8	12	2
AL929554.1	0	0	0	0	0	2	0	0	0
ALAD	1312	1181	828	1536	1100	823	755	568	169
ALAS1	1212	1043	685	1645	1181	917	1273	1026	309
ALAS2	2	2	0	2	2	0	0	0	0
ALB	12	12	0	13	8	6	2	9	0
ALCAM	1735	1016	734	1310	1385	639	1079	933	222
ALDH16A1	915	1176	587	1680	830	742	485	338	134
ALDH18A1	4240	3543	2116	5320	3943	2562	4746	3600	1001
ALDH1A1	4	6	2	2	2	6	2	2	0
ALDH1A2	1972	1405	1043	1679	1543	805	1690	1242	312
ALDH1A3	592	459	290	679	516	318	366	287	85
ALDH1B1	1070	932	575	1412	986	714	550	374	120
ALDH1L1	52	38	18	32	29	15	41	25	8
ALDH1L2	1705	887	804	1108	1027	473	787	628	184
ALDH2	1797	1840	1042	1963	1351	1031	1630	1263	432
ALDH3A1	15	28	6	34	22	16	14	4	2
ALDH3A2	1057	904	513	1171	868	539	675	588	160
ALDH3B1	101	76	55	98	48	51	56	36	6
ALDH3B2	0	0	0	0	0	2	0	2	0
ALDH4A1	316	341	202	401	259	200	191	121	48
ALDH5A1	592	477	291	663	491	256	461	339	142
ALDH6A1	1312	1006	712	1275	1069	609	1264	876	298
ALDH7A1	3057	2716	1657	3220	2214	1355	2311	1635	517
ALDH8A1	30	54	31	33	36	18	30	41	2
ALDH9A1	3647	2829	1520	3769	3076	1568	2969	2390	640
ALDOA	7266	8836	4676	11078	6017	5450	8592	5671	2076
ALDOB	2	0	2	0	0	2	2	0	0
ALDOC	430	526	330	542	297	304	530	378	151
ALG1	430	519	246	735	529	394	219	119	36
ALG10	164	144	84	196	219	112	102	80	20
ALG10B	1121	575	375	744	821	325	546	405	134
ALG11	117	78	50	118	94	56	42	50	17
ALG12	1001	1016	640	1342	769	638	720	569	187
ALG13	981	624	456	716	655	351	448	387	122
ALG14	323	357	171	502	318	206	259	226	47
ALG1L	331	363	134	369	242	171	102	71	35
ALG1L2	8	12	9	38	10	12	10	4	6
ALG2	638	518	340	802	613	406	344	280	78
ALG3	1303	1521	884	2114	1215	1027	1805	1148	454
ALG5	403	279	142	397	367	219	188	148	59
ALG6	1029	632	342	700	791	346	302	231	63
ALG8	1167	890	542	1125	1133	575	703	568	153
ALG9	207	108	56	112	110	66	102	68	18
ALK	0	0	0	0	0	0	0	2	0
ALKAL1	66	32	22	30	28	24	28	20	6
ALKAL2	26	14	18	10	11	4	12	8	8
ALKBH1	456	283	154	352	282	150	219	153	52
ALKBH2	808	849	393	830	521	308	457	355	150
ALKBH3	782	621	397	657	486	319	375	225	69
ALKBH4	406	485	328	780	431	375	252	192	54
ALKBH5	3049	2761	1732	3905	2519	2044	3268	2375	766
ALKBH6	329	504	241	638	290	273	237	150	46
ALKBH7	479	634	336	712	338	332	329	262	104
ALKBH8	350	145	113	182	203	118	77	81	18
ALLC	0	0	0	0	2	0	0	0	0
ALMS1	1056	556	542	877	864	394	695	613	131
ALOX12	37	26	26	55	38	22	37	19	11
ALOX12B	123	108	65	138	72	49	44	28	19
ALOX15	30	24	23	40	20	14	12	16	4
ALOX15B	4	8	2	16	4	4	4	0	0
ALOX5	84	97	50	89	63	57	26	34	14
ALOX5AP	0	0	0	0	0	0	0	0	0
ALOXE3	54	42	35	88	38	52	57	32	14
ALPG	0	2	0	6	0	0	6	0	0
ALPI	0	0	0	0	0	0	0	0	0
ALPK1	581	403	307	504	427	228	287	245	65
ALPK2	10	14	2	14	24	6	18	8	2
ALPK3	10	6	10	30	34	8	24	12	4
ALPL	328	343	219	509	300	258	384	210	94
ALPP	0	0	6	4	0	2	6	2	2
ALS2	718	514	381	635	595	269	650	491	148
ALS2CL	112	107	90	148	93	88	135	93	26
ALX1	255	220	86	220	164	132	150	114	38
ALX3	197	149	134	236	128	123	186	124	30
ALX4	519	416	333	662	428	294	176	84	44
ALYREF	3244	4028	1968	5869	3318	2348	4063	2971	979
AMACR	104	80	48	124	71	34	54	42	10
AMBN	4	4	2	6	12	4	12	14	2
AMBP	0	0	0	2	0	2	0	0	0
AMBRA1	1136	1182	866	1734	1029	840	1388	952	345
AMD1	3164	2338	1401	3707	3679	1901	1798	1599	401
AMDHD1	32	30	16	31	22	26	24	10	2
AMDHD2	291	369	235	557	288	285	176	100	41
AMELX	0	0	0	0	0	0	0	0	0
AMELY	0	0	0	0	0	0	0	0	0
AMER1	350	246	218	500	361	219	204	136	38
AMER2	8	23	2	4	12	10	6	4	0
AMER3	12	16	6	10	14	12	17	10	2
AMFR	3324	2925	1736	3696	2593	1771	3451	2452	741
AMH	362	551	319	1144	467	572	147	110	26
AMHR2	84	78	42	80	67	51	57	34	14
AMIGO1	264	212	150	304	198	155	147	102	40
AMIGO2	172	110	58	116	106	66	40	36	24
AMIGO3	88	128	87	198	108	114	72	72	30
AMMECR1	448	365	234	526	517	236	274	230	72
AMMECR1L	1169	850	640	1152	873	516	692	500	190
AMN	6	0	0	12	2	6	4	3	0
AMN1	155	82	41	88	85	42	164	138	34
AMOT	811	641	504	599	533	348	416	254	102
AMOTL1	2340	1574	1229	2306	1867	1150	2074	1577	479
AMOTL2	411	336	241	460	264	188	552	334	124
AMPD1	6	4	4	0	2	0	0	0	0
AMPD2	2983	3062	1961	4076	2521	2151	3286	2129	783
AMPD3	77	22	20	62	50	22	26	28	7
AMPH	268	217	161	295	235	137	250	191	49
AMT	14	8	10	20	12	14	4	14	2
AMTN	0	0	0	0	0	0	0	0	0
AMY1A	0	0	0	0	0	0	0	0	0
AMY1B	0	6	0	0	0	0	2	2	0
AMY1C	0	2	0	0	0	0	0	0	0
AMY2A	0	0	0	0	4	0	0	0	0
AMY2B	82	66	36	56	61	22	46	24	14
AMZ1	2	0	8	8	10	6	6	2	2
AMZ2	2877	2197	1147	2411	2237	1168	1943	1475	470
ANAPC1	3594	2301	1685	3100	2837	1501	2708	2111	650
ANAPC10	214	149	59	175	171	50	168	105	39
ANAPC11	1755	2469	1151	3343	1449	1408	1860	1354	502
ANAPC13	1062	781	361	1074	911	467	791	593	192
ANAPC15	131	164	122	243	130	137	135	99	28
ANAPC16	1774	1426	815	1621	1363	772	1209	977	295
ANAPC2	1686	2335	1346	3610	1711	1817	956	745	228
ANAPC4	1073	712	456	929	935	475	598	509	148
ANAPC5	4824	4567	2398	5667	4461	2728	3450	2605	790
ANAPC7	1709	1575	943	2255	1586	1139	1276	927	256
ANG	42	58	40	78	48	28	58	34	16
ANGEL1	1636	1391	969	1682	1367	966	1608	1113	346
ANGEL2	802	439	348	646	587	306	276	174	66
ANGPT1	2	4	0	2	0	0	0	0	0
ANGPT2	21	12	4	20	8	12	23	18	2
ANGPT4	10	19	10	14	8	14	14	4	6
ANGPTL1	39	16	6	22	27	12	8	2	4
ANGPTL2	54	50	28	82	48	38	21	4	6
ANGPTL3	2	0	0	2	0	2	2	0	0
ANGPTL4	6	2	6	12	2	6	0	4	0
ANGPTL5	0	0	0	0	2	0	4	2	2
ANGPTL6	53	42	18	32	6	20	26	14	2
ANGPTL7	0	0	0	0	0	0	0	0	0
ANGPTL8	0	0	0	6	4	0	4	10	0
ANHX	0	0	0	0	0	2	0	0	0
ANK1	200	166	173	289	147	139	129	90	32
ANK2	1378	813	707	1176	997	526	612	512	166
ANK3	983	584	472	822	716	405	480	424	101
ANKAR	28	14	13	24	16	19	11	21	2
ANKDD1A	41	61	37	47	44	30	37	41	17
ANKDD1B	2	4	4	0	6	6	6	4	2
ANKEF1	281	180	87	184	146	101	106	84	30
ANKFN1	0	4	2	6	0	0	6	0	0
ANKFY1	1805	1210	1053	1985	1577	971	741	604	176
ANKH	1446	1260	827	1617	974	778	1053	773	268
ANKHD1	262	210	148	302	194	134	200	176	38
ANKHD1-EIF4EBP3	149	160	80	108	66	46	64	42	12
ANKIB1	1159	675	493	1042	997	481	567	463	134
ANKK1	2	0	2	12	0	2	0	2	0
ANKLE1	80	67	60	110	75	58	62	48	6
ANKLE2	2512	2252	1478	2728	2044	1398	2325	1851	603
ANKMY1	209	203	151	323	158	119	92	63	13
ANKMY2	684	530	324	646	581	302	451	449	114
ANKRA2	448	312	219	333	252	130	197	172	78
ANKRD1	7	9	6	17	19	6	37	16	10
ANKRD10	576	526	313	638	472	344	462	528	135
ANKRD11	7641	6026	4352	8090	4648	4159	2338	1904	691
ANKRD12	1046	674	414	838	662	431	434	404	116
ANKRD13A	1175	751	526	1021	884	504	706	594	176
ANKRD13B	1063	1184	787	1575	796	782	942	695	237
ANKRD13C	1147	764	560	1112	1003	625	771	628	161
ANKRD13D	397	569	386	749	417	393	541	367	125
ANKRD16	334	359	246	520	259	211	189	145	61
ANKRD17	4339	3079	2600	4433	3600	2172	3069	2480	702
ANKRD18A	397	318	234	378	322	249	387	289	92
ANKRD18B	640	535	347	522	508	221	414	309	91
ANKRD2	4	2	2	12	8	6	2	2	0
ANKRD20A1	90	85	72	93	51	22	43	81	18
ANKRD20A2	17	10	2	6	8	4	10	11	0
ANKRD20A3	18	15	6	8	8	2	16	17	0
ANKRD20A4	69	42	35	58	36	23	30	36	6
ANKRD22	4	0	4	6	4	4	0	2	2
ANKRD23	20	20	28	30	29	12	4	6	2
ANKRD24	167	146	114	244	84	98	54	34	6
ANKRD26	1286	858	571	875	889	369	466	392	121
ANKRD27	1702	1360	882	1491	1121	718	1210	989	284
ANKRD28	1252	800	589	970	942	487	572	482	127
ANKRD29	85	62	32	87	52	52	58	50	8
ANKRD30A	0	0	0	0	0	0	0	0	0
ANKRD30B	0	0	0	0	0	0	2	2	0
ANKRD30BL	0	0	2	0	2	0	0	0	0
ANKRD31	176	59	44	78	77	42	18	14	4
ANKRD33	17	9	4	10	8	4	6	0	0
ANKRD33B	472	348	350	658	484	248	286	191	79
ANKRD34A	312	277	245	300	213	217	162	116	52
ANKRD34B	80	68	52	64	58	40	24	47	6
ANKRD34C	4	0	6	4	4	0	4	4	0
ANKRD35	0	2	0	0	0	2	0	2	0
ANKRD36	502	317	274	484	381	207	308	227	87
ANKRD36B	130	123	94	131	93	66	101	81	22
ANKRD36C	309	217	114	277	257	127	251	154	72
ANKRD37	64	54	26	34	28	16	25	10	14
ANKRD39	238	304	136	432	185	182	340	195	48
ANKRD40	2439	1667	1194	2566	2176	1375	1581	1362	388
ANKRD40CL	0	0	0	0	0	0	0	0	0
ANKRD42	164	119	113	230	128	102	129	91	34
ANKRD44	150	114	74	144	129	74	64	63	12
ANKRD45	6	10	11	14	6	0	4	10	4
ANKRD46	301	231	154	387	362	140	262	188	24
ANKRD49	214	154	86	258	202	106	102	118	41
ANKRD50	717	398	384	658	586	311	574	524	148
ANKRD52	1652	1784	1541	3967	2804	2482	1503	1331	390
ANKRD53	5	4	0	19	6	2	14	8	2
ANKRD54	914	874	561	1217	714	572	598	457	135
ANKRD55	0	0	0	0	0	0	0	0	0
ANKRD6	797	583	395	817	581	382	661	506	149
ANKRD60	0	0	0	0	0	0	0	0	0
ANKRD61	14	8	12	10	7	8	12	12	4
ANKRD62	18	15	12	14	7	8	12	0	4
ANKRD63	50	54	62	56	30	38	2	12	2
ANKRD65	20	22	2	34	12	16	18	10	6
ANKRD66	0	0	0	0	0	0	0	2	0
ANKRD7	58	44	26	51	64	20	42	30	15
ANKRD9	1051	1272	768	2029	849	902	966	748	262
ANKS1A	624	481	457	919	585	471	550	414	135
ANKS1B	50	23	20	30	27	12	44	28	6
ANKS3	677	712	482	797	445	373	310	259	107
ANKS4B	83	97	65	75	60	80	73	66	26
ANKS6	2537	2429	1776	3581	2257	1729	1211	994	296
ANKUB1	0	0	0	0	0	0	2	0	0
ANKZF1	901	1030	624	1251	853	691	1034	768	244
ANLN	1657	1343	968	2054	1889	950	1942	1628	435
ANO1	12	12	14	22	14	10	4	10	6
ANO10	537	446	242	585	428	289	423	297	92
ANO2	16	4	4	16	14	8	20	6	5
ANO3	2	4	4	0	2	2	0	0	0
ANO4	145	102	80	106	93	34	62	56	13
ANO5	609	346	288	431	465	230	305	290	86
ANO6	1206	705	573	978	897	385	991	873	242
ANO7	70	34	52	74	40	42	50	32	8
ANO8	700	731	559	960	568	443	464	323	127
ANO9	0	2	0	0	0	4	2	2	0
ANOS1	0	0	2	0	0	0	2	0	0
ANP32A	6822	6296	3859	8091	5582	3900	4549	3576	1102
ANP32B	10676	10996	5946	13097	8484	5802	9394	7311	2512
ANP32D	0	0	2	0	0	0	0	0	0
ANP32E	6387	4427	3074	6864	5471	3345	4847	4039	1223
ANPEP	64	64	42	84	64	44	63	44	22
ANTKMT	359	515	287	704	296	335	282	164	62
ANTXR1	1648	928	735	1349	1157	676	800	695	182
ANTXR2	188	98	69	148	124	70	118	86	20
ANTXRL	0	0	0	0	0	0	0	0	0
ANXA1	40	18	10	112	94	47	262	236	80
ANXA10	0	0	0	0	0	0	0	0	0
ANXA11	2735	2711	1483	3226	1943	1515	1944	1342	508
ANXA13	0	0	0	0	0	0	0	0	0
ANXA2	2126	2144	1212	2871	2112	1421	3375	2310	795
ANXA2R	68	74	32	32	34	24	34	18	4
ANXA3	130	121	48	98	98	48	112	104	36
ANXA4	535	453	234	633	433	244	403	270	100
ANXA5	4102	3570	2080	4450	3749	1962	3847	3151	843
ANXA6	3435	3709	1964	4311	2941	2014	3187	1950	724
ANXA7	1630	1351	782	1756	1600	855	1591	1139	395
ANXA8	2	2	0	6	0	4	0	1	0
ANXA8L1	0	0	0	0	0	0	0	0	0
ANXA9	36	44	38	82	50	34	52	46	12
AOAH	0	2	2	4	0	0	4	0	0
AOC1	0	4	0	0	0	0	2	0	0
AOC2	24	32	22	76	56	26	112	88	24
AOC3	20	20	20	68	57	48	48	33	16
AOPEP	391	356	173	410	314	172	239	181	57
AOX1	110	61	44	66	68	46	31	40	12
AP000295.1	68	24	22	66	38	30	32	32	18
AP000311.1	26	10	10	22	16	25	12	4	7
AP000350.4	2	0	4	0	2	0	2	0	2
AP000471.1	0	0	0	0	0	0	0	0	0
AP000552.4	0	0	0	0	0	0	0	0	0
AP000646.1	2	1	0	4	0	0	0	0	0
AP000721.1	0	0	0	0	0	0	2	0	0
AP000781.2	0	0	0	0	0	0	0	0	0
AP000812.4	0	0	2	0	0	0	0	0	0
AP000812.5	55	31	26	43	36	18	40	17	4
AP000944.5	41	48	18	60	48	32	36	12	4
AP001267.5	4	2	6	4	4	3	20	8	2
AP001273.2	104	90	48	144	130	80	50	25	4
AP001453.3	3	8	10	18	2	13	10	14	1
AP001458.2	0	0	0	0	0	0	0	0	0
AP001781.2	32	24	12	32	24	8	22	16	4
AP001931.1	0	0	0	0	0	0	0	2	0
AP002373.1	0	0	0	0	0	0	0	0	0
AP002495.1	34	22	16	36	25	10	10	16	0
AP002512.3	7	4	8	11	10	4	4	4	2
AP002748.5	6	4	0	2	2	0	0	0	0
AP002884.2	2	0	0	2	0	0	0	0	1
AP002990.1	131	156	94	270	138	124	174	115	18
AP003071.5	63	47	25	46	40	25	93	65	28
AP003108.2	16	22	6	8	8	10	16	4	5
AP003419.1	2	6	4	6	0	2	4	2	2
AP1AR	945	556	421	909	690	427	347	303	108
AP1B1	4127	4674	2874	6484	3697	3321	4112	2692	1070
AP1G1	970	682	530	1062	995	512	686	587	137
AP1G2	1580	1644	1009	2021	1208	1090	1443	944	285
AP1M1	1381	1596	984	2081	1221	1014	1231	796	232
AP1M2	42	50	24	62	43	56	82	42	10
AP1S1	620	767	385	965	492	440	835	546	220
AP1S2	435	294	212	367	401	170	480	356	86
AP1S3	18	14	8	56	44	24	36	10	2
AP2A1	2531	3100	1860	4153	2278	2085	2845	1809	710
AP2A2	2527	2719	1622	3241	2073	1749	1633	1439	434
AP2B1	7474	6120	3929	7930	7163	3699	10571	7832	2247
AP2M1	8380	8667	4950	11758	7065	5473	8623	5603	2062
AP2S1	1921	2586	1159	2964	1787	1446	2336	1569	570
AP3B1	1723	1134	770	1538	1428	734	1185	987	283
AP3B2	56	37	26	58	48	34	53	22	12
AP3D1	8098	9029	6257	13957	7538	7164	6912	4892	1910
AP3M1	1216	893	555	1022	1006	482	1195	810	281
AP3M2	1010	663	451	726	647	373	473	417	100
AP3S1	1373	965	522	1193	1134	510	1443	1213	342
AP3S2	120	48	45	92	94	28	62	47	22
AP4B1	560	434	295	778	562	352	387	263	73
AP4E1	449	291	178	423	352	222	225	216	36
AP4M1	456	432	203	429	285	225	212	126	42
AP4S1	83	82	38	86	76	31	26	33	8
AP5B1	821	942	590	1582	867	746	472	394	150
AP5M1	369	187	155	253	284	136	154	128	31
AP5S1	304	259	180	430	237	199	130	115	40
AP5Z1	634	614	425	1017	530	489	327	202	68
APAF1	430	234	226	380	305	161	210	208	54
APBA1	120	92	90	132	88	58	38	58	10
APBA2	1052	1176	722	1579	990	742	609	453	169
APBA3	518	614	397	756	347	454	391	310	73
APBB1	2028	2286	1311	2751	1592	1464	1986	1434	480
APBB1IP	8	14	16	4	8	7	6	7	4
APBB2	759	512	340	711	698	364	443	449	108
APBB3	302	336	241	401	278	192	179	112	39
APC	1170	671	526	1017	1115	498	331	361	78
APC2	99	98	73	180	92	94	30	27	12
APCDD1	141	136	76	214	155	75	55	34	6
APCDD1L	0	2	0	2	0	0	0	0	0
APCS	0	0	0	0	0	0	0	0	0
APEH	3072	3540	1868	4072	2469	1957	2426	1533	582
APELA	2	0	0	6	8	2	4	2	2
APEX1	3618	3786	2031	4812	3007	2227	2667	1637	706
APEX2	579	775	406	1096	658	498	543	316	90
APH1A	3553	3546	1936	4374	3036	2167	2796	1896	666
APH1B	360	172	144	222	265	105	132	102	26
API5	3025	2070	1375	3167	2998	1372	1970	1661	406
APIP	908	698	357	852	650	382	675	561	196
APLF	85	50	27	49	60	26	51	57	18
APLN	48	54	31	80	52	38	20	16	8
APLNR	0	0	0	4	0	2	0	0	0
APLP1	377	357	228	484	301	276	294	143	72
APLP2	14824	13293	8432	18375	12294	8419	14605	10714	3640
APMAP	1354	1287	665	1645	1241	808	1178	843	250
APOA1	2	2	0	8	0	2	8	6	2
APOA2	0	2	0	0	0	0	0	0	0
APOA4	0	0	0	0	0	0	0	0	0
APOA5	2	0	4	2	0	0	0	0	0
APOB	0	2	0	0	0	0	0	0	0
APOBEC1	0	0	0	0	0	0	0	0	0
APOBEC2	2	4	0	2	2	2	0	0	0
APOBEC3A	22	27	14	78	14	22	44	22	14
APOBEC3B	34	34	26	96	76	36	132	78	32
APOBEC3C	644	576	335	695	546	359	644	458	170
APOBEC3D	41	56	40	66	41	56	78	40	6
APOBEC3F	326	270	202	290	211	136	188	147	30
APOBEC3G	0	2	2	0	4	0	4	0	0
APOBEC3H	5	0	2	4	2	2	0	0	0
APOBEC4	0	0	0	0	0	2	0	2	0
APOBR	10	26	12	26	2	8	6	4	2
APOC1	186	281	132	307	175	146	277	179	91
APOC2	0	0	0	0	0	0	0	0	0
APOC3	0	0	0	0	0	0	0	0	0
APOC4	0	0	0	0	0	0	0	0	2
APOC4-APOC2	0	0	0	0	0	0	0	0	0
APOD	8	6	0	5	4	4	5	5	2
APOE	56	81	55	216	74	108	131	106	48
APOF	2	7	6	12	4	2	6	2	2
APOH	0	0	0	0	0	0	0	0	0
APOL1	44	39	24	56	41	43	32	32	14
APOL2	264	250	188	396	298	167	145	73	36
APOL3	20	27	24	45	4	23	4	4	4
APOL4	436	281	193	307	331	155	319	219	72
APOL5	0	0	0	0	0	0	0	0	0
APOL6	265	183	119	200	166	112	252	185	31
APOLD1	254	176	128	242	190	94	195	176	66
APOM	19	20	11	25	15	9	16	5	5
APOO	530	417	236	480	410	242	361	278	86
APOOL	1489	924	674	1125	1066	454	1134	862	265
APP	12296	11033	6916	15309	9957	6814	12751	9056	3313
APPBP2	2158	1308	816	1402	1405	665	564	480	110
APPL1	1785	1018	783	1278	1221	579	1006	853	264
APPL2	555	444	219	512	426	260	241	227	58
APRT	5691	7599	3897	8897	4553	4148	4938	3082	1289
APTX	667	479	288	675	507	257	452	389	118
AQP1	20	28	14	18	20	14	38	10	6
AQP10	2	2	0	2	0	0	0	2	0
AQP11	28	55	20	48	30	28	20	14	6
AQP12A	0	0	0	0	0	0	0	0	0
AQP12B	0	2	0	0	0	0	0	0	0
AQP2	0	2	0	0	2	0	0	0	0
AQP3	148	168	115	250	154	105	159	70	50
AQP4	32	30	18	37	35	18	28	35	8
AQP5	0	0	0	0	0	0	2	0	0
AQP6	28	24	41	52	26	24	42	24	12
AQP7	2	2	4	6	6	2	6	4	0
AQP8	0	0	0	4	2	0	2	0	0
AQP9	0	0	0	0	0	0	0	0	0
AQR	977	555	475	877	859	449	642	535	162
AR	2	4	2	0	0	4	2	2	0
ARAF	1294	1234	800	1550	954	803	1298	927	330
ARAP1	2239	2447	1545	3113	1699	1414	1432	1065	357
ARAP2	322	136	130	205	211	119	190	181	72
ARAP3	245	250	136	266	207	183	250	234	68
ARC	52	60	36	138	54	74	327	272	96
ARCN1	4945	3129	2348	4647	4162	2320	4208	3609	927
AREG	6	2	8	12	10	10	4	4	0
AREL1	1084	883	605	1362	1113	687	735	647	164
ARF1	10271	11181	6641	15954	9386	7810	16386	10578	4145
ARF3	3153	2783	1743	3889	2792	2028	2816	1809	703
ARF4	2046	1568	870	1956	1925	1017	1912	1546	436
ARF5	2863	3523	1639	4131	2305	1848	2848	1646	751
ARF6	2741	2185	1425	2985	1773	1344	1717	1296	486
ARFGAP1	2398	2952	1933	4580	2384	2342	2474	1578	617
ARFGAP2	1864	1748	1003	2256	1437	1048	1103	718	237
ARFGAP3	780	673	334	695	629	365	866	572	212
ARFGEF1	1411	822	623	1094	1011	536	746	656	188
ARFGEF2	1199	791	591	1276	1115	604	712	613	156
ARFGEF3	570	316	302	499	406	224	523	453	129
ARFIP1	742	462	269	529	536	260	387	394	117
ARFIP2	1795	1778	1104	2497	1696	1298	1531	1043	341
ARFRP1	1025	1161	646	1270	603	576	367	279	113
ARG1	0	0	2	0	2	0	0	0	0
ARG2	831	690	360	681	731	394	1015	710	210
ARGFX	73	58	52	80	53	30	86	61	24
ARGLU1	2107	1939	1462	2893	1683	1449	1721	1251	524
ARHGAP1	927	886	556	1364	872	718	722	454	194
ARHGAP10	653	424	291	481	365	203	281	223	77
ARHGAP11A	1295	850	679	1342	1145	602	1089	817	247
ARHGAP11B	0	2	0	0	0	0	0	0	0
ARHGAP12	716	390	342	477	512	299	215	221	68
ARHGAP15	0	0	0	0	0	0	0	0	0
ARHGAP17	1496	1356	900	1869	1287	939	1554	1121	441
ARHGAP18	661	358	262	539	482	247	352	354	68
ARHGAP19	1066	857	515	1065	987	490	1434	1074	324
ARHGAP19-SLIT1	0	0	2	2	2	0	4	4	0
ARHGAP20	186	102	72	110	102	42	110	100	32
ARHGAP21	1766	975	887	1300	1174	716	1038	760	221
ARHGAP22	440	432	297	578	236	292	215	161	52
ARHGAP23	212	182	131	189	118	135	169	127	65
ARHGAP24	95	90	92	88	70	44	72	63	4
ARHGAP25	2	2	0	4	4	2	4	0	0
ARHGAP26	335	238	190	356	271	153	236	160	80
ARHGAP27	655	625	503	953	559	471	440	334	121
ARHGAP28	92	62	54	62	99	42	77	67	19
ARHGAP29	1210	643	538	843	837	439	735	658	168
ARHGAP30	128	80	74	150	104	58	44	16	12
ARHGAP31	191	127	117	170	184	103	86	68	31
ARHGAP32	1163	767	594	838	687	485	982	748	196
ARHGAP33	275	287	201	430	214	166	336	187	97
ARHGAP35	2584	2004	1510	2617	1896	1456	1256	1063	336
ARHGAP36	2	0	0	0	0	0	2	0	0
ARHGAP39	744	694	570	1077	517	596	306	230	86
ARHGAP4	134	160	93	194	110	115	82	55	19
ARHGAP40	50	55	36	50	55	20	37	20	10
ARHGAP42	433	240	164	248	265	135	324	265	60
ARHGAP44	744	568	438	736	553	398	610	494	159
ARHGAP45	380	366	274	647	351	389	279	214	57
ARHGAP5	1176	659	508	909	1132	421	897	794	182
ARHGAP6	2	0	0	4	2	0	0	0	0
ARHGAP8	161	195	155	267	158	152	210	138	63
ARHGAP9	2	2	0	9	0	2	6	2	0
ARHGDIA	4219	4893	3247	6587	3676	3794	4217	2928	1122
ARHGDIB	0	2	2	0	0	0	0	0	0
ARHGDIG	549	776	376	957	479	433	566	375	151
ARHGEF1	1373	1538	999	2089	1174	997	978	622	250
ARHGEF10	2	4	0	4	0	4	0	2	0
ARHGEF10L	560	669	385	788	384	374	301	216	91
ARHGEF11	1521	1191	962	1767	1321	928	761	570	214
ARHGEF12	3403	1997	1741	3027	2732	1457	2496	2225	558
ARHGEF15	2	4	0	10	0	0	2	0	0
ARHGEF16	285	338	224	472	203	214	184	134	40
ARHGEF17	1140	885	837	1437	894	693	799	589	179
ARHGEF18	471	537	341	715	445	358	318	269	92
ARHGEF19	105	140	68	157	118	82	54	38	18
ARHGEF2	1730	1431	1024	1830	1131	870	1510	1024	376
ARHGEF25	787	745	404	916	650	469	540	374	110
ARHGEF26	760	574	354	708	607	351	322	270	76
ARHGEF28	266	163	159	222	258	103	248	171	54
ARHGEF3	200	184	90	214	182	112	150	156	54
ARHGEF33	8	6	2	10	4	2	4	4	0
ARHGEF35	38	12	23	26	26	12	18	10	6
ARHGEF37	137	108	88	150	100	64	113	54	20
ARHGEF38	2	0	0	0	0	2	4	0	0
ARHGEF39	418	462	284	666	486	263	289	243	84
ARHGEF4	617	663	378	788	511	425	443	250	125
ARHGEF40	716	729	480	896	601	436	556	386	129
ARHGEF5	390	391	261	503	342	221	370	270	90
ARHGEF6	820	466	390	673	645	330	682	436	178
ARHGEF7	1404	1075	835	1452	1280	771	835	728	254
ARHGEF9	10	4	4	0	8	4	7	8	2
ARID1A	3166	2397	1929	3496	2295	1809	1423	1271	389
ARID1B	3715	2517	2265	3591	2540	1727	1993	1551	544
ARID2	741	398	417	607	591	303	321	241	48
ARID3A	1094	1132	839	1650	1082	876	618	525	138
ARID3B	1109	1014	809	1270	859	760	1250	1003	354
ARID3C	10	4	0	22	8	2	8	5	0
ARID4A	779	573	390	657	527	376	224	259	56
ARID4B	1685	1242	741	1486	1239	726	674	616	187
ARID5A	362	387	239	537	288	307	310	196	87
ARID5B	511	365	298	356	337	201	176	156	36
ARIH1	2850	1965	1515	2671	2087	1336	2672	2206	668
ARIH2	4094	3228	2118	4557	3442	2254	3319	2502	804
ARIH2OS	79	96	56	102	34	44	96	52	14
ARL1	446	358	225	461	459	237	377	271	95
ARL10	707	535	508	710	625	365	562	476	172
ARL11	10	16	6	8	2	12	16	17	2
ARL13A	2	0	0	0	0	2	0	2	0
ARL13B	706	360	283	431	437	265	293	257	62
ARL14	2	0	0	0	0	2	4	0	0
ARL14EP	732	494	239	546	563	293	373	326	64
ARL14EPL	2	0	2	0	0	0	0	0	0
ARL15	487	306	184	312	351	174	298	211	50
ARL16	804	862	454	977	571	527	706	454	186
ARL17A	1186	763	642	947	897	484	1162	926	269
ARL17B	20	6	10	20	14	2	0	4	2
ARL2	1929	2292	1196	2719	1665	1454	2302	1438	610
ARL2-SNX15	4	8	0	2	8	4	2	2	0
ARL2BP	914	617	438	808	705	414	673	542	113
ARL3	888	738	429	737	599	417	667	454	170
ARL4A	227	142	86	242	214	137	87	78	36
ARL4C	520	383	280	461	300	221	283	205	70
ARL4D	313	418	220	474	268	260	164	64	42
ARL5A	1110	827	504	1140	1066	495	835	665	155
ARL5B	1595	792	634	990	1151	520	1529	1406	361
ARL5C	6	0	2	4	2	0	2	0	0
ARL6	438	198	154	290	335	156	159	162	34
ARL6IP1	2371	2121	1184	2597	2406	1132	3658	2609	846
ARL6IP4	3358	4479	2571	5871	2864	3111	3322	2116	998
ARL6IP5	2214	2004	1055	2219	1970	1093	2106	1654	436
ARL6IP6	1482	1164	693	1322	926	639	739	575	206
ARL8A	645	573	329	718	520	371	601	400	156
ARL8B	998	666	384	938	784	386	663	559	154
ARL9	22	17	9	15	6	8	16	6	6
ARMC1	1044	697	450	988	874	480	748	694	192
ARMC10	1017	730	413	780	625	351	844	647	175
ARMC12	12	16	4	18	8	2	8	6	4
ARMC2	75	65	23	67	55	36	75	22	11
ARMC3	21	11	6	14	10	4	5	0	2
ARMC4	573	315	200	301	265	104	285	263	66
ARMC5	353	518	300	731	332	321	134	108	32
ARMC6	1391	1729	940	2446	1232	1289	1014	712	215
ARMC7	558	688	364	813	450	438	126	102	36
ARMC8	615	466	280	552	547	292	272	200	42
ARMC9	565	520	298	633	438	313	474	305	92
ARMCX1	4	2	0	4	4	0	6	4	2
ARMCX2	151	108	57	166	106	67	34	24	6
ARMCX3	1260	800	562	1097	800	476	1195	905	278
ARMCX4	270	192	195	389	284	202	126	96	28
ARMCX5	677	398	263	631	557	289	346	312	85
ARMCX5-GPRASP2	11	10	19	30	16	8	12	9	2
ARMCX6	761	672	339	682	506	334	396	274	99
ARMH1	69	70	42	88	56	39	27	25	10
ARMH2	0	0	0	0	0	0	2	2	0
ARMH3	562	419	274	588	460	317	410	298	90
ARMH4	273	278	156	376	296	159	330	283	98
ARMS2	0	2	2	4	2	0	0	0	0
ARMT1	1556	1012	548	1212	1257	639	779	691	143
ARNT	2435	1726	1220	2226	1823	1045	1965	1475	418
ARNT2	667	510	334	733	550	307	289	242	70
ARNTL	309	161	109	181	198	86	158	142	38
ARNTL2	279	163	105	227	230	111	228	212	52
ARPC1A	940	969	593	1247	899	640	826	493	227
ARPC1B	333	489	238	689	269	330	354	257	122
ARPC2	3599	3426	1817	4660	3331	2112	3705	2810	880
ARPC3	2638	2193	1156	2589	2378	1416	2445	1956	578
ARPC4	574	622	304	881	630	437	561	430	119
ARPC4-TTLL3	155	182	104	301	158	134	208	112	38
ARPC5	1286	1301	688	1908	1373	897	1226	949	288
ARPC5L	711	709	482	897	581	498	485	384	160
ARPIN	1948	1387	950	1608	1108	629	706	478	154
ARPIN-AP3S2	993	784	438	823	776	485	926	664	212
ARPP19	312	234	176	374	353	200	554	392	141
ARPP21	6	6	0	0	0	2	2	2	2
ARR3	6	0	2	0	4	2	2	4	0
ARRB1	778	695	506	930	727	565	428	420	98
ARRB2	1959	2114	1201	2327	1536	1263	1779	1224	450
ARRDC1	1146	1395	863	1258	773	730	870	551	254
ARRDC2	284	282	175	377	220	202	124	92	22
ARRDC3	249	162	64	159	104	52	243	146	52
ARRDC4	1700	658	377	478	456	186	506	428	138
ARRDC5	0	0	0	0	0	0	2	0	0
ARSA	691	685	500	951	651	549	598	476	167
ARSB	286	166	125	254	204	134	146	121	32
ARSD	6	16	4	5	14	17	20	18	2
ARSE	0	0	2	0	0	2	0	0	0
ARSF	0	4	4	2	2	0	6	4	0
ARSG	548	458	290	495	381	206	533	361	94
ARSH	0	0	0	0	0	0	0	0	0
ARSI	18	32	28	64	18	34	26	12	12
ARSJ	361	203	132	317	320	165	256	196	71
ARSK	522	341	211	328	322	147	360	259	82
ART1	0	0	0	0	0	0	0	0	0
ART3	0	0	0	0	0	0	0	0	0
ART4	6	6	4	14	4	0	21	10	8
ART5	155	125	73	176	101	96	134	50	28
ARTN	12	8	6	23	2	22	18	12	0
ARV1	638	455	239	537	554	310	355	274	64
ARVCF	458	556	401	797	370	392	369	261	81
ARX	8	12	16	16	4	18	22	12	2
AS3MT	87	92	72	131	89	81	76	45	20
ASAH1	1104	807	475	881	890	414	838	650	197
ASAH2	122	58	39	65	62	25	54	55	0
ASAH2B	372	159	112	182	159	97	187	110	46
ASAP1	1514	822	681	1098	936	542	1049	863	250
ASAP2	520	379	235	545	411	234	295	250	76
ASAP3	745	677	499	862	611	434	492	323	110
ASB1	663	707	458	1062	871	550	606	553	174
ASB10	0	6	0	4	0	0	0	0	0
ASB11	32	23	12	20	16	10	28	14	4
ASB12	2	7	4	12	6	16	14	6	2
ASB13	1712	1725	1005	2315	1453	1198	535	504	174
ASB14	6	14	8	6	4	4	8	6	4
ASB15	0	0	0	4	2	0	0	0	0
ASB16	58	76	88	159	80	78	52	48	24
ASB17	0	0	0	0	0	0	0	0	0
ASB18	4	6	0	8	0	0	0	0	0
ASB2	0	0	0	0	0	0	0	2	0
ASB3	536	405	246	518	447	214	617	449	105
ASB4	50	47	27	33	28	20	42	25	14
ASB5	4	0	0	4	0	0	0	0	0
ASB6	1518	1667	1038	2548	1486	1512	1704	1336	488
ASB7	775	486	358	492	448	248	337	300	74
ASB8	584	560	278	665	548	342	421	276	98
ASB9	0	2	0	4	4	0	0	0	0
ASCC1	811	500	378	704	528	258	597	488	137
ASCC2	1332	1438	954	2107	1118	1002	1439	913	357
ASCC3	2015	1187	845	1673	1645	688	1705	1316	398
ASCL1	0	2	2	0	2	0	0	2	0
ASCL2	2	2	2	2	2	0	0	0	0
ASCL3	0	0	0	0	2	0	0	0	0
ASCL4	0	0	0	0	0	0	0	0	0
ASCL5	12	22	6	28	10	14	4	4	2
ASDURF	0	0	0	0	0	0	0	0	0
ASF1A	768	510	286	696	602	336	250	242	48
ASF1B	1464	1548	919	2384	1580	1235	847	500	208
ASGR1	94	133	65	144	64	68	119	77	31
ASGR2	2	2	4	0	0	0	4	0	0
ASH1L	1863	1074	1100	1800	1650	942	1015	984	244
ASH2L	1209	875	571	1165	960	568	697	560	182
ASIC1	2419	2269	1574	2944	2080	1487	2198	1481	545
ASIC2	2	0	0	0	0	0	2	0	0
ASIC3	56	83	63	87	50	64	28	26	10
ASIC4	8	20	10	18	18	6	4	12	2
ASIC5	0	0	0	0	0	0	0	0	0
ASIP	0	2	4	6	0	0	2	0	2
ASL	439	508	264	692	360	321	214	155	45
ASMT	0	0	0	0	0	0	0	0	0
ASMTL	442	545	311	858	464	347	719	416	189
ASNS	8555	5027	2597	4045	4088	1669	3490	2498	734
ASNSD1	1747	1006	559	1261	1278	636	811	791	180
ASPA	75	42	41	84	67	40	96	83	23
ASPDH	21	6	10	18	18	16	11	12	0
ASPG	4	0	0	2	0	0	2	2	0
ASPH	2123	1664	1302	2257	1864	1140	1798	1352	487
ASPHD1	37	47	30	79	41	50	70	56	8
ASPHD2	198	192	110	211	148	117	133	110	34
ASPM	1761	1219	1062	2057	1955	1015	1066	971	253
ASPN	3	0	2	4	1	2	4	4	2
ASPRV1	18	28	4	40	10	10	18	4	6
ASPSCR1	638	768	422	952	511	462	473	276	176
ASRGL1	679	697	365	1035	674	475	527	436	128
ASS1	3130	3091	1586	2799	1781	1278	2667	1606	675
ASTE1	196	170	108	182	207	87	117	99	15
ASTL	0	0	0	0	0	0	0	0	0
ASTN1	4	0	0	8	2	2	0	0	0
ASTN2	214	223	91	192	103	92	96	104	24
ASXL1	2741	2384	1738	2988	2224	1519	2261	1828	510
ASXL2	814	493	549	915	954	522	386	346	92
ASXL3	156	102	110	98	130	73	70	62	16
ASZ1	2	0	0	0	0	0	0	0	0
ATAD1	1635	1005	658	1171	1205	546	1535	1119	333
ATAD2	2610	1710	1242	2534	2470	1235	1862	1582	431
ATAD2B	517	238	223	368	372	175	279	234	94
ATAD3A	3766	4661	2633	7950	3785	3896	4003	2712	974
ATAD3B	2607	3184	1744	5711	2974	3286	1919	1603	535
ATAD3C	48	50	27	43	45	29	62	57	19
ATAD5	1036	641	464	709	763	358	762	755	187
ATAT1	237	213	143	245	217	154	260	135	50
ATCAY	50	54	48	74	36	18	48	51	24
ATE1	949	597	406	632	759	360	525	444	138
ATF1	551	342	184	383	289	199	225	253	32
ATF2	1278	799	528	700	652	344	879	733	215
ATF3	2058	1275	800	819	600	377	6420	4596	1623
ATF4	14214	15695	8410	15217	11167	7918	10932	7556	2675
ATF5	244	198	142	558	274	260	165	108	50
ATF6	1894	1350	925	1982	1691	864	1675	1425	388
ATF6B	2077	2076	1437	2619	1566	1340	1742	1004	404
ATF7	95	48	72	90	70	44	160	106	32
ATF7-NPFF	52	10	22	18	32	26	46	52	15
ATF7IP	860	615	486	947	923	466	855	734	215
ATF7IP2	150	112	65	114	113	74	124	84	36
ATG10	348	288	150	333	281	139	192	165	48
ATG101	581	638	330	1082	507	534	232	203	72
ATG12	947	677	389	692	676	350	737	592	172
ATG13	1595	1370	819	1704	1404	868	1020	799	295
ATG14	443	393	274	503	360	262	445	377	82
ATG16L1	509	493	285	797	634	415	358	316	123
ATG16L2	423	490	333	567	319	268	358	254	82
ATG2A	1152	1351	916	2506	1274	1381	1044	773	297
ATG2B	983	582	398	844	919	412	481	471	104
ATG3	1307	1080	700	1549	1123	745	1006	758	275
ATG4A	332	278	118	356	360	164	326	279	84
ATG4B	1754	1801	1097	2203	1375	1155	723	562	118
ATG4C	1425	893	483	970	971	444	706	569	179
ATG4D	695	855	411	1071	611	633	334	243	108
ATG5	852	594	246	681	613	330	479	401	106
ATG7	633	517	287	611	469	220	355	256	91
ATG9A	1113	1083	829	1793	1109	1019	978	674	233
ATG9B	28	18	18	42	16	16	6	12	6
ATIC	4493	3855	2210	5158	4129	2488	4070	3196	862
ATL1	155	105	70	138	94	76	58	71	18
ATL2	1243	806	640	1029	1000	487	689	652	180
ATL3	577	350	260	476	499	224	299	251	56
ATM	1370	710	638	911	942	416	613	547	120
ATMIN	847	598	379	788	752	422	310	278	57
ATN1	3163	3476	2839	4700	2824	2793	4118	2710	1100
ATOH1	12	26	8	8	10	4	2	2	2
ATOH7	12	18	10	8	20	8	18	12	8
ATOH8	72	73	38	62	26	28	16	10	8
ATOX1	533	742	379	915	661	494	812	486	195
ATP10A	0	0	0	0	0	0	0	0	0
ATP10B	2	0	2	0	2	0	0	0	0
ATP10D	533	314	266	471	407	250	378	330	82
ATP11A	1673	1236	1112	2124	1312	1042	940	753	264
ATP11B	1828	1007	671	1335	1455	675	1240	1204	303
ATP11C	1346	780	545	978	1127	485	937	774	191
ATP12A	118	78	42	125	92	51	64	51	16
ATP13A1	2282	2667	1870	4066	2320	2278	1732	1093	385
ATP13A2	2761	3315	2268	4966	2589	2616	1168	837	341
ATP13A3	2620	1397	1072	2130	2213	1014	1558	1253	270
ATP13A4	12	14	8	19	14	12	14	6	8
ATP13A5	2	6	0	4	0	0	0	0	0
ATP1A1	20793	18347	11714	24070	18366	12060	22964	16527	4974
ATP1A2	15	6	6	4	2	7	4	7	0
ATP1A3	78	71	41	77	36	59	69	44	17
ATP1A4	0	0	0	0	0	0	0	0	0
ATP1B1	633	605	402	719	619	371	629	445	132
ATP1B2	292	280	198	281	194	201	316	222	81
ATP1B3	3095	2739	1428	3496	2956	1800	2750	2185	615
ATP1B4	36	31	24	44	21	16	37	20	7
ATP23	467	349	250	482	381	162	377	290	67
ATP2A1	93	53	67	112	79	56	51	43	14
ATP2A2	8638	6427	4664	10671	8194	5150	6935	5564	1691
ATP2A3	124	136	90	216	126	137	60	61	26
ATP2B1	2164	1212	838	1687	1502	731	1024	976	242
ATP2B2	12	10	2	12	6	8	0	4	0
ATP2B3	6	0	2	4	0	4	2	4	0
ATP2B4	1157	758	671	1099	1028	538	903	634	230
ATP2C1	1929	1334	929	1648	1516	816	1550	1304	353
ATP2C2	4	10	6	16	4	6	2	2	0
ATP4A	14	16	4	10	10	12	16	18	6
ATP4B	0	2	2	0	0	0	0	0	0
ATP5F1A	8833	8701	4494	9959	7467	4724	8213	5939	1860
ATP5F1B	25626	25937	13923	32688	23351	15427	27824	19181	6233
ATP5F1C	3536	3047	1626	3190	2892	1498	2974	2150	637
ATP5F1D	2104	3337	1770	4469	1775	2201	1663	1096	456
ATP5F1E	1283	1652	798	1982	1253	986	1669	1052	458
ATP5IF1	3119	3649	2008	4997	2595	2405	3270	2088	848
ATP5MC1	1801	2288	1214	3179	2363	1631	2679	1570	580
ATP5MC2	4029	4798	2653	5221	3078	2399	4081	2570	985
ATP5MC3	3452	4214	2002	6028	3828	2651	4019	2813	864
ATP5MD	961	1080	491	1230	1012	505	1346	871	330
ATP5ME	497	1048	504	1508	532	683	767	399	228
ATP5MF	1177	1533	795	2030	1363	1052	1601	889	376
ATP5MF-PTCD1	33	81	46	139	34	53	42	8	11
ATP5MG	1775	2195	1163	2779	1789	1205	2386	1507	580
ATP5MGL	1	4	1	12	1	3	4	4	0
ATP5MPL	593	739	291	672	622	323	717	497	139
ATP5PB	4886	4907	2412	5852	4683	2858	4580	3159	1082
ATP5PD	2328	2331	1113	2591	1956	1168	2102	1530	488
ATP5PF	1105	1150	500	1329	1182	645	1254	820	304
ATP5PO	2018	2016	876	2263	1934	1024	1968	1337	391
ATP6AP1	3076	3483	1996	4220	2589	2378	3485	2268	837
ATP6AP1L	78	74	36	56	61	30	44	30	14
ATP6AP2	1414	1123	619	1478	1155	684	1358	949	292
ATP6V0A1	1798	1421	928	2073	1496	1078	1283	918	231
ATP6V0A2	1217	699	537	1102	1002	642	529	446	137
ATP6V0A4	0	0	0	2	0	0	0	0	0
ATP6V0B	2126	2447	1189	3772	2341	1822	2691	1823	611
ATP6V0C	638	798	410	1310	612	690	729	412	204
ATP6V0D1	755	1030	670	1672	939	877	867	531	203
ATP6V0D2	2	6	4	14	2	4	8	10	2
ATP6V0E1	669	762	336	1027	808	562	606	381	134
ATP6V0E2	762	876	506	1181	614	609	469	382	120
ATP6V1A	3038	2009	1428	2799	2771	1306	3108	2513	655
ATP6V1B1	148	148	101	152	108	55	112	56	20
ATP6V1B2	1884	1514	894	2127	1712	943	1231	980	264
ATP6V1C1	1238	846	588	1294	1243	642	681	587	188
ATP6V1C2	25	16	13	28	25	18	17	23	4
ATP6V1D	458	364	219	542	486	278	483	398	97
ATP6V1E1	1273	1336	642	1757	1306	851	1734	1313	426
ATP6V1E2	84	90	48	90	66	26	24	16	6
ATP6V1F	2616	3082	1898	3686	2301	2037	3297	2029	885
ATP6V1FNB	72	56	34	73	34	37	10	21	2
ATP6V1G1	2542	2396	1370	3380	2547	1603	3268	2221	860
ATP6V1G2	26	16	10	20	10	4	28	14	4
ATP6V1G2-DDX39B	1166	1016	659	1520	1082	770	813	624	160
ATP6V1G3	0	0	0	0	0	0	0	0	0
ATP6V1H	1157	949	501	1210	970	593	1062	866	176
ATP7A	596	357	264	505	546	238	340	305	60
ATP7B	686	534	361	792	613	357	407	366	114
ATP8A1	807	485	334	590	594	265	425	352	83
ATP8A2	136	108	54	118	74	66	112	58	32
ATP8B1	38	24	28	38	35	8	42	36	14
ATP8B2	2810	2749	2030	4069	2997	2045	2134	1503	474
ATP8B3	60	68	52	66	43	33	56	48	16
ATP8B4	0	0	4	2	10	6	2	2	0
ATP9A	1378	924	767	1385	983	537	668	504	154
ATP9B	312	262	169	299	200	162	163	108	27
ATPAF1	4173	3358	1862	4482	3738	2084	2878	2152	719
ATPAF2	390	401	258	429	372	223	359	210	90
ATPSCKMT	221	127	119	276	189	109	147	108	34
ATR	978	648	484	983	1011	457	510	562	148
ATRAID	1859	1922	1066	2060	1579	1052	1654	997	374
ATRIP	495	583	388	834	482	367	289	236	90
ATRN	1010	726	521	844	775	358	644	452	139
ATRNL1	377	209	171	338	271	126	317	240	68
ATRX	3667	2281	1552	2566	2249	1153	2425	2157	546
ATXN1	282	192	152	348	262	200	189	165	32
ATXN10	3591	2923	1524	3322	2621	1468	3147	2436	691
ATXN1L	920	700	595	1398	1051	737	863	824	234
ATXN2	1337	969	939	1431	905	731	1013	701	237
ATXN2L	6467	5231	4075	6141	3833	3295	5816	4094	1380
ATXN3	637	405	274	499	430	218	354	260	72
ATXN3L	0	0	0	0	0	0	0	0	0
ATXN7	26	19	22	32	40	10	27	26	6
ATXN7L1	189	142	124	175	150	113	74	57	24
ATXN7L2	374	365	210	470	282	230	305	219	69
ATXN7L3	1367	1265	848	1626	1153	776	574	468	168
ATXN7L3B	2961	2142	1425	2973	2480	1270	1571	1227	327
AUH	517	392	261	468	380	190	402	348	105
AUNIP	440	312	205	359	280	164	360	288	82
AUP1	2846	3285	1936	4206	2612	2299	3032	2182	675
AURKA	1159	1204	784	1553	1410	868	1639	1322	439
AURKAIP1	2852	4082	2027	5797	3014	2944	2932	2076	850
AURKB	1937	2979	1529	3924	2271	1942	2678	1838	637
AURKC	8	6	5	17	23	6	16	8	2
AUTS2	1885	1219	1115	1424	931	712	770	604	223
AVEN	265	262	126	241	191	126	270	224	62
AVIL	16	12	2	16	26	6	2	2	2
AVL9	1185	810	533	1115	906	465	912	743	197
AVP	0	0	0	2	0	0	0	0	0
AVPI1	252	298	178	349	178	182	215	170	70
AVPR1A	17	37	18	32	10	10	26	8	0
AVPR1B	2	2	0	8	2	0	2	4	0
AVPR2	0	0	0	0	2	6	2	4	2
AWAT1	0	0	2	2	6	2	0	2	2
AWAT2	0	0	0	0	0	2	0	2	0
AXDND1	11	6	2	3	6	0	2	0	2
AXIN1	2208	2444	1471	2890	1567	1511	1976	1423	563
AXIN2	268	299	232	343	291	167	159	130	57
AXL	76	87	52	86	56	38	52	27	8
AZGP1	2	0	2	2	2	0	2	0	0
AZI2	840	522	306	601	549	320	425	366	121
AZIN1	3070	1890	1139	2238	2075	1101	1711	1442	369
AZIN2	153	196	50	267	97	96	145	94	35
AZU1	12	19	16	28	6	2	6	4	7
B2M	2024	1865	853	2102	1849	1015	2578	1866	500
B3GALNT1	252	152	76	156	161	78	186	162	33
B3GALNT2	1119	950	590	1263	1075	576	748	632	171
B3GALT1	619	507	384	711	442	339	422	326	108
B3GALT2	2	0	6	0	2	0	2	2	2
B3GALT4	4	12	2	8	8	2	10	6	4
B3GALT5	2	0	4	6	4	4	0	0	2
B3GALT6	1826	2267	1261	3905	1748	1591	420	280	110
B3GAT1	32	21	10	32	16	32	20	12	6
B3GAT2	178	132	75	124	102	52	106	110	30
B3GAT3	1787	2279	1064	2962	1520	1434	1634	923	400
B3GLCT	577	361	224	447	373	177	176	168	34
B3GNT10	134	56	38	88	63	27	26	12	4
B3GNT2	182	160	88	218	196	94	160	150	52
B3GNT3	18	12	4	14	14	22	10	12	2
B3GNT4	92	78	41	117	51	66	42	30	14
B3GNT5	330	230	144	337	302	118	391	340	106
B3GNT6	10	16	12	16	11	16	22	6	6
B3GNT7	30	31	28	40	44	19	30	37	6
B3GNT8	10	10	6	26	12	10	6	4	2
B3GNT9	22	18	16	18	20	12	16	16	2
B3GNTL1	126	154	65	179	116	83	84	52	24
B4GALNT1	417	485	347	629	456	429	298	269	79
B4GALNT2	0	0	0	0	0	0	0	0	0
B4GALNT3	1383	1428	947	2132	1223	934	976	746	246
B4GALNT4	1156	1559	961	2544	1303	1254	1019	865	260
B4GALT1	1158	810	566	1018	800	469	924	696	203
B4GALT2	2970	3564	1880	4831	2912	2545	2739	1711	659
B4GALT3	1832	1774	1034	2102	1539	1069	2139	1642	507
B4GALT4	602	419	246	486	453	231	540	429	125
B4GALT5	905	800	654	1309	1064	556	1316	1051	329
B4GALT6	165	116	87	167	170	90	28	46	4
B4GALT7	428	585	336	888	456	360	276	186	64
B4GAT1	2287	2506	1441	3190	1847	1597	1819	1316	478
B9D1	673	811	459	892	539	390	442	274	87
B9D2	50	52	40	88	36	50	20	13	4
BAALC	16	14	6	32	14	15	54	26	13
BAAT	30	22	6	26	26	14	20	22	6
BABAM1	1349	1469	761	1761	1208	813	1536	910	313
BABAM2	1100	975	503	984	860	480	741	582	140
BACE1	1359	1010	709	1454	1154	677	939	819	252
BACE2	1479	1281	719	1517	1142	699	1319	875	317
BACH1	916	411	384	601	654	288	819	714	133
BACH2	344	218	184	286	269	146	164	192	48
BAD	740	854	446	1064	578	534	660	613	180
[truncated: 18,413 more rows]

## Sheet: IronChallenged SH-SY5Y RPKM
GeneName	AverageRPKM	Control_1	Control_2	Control_3	1mM_1	1mM_2	1mM_3	2mM_1	2mM_2	2mM_3
RPS2	7400.79	6468.94	8407.29	7376.18	7558.6	5235.61	7034.7	7989.16	7359.78	9176.85
MT-CO2	6737.11	5419.56	7223.62	8185.5	7110.98	6948.21	8937.71	5995.36	4748.8	6064.22
MTRNR2L12	5893.8	5461.67	3904.72	4750.81	2553.16	3692.21	2811.37	10587	9397.67	9885.66
MT-CO1	5265.56	5328.36	5116.69	5978.05	5831.58	6460.81	6411.67	4327.58	3606.88	4328.41
MT-ATP6	4833.2	4513.06	5470.47	6324.32	6003.62	6007.82	7277.16	2735.2	2286.33	2880.83
RPL7A	4223.13	3741.09	5111.15	4446.94	4099.09	3333.22	4077.99	4364.59	4125.33	4708.76
RPS8	4044.16	3806.59	4760.77	4059.52	3851.01	3295.74	3693.5	4218.25	3849.21	4862.86
MT-ND4	3987.79	3312.41	3252.59	3981.72	3612.81	3891.34	4043.9	5026.06	3968.69	4800.62
MT-CO3	3344.78	3768.46	3919.48	4169.92	3983.34	4332.04	4656.39	1794.49	1512.5	1966.37
RPL13A	3317.17	3114.61	4306.7	3390.05	3347.36	2558.98	3108.99	3227.23	3147.14	3653.44
EEF1A1	3071.81	2964.08	3369.45	2886.66	2810.81	2641.44	2463.99	3549.47	3403.53	3556.85
RPS3	2898.08	2878.71	3514.03	2665.62	2962.42	2399.94	2634.23	3192.03	2895.67	2940.05
RPL8	2850.02	2433.15	3483.3	2857.58	3144.28	2024.34	2901.32	2914.07	2605.39	3286.77
MT-ATP8	2744.35	2230.15	3144.37	4311.6	3618.01	3161.94	4503.64	1323.84	995.24	1410.32
RPS11	2615.11	2398.37	3133.22	2597.7	2377.86	1969.17	2550.96	2996.16	2462.25	3050.3
RPL3	2609.51	2483.84	3158.1	2626.65	2479.06	2001.25	2278.2	2867.82	2554.69	3035.97
RACK1	2536.59	2457.74	2969.37	2447.25	2381.99	2112.73	2290.92	2823.56	2564.21	2781.56
GAPDH	2461.14	2072.92	2693.35	2410.06	2380.96	1989.61	2440.74	2824.57	2500.45	2837.62
RPS15	2253.89	1822.44	2750.04	2375.47	2403.24	1681.27	2421.58	2255.43	2050.95	2524.57
RPS18	2228.93	1985.89	2518.35	2197.71	2101.35	1740.91	2058.49	2672.62	2153.51	2631.55
RPL41	2223.9	1853.64	2898.85	2440.42	2122.09	1606.45	2132.55	2334.08	2083.65	2543.37
EEF2	2214.76	1959.75	2380.13	2498.17	2248.81	1617.89	2238.82	2310.87	2089.08	2589.32
PTMA	2210.56	1499.19	2087.72	1982.11	2142.28	1677.99	2175.46	2554.77	2662.46	3113.07
RPS3A	2076.11	2253.96	2317.32	1762.81	1664.03	2001.94	1511.14	2385.97	2484.31	2303.51
RPL23A	1948.71	1749.78	2226.42	2041.84	1883.05	1640.56	1941	2118.56	1760.32	2176.88
RPL5	1910.82	2044.22	2151.92	1747.8	1808.9	1970.76	1644.55	2017.05	1904.25	1907.95
ENO1	1890.71	1639.3	1943.83	1839.97	2096.44	1807.55	2087.42	1954.78	1851.12	1795.95
RPL19	1867.05	1629.18	2235.26	1907.18	1804.66	1492.24	1888.52	1964.94	1739.76	2141.73
RPS4X	1854.29	1855.04	2117.34	1615.68	1647.08	1727.8	1515.24	2153.5	2020.43	2036.5
RPL18	1833	1724.26	2153.85	1751.89	1758.23	1465.98	1712.46	2031.52	1889.83	2009
ACTG1	1784.65	1196.96	1663.32	1638.71	1797.55	1344.74	1805.45	2243.44	2141.2	2230.52
RPL18A	1759.14	1647.46	2118.11	1747.49	1734.33	1374.4	1645.35	1937.03	1614.23	2013.85
RPSA	1752.23	1706.32	2132.03	1536.35	1613.29	1539.55	1477.02	2045.08	1890.51	1829.89
MT-ND4L	1725.8	1315.7	1259.22	1934.5	1697.83	1599.66	1812.58	2161.71	1704.33	2046.69
RPL9	1714.49	1908.88	1869.83	1353.09	1328.41	1688.52	1225.64	2101.52	2022.54	1932.01
MT-ND6	1703.35	1389.86	1542.02	1825.36	1540.18	1627.84	1837.77	1917.44	1539.89	2109.81
MT-ND5	1666.7	1531.72	1355.42	2049.13	1613.14	1775.6	1859.77	1801.09	1325.18	1689.26
TUBA1B	1635.82	1195.73	1627.68	1414	1797.55	1618.4	1796.64	1884.74	1645.69	1741.91
RPS27	1570.73	1344.2	1742.05	1602.67	1377.52	1271.88	1472.52	1974.07	1519.46	1832.16
MT-ND2	1566.73	1591.35	1563.95	1966.39	1885.81	2285.61	2392.48	833.66	693.41	887.93
RPL29	1554.9	1477.85	1778.9	1525.15	1518.65	1243.56	1541.24	1732.29	1448.17	1728.3
RPL32	1499.51	1399.29	1789.29	1448.43	1262.46	1230.72	1349.67	1811.66	1498.55	1705.51
RPL12	1492.39	1375.54	1691.24	1363.12	1299.31	1197.4	1282.43	1789.84	1599.71	1832.88
RPS12	1488.22	1299.15	1618.24	1351.23	1447.91	1208.72	1338.83	1802.61	1577.16	1750.15
RPLP0	1484	1496.28	1792.35	1427.39	1315.53	1227.48	1239.05	1740.04	1472.25	1645.64
RPS16	1447.34	1229.96	1884.79	1492.46	1611.25	1071.46	1509.69	1436.32	1257.42	1532.74
UBB	1410.04	1174.65	1530.06	1304.77	1517.26	1276.17	1476.33	1502.58	1439.02	1469.56
MIF	1395.32	1039.48	1702.92	1542.14	1649.26	986.35	1678.77	1323.74	1098.23	1536.98
RPL6	1369.18	1483.94	1628.69	1288.45	1354.35	1529.91	1341.64	1205.32	1203.77	1286.57
YBX1	1343.07	1053.49	1293.02	1262.48	1358.88	1195.41	1415.82	1499.32	1336.14	1673.07
RPL24	1321.29	1251.8	1451.77	1091.88	1140.64	1194.34	1141.03	1567.49	1529.43	1523.23
MT-CYB	1318.84	1347.67	1500.17	1804.89	1783.9	1943.5	2262.53	463.55	344.48	418.87
MT-ND1	1297.34	1190.16	1213.76	1590.11	1603.49	1668.15	2117.93	803.27	618.01	871.15
RPL7	1287.17	1305.87	1370.57	1048.15	1158.1	1285.7	1074.32	1528.01	1399.01	1414.84
RPL39	1274.23	1252.9	1595.07	1183.34	1103.13	1076.92	1005.01	1676.16	1262.4	1313.17
CKB	1264.68	1085.27	1587.86	1464.8	1573.42	963.42	1602.18	1034.47	961.15	1109.58
RPLP1	1227.49	1027.28	1534.77	1243.02	1401.09	873.96	1309.37	1276.91	1057.93	1323.06
RPLP2	1223.1	986.83	1553.77	1280.61	1323.14	880.53	1331.56	1256.86	1034.97	1359.61
RPS5	1195.73	1016.61	1433.42	1136.42	1285.28	886.72	1222.5	1313.41	1132.56	1334.68
RPS9	1177.08	1086.8	1463.62	1116.8	1183.41	933.93	1130.72	1226.85	1136.19	1315.39
ACTB	1122.24	647.07	908.55	921.54	1488.64	1014.26	1544.74	1193.36	1156.12	1225.85
RPL35	1111.48	925.36	1301.22	1105.05	1041.24	925.14	1134.07	1239.01	957.45	1374.79
RPL10A	1108.05	1202.6	1360.73	1146.91	1058.82	952.64	997.95	1110.3	994.15	1148.33
RPL11	1090.87	1008.42	1197.07	966.08	1025.29	991.74	981.66	1270.3	1120.47	1256.84
RPL4	1089.85	1039.92	1216.91	1022.65	939.92	990.41	933.34	1228.87	1162.69	1273.93
RPL27	1078.79	1062.57	1164.12	885.52	863.65	1018.73	899.28	1334.23	1146.18	1334.87
MTRNR2L8	1058.37	945.73	713.96	756.36	427.46	549.81	438.04	2006.33	1754.43	1933.21
HNRNPA1	1058.12	1220.35	1196.09	1060.55	960.69	1089.37	850.68	1049.12	1084.56	1011.67
RPL21	951.769	963.91	1101.83	817.8	823.5	906.04	767.65	1110.4	1040.98	1033.81
UBA52	937.73	827.75	1076.96	865.58	821.33	817.02	901.33	1084.71	921.72	1123.17
RPL28	935.381	808.43	1194.65	1068.06	1031.45	637.64	985.85	911.1	826.13	955.12
RPL31	934.034	845.92	1048.75	882.31	837.22	763.78	848.45	1111.8	918.18	1149.9
HSP90AA1	922.328	748.41	793.52	637.83	831.15	969.25	752.46	1177.58	1250.35	1140.4
NPM1	891.327	887.52	861.44	767.06	794.71	889.43	764.09	985.98	1090.07	981.64
RPS25	878.71	881.09	992.12	851.64	723.96	765.74	740.86	1004.03	970.26	978.69
RPS13	877.871	872.9	957.12	747.29	760.07	809.73	722.97	1053.2	976.92	1000.64
RPS7	871.801	869.77	993.91	741.61	784.63	909.21	751.16	931.43	965.4	899.09
RPL30	869.174	821.03	1021.08	826.59	769.4	720.54	732.36	1058.8	868.49	1004.28
RPS6	868.743	862.2	1045.6	837.87	783.73	783.2	772.97	916.53	883.26	933.33
TUBB	853.761	642.33	855.54	801.23	939.33	907.01	935.55	908.05	813.31	881.5
RPS17	820.592	691.06	886.39	858.73	805.91	671.22	834.22	919.07	709.9	1008.83
ATP5F1B	802.444	739.14	802.94	703.98	780.83	811.82	749.9	918.57	873.1	841.72
HSPA1A	794.996	152.8	387.21	316.51	542.26	321.61	480.46	1463.45	1631.81	1858.85
RPL36	785.708	611.26	924.78	865.98	830.02	527.08	867.47	837.57	666.83	940.38
HES4	759.213	578.87	836.39	738.79	736.08	403.55	702.04	945.43	808.68	1083.09
MT-ND3	743.599	793.29	975.76	1069.32	882.98	903.51	1054.97	347.25	273.99	391.32
FTL	728.553	357.89	476.64	378.53	541.07	558.45	631.02	1276.49	1118.1	1218.79
NEFL	712.449	435.48	611.85	597.17	690.06	540.95	701.71	920.24	877.19	1037.39
H2AFZ	712.047	649.83	776.69	596.69	889.17	738	777.14	632.34	662.55	686.01
PRDX1	706.278	489.26	651.41	517.63	727.11	891.13	687.29	816.33	815.21	761.13
RPS21	687.906	549.61	877.91	698.65	791.53	473.36	722.42	685.55	592.42	799.7
RPS19	653.484	577.04	802.69	588.82	649.15	522.18	629.03	709.29	680.08	723.08
RPL13	648.06	545.24	809.98	697.63	711.96	447.8	691.45	621.08	570.96	736.44
OAZ1	630.966	572.76	681.43	558.11	672.51	604.66	694.09	635.13	580.07	679.93
RPL26	623.541	614.48	657.76	523.61	534.93	586.16	521.58	726.75	702.85	743.75
TMSB10	615.966	425.47	685.81	556.4	625.62	515.09	610.03	693.19	663.29	768.79
RPL10	613.047	665.97	759.58	610.03	551.47	516.66	515.5	685.75	584.38	628.08
HSP90AB1	611.588	505.42	562.82	525.48	557.94	595.09	541.58	738	751.75	726.21
RPS14	609.958	557.74	713.94	580.79	625.38	513.88	579.72	680.91	584.9	652.36
RPS27A	609.034	604.61	680.29	524	562.95	568.36	523.88	682.53	674.63	660.06
PABPC1	606.778	630.64	583.27	578.99	501.7	549.54	486.94	715.4	710.95	703.57
HSPA8	585.024	297.02	385.95	332.46	376.21	437.72	372.39	1057.21	1041.68	964.58
CCT3	581.338	557.81	605.38	527.02	565.11	598.45	551.17	615.66	602.15	609.29
GPX4	578.95	456.11	660.63	553.79	602.48	452.06	606.52	620.19	594.37	664.4
TPI1	575.534	456.7	641.77	550.73	667.83	532.38	643.93	579.45	537.22	569.8
JUN	573.284	273.34	268.84	291.15	142.99	123.11	134.62	1247.67	1328.67	1349.17
YWHAE	560.891	496.75	540.42	518.25	533.72	605	528.44	611.92	620.25	593.27
EEF1B2	556.337	547.65	668.97	545.26	557.84	503.4	528.86	571.27	519.89	563.89
PPIA	555.964	486.44	611.4	476.94	566.26	573.7	502.55	623.49	588.32	574.58
HNRNPC	538.536	503.49	498.57	445.29	476.87	543.63	441.52	641.64	659.08	636.73
FTH1	533.004	434.43	574.23	547.61	515.5	437.68	550.06	582.3	556.15	599.08
VIM	525.939	412.9	498.85	466.41	429.5	341.03	435.82	730.3	640.95	777.69
PFN1	525.932	323.05	573.63	557.23	739.02	412.76	684.04	476.42	400.93	566.31
CCT7	525.771	477.96	537.43	417.97	534.27	549.38	506.17	586.68	573.95	548.13
FAU	518.982	347.94	598.76	457.58	583.79	402.1	570.56	559.21	513.6	637.3
HNRNPA2B1	513.631	469.27	483.39	477.8	537.16	546.19	496.43	535.27	544.13	533.04
BTF3	513.041	501.24	545.59	452.6	419.94	490.26	446.19	581.97	565.85	613.73
TXN	507.531	415.18	481.51	368.67	500.45	530.71	466.97	622.07	609.8	572.42
UCHL1	504.953	372.47	436.95	383.51	520.17	501.53	535.57	594.98	609.33	590.07
HSPD1	504.3	491.55	455.95	418.97	499.5	591.79	432.28	545.14	602.09	501.43
RPL15	497.818	503.66	554.01	469.84	444.25	468.41	431.47	562.97	512.46	533.29
RPL38	493.29	356.57	618.73	499.92	506.86	366.87	530.95	532.73	441.53	585.45
FBL	488.559	435.87	558.91	438.37	533.09	405.57	533.7	500.8	478.06	512.66
COX6A1	488.507	396.62	563.19	484.94	502.18	375.57	504.75	492.25	486.97	590.09
HSP90B1	487.564	405.77	375.48	354.19	390.33	457.83	336.95	660.69	715.57	691.27
HSPA1B	480.022	108.1	243.49	211.16	329.58	202.56	288.24	879.92	992.14	1065.01
CHCHD2	465.232	403.53	522.67	433.76	510.7	426.15	473.76	491.23	409.38	515.91
CFL1	461.133	364.25	483.54	431.44	505.16	413.47	538.18	475.98	454.95	483.23
HDGF	456.697	283.8	350.15	392.16	471.43	363.86	519.35	541.81	543.38	644.33
BSG	455.979	394.51	481.9	447.26	489.27	379.79	501.74	473.73	432.53	503.08
PKM	453.289	361.94	482.77	474.97	552.02	454.81	558.25	393.37	380.77	420.7
CALR	450.892	315.18	395.57	364.82	518.46	456.32	497.7	517.08	459.28	533.62
TUBB4B	440.976	211.28	435.49	365.66	612.45	483.4	611.22	411.77	394.5	443.01
EIF5A	437.036	323.74	400.85	388.76	585.5	388.11	548.77	428.48	386.12	482.99
SOD1	433.89	321.85	462.8	383.93	492.04	388.32	437.97	475.81	443.11	499.18
LDHB	433.747	435.01	436.21	309.75	397.74	493.31	350.68	491.48	532.33	457.21
MAZ	432.997	444.04	521.63	492.3	453.21	358.62	443.27	390.39	362.8	430.71
UBC	427.74	267.43	353.37	312.37	360.7	324.54	364.53	651.45	582.13	633.14
BRD2	427.04	151.42	139.14	149.61	122.49	123.4	130.24	1005.94	987.37	1033.75
NDUFS5	415.953	275.03	439.53	373.25	466.6	377.94	473.57	486.34	406.81	444.51
HSPA5	410.371	77.75	95.74	88.87	125.24	131.35	116.91	1056.47	989.24	1011.77
HMGN2	408.277	427.72	454.77	413.38	478.61	447.74	407.38	355.28	335.38	354.23
SERBP1	407.397	436.85	381.72	363.9	364.63	398.16	359.8	436.65	468.06	456.8
PHGDH	406.329	509.06	581.15	489.56	428	350.38	385.75	315.2	280.19	317.67
MZT2A	406.191	342.7	511.17	422.72	488.15	278.61	464.49	338.15	341.39	468.34
PCBP2	402.518	412.12	417.05	412.24	328.08	334.32	334.66	493.82	442.53	447.84
H3F3B	400.76	323.81	380.15	336.48	488.58	306.6	454.95	479.53	373.01	463.73
EIF1	399.693	544.15	446.36	396.82	304.56	350.58	281.19	448.03	427.96	397.59
SNRPD2	388.894	305.14	453.09	372.04	422.56	320.15	456.28	424.86	333.07	412.86
C1QBP	386.346	356.45	420.91	352.64	414.86	407.72	414.72	367.05	385.54	357.22
PPDPF	384	304.57	417.74	372.92	388.95	291.62	385.52	485.5	325.76	483.42
H1FX	381.456	361.61	369.18	344.2	310.01	249.9	254.03	522.79	478.45	542.93
SLC25A5	381.34	339.78	390.55	350.04	346.91	354.57	336.98	454.21	440.46	418.56
TBCA	373.612	342.72	378.01	322.5	331.8	355.15	306.17	425.36	446.84	453.96
ANP32B	371.776	365.24	403.76	356.6	371.08	349.85	334.52	367.85	394.72	402.36
CNBP	370.451	341.05	312.22	290.59	329.6	342.52	317.27	466.3	477.02	457.49
ATP5IF1	368.53	314.6	395.03	355.05	417.42	315.49	408.82	377.52	332.37	400.47
PRDX2	365.738	299.97	412.91	347.77	393.24	334.72	387.77	400.47	357.84	356.95
NCL	359.362	357.55	338.81	368.31	416.56	387.16	407.63	303.54	323.45	331.25
ARF1	355.368	259.77	303.51	294.44	334.17	286.13	332.9	474.35	422.21	490.83
RPS28	355.042	265.31	441.36	402.97	412.22	231	420.39	340.87	275.3	405.96
COX4I1	354.244	305.52	413.42	314.39	366.99	300.3	362.59	384.81	342.65	397.53
UQCRH	353.269	297.49	371.56	304.42	358.84	321.55	346.46	390.21	383.94	404.95
APRT	345.598	310.13	444.46	372.28	401.54	299.07	380.96	308	265.06	328.88
SNRNP70	345.498	205.43	366.87	314.77	450.55	281.76	460.01	333.31	310.83	385.95
EIF3I	344.953	310.5	364.44	305.49	346.86	347.83	334.22	387.38	349.27	358.59
TAGLN2	343.477	242.44	298.59	268.92	303.75	300.46	287.88	480.94	421.37	486.94
ATF4	341.111	357.18	423.3	370.47	316.68	338.24	335.33	314.43	299.65	314.72
EDF1	338.737	302.57	424.69	362.88	416.88	292.19	392.91	291.58	239.48	325.45
PTGES3	337.381	362.65	302.71	273.92	309.6	374.1	288.75	366.04	401.38	357.28
SNRPB	336.37	309.39	367.99	285.96	369.82	343.26	337.86	348.14	337.11	327.8
HMGN1	336.29	306.56	289.01	305.7	305.15	324.31	309.46	381.92	379.67	424.83
MTRNR2L1	335.379	303.76	246.71	210.58	139.47	166.72	128.34	657.88	573.62	591.33
RPL35A	335.087	334.71	388.19	303.93	288.88	308.34	258.25	390.31	365.88	377.29
SLC25A6	333.914	301.93	435.37	395.41	383.66	237.95	380.85	292.39	265.48	312.19
RPL34	333.574	311.07	402.37	264.84	292.01	325.91	270.65	404.93	372.27	358.12
NDUFB10	332.33	271.57	377.14	346.01	363.72	255.12	374.32	340.42	298.09	364.58
NONO	331.233	347.41	364.46	389.18	334.17	313.23	330.29	303.93	294.21	304.22
IMPDH2	329.97	367.59	386.42	327.85	299.67	308.58	288.62	334.64	337.1	319.26
HNRNPA3	327.94	281.27	289.92	293.67	314.68	325.41	294.36	385.51	387.63	379.01
COX8A	327.438	271.96	425.6	303.18	370.25	267.64	350.15	350.3	295.31	312.55
RAN	320.796	306.38	349.86	276.96	315.69	335.98	288.42	356.66	337.62	319.59
PSMB4	320.159	296.84	379.51	276.12	379.99	331.08	354.31	304.9	282.07	276.61
ARHGDIA	319.168	262.64	326.92	354.34	339.6	275.83	398.04	300.47	287.65	327.02
H3F3A	318.77	324.47	335.46	270.96	324.13	372.11	304.23	316.46	302.76	318.35
PSMA7	315.198	239.54	329.21	291.5	386.42	292.16	376.86	304.3	287.39	329.4
RPS20	314.169	309.22	384.96	274.22	296.15	278.44	275.1	338.76	322.16	348.51
PRMT1	312.346	265.87	354.87	308.64	347.86	246.82	396.46	304.18	268.32	318.09
RPS24	311.974	293.04	351.98	277.77	256.31	287.48	252.79	379.69	348.11	360.6
PARP1	309.454	308.63	297.15	321.44	319.55	310.3	312.38	305.59	296.26	313.79
GPX1	306.804	228.9	368.64	278.79	372.69	245.56	365.61	301.79	277.43	321.83
EIF4B	305.864	324.83	306.36	340.78	263.55	277.72	258.9	311.23	326.35	343.06
RPL36A	301.497	285.79	331.63	261.44	243.47	280.16	215.73	362.4	333.47	399.38
ATP1A1	298.221	280.35	265.5	276.86	268.77	298.47	274.03	354.38	351.65	313.98
PHB	295.796	224.31	321.42	263.31	359.67	288.97	347.76	298.95	265.1	292.67
AP2M1	293.848	269.6	299.27	279.17	313.28	273.97	296.74	317.53	284.48	310.59
YBX3	292.761	269.02	288.62	286.81	317.76	253.48	308.19	302.98	293.07	314.92
PSMD4	292.329	284.51	347.11	290.3	326.15	263.1	319.18	270.92	253.12	276.57
RPL17	292.29	279.55	314.55	235.44	227.75	269.46	208.34	359.78	372.1	363.64
RPL37A	291.963	241.67	355.64	315.72	302.26	217.39	300.41	316.11	262.09	316.38
RPL23	290.409	279.98	337.99	282.92	273.55	250.28	266.53	331.45	242.66	348.32
FUS	285.691	292.25	337.52	336.72	468.88	375.62	446.49	108.56	97.79	107.39
LDHA	285.204	287.53	278.24	249.18	274.18	316.43	260.15	299.8	313.71	287.62
SERF2	285.108	228.21	354.95	297.5	330.65	244.08	299.1	268.75	240.51	302.22
PHB2	284.323	290.76	331.82	282.75	281.36	272.64	276.97	274.44	264.47	283.7
HNRNPK	282.058	325.22	271.88	266.09	274.85	324.21	268.78	273.02	281.11	253.36
RHOB	278.674	109.68	135.32	136.13	155.86	125.41	151.39	581.88	509.97	602.43
PGAM1	277.422	228.7	273.08	251.02	333.39	315.1	327.31	270.82	244.42	252.96
RPS15A	276.03	285.78	315.05	217.64	221.93	255.24	207.1	352.67	310.02	318.84
ILF2	275.534	264.85	272.8	248.62	275.25	301.94	267.92	283.96	288.84	275.63
RPL22	274.841	286.15	287.57	233.98	221.75	258.97	204.45	316.36	330.1	334.24
CA2	274.692	208.33	254.87	237.72	259.07	290.97	293.3	297.42	347.39	283.16
SAT1	273.41	55.07	43.82	40.5	38.47	39.96	37.57	713.48	754.66	737.16
COX5A	273.063	239.64	277.99	222.11	249.16	270.64	263.1	325.95	283.25	325.73
PSMB1	271.354	263.36	309.91	212.02	276.87	316.47	260.26	296.22	265.81	241.27
PARK7	271.142	245.44	291.93	226.81	303.56	288.89	274.87	284.27	269.26	255.25
ALDOA	270.774	223.96	292.32	252.66	282.79	223.55	283.11	303.12	275.86	299.6
ELOB	269.776	190.82	315.59	254.74	336.79	206.47	322.92	272.29	252.86	275.5
HNRNPH1	267.373	303.5	283.32	271.11	299.61	320.61	270.99	222.89	229.71	204.62
PCMT1	265.469	257.09	248.8	210.42	254.65	273.38	251.25	299.26	307.72	286.65
CSDE1	263.312	271.49	205.4	221.54	238.78	288.07	218.22	304	329.74	292.57
SSRP1	262.997	244	271.59	268.42	269.67	245.74	268.81	270.68	260.82	267.24
UBA1	261.192	231.79	273.55	271.47	280.4	249.8	291.03	264.47	241.84	246.38
RPS23	260.512	231.41	297.18	243.41	247.68	222.14	226.67	301.01	279.65	295.46
NME1	260.184	212.87	268.95	208.46	303.03	261.05	278.97	276.63	268.14	263.56
RANBP1	259.691	230.86	268.48	218.52	278.71	274.26	278.15	255.63	269.97	262.64
FKBP8	257.669	219.69	317.49	271.41	301.34	200.94	290.46	233.42	223.66	260.61
HNRNPM	255.882	248.82	295.99	292.45	421.37	296.8	380.89	120.92	124	121.7
PRDX6	253.474	229.72	222	193.93	227.84	249.32	212.7	331.76	321.08	292.92
EEF1G	252.417	266.27	269.74	243.44	219.24	211.46	223.04	295.94	243.64	298.98
CCT8	252.174	242.35	215.64	199.61	214.89	278.69	195.36	314.78	327.53	280.72
MRFAP1	251.433	210.27	254.12	216.03	298.35	243.48	280.59	242.63	257.4	260.03
EIF3G	251.339	184.82	294.19	236.26	291.73	210.13	278.22	261.45	241.44	263.81
TUBA1C	250.552	154.12	228.77	182.39	276.38	252.55	283.05	316.12	261.41	300.18
STUB1	248.454	217.67	303.19	267.68	290.68	213.35	301.05	210.31	201.18	230.98
PFDN2	248.199	184.95	212.17	213.72	240.23	172.52	228.63	332.79	296.84	351.94
CRABP2	247.226	161.93	210.65	179.94	213.63	184.05	222.66	359.05	300.82	392.3
HLA-C	246.697	214.34	287.34	263.9	271.52	192.67	295.58	229.55	204.29	261.08
XRCC6	245.249	248.04	234.6	212.42	243.17	263.12	228.55	263.56	269.14	244.64
TCP1	243.666	251.24	226.17	196.9	251.75	305.79	221.87	247.07	275.57	216.63
MDH2	243.001	209.49	270.69	230.5	245.29	212.18	259.11	259.55	238.58	261.62
AHCY	242.863	214.55	250.97	237.65	255.8	210.08	238.66	265.61	254.58	257.87
SF3B5	240.998	170.74	276.77	223.51	297.17	250.28	305.59	225.21	191.81	227.9
TUFM	239.58	201.83	257.89	225.51	252.9	215.48	256.68	255.56	246.21	244.16
PTMS	238.908	166.91	268.18	302.14	285.48	142.16	319.23	206.36	193.9	265.81
PPIB	238.542	205.24	272.82	218.11	260.7	234.2	246.55	250.6	223.32	235.34
HMGB2	238.518	210.3	219.85	202.44	204	206.84	178.31	319.25	280.43	325.24
CDKN2A	237.518	196.14	286.93	215.37	306.83	180.61	256.51	216.77	211.27	267.23
EEF1D	237.424	193.48	287.23	249.04	263.88	171.01	259.56	233.38	216.52	262.72
NOP53	235.678	233.37	306.3	253.69	264.82	176.71	247.3	190.43	193.57	254.91
ATP6V1F	234.92	186.67	236.04	237.42	217.83	197.91	244.97	269.28	228.49	295.67
RUVBL2	234.15	186.1	272.16	237	301.93	204.64	300.95	204.43	178.74	221.4
TRAP1	233.991	219.99	254.95	229.81	223.62	201.01	238.7	246.18	241.72	249.94
BEX3	233.921	190.55	248.83	208.56	280.36	202.82	263.44	231.46	229.5	249.77
MRPL41	232.504	163.63	244.85	209.2	350.87	186.61	326.44	193.47	190.95	226.52
CDC37	231.762	172.18	237.87	236.64	269.01	193.17	292.34	226.65	203.43	254.57
MCM7	231.442	219.76	264.53	245.13	255.93	223.29	257.18	211.27	195.82	210.07
MZT2B	231.276	186.12	283.24	248.2	288.88	158.65	265.41	204.12	184.92	261.94
PPP4C	230.89	190.53	279.45	236.43	293.26	209.24	294.08	181.96	177.04	216.02
GNAS	230.613	234.59	266.08	240.79	234.93	204.33	224.57	226.49	217.05	226.69
U2AF2	226.333	195.44	250.52	239.89	266.63	209.89	263.36	211.63	194.56	205.08
HSPE1	225.623	164.87	214.39	175	248.71	280.29	233.95	245.21	224.68	243.51
LSM7	225.418	164.71	249.09	227.15	265.97	189.69	285.77	219.75	182.8	243.83
TKT	224.492	197.95	235.4	223.91	197.64	177.8	205.21	279.21	240.24	263.07
SRM	224.258	166.54	221.7	187.34	284.79	206.42	268.19	248.41	204.74	230.19
MRPS34	223.683	179.38	279.02	233.21	255.3	168.76	273.37	195.15	187.31	241.65
ZNF703	223.398	239.4	249.9	277.57	235.36	176.1	252.03	184.58	202.37	193.27
NHP2	222.512	159.01	217.56	178.6	241.18	212.09	246.23	254.71	233.45	259.78
CCT4	222.464	244.26	212.31	177.24	184.66	228.29	172.81	264.52	275.55	242.54
EEF1A2	219.976	152.85	220.42	187.97	243.79	168.61	243.84	262.16	233.54	266.6
RHOA	219.353	203.59	206.56	186.65	196.36	216.49	185.17	257.67	275.07	246.62
PRKCSH	218.639	192.21	239.54	245.73	255.33	181.13	242.47	206.79	184.88	219.67
SARS	217.552	263.65	251.38	227.92	198.12	205.85	185.64	205.65	202.04	217.72
EIF4G1	217.41	175.96	193.86	215.87	255.24	232.86	265.35	205.14	202.31	210.1
C1orf43	217.166	252.25	219.06	198.08	195.75	223.17	202.65	227.62	226.05	209.86
PPP1R14B	216.413	185.76	252.28	199.19	258.91	195.21	192.8	217.72	200.86	244.99
EIF4H	216.014	196.07	188.08	195.47	203.53	209.14	207.52	247	243.55	253.77
SLC25A3	215.27	230.06	242.61	194.94	219.28	235.68	194.09	209.86	213.29	197.62
SRSF9	213.82	189.86	222.3	205.52	292.34	197.85	237.14	181.32	188.14	209.91
PRDX5	213.633	188.49	279.11	229.59	238.48	171.87	229.07	200.07	163.67	222.35
STMN1	209.54	197.7	217.47	193.45	187.13	229.07	185.08	219.91	227.53	228.52
APLP2	209.047	200.99	193.44	200.41	206.33	200.91	192.37	226.65	229.25	231.07
EWSR1	208.944	201.09	224.28	218.1	256.7	233.58	267.33	165.11	154.79	159.52
PSAP	208.419	183.06	200.42	188.66	189.69	181.8	183.7	263.66	239.69	245.09
GUK1	206.737	149.74	229.27	183.64	245.55	169.74	226.56	226.64	197.99	231.5
TRIM28	205.491	195.7	264.3	244.56	290.4	227.83	267.87	122.68	110.53	125.55
CKS1B	205.253	162.63	182.86	133.35	161.98	175.14	152.13	295.42	287.07	296.7
EIF3E	205.104	251.82	205.1	187.51	147.52	215.46	142.72	226.31	255.69	213.81
HNRNPAB	205.01	193.93	201.86	187.74	256.98	242.45	255.17	170.86	175.34	160.76
MARCKSL1	203.547	174.75	217.53	194.04	248.9	210.24	240.64	183.9	168.78	193.14
RPS26	202.499	164.57	230.66	172.49	199.78	163.07	195.88	233.61	206.4	256.03
CALM3	202.484	170.07	215.55	218.56	236.39	198.58	225.39	190.14	165.27	202.41
TOMM7	201.64	170.47	232.33	173.9	230.85	171.68	155.37	236.35	194.25	249.56
EIF3K	201.594	175.67	243.49	198.38	215.15	188.37	210.66	202.8	188.14	191.69
CYC1	201.151	175.34	227.46	203.49	228.33	176.01	215.81	201.91	179.97	202.04
YWHAZ	200.28	190.22	152.62	180.49	174.96	237.27	184.58	223.61	251.63	207.14
UBE2S	200.263	140.13	193.39	156.82	183.54	156.24	198.27	251.16	229.31	293.51
TRIR	199.773	189.78	260.68	246.38	264.73	180.26	260.11	126.25	127.62	142.15
ATP5MC1	199.608	141.45	192.86	167.14	206.77	223.69	215.88	240.82	194.59	213.27
UQCRB	198.744	182.22	222.08	185.12	172.65	203.39	170.66	222.53	221.78	208.27
EIF4A2	197.574	166.87	176.02	151.94	109.26	136.71	92.29	311.84	341.25	291.99
NDUFB7	197.283	135.52	262.7	194	253.13	171.91	244.53	168.46	148.16	197.14
HLA-A	196.971	153.6	210.24	193.47	221.42	159.78	222.25	206.63	178.32	227.03
H3F3C	196.921	187.73	173.04	163.19	199.53	201.52	153.43	251.05	229.57	213.23
EIF4EBP1	196.504	246.07	240.27	187.66	168.12	164.68	182.69	206.93	169.91	202.21
SLC1A5	195.852	249.4	232.12	229.35	214.43	185.62	214.53	150.98	130.63	155.61
ALYREF	194.023	150.03	199.94	159.55	224.8	184.96	183.01	215.08	216.85	211.99
P4HB	193.821	172.77	209.64	195.76	218.88	191.79	212.3	186.7	170.48	186.07
NUDC	193.393	151.98	187.03	178.67	236.23	175.64	227.12	186.23	180.78	216.86
HMGA1	191.938	164.54	204.55	215.49	186.64	160.86	199.48	203.93	179.72	212.23
TMA7	191.308	144.25	190.05	175.18	189.19	183.68	193.11	221.83	185.25	239.23
AC245033.1	190.589	210.3	206.99	144.95	177.7	176.74	164.59	222.73	210	201.3
CD81	190.533	151.8	208.28	182.02	225.75	181.44	217.36	194.07	164.59	189.49
UBL5	190.249	131.73	194.25	156.55	226.8	171.42	211.68	204.1	199.93	215.78
ATP5MC2	190.226	175.76	224.65	202.88	188.63	161.85	176.38	203.77	176.93	201.18
SET	188.679	217.25	176.43	177.32	169.83	195.09	161.2	191.63	221.41	187.95
ATP5PD	188.444	193.94	208.43	162.54	178.77	196.41	163.99	200.43	201.15	190.34
RNPS1	188.326	137.63	166.18	157.17	182.7	182.08	191.44	229.3	209.96	238.47
NASP	187.89	203.46	215.94	204.82	212.14	223.75	195.43	138.14	145.16	152.17
HNRNPD	187.862	189.51	197.3	208.95	237.99	201.84	218.3	136.55	145.78	154.54
MYL6	187.356	127.61	208.76	162.22	207.89	176	191.11	216.64	181.58	214.39
KDELR1	186.544	156.07	190.35	180.28	168.69	153.37	185.59	246.11	185.09	213.35
PLS3	186.509	192.37	149.05	146.07	151.66	215.21	140.19	228.75	249.46	205.82
PEBP1	185.692	144.62	175.42	147.67	194.23	175.68	184.75	208.83	207.3	232.73
UQCRC1	185.541	172.02	214.43	177.82	196.21	154.93	179.8	196.6	181.77	196.29
CCDC124	185.269	124.12	189.79	173.49	239.44	127.99	255.38	167.44	151.33	238.44
MCM2	184.917	172.73	210.63	210.15	223.54	176.51	216.7	152.84	142.67	158.48
ERGIC3	184.302	169.21	210.85	183.85	191.99	150.33	187.69	191	181.27	192.53
APP	183.801	174.11	167.68	171.67	179.53	169.94	162.61	206.66	202.37	219.64
AURKAIP1	182.969	134.98	207.35	168.17	227.22	171.94	234.82	158.83	155.06	188.35
RABL6	182.743	162.43	228.38	208.88	244.86	176.13	251.24	116.39	116.23	140.15
PABPC4	182.336	179.87	186.79	165.11	191.73	199.87	191.5	174.56	178.46	173.13
PPA1	182.31	185.55	176.3	138.43	141.86	188.19	132.43	217.9	249.62	210.51
EIF3B	182.101	168.38	198.22	173.68	216.66	189.76	205.23	159.38	171.54	156.06
PAICS	181.677	201.43	161.03	153.84	157.69	209.78	147.93	196.62	213.97	192.8
RPL27A	180.04	167.32	208.36	179.56	153.3	149.34	158.19	204.74	180.97	218.58
SF3B2	179.892	147.43	157.22	156.92	158.2	150.86	154.7	231.2	221.48	241.02
PFDN5	178.727	133.64	206.24	147.85	157.65	146.85	165.96	226.73	198.42	225.2
HINT1	178.726	172.63	195.19	150.32	172.41	178.72	151.44	208.84	175.17	203.81
ERH	178.634	171	180.78	158.54	188.68	205.72	172.85	196.46	166.41	167.27
PDIA6	178.533	162.25	165.31	142.06	176.12	190.5	157.01	201.23	210.92	201.4
RBBP7	177.908	199.98	170.74	146.56	158.76	189.14	147.07	200.68	203.08	185.16
HNRNPL	177.706	179.56	177.75	172.01	164.52	161.51	157.58	197.78	197.92	190.72
PRDX4	177.674	162.77	188.54	140.39	197.04	214.04	197.3	172.75	164.24	162
DNPH1	176.57	167.6	247.52	201.45	240.42	120.62	210.89	131.39	110.88	158.36
PA2G4	175.588	159.99	169.18	156.22	183.9	182.66	187.56	178.76	173.36	188.66
LGALS3BP	175.491	154.16	209.43	200.66	241.08	187.18	239.7	119.57	115.23	112.41
ATP5MF	175.353	129.82	181.47	153.71	185.43	181.2	195.54	202.11	154.74	194.16
EIF3D	174.89	173.07	181.96	150.2	160.25	158.25	157	197.66	187.14	208.48
UBE2M	174.139	152.91	184.88	163.99	186.31	146.37	151.24	192.6	173.95	215
MYC	173.432	140.79	178.51	185.69	124.88	117.61	157.27	209.79	241.43	204.92
COX6B1	172.971	117.9	191.29	154.6	161.78	155.8	172.82	229.21	190.42	182.92
FDPS	172.798	176.54	202.01	166.2	187.6	186.52	164.01	168.91	150.71	152.68
PSMB3	172.403	129.5	182.58	127.46	178.55	158.5	177.4	220.85	188.19	188.6
LUC7L3	172.354	157.89	160.62	171.73	163.14	166.27	173.44	172.05	196.35	189.7
YARS	171.873	215.41	174.8	160.35	150.71	175.32	146.85	181.22	174.21	167.99
HNRNPU	171.442	177.81	163.82	192.41	208.93	204.67	204.75	126.96	139.03	124.6
HNRNPA1L2	171.309	214.96	195.39	155.77	169.39	187.43	137.54	160.58	157.8	162.92
RAC3	171.294	148.39	217.76	180.45	179.73	131.79	186.17	169.06	149.8	178.5
CCT5	170.807	165.93	163.64	147.22	167.17	177.18	162.91	182.84	193.64	176.73
RBMX	170.643	184.68	177.38	172.97	162.22	193.16	164.38	162.21	161.77	157.02
PCBP1	170.471	131.08	160.59	156.2	187.05	164.09	193.98	182.65	176.08	182.52
VDAC1	170.207	138.93	141.9	133.15	161.7	184.83	151.52	214.39	208.36	197.08
PRELID1	169.74	137.39	196.85	152.41	187.23	160.02	181.75	171.99	161.57	178.45
RPN1	169.522	144.94	158.5	160.59	162.83	165.63	169.17	188.42	184.46	191.16
SSB	169.114	168.49	155.32	133.51	166.85	204.67	157	164.4	193.97	177.82
COPS6	169.018	147.29	180.97	159.89	179.89	143.78	171.19	180.79	165.67	191.69
GNB1	168.847	147.35	156.77	160.39	165.03	161.32	166.71	187.38	185.27	189.4
PTBP1	168.831	154.2	148.18	173.25	166.99	158.47	184.56	176.85	173.24	183.74
NOC2L	168.776	135.48	177.13	160.72	201.69	148.57	203.26	165.39	151.92	174.82
MDH1	168.618	169.9	176.22	135.47	152.54	212.76	146.66	175.47	191.83	156.71
PSMB5	168.269	144.87	180	150.02	176.12	178.83	176	179.72	171.41	157.45
TECR	167.577	151.35	190.73	164.1	179.71	162.56	191.81	160.48	155.89	151.56
DDX5	167.342	177.89	158.7	164.19	189.06	238.01	181.29	130.66	145.25	121.03
MORF4L1	167.032	172.1	151.98	141.01	163.03	190.82	160.93	177.04	177.72	168.66
CKS2	166.391	88.87	103.87	87.5	104.57	117.14	104.24	309.68	279.33	302.32
FABP5	166.242	141.77	138.71	135.78	173.79	179.84	174.55	180.23	187.73	183.78
GANAB	165.88	171.16	172.73	181.36	160.67	173.88	154.96	173.53	156.18	148.45
SRP9	165.812	186.66	176.24	137.43	159.16	202.67	140.27	169.19	174.47	146.22
SNRPA	165.378	161.5	186.13	169.03	141.12	130.93	156.75	187.13	164.96	190.85
PPM1G	165.324	144.97	174.1	172.65	194.59	149.51	192.91	145.57	153.36	160.26
H2AFX	164.903	104.52	141.94	133.85	157.29	113.29	151.51	229.44	192.38	259.91
TALDO1	164.426	158.85	190.84	157.18	172.77	158.31	166.59	160.99	156.8	157.5
EIF4G2	164.131	176.46	133.16	142.47	159.94	211.83	159.15	162.05	186.07	146.05
MRPL37	164.093	141.98	164.5	144.99	152.61	159.38	155.77	193.3	175.57	188.74
SHMT2	164.008	197.88	193.93	186.58	156.62	152.1	159.91	150.01	134.45	144.59
CCT2	163.941	169.74	158.44	136.56	156.82	196.26	145.17	168.94	175.05	168.49
HSD17B10	163.797	124.04	183.1	131.93	199.41	156.77	189.45	170.88	153.05	165.54
NEDD8	163.772	125.19	179.63	148.57	181.03	150	169.34	174.31	172.35	173.53
STIP1	163.474	144.46	148.61	152.75	162.59	164.17	169.2	179.89	177.27	172.33
RPL36AL	163.354	110.63	200.25	152.75	207.35	165.55	192.26	151.36	139.64	150.4
DDOST	162.923	158.05	166.41	149.89	168.47	174.92	157.29	173.45	154.26	163.57
CHCHD10	162.749	133.19	180.86	152.78	192.46	130.63	209.74	160.26	135.69	169.13
COPE	162.542	123.33	192.92	157.35	198.45	140.32	196.12	149.49	139	165.9
CSRP2	161.648	142.95	151.93	121.97	148.45	163.5	141.22	184.93	194.45	205.43
SSU72	161.127	151.65	176.08	149.06	175.07	161.98	172.01	140.79	166.99	156.51
SNRPA1	160.509	150.66	162.53	131.04	154.41	187.7	164.83	160.08	167.59	165.74
NDUFAF3	159.859	134.26	190.89	168.12	188.43	132.54	176.51	164.88	127.2	155.9
KPNA2	159.833	97.36	119.55	111.54	156.1	187.42	156.21	207.46	214.74	188.12
MORF4L2	159.382	162.41	143.51	132.49	144.64	196.13	141.95	166.57	182.87	163.87
PSMC5	158.959	161.51	169.01	154.36	186.38	164.07	178.08	141.66	140.46	135.1
YWHAQ	158.144	154.38	141.64	142.28	151.2	182.55	154.53	165.2	175.45	156.07
NDUFS8	156.962	116.34	177.18	137.69	189.85	120.23	184.47	165.23	156.33	165.34
SSR2	156.108	143.6	179.63	142.48	137.77	162.87	131.57	169.76	159.56	177.73
DYNLT1	155.946	169.44	175.59	144.98	153.8	172.23	153.79	152.1	147.19	134.39
NAXE	155.913	137.64	168.56	130.81	167.92	153.19	169.24	162.4	149.04	164.42
SUMO2	155.747	155.97	163.19	136.95	143.74	156.36	134.5	166.49	172.55	171.97
RPS29	155.52	133.33	208.2	161.97	195.65	104.63	169.39	144.28	113.93	168.3
NAA10	155.439	126.22	168.76	158.79	172.34	134.44	189.89	151.06	142.15	155.3
RAC1	154.298	136.38	162.34	138.56	155.24	147.32	146.78	166.91	165.96	169.19
ARF5	154.067	140.75	185.89	141.25	168.19	136.59	153.11	160.26	127.7	172.86
HDAC1	153.669	167.35	156.5	154.36	176.21	175.84	169.92	130.48	130.23	122.13
DCXR	153.628	118.98	182.85	133.83	170.09	122.02	170.21	168.69	150.93	165.05
CANX	153.503	156.25	115.2	135.77	141.27	170.98	135.07	171.21	189.82	165.96
RPN2	151.953	157.51	155.66	137.98	141.71	157.51	139.49	166.57	154.67	156.48
GNB2	151.887	119.92	156.1	141.48	155.47	125.25	165.36	173.3	150.37	179.73
FASN	151.812	103.05	136.76	173.46	177.45	120.44	186.04	154.8	141.26	173.05
TMBIM6	151.786	135.16	128.82	121.16	140.79	169.65	132.91	178.55	183.39	175.64
ATP5ME	151.101	83.22	188.34	147.94	209.12	107.37	192.74	147	105.44	178.74
CDK16	150.536	130.69	152.49	150.42	140.92	125.29	159.1	163.16	154.59	178.16
SNU13	150.136	127.37	149.8	130.5	148.57	136.69	153.6	169.31	145.95	189.43
IARS	149.824	206.81	139.27	148.56	134.4	184.98	126.16	136.87	152.5	118.87
PMPCA	148.948	124.48	156.57	132.43	165.86	144.94	162.81	150.8	147.2	155.44
SDHB	147.919	131.74	144.71	119.87	127.88	146.23	136.3	173.15	185.34	166.05
THOC3	147.44	131.74	148.15	137.52	157.6	142.78	148.73	164.53	150.01	145.9
TOMM20	146.786	152.18	129.57	115.7	116.01	145.5	105.45	183.46	187.47	185.73
KHSRP	146.659	169.38	142.33	159.72	164.01	157.74	159.32	125.63	116.96	124.84
RPL14	144.471	140	157.49	133.41	131.83	123.71	130.25	163.01	150.27	170.27
PRDX3	144.447	144.2	135.06	113.56	125.78	160.42	121.51	175.3	181.48	142.71
UROD	144.398	117.16	170.3	147.83	169.27	137.89	158.04	138.63	121.48	138.98
SNRPG	144.242	109.94	145.8	105.65	154.92	160.02	140.34	183.14	147.37	151
ATP5F1C	143.816	162.94	150.7	131.35	121.74	160.63	116.34	156.86	156.35	137.43
COX5B	143.387	135.88	172.59	146.56	150.47	123.9	153.91	136.93	134.26	135.98
SLC25A39	143.272	109.24	160.57	137.26	151.12	126.17	158.52	155.77	133.04	157.76
PLD3	142.931	124.58	155.87	150.26	147.56	121.75	154.38	150.13	137.36	144.49
PTOV1	142.918	127.72	164.32	156.53	164.11	118.78	164.31	132.09	122.34	136.06
DNAJC8	142.65	139.03	145.08	137.17	143.59	158.94	141.86	134.62	144.38	139.18
CDC20	142.496	100.39	127.57	103.45	126.67	123.89	131.22	197.74	176.9	194.63
SSNA1	141.926	117.58	167.4	146.96	180.73	119.54	198.75	112.51	106.97	126.89
SEC61B	141.89	112.27	154	112.28	152.43	151.15	160.55	149.29	130.89	154.15
VDAC2	141.709	141.42	123.12	109.25	109.61	137.27	106.08	190.8	188.46	169.37
HMOX1	141.629	20.11	29.26	27.81	100.12	92.2	110.04	323.76	283.84	287.52
MYBL2	141.49	129.37	145.95	145.41	158.43	132.74	168.61	135.49	130.63	126.78
CALM2	141.232	125.45	138.54	124.75	149.74	175.76	121.15	149.17	143.39	143.14
SRP14	141.124	123.55	151.58	129.08	133.56	133.02	136.17	151.33	139.46	172.37
DAZAP1	140.424	136.05	146.87	140	157.59	140.2	145.87	130.74	128.59	137.91
STRAP	140.409	140.49	129.53	115.89	132.99	151.06	132.35	152.38	164.36	144.63
NDUFB11	140.274	115.81	167.96	132.66	141.79	120.89	149.18	149.53	135.81	148.84
CD63	139.501	114.27	148.17	130.41	151.34	139.37	153.05	148.69	131.89	138.32
KRTCAP2	139.451	113.33	138.3	131.47	136.41	118.1	147.77	163.8	134.61	171.27
CCT6A	138.709	138.46	126	116.96	141.13	162.8	131.86	138.75	154.25	138.17
CLU	138.672	80.54	103.3	99.16	117.31	96.99	122.92	215.7	199.48	212.65
PSMD2	138.262	113.4	118.95	116.94	149.35	139.9	154.51	157.79	153.18	140.34
KPNB1	137.656	163.34	116.93	133.33	123.04	142.9	123.39	140.18	159.88	135.91
DDB1	137.526	122.62	130.5	135.34	129.87	133.62	129.58	158.4	153.15	144.65
FKBP4	137.397	100.91	119.83	117.88	136.4	137.78	141.78	159.42	159.9	162.67
MCM3	137.308	151.94	151.99	149.74	159.86	152.02	144.92	105.66	106.72	112.92
ARPC3	137.097	141.48	126.23	108.68	114.99	153.72	127.99	150.09	165.55	145.14
AAMP	137.032	130.1	153.73	136.96	164.39	135.76	155.89	123.64	116.02	116.8
SELENOF	136.912	152.5	121.13	104.11	122.29	149.04	111.95	161.45	171.25	138.49
ATP5F1D	136.576	107.28	182.62	158.21	188.72	109.09	189.14	97.06	88.2	108.86
MTA1	136.532	130.68	150.18	167.84	141.33	117.49	160.47	121.24	110.74	128.82
POLD2	136.369	136	158.01	134.26	141.99	125.55	139.11	144.23	116.12	132.05
NT5C3B	136.197	120.75	153.11	128.42	138.65	137.38	142.28	138.25	140.91	126.02
NT5DC2	135.968	110.53	185.9	157.64	229.21	160.16	203.85	57.61	50.72	68.09
AP2S1	135.548	108.53	156.81	114.79	138.69	121.69	137.68	151.06	139.9	150.78
TMEM106C	135.486	130.55	137.71	115.46	115.57	130.29	111.67	173.46	160.5	144.16
MTRNR2L3	135.326	111.21	106.27	106.02	65.1	70.51	59.9	271.53	185.56	241.83
NDUFS7	134.974	111.73	175.53	141.92	170.77	107.47	160.33	114.83	103.68	128.51
RCC1	134.88	138.49	148.64	145.53	139.79	130.5	143.03	124.31	120.88	122.75
SF3B6	134.702	125.79	125.89	96.45	118.18	141.28	110.98	174.21	166.65	152.89
LONP1	134.357	114.42	153.04	139.05	159.95	112.77	162.35	115.77	111.81	140.05
HNRNPR	134.03	129.26	111.17	118.45	143.78	152.64	143.21	129.8	137.17	140.79
AHSA1	133.424	112.63	136.64	130.65	142.08	136.17	143.77	129.13	138.1	131.65
FAM50A	133.26	103.25	156.6	143.49	160.18	104.29	158.47	124.22	116.66	132.18
SLC3A2	133.201	165.54	154.49	142.77	133.69	113.91	129.95	125	114.26	119.2
NDUFS6	133.163	89.48	140.99	131.47	148.82	113.52	155.62	132.19	107.58	178.8
NDUFA13	133.134	121.11	161.66	114.26	163.91	108.5	149.04	129.75	117.6	132.38
SRSF4	133.057	92.71	107.16	129.85	120.63	101.51	126.66	163.99	163.83	191.17
ATP5PO	133.04	135.43	145.21	103.06	125.78	156.44	115.82	151.17	141.6	122.85
S100A10	132.737	110.77	119.46	100.21	102.07	120.76	96.08	194.81	159.66	190.81
HDLBP	131.854	126.28	124.21	134.72	129.8	129.02	128.82	141.55	135.14	137.15
MCM4	131.767	136.95	116.27	131	128.3	144.87	127.92	135.36	133.63	131.6
SFPQ	131.748	125.77	135.9	140.92	215.61	198.13	216.71	50.56	54.18	47.95
FKBP10	130.873	133.41	156.71	155.09	134.67	119.25	138.31	117.04	104.43	118.95
JPT1	130.74	105.04	116.11	89.93	123.54	124.8	136.78	157.08	162.93	160.45
PRRC2A	130.72	121.64	115.98	149.4	132.04	123.12	137.9	135.28	126.64	134.48
HLA-B	130.551	106.6	153.51	135.65	148.47	106.25	162.92	114.38	108.45	138.73
ARL6IP4	130.451	103.63	148.36	139.09	150.05	106.53	161.8	117.34	103.06	144.2
TUBG1	130.444	98.73	124.08	124.17	137.76	119.57	154.15	147.81	138.03	129.7
ANP32A	130.2	141.85	140.51	140.66	139.33	139.9	136.67	108.26	117.34	107.28
TRMT112	130.139	98.67	130.92	116.44	151.47	118.93	126.17	153.79	136.97	137.89
UBE2C	129.997	95.79	123.27	94.78	106.37	113.49	100.69	188.93	162.3	184.35
KHDRBS1	129.546	140.69	120.47	119.89	127.29	137.36	125.91	131.98	137.29	125.03
POLR2F	129.389	79.42	157.19	121.34	171.25	111.06	172.77	111.15	103.18	137.14
SDF4	128.957	106.97	149.11	143	162.01	114.73	155.54	106.81	106.61	115.83
COX7C	128.706	101.37	143.73	120.1	129.95	125.01	118.16	156.5	129.76	133.77
NME3	128.652	121.78	168.81	142.44	160.33	106.4	153.17	107.34	85.61	111.99
RAD23A	128.648	142.73	143.88	140.94	115.43	98.36	121.21	131.35	127.06	136.87
COMMD4	128.498	114.5	159.35	128.73	166.56	138.28	152.26	98.44	101.35	97.01
MRPL24	128.457	120.37	154.91	124.29	135.24	136.16	135.57	124.62	102.28	122.67
ST13	128.219	126.54	120.44	113.28	112.53	131.83	106.51	146.15	155.07	141.62
C19orf48	127.938	157.6	181.08	162.61	142.55	108.1	132.93	95.68	80.21	90.68
SAE1	127.868	118.85	122.19	117.68	128.62	122.31	125.41	136.98	142.39	136.38
DCTPP1	127.838	117.07	135.23	99.56	160.49	134.79	149.36	119.53	107.39	127.12
POLE3	127.744	137.96	119.8	128.46	142.22	139.25	137.41	110.56	110.61	123.43
NSMF	127.638	85.98	111	106.51	146.55	117.47	149.34	146.64	130.49	154.76
ANAPC11	127.507	101.07	152.61	116.2	159.44	100.58	136.65	122.6	123.06	135.35
MANF	127.069	85.83	119.64	95.79	124.17	136.88	116	160.27	149.23	155.81
NOP56	126.893	140.75	139.39	139.75	163.13	163.19	157.73	82.14	78.48	77.48
ARL2	126.746	105.01	133.91	114.13	122.58	109.25	133.39	143.43	123.54	155.47
ENSA	126.688	128.95	149.44	139.72	134.52	132.24	137.29	106.52	97.24	114.27
BCAP31	126.418	105.92	132.98	119.76	145.45	122.61	149.6	121.33	123.53	116.58
HNRNPH3	126.312	141.3	135.89	139.47	137.28	145.24	116.65	114.53	96.36	110.09
DYNLL1	126.023	131.76	139.81	116.25	141.85	157.09	147.27	100.8	102.2	97.18
ACLY	125.836	109.74	107.54	117.36	127.96	126.71	128.62	137.11	140.49	136.99
ATP5PF	125.818	113.95	127.28	90.39	113.5	146.92	112.09	148.01	133.45	146.77
GLO1	125.736	132.17	97.13	91.85	112.09	151.49	100.6	148.83	168.79	128.67
ANXA5	125.319	127.06	118.68	112.94	114.15	139.97	102.42	136.38	154.02	122.25
CDK5RAP3	124.664	126.83	148.47	146.67	134.01	118.99	124.51	112.76	99.93	109.81
FARSA	124.633	123.94	141.23	126.3	157.04	109.08	168.14	100.53	94.74	100.7
DDIT4	124.317	291	255.47	277.83	58.21	45.3	48.54	53.71	43.84	44.95
ECH1	124.308	112.76	149.29	111.62	137.89	107.02	137.38	126.69	109.23	126.89
RUVBL1	124.019	112.64	123.13	105.75	140.35	133.29	132.69	124.12	126.99	117.21
PIN1	123.878	104.83	133.38	127.65	145.36	106.67	143.57	120.92	99.1	133.42
SF3A2	123.43	113.16	119.94	137.67	122.71	96.55	129.81	131.6	113	146.43
SIGMAR1	123.346	101.9	117.64	123.73	136.33	115.21	144.16	120.86	119.29	130.99
HNRNPA1P48	123.181	127	140.98	140.82	126.32	113.83	109.06	117.25	110.22	123.15
SUMO1	122.861	139.04	107.26	98.45	121.2	149.41	112.16	127.69	137.27	113.27
LMNB2	122.436	110.66	120.13	132.6	172.33	119.31	166.56	87.96	87.65	104.72
APEX1	122.391	126.33	141.89	124.32	139.15	126.56	131.05	106.59	90.21	115.42
PKN1	122.372	106.36	139.63	118.66	134.59	103.61	133.98	119.3	109.2	136.02
ARPC2	121.844	113.77	116.24	100.69	122	126.92	112.51	134.05	140.18	130.24
AARS	121.472	138.18	128.06	128.97	117.27	119.54	112.46	120.8	116.41	111.56
TMEM259	121.462	99.92	124.43	126.94	142.19	98.89	146.54	118.63	110.88	124.74
STOML2	121.45	110.91	123.51	111.35	122.02	110.08	125.53	129.16	118.84	141.65
CERS2	121.149	124.01	109.16	114.01	99.73	108.65	113.37	146.36	143.3	131.75
NDUFA1	121.129	94.48	133.74	112.39	150.01	100.66	129.58	132.69	102.32	134.29
CDT1	121.078	121.35	152.28	137.55	101.28	67.33	89.45	142.97	126.17	151.32
LRRC59	120.842	85.25	102.02	103.33	133.82	125.6	146.93	130.66	131.22	128.75
PSMB6	120.703	103.44	132.43	105.13	132.33	108.21	126.7	135.66	120.78	121.65
TAF15	120.323	121.09	138.63	144.31	170.4	130.59	162.9	76.95	59.7	78.34
MAPK3	119.917	103.03	130.51	118.35	118.51	100.99	116.8	139.67	118.6	132.79
HDGFL2	119.589	85.31	127.64	128.05	154.1	95.09	156.83	102.33	94.09	132.86
RCC2	119.269	130.83	126.46	132.37	138.78	135.55	139.98	88.18	91.6	89.67
CENPX	118.82	94.36	133.99	103.85	145.93	115.65	168.55	103.13	96	107.92
ZNF768	118.768	125.81	140.98	134.09	137.86	103.44	146.17	86.36	90.53	103.67
PSMD8	118.736	101.47	126.02	102.11	123.32	117.86	122.45	131.7	112.91	130.78
UBXN1	118.666	90.58	135.44	122.14	127.68	86.92	132.46	113.08	116.91	142.78
PSMD3	118.654	94.22	120.22	116.44	137.37	116.41	151.45	116.52	102.52	112.74
ZMYND19	118.468	121.84	133.23	129.17	140.96	113.8	126.02	94.04	95.11	112.04
SURF4	117.818	94.49	111.38	104.27	139.68	136.19	145.09	109.03	108.92	111.31
SEPTIN2	117.65	131.51	103.2	108.17	102.03	138.44	101.53	119.43	140.66	113.88
EIF3L	117.607	131.3	128.66	118.96	103.23	116.74	102.71	123.68	116.99	116.19
EIF5AL1	117.479	95.71	113.46	97.25	129.16	124.2	129.57	123.05	125.4	119.51
H1F0	117.377	190.67	109.07	109.62	69.39	66.16	59.2	158.58	135.51	158.19
AUP1	117.33	99.03	122.69	118.1	121.21	109.56	134.82	120.76	119.83	109.97
GOT2	117.172	110.27	97.26	104.37	102.61	111.95	106.24	144.78	143.63	133.44
AURKB	116.983	78.37	129.36	108.44	131.48	110.75	132.42	124.01	117.36	120.66
COPZ1	116.666	122.99	112.66	99.43	99.22	125.91	105.24	132.83	121.76	129.95
GPI	116.262	96.42	110.51	105.39	118.42	102.72	125.8	135.71	128.71	122.68
PGRMC1	116.258	106.71	104.15	99.64	116.28	126.02	119.54	125.35	129.16	119.47
SRSF2	116.209	96.42	110.87	113.23	144.42	131.27	148.19	103.8	105.96	91.72
QARS	116.129	120.63	137.46	124.35	115.98	106.6	110.71	118.7	105.01	105.72
BANF1	115.926	103.17	126.08	94.42	117.43	112.45	102.98	135.84	122.25	128.71
ETFA	115.704	121.51	115.73	93.48	96.59	119.61	98.58	137.38	140.16	118.3
CDK4	115.698	124.1	136.21	113.45	127.81	125.52	119.34	98.42	94.79	101.64
HAX1	115.389	123.51	121.11	105.4	101.59	110.35	102.37	131.43	115.41	127.33
AC117378.1	115.296	100.87	137.06	126	136.27	85.18	139.02	114.17	79.11	119.98
TRAPPC1	115.281	96.91	127.15	111.06	133.25	111.08	119.73	116	98.61	123.74
MRPS2	115.196	95.38	127.9	116.11	128.03	98.22	135.76	113.88	106.48	115
SEC11A	115.119	128.22	119.73	99.84	92.95	116.64	88.85	128.34	131.11	130.39
DDX39A	114.976	90.09	123.56	115.24	136.85	104.02	152.86	106.8	105.14	100.22
PCNA	114.871	125.21	135.59	109.88	134.68	138.19	132.31	82.98	92.5	82.5
GSTO1	114.821	117.51	121.57	98.35	110.08	120.43	92.87	124	125.57	123.01
DEAF1	113.963	102.87	132.71	125.9	114.83	87.25	111.5	117.19	105.05	128.37
GNL3	113.937	118.64	100.99	98.19	105.34	121.89	105.28	119.78	137.23	118.09
ECHS1	113.678	118.12	128.91	100.92	124.64	113.64	120.86	107	111.54	97.47
GAL	113.632	84.47	117.63	109.48	137.5	91.93	138.93	116.14	101.66	124.95
ATIC	113.442	115.6	106.45	99.67	109.9	128.04	107.88	119.85	129.76	103.83
ILF3	113.048	109.57	110.78	126.96	120.42	107.97	119.14	106.32	102.26	114.01
EIF2S3	113.001	141.04	103.6	103.14	93.15	118.73	83.75	125.2	133.92	114.48
PSAT1	112.971	205.29	120.56	119.26	107.29	136.53	95.62	78.52	78.4	75.27
HNRNPUL1	112.946	112.66	105.26	119.03	122.9	114.91	122.91	107.29	104.73	106.82
ROMO1	112.789	76.41	134.71	117.51	153.56	79.33	158.99	93.4	77.17	124.02
CS	112.667	121.19	103.1	108.77	93.22	114.5	98.44	128.13	133.46	113.19
SND1	112.511	104.56	120.12	114.01	105.59	100.31	105.47	119.83	122.84	119.87
GARS	112.463	147.81	113.13	103.46	99.9	125.82	99.99	110.26	111.21	100.59
NPM3	112.373	98	126.91	102.33	111.97	91.42	117.68	128.26	109.65	125.14
AC004556.3	112.114	85.84	138.19	108.89	133.89	99.42	134.96	97.62	93.38	116.84
TOMM40	112.083	88.36	108.78	105.19	139.22	108.37	156.98	97.65	94.83	109.37
PPP1CC	111.727	124.15	106.58	93.11	85.75	109.68	82.31	133.81	152.03	118.12
MRPS15	111.708	88.48	112.96	93.42	108.95	112.81	110.45	129.55	134.34	114.41
CUEDC2	111.674	107.19	133.51	112.47	109.36	102.57	108.44	113.5	103.36	114.67
MDK	111.296	81.12	112.32	85.55	123.14	87.96	107.66	135.27	116.07	152.57
TMEM141	111.207	113.32	137.08	110.67	120.44	103.36	111.29	106.8	92.86	105.04
DAD1	111.037	93.9	112.25	85.95	116.65	130.71	112.01	128.28	113.31	106.27
EI24	110.592	101.73	103.29	95.23	122.62	134.14	115.01	112.56	107	103.75
CD151	110.258	95.76	129.56	116.74	117.73	86.52	135.37	98.48	96.7	115.46
PSMC3	110.256	102.59	125.24	107.18	139.46	111	136.59	94.16	79.41	96.67
MAP2K2	110.181	101.3	133.46	116.94	129.08	99.98	112.58	98.02	93.97	106.3
KDM1A	110.11	109.25	101.18	93.59	102.14	112.61	101.72	120.79	133.23	116.48
ADAMTS1	110.043	45.15	41.47	48.36	36.11	39.23	37.17	244.75	267.62	230.53
HADHA	109.943	119.49	110.55	102.39	95.41	114.76	92.19	120.85	127.51	106.34
CCNI	109.693	116.95	95.19	97.96	80.85	97.84	81.2	140.49	146.5	130.26
RHOC	109.579	74.88	117.84	87.02	100.82	90.25	101.5	145.77	115.21	152.92
SMARCA4	109.511	85.51	112.44	126.26	118.71	85.91	123.4	105.31	104.59	123.47
NME4	109.113	80.83	125.23	123.76	144.81	85.7	140.07	90.06	89.15	102.41
MRPL3	109.11	113.03	91.19	94.68	103.3	126.71	101.06	113.79	125.9	112.33
EIF3H	108.942	109.5	109.6	102.14	84.32	99.18	91.75	130.28	121.38	132.33
PFKL	108.521	94.09	127.86	124.95	140.45	98.26	133.95	89.93	73.15	94.05
BOP1	107.946	81.72	124	113.59	142.6	92.61	157.84	81.87	82.97	94.31
RABAC1	107.898	76.91	129.53	107.2	123.25	80.15	128.83	106.31	99.18	119.72
IRAK1	107.85	88.73	93.4	100.74	124.9	105.59	141.97	104.22	100.19	110.91
WASHC1	107.51	89.23	124.2	120.75	106.42	86.46	119.56	107.15	98.66	115.16
MAD2L2	107.408	93.67	117.17	91.16	96.28	85.57	97.71	139.44	127.85	117.82
RPS19BP1	107.399	88.17	113.22	99.68	123.24	92.92	132.01	103.11	101.55	112.69
PGD	107.15	99.77	113.81	101.25	105.97	104.7	107.67	114.22	105.63	111.33
LAPTM4A	106.763	96.38	92.47	86.4	96.13	103.22	97.16	131.16	129.52	128.43
PAXX	106.758	101.6	120.23	90.92	129.38	91.28	108.89	116.57	104.35	97.6
MRPS26	106.756	79.3	117.21	110.74	138.17	85.41	136.34	91.05	94.8	107.78
GALK1	106.556	88.66	135.02	121.87	117.24	91.5	128.35	95.93	83.28	97.15
CTNNB1	106.483	108.54	99.76	101.54	114.46	125.79	102.79	103.92	105.08	96.47
MRPL53	106.291	78.15	131.41	108.66	119.78	78.41	131.88	99.98	88.62	119.73
AKR1B1	106.058	110.31	119.71	107.5	109.91	103.7	98.01	112.34	100.19	92.85
HDDC2	106.029	97.89	101.56	87.09	96.85	103.99	96.33	133.09	120.99	116.47
HMG20B	105.989	80.18	120.07	106.17	120.38	94.06	118.79	103.65	97.6	113
MLF2	105.918	86.58	106.22	98.33	117.94	97.71	119.29	108.38	95.52	123.29
PRPF19	105.474	106.25	120.18	118.66	134.07	114.64	129.7	80.04	77.53	68.2
PHPT1	105.264	91.04	131.36	103.83	122.94	92.28	107.02	106.29	89.6	103.02
GOLM1	105.21	110.58	92.73	100.47	112.25	113.47	114.45	97.34	105.62	99.98
PGK1	105.207	109.28	108.52	98.46	99.49	111.62	96.52	109.67	108.65	104.65
SH3GLB2	105.18	106.45	128.11	121.47	111.38	92.52	116.09	94.46	81.24	94.9
PDIA4	105.077	78.23	85.23	80.93	92.44	98.29	89.95	144.67	136.89	139.06
NDUFV1	104.931	89.91	123.51	98.54	115.73	89.33	107.39	107.76	98.98	113.23
PNN	104.893	70.1	69.25	78.98	76.8	78.7	84.34	156	156.47	173.4
PPP1CA	104.877	103.48	128.7	107.06	121.18	103.95	119.73	89.51	82.72	87.56
BTBD2	104.758	93.65	121.5	117.12	124.92	87.69	120.69	90.54	84.61	102.1
NOLC1	104.588	93.07	82.2	96.54	109.41	113.92	119.73	108.03	112.58	105.81
PPT1	103.96	106.68	95.45	86.61	93.39	119.23	91.93	120.26	114.76	107.33
NDUFS2	103.6	105.07	117.09	102.35	105.5	102.15	99.57	102.35	95.95	102.37
AKR1A1	103.457	105.91	125.38	109.19	101.32	93.34	95.33	106.85	96.45	97.34
TIMM17B	103.368	81.9	117.23	88.86	109.77	94.09	101.14	115.72	102.94	118.66
DUS1L	103.259	85.73	115.88	109.13	140.47	96.37	137.96	80.2	74.98	88.61
NDUFB4	103.056	91.57	100.79	95.91	94.17	110	99.43	118.73	102.33	114.57
H2AFV	103.016	92.57	123.17	114.49	118.4	95.55	102.33	89.58	80.81	110.24
ATP5MG	103.002	80.33	106.62	92.27	104.16	97.59	91.91	123.6	107.64	122.9
NACA	102.551	99.74	109.93	95.14	91.78	99.74	92.82	108.58	114.61	110.62
NDUFA12	102.489	98.13	109.88	88.94	106.02	107.94	106.8	100.13	100.16	104.4
PUF60	102.342	80.67	110.57	104.08	126.75	91.21	127.39	92.73	82.64	105.04
SPCS2	102.273	121.12	103.52	96.57	103.27	123.33	104.87	89.01	95.81	82.96
INO80E	102.196	95.67	109.14	107.59	114.77	97.24	127.96	90.73	91.24	85.42
MRPS21	102.18	95.47	110.47	101.11	110.88	103.4	115.97	99.7	92.28	90.34
RNASEK	102.142	79.3	111.46	88.28	98.61	95.43	99.23	130.91	107.55	108.51
LAMTOR2	102.039	79.6	113.73	93.18	117.25	92.82	110.41	100.11	98.35	112.9
C12orf57	102.034	88.36	136.38	98.29	95.5	75.43	104.4	113.76	100.33	105.86
HSPA9	101.837	100.51	87.71	83.37	101.63	115.5	96.82	109.6	117.08	104.31
OST4	101.218	77.6	101.6	108.19	102.9	89.6	113.65	115.1	93.96	108.36
NANS	101.051	92.95	104.38	86.6	111.8	97.77	111.18	107.47	96.37	100.94
APH1A	101.004	104.2	111.61	99.53	106.23	107.32	107.1	93.85	87.75	91.45
NOP10	100.997	89.02	104.29	93.76	98.6	107.18	109.27	111.63	101.75	93.47
CAPNS1	100.75	87.24	111.11	102.75	104.05	91.34	107.68	110.48	100.01	92.09
PYCR1	100.747	117	119.55	116.43	105.45	86.55	102.02	82.58	81.14	96
SIVA1	100.647	83.32	129.76	109.28	153.1	93.11	157.82	63.09	55.69	60.65
DAP3	100.594	110.21	96.49	88.03	89.43	96.55	89.79	112.5	122.87	99.48
CUTA	100.513	75.47	121.31	107.71	102.48	85.02	115.15	104.47	98.31	94.7
XRCC5	100.489	105.8	95.17	84.78	94.52	116.7	87.28	105.81	113.98	100.36
HMGB1	100.44	96.2	93.83	87.98	106.15	119.34	102.18	100.3	98.98	99
BAG6	100.382	85.43	95.52	98.36	97.21	92.89	103.75	113.2	103.01	114.07
RNASEH2C	100.342	96.85	123.52	106.19	134.36	86.2	135.07	67.53	62.04	91.32
PSMB7	100.12	95.54	111.62	88.22	105.3	105.15	98.28	107.58	98.62	90.77
HNRNPF	99.9278	97.09	98.93	101.46	113.84	107.23	113.87	88.91	85.42	92.6
CBX3	99.45	122.98	101.18	82.67	90.75	120.52	82.77	88.28	116.04	89.86
UQCRC2	99.3711	101.47	90.16	79.97	84.12	99.21	81.89	124.85	119.98	112.69
TFDP1	99.2822	102.16	98.16	101.21	119	118.71	116.9	76.93	84.59	75.88
CIAO2B	99.1878	81.8	114.12	84.55	120.52	74.15	117.76	111.62	90.02	98.15
SRSF7	99.0011	96.3	101.83	97.02	127.71	113.71	107.21	82.03	83.43	81.77
LMAN2	98.8789	85.63	110.26	93.96	112.73	86.36	104.19	100.21	89.96	106.61
VDAC3	98.8733	120.5	103.34	87.91	115.47	141.32	110.46	69.64	79.39	61.83
SRRM2	98.8111	76.41	77.84	123.99	87.01	83.26	99.69	112.08	115.19	113.83
FAM189B	98.7589	85.77	103.62	110.8	112.04	95.47	123.43	86.78	85.21	85.71
CALM1	98.7533	89.93	94.72	96.01	119.47	126.36	98.15	86.79	89.26	88.09
ATP6V1G1	98.67	82.51	83.47	77.96	90.86	99.65	87.69	121.42	113.77	130.7
ZNF503	98.5622	117.97	123.71	130.73	132.86	86.66	131.39	55.84	52.76	55.14
MARS	98.5567	117.45	106.69	103.6	107.47	109.41	105.07	80.76	79.7	76.86
SMARCB1	98.5411	93.26	110.94	104.01	104.52	82.77	105.57	92.06	101.19	92.55
SRSF11	98.5144	89.63	87.15	87.51	85.59	98.18	87.67	112.63	124.65	113.62
PIM3	98.5133	73.95	86.6	85.09	117.76	78.29	111.13	109.35	100.14	124.31
PRPF8	98.4233	87.56	83.01	105.66	90.43	96.07	91.56	114.92	111.57	105.03
CAPZB	98.3978	92.9	101.53	103.11	99.21	97.29	98.84	104.34	101.92	86.44
CDC123	98.3133	97.36	90.44	80.19	102.17	116.52	97.09	99.96	107.4	93.69
ANXA2	97.9911	74.7	80.85	74.65	83.54	89.44	84.14	135.73	128.09	130.78
LTA4H	97.9678	100.81	92.9	82.58	85.15	104.7	77.07	109.14	119.47	109.89
MRPL4	97.9211	70.75	108.1	91.24	122.81	85.01	137.33	95.6	76.61	93.84
TIMM13	97.7856	84.21	117.87	100.06	122.72	80.56	120.6	83.44	79.25	91.36
MRPL51	97.7756	90.91	112.61	84.78	120.72	106.51	109.98	83.16	78.73	92.58
PPP2R1A	97.7711	77.97	100.57	87.14	98.64	86.23	100.92	114.13	103.51	110.83
SF3A3	97.6933	96.09	94.38	92.95	104.11	111.79	97.25	90.43	99.93	92.31
PRMT5	97.6378	105.76	100.97	98.32	103.77	102.11	101.02	91.52	89.49	85.78
MYOM2	97.5633	98.3	97.86	108.39	109.03	104.36	107.6	80.98	88.69	82.86
MAGOH	97.4144	101.32	107.83	103.72	128.3	111.96	110.01	78.34	71.16	64.09
NUP188	97.3	94.15	88.83	105.03	96.78	101.03	97.56	104.89	93.11	94.32
PFKP	96.9589	91	112.08	114.65	114.73	91.57	104.29	80.38	83.06	80.87
DCTN1	96.9467	87.81	99.77	104.16	107.22	90	107.93	91.09	85.62	98.92
ASNS	96.8289	181.99	114.77	96.84	71.26	104.82	59.84	84.98	83.86	73.1
LSM4	96.7589	81.23	119.03	103.6	123.19	80.4	126.19	85.2	71.93	80.06
POLR2I	96.73	71.24	119.72	98.98	124.82	64.33	117.74	99.62	82.96	91.16
DVL1	96.5478	76.72	100.08	103.23	98.59	70.53	109.88	97.02	96.52	116.36
ATP5PB	96.49	94.33	101.68	81.63	93.56	108.97	92.99	101.2	96.25	97.8
EIF3A	96.4444	94.2	100.8	108.84	112.82	104.18	110.04	73.95	79.95	83.22
FIS1	96.4267	83.29	117.64	92.92	101.71	79.53	103.92	94.83	87.59	106.41
HMGN3	96.3522	91.78	98.5	93.43	105.34	121.16	106.08	78.25	85.38	87.25
GTF3C5	96.2156	89.88	110.74	98.8	110.66	97.79	116.5	82.34	78.4	80.83
PNP	96.1589	60.49	67.52	68.19	75.38	88.51	80.46	151.97	132.81	140.1
ATAD3A	96.0811	73.15	97.17	89.65	127.89	88.62	127.54	89	83.13	88.58
AP3D1	95.7722	81.12	97.07	109.87	115.78	91.01	120.94	79.25	77.33	89.58
MAP7D1	95.7267	72.73	82.7	99.43	114.08	79.26	131.91	84.43	84.16	112.84
ZNHIT1	95.4944	84.05	104.19	84.42	93.04	96.1	91.38	95.48	108.66	102.13
SF1	95.4644	102.78	95.07	108.56	114.6	109.73	125.17	72.46	64.88	65.93
CBX1	95.4444	99.88	84.78	86	89.33	97.46	83.49	102.71	109.92	105.43
MRPL55	95.4367	67.29	118.74	110.25	129.12	87.34	140.03	70.3	70.15	65.71
CPNE1	95.4344	89.54	94.63	94.43	78.94	77.31	86.11	118.07	118.37	101.51
BRK1	95.3356	98.78	93.04	88.4	88.93	96.2	88.63	114.78	85.78	103.48
DIPK1B	95.1144	84.45	111.45	105.12	112.46	85.48	113.14	79.74	77.45	86.74
CACYBP	95.0622	89.62	90.17	79.7	96.28	105.87	91.73	96.83	99.55	105.81
NUCKS1	94.8967	118.67	92.3	88.56	85.69	113.27	80	90.93	99.34	85.31
MRPS7	94.7756	86.45	108.14	93.17	110.46	107.75	108.16	86.01	81.78	71.06
MRPL12	94.5567	99.06	124.72	90.26	115.02	86	104.06	80.46	75.62	75.81
EIF2S2	94.5444	115.23	102.2	79.65	89.07	105.77	84.63	87.4	95.32	91.63
ADRM1	94.3033	79.52	92.54	93.24	124.85	80.26	128.03	80.35	77.56	92.38
PABPN1	94.2311	93.79	97.94	99.78	102.01	84.53	101.53	89.09	81.83	97.58
RNF126	94.1856	81.84	95.42	98.05	114.49	78.4	134.57	74.06	78.5	92.34
MRPL18	94.1011	91.11	87.41	75.92	85.81	105.03	85.33	103.51	108.71	104.08
NELFB	94.0589	73.47	106.08	92.16	108.87	83.42	116.71	89.83	83.41	92.58
COX7A2	94.05	86.71	106.05	72.3	90.52	106.18	75.49	114.68	97.06	97.46
METTL26	94.0278	71.56	111.46	103.88	123.16	73.03	118.72	82.31	75.1	87.03
KARS	93.98	89.78	81.47	74.06	78.86	89.97	80.98	117.2	116.15	117.35
ECI1	93.9589	103.12	136.19	103.99	109.63	84.12	95.49	70.29	61.15	81.65
BIRC5	93.6589	79.35	89.04	80.21	97.24	96.66	92.29	98.21	104.52	105.41
LAPTM4B	93.3378	87.18	90.22	79.63	85.62	94.42	82.73	110.98	107.82	101.44
FHL1	93.2678	93.83	79.67	75.35	73.78	86.3	76.68	117.26	121.63	114.91
POLR2G	93.2178	90.37	109.18	81.74	100.5	90.3	84.75	107.26	88.67	86.19
EBNA1BP2	93.1422	92.22	107.1	80.48	120.27	111.44	114.8	69.89	70.64	71.44
C19orf53	93.1067	69.4	101.44	98.56	103.66	78.88	120.39	84.42	86.41	94.8
SMS	92.9578	89.55	79.36	75.62	83.17	99.9	80.43	113.41	109.03	106.15
SUPT16H	92.94	104.09	83.16	88.28	91.86	111.13	85.33	86.26	96.65	89.7
LAMTOR4	92.9011	71.52	102.42	86.62	114.94	83.44	120.17	96.41	84.45	76.14
TARS	92.8089	140.16	90.17	92.39	80.16	105.17	78.42	78.33	91.3	79.18
CD99	92.64	89.83	107.46	102.02	83.25	81.14	90.12	92.17	89.93	97.84
TIMP1	92.62	66.24	94.53	75.06	92.45	79.13	90.51	126.11	104.22	105.33
PYGL	92.6011	95.36	87.99	87.57	78.87	91.43	78.66	106.06	101.64	105.83
PLK1	92.4789	62.95	95.22	90.96	100.82	85.95	108.62	98.77	88.07	100.95
DNMT1	92.2656	86.43	89.34	104.84	94.07	83.69	98.41	91.16	91.65	90.8
TYMS	92.2522	97.6	100.6	89.93	102.74	106.23	88.26	80.64	81.8	82.47
PODXL2	92.23	81.41	101.5	100.18	97.42	79.06	95.53	88.93	83.71	102.33
SRP68	92.1322	98.23	86.17	88.91	82.61	95.2	77.41	102.71	99.61	98.34
NOB1	91.8967	85.89	93.58	88.06	85.14	73.34	88.1	102.67	97.89	112.4
SNRNP40	91.3867	92.08	95.82	81.94	90.9	104.59	90.16	88.27	93.26	85.46
FSCN1	91.3567	66.21	86.57	94.24	110.55	77.94	118.58	88.73	81.1	98.29
NDUFS3	91.2489	78.15	103.67	78.99	98.42	83.04	94.97	98.02	87.14	98.84
CLIC1	91.1711	63.94	83.5	61.63	72.78	79.42	75.58	134.42	124.87	124.4
GART	91.0322	116.01	83.38	92.68	82.68	109.06	79.16	83.43	95.37	77.52
BUD23	90.9522	73.75	87.33	73.4	103.3	97.47	101.99	96.94	86.57	97.82
SNRNP200	90.6444	83.31	80.38	101.13	90.46	86.76	87.63	97.21	95.77	93.15
VPS72	90.5133	79.06	93.14	87.16	88.96	81.58	91.73	98.72	89.34	104.93
CAP1	90.2667	87.84	82.62	81.43	89.02	101.82	84.79	97.33	98.04	89.51
CDC34	90.2511	75.85	98.85	85.05	100.19	71.37	103.17	89.4	83.85	104.53
DCTN2	90.1922	95.12	95.11	89.52	78.57	91.27	81.78	97.17	89	94.19
USP11	90.0878	85.47	97.05	102.18	95.52	76.8	88.48	89.7	82.01	93.58
ENTR1	90.0544	94.72	86.36	87.9	95.92	101.92	105.14	74.76	87.77	76
TCOF1	90.0122	78.89	82.16	90.8	96.7	84.95	103.75	88.87	82.09	101.9
GDI2	89.7456	104.45	81.72	86.5	78.47	102.05	81.41	87.83	105.13	80.15
TRABD	89.7322	65.57	98.61	95.6	116.63	74.19	130.73	72.52	65.46	88.28
EIF6	89.7156	89.76	101.86	88.37	103.06	79.62	101.21	84.93	81.6	77.03
RAB1B	89.6244	76.73	93.15	91	91.62	79.52	102.69	98.12	80.7	93.09
MACROD1	89.5733	81.89	114.19	85.83	93.26	67.28	91.97	95.4	81.85	94.49
GLRX5	89.3556	75.85	91.92	77.97	104.8	83.44	95.89	86.13	88.27	99.93
PDIA3	89.3333	83.07	78.1	72.31	85.85	100.94	82.39	95.83	101.39	104.12
GDI1	89.1733	72.28	85.33	82.39	79.57	74.26	84.59	113.19	95.47	115.48
ATP6AP1	88.9878	75.98	92.34	86.43	86.33	77.08	98.99	98.53	88.41	96.8
SRRM1	88.94	68.08	67.39	82.79	76.93	79.66	87.02	106.49	108.44	123.66
CTBP1	88.7233	80.05	101.25	105.36	114.62	78.17	108.29	66.24	67.69	76.84
ANAPC5	88.3811	95.08	96.62	82.86	92.51	105.98	90.62	77.83	81.03	72.9
SEPHS2	88.3478	114.88	100.83	90.17	109.33	115.9	103.22	50.15	57.09	53.56
DHX15	88.2167	99.78	81.01	83.57	94.39	103.15	93.66	77.65	90.46	70.28
MAGED1	87.9233	78.23	91.25	84.48	105.46	109.1	98.14	79.93	76.31	68.41
MRPL9	87.8611	88.29	98.81	78.69	85.17	80.69	80.82	90.76	92.43	95.09
CHMP2A	87.8456	64.71	109.97	89.4	100.71	75.12	85.28	92.34	78.5	94.58
SAFB	87.8433	66.53	91.88	94.77	110.91	89.02	117.46	64.74	76.67	78.61
DHFR	87.8389	108.9	87.19	88.92	89.21	111.85	82.65	73.3	75.98	72.55
UHRF1	87.7978	94.05	93.97	105.11	119.14	87.87	117.55	56.5	56.38	59.61
POLR2L	87.64	49.63	97.1	95.34	123.42	73.93	139.38	76.3	62.34	71.32
POLR2E	87.44	70.77	93.99	86.13	101.2	80.76	111.15	83.12	72.61	87.23
SYNGR2	87.3211	71.97	90.99	80.98	108.66	86.79	108.79	78.26	75.48	83.97
ISYNA1	87.2911	76.42	110	109.55	96.72	63.65	95.26	78	71.64	84.38
PRR13	87.1889	68.36	79.31	92.43	87.39	74.4	90.85	90.14	89.61	112.21
TOP2A	87.18	87.8	69.43	74.96	64.4	91.14	61.35	109.24	124.4	101.9
CYBA	87.1678	65.75	104.04	103.2	114.59	68.37	114.82	74.34	67.15	72.25
PRCC	87.1078	93.13	96.4	91.26	90.66	91.29	105.56	66.8	79.72	69.15
PPIH	87.0744	73.48	83.63	68.77	87.66	83.38	82.9	104.13	93.87	105.85
GADD45A	87.0433	69.8	62.47	53.15	45	34.33	42.56	152.61	144.26	179.21
DDX11	87.02	84.86	91.75	111.06	90.92	84.3	101.28	76.59	72.38	70.04
GPS1	87.0078	64.29	88.88	87.34	94.58	73.32	107.33	89.91	81.72	95.7
GLUL	86.7856	56.03	63.08	60.45	63.43	71.2	59.01	136.73	145.13	126.01
RPA2	86.6844	109.06	89.19	86.71	85.8	99.81	81.15	68.21	76.12	84.11
B4GALT2	86.6722	75.19	96.84	83.44	101.29	88.86	108.59	79.37	68.36	78.11
RPL37	86.6656	72.18	98.93	90.07	82.23	65.59	83.74	97.48	88.08	101.69
RHOT2	86.6322	69.5	99	94.83	99.81	69.58	108.13	81.88	71.67	85.29
NRDC	86.5011	90.46	71.29	77.02	77.13	95.13	74.24	97.04	109.9	86.3
GNL2	86.4578	83.88	72.9	65.4	83.36	90.69	82.41	98.1	105.35	96.03
DHX30	86.4389	68.28	82.31	85.69	87.09	73.08	97.25	94.71	95.04	94.5
MLST8	86.3878	72.93	102.91	90.27	94.09	75.36	98.42	80.86	69.55	93.1
FBXW5	86.3856	63.32	90.63	86.38	100.74	67.88	111.71	80.15	84.14	92.52
ANP32E	86.1911	95.11	70.76	80.25	84.65	98.2	83.95	82.61	94.92	85.27
PMAIP1	86.0433	100.43	65.41	63.64	40.39	50.93	32.39	142.88	146.37	131.95
TLE5	85.9333	62.4	88.53	87.14	84.13	69.2	101.93	97.89	78.67	103.51
SMARCD2	85.9256	74.44	82.32	74.97	89.85	89.02	81.65	99.01	85.95	96.12
PPP5C	85.7967	86.72	88.85	88.36	92.03	73.1	85.38	84.84	82.05	90.84
ERP29	85.7356	108	109.31	100.61	82.95	72.31	80.82	80.93	64.97	71.72
CENPW	85.6878	68.13	93.23	60.3	93.35	89.76	70.12	94.69	100.39	101.22
CSNK2B	85.6656	80.96	95.67	74.27	77.5	81.1	81.88	98.3	91.76	89.55
RAB7A	85.4289	74.7	71.03	76.85	82.11	90.12	86.8	95.83	92.02	99.4
TBCB	85.3156	72.89	101.71	73.43	98.33	74.22	85.5	88.38	69.86	103.52
OXA1L	85.2789	87.57	91.67	84.95	73.99	81.93	80.63	89.79	87.71	89.27
NIPSNAP1	85.2478	73.97	85.16	79	75.67	78.07	72.93	99.24	98.52	104.67
TMEM147	85.1378	63.71	85.07	75.41	84.91	71.65	85.01	101.82	96.58	102.08
RNF122	85.1256	68.84	79.3	88.61	56.5	55.01	67.74	116.17	111.38	122.58
YWHAB	85.0833	89.85	80.03	72.89	86.12	99.31	80.83	82.39	91.66	82.67
SH3GL1	84.97	68.78	80.62	87.7	94.34	69.3	109.7	79.12	77.55	97.62
HEY1	84.8744	107.39	98.35	105.52	73.59	72.13	80.14	72.21	81.81	72.73
PRPF31	84.7589	72.46	103.89	91.27	112.41	82.04	111.25	60.64	63.43	65.44
DEK	84.56	114.58	73.87	80.97	72.54	96.01	70.77	79.64	96.09	76.57
ATF3	84.4611	53.82	35.79	36.68	17.74	18.91	16.62	192.17	189.69	198.73
SEC13	84.4422	68.85	83.1	69.76	91.08	74.51	90.13	94.43	85.97	102.15
CTPS1	84.3933	88.7	79.16	78.98	93.26	100.29	95.72	73.76	81.72	67.95
TPT1	84.3511	91.75	91.92	80.33	69.76	77.1	67.78	92.9	93.82	93.8
PDLIM1	84.1044	91.44	95.63	90.18	65.45	65.55	69.43	94.92	92.88	91.46
TMUB1	84.08	72.06	98.6	95.79	81.11	66.91	93.33	85.53	79.05	84.34
HNRNPDL	83.9878	94.37	85.04	87.37	76.79	90.35	77.16	81.8	84.44	78.57
POLD1	83.9744	75.02	104.77	101.26	106.2	70.48	104.95	61.57	56.42	75.1
ATP1B3	83.9478	85.02	80.75	68.76	79.53	97.87	83.33	86.46	94.72	79.09
RRM1	83.7389	88.67	70.03	72.97	73.43	90.46	68.06	94.24	100.99	94.8
TUBA1A	83.6889	64.42	92.63	80.6	84.86	82.25	92.07	88.6	83.55	84.22
LAMTOR5	83.5233	61.26	77.6	64.14	91.15	88.07	76.74	100.95	86.99	104.81
LY6E	83.49	67.69	92.43	79.95	92.38	70.18	94.66	84.3	76.23	93.59
POP7	83.3222	67.51	92.44	80.46	100.94	80.43	98.38	77.27	73.1	79.37
CHTOP	83.2144	88.7	97.56	93.54	98.28	87.2	106.12	56.11	58.99	62.43
UQCR10	83.1978	70.56	99.69	83.7	94.31	82.52	88.12	85.52	62.41	81.95
DRAP1	83.13	58.42	83.38	74.28	82.6	57.05	92.81	91.96	87.3	120.37
CBR1	83.1178	68.42	90.29	82.09	109.95	93.6	114.1	63.74	61.18	64.69
S100A11	82.9633	70.65	81.44	81.36	74.48	75.6	82.62	101.7	82.2	96.62
FLOT1	82.7944	80.05	95.6	86.41	84.13	70.36	84.68	81.22	74.23	88.47
PEF1	82.7711	82.04	89.91	69.54	82.24	78.81	84.55	90.88	86.32	80.65
SNF8	82.6378	68.51	86.69	72.27	92.09	78.78	93.83	83.01	82.1	86.46
NUTF2	82.6067	68.76	84.53	76.48	83.46	80.34	85.54	93.16	78.86	92.33
UFC1	82.5689	84.27	78.43	73.92	83.18	83.88	76.93	94.17	79.8	88.54
CSE1L	82.56	101.97	72.97	66.87	72.39	101.72	70.02	86.03	98.2	72.87
ATP6V0B	82.5367	64.01	79.08	62.76	94.06	84.96	92.46	92.74	86.63	86.13
KIF22	82.2578	68.24	81.1	74.92	75.07	74.26	79.72	95.69	93.97	97.35
MAGED2	82.0233	85.95	90.25	73.96	79.4	81.55	77.1	88.76	83.52	77.72
NAP1L4	81.9567	93	87.09	82.12	84.85	87.87	82.75	74.8	74.22	70.91
RCN2	81.9467	85.55	76.61	65.2	81.32	99.28	73.78	82.96	92.19	80.63
POLR2H	81.7956	74.54	92.53	75.06	82.79	86.58	83.56	87.11	78.24	75.75
RNF40	81.7167	69.89	76.9	85.21	94.55	78.25	98.91	74.56	75.34	81.84
SSBP1	81.6856	89.72	81.05	75.9	90.62	98.93	83.34	72.1	76.26	67.25
NSUN5	81.6578	72.08	83.99	81.72	88.31	70.09	99.06	80.8	77.02	81.85
HAND1	81.2522	43.43	58.52	59.34	59.56	54.25	67.46	133.28	126.81	128.62
TPM4	81.18	68.96	59.19	68.84	66.96	75.61	67.47	103.67	112.12	107.8
CLPTM1L	81.1278	73.48	82.4	74.59	96.51	86.11	88.32	79.74	75.7	73.3
HYOU1	81.0967	67.06	66.27	73.68	83.13	79.72	87.17	91.17	84.85	96.82
NOSIP	81.0033	59.16	102.59	80.22	106.98	71.73	110.98	63.47	57.17	76.73
KXD1	80.88	70.46	79.53	79.82	85.68	68.57	92.79	80.52	76.57	93.98
MPST	80.7122	72.04	99.33	86.13	88.71	62.07	96.43	67.36	67.43	86.91
PTGR1	80.6811	98.87	93.85	84.16	72.89	84.1	65.83	78.37	80.02	68.04
PIH1D1	80.6156	83.41	99.67	87.53	87.09	76.68	82.79	69.33	70.77	68.27
UCHL3	80.57	78.81	78.33	59.43	65.42	93.03	66.36	91.99	93.54	98.22
DNAJC7	80.29	90.18	81.44	76.43	79.57	92.37	78.45	74.5	81.8	67.87
COPA	80.1911	87.76	73.19	85.74	76.23	90.56	71.88	82.5	82.35	71.51
FKBP1C	80.15	77.37	77.56	68.27	73.47	83.58	71.53	92.53	84.07	92.97
PRPS1	80.1333	68.94	71.83	61.46	78.47	77.3	77.15	98.28	94.78	92.99
H2AFY	80.0944	72.11	80.21	76.82	86.25	82.73	90.69	74.64	79.55	77.85
EMC10	80.0511	73.74	89.02	87.28	102.33	70.65	105.15	62.87	60.37	69.05
CNN3	80.0133	70.31	64	65	63.54	79.34	59.14	104.42	109.14	105.23
GRN	79.9556	71.15	93.95	87.14	93.52	74.16	97.03	68.54	58.94	75.17
UBE2D3	79.9422	90.32	67.24	77.22	63.73	94.88	74.62	83.59	90.86	77.02
CLTB	79.9222	61.63	79.91	70.05	92.79	62.26	97.05	85.98	76.57	93.06
SCAMP3	79.7211	70.01	78.35	79.1	88.01	81.46	97.74	80.13	70.89	71.8
ABHD17A	79.6744	65.52	94.64	87.63	102.65	74.62	111.21	59.53	55.11	66.16
GTF3C6	79.5489	75.59	83.13	64.11	92.46	105.39	81.82	68.09	77.83	67.52
MYDGF	79.4878	52.37	84.24	77.21	96.06	67.07	91.02	76.8	64.01	106.61
TMEM9	79.4867	78.3	85.84	77.76	82.48	75.33	84.56	80.52	71.82	78.77
ODC1	79.4444	83.58	75.98	58.26	91.42	92.4	77.15	85.53	77.19	73.49
PDAP1	79.38	65.23	83.75	81.83	94.54	71.49	96.37	73.75	66.82	80.64
SNRNP25	79.3456	67.1	98.42	75.17	104.37	76.6	109.54	63.58	60.22	59.11
ACTR2	79.3389	82.59	54.74	63.3	68	90.12	64.96	97.56	109.62	83.16
SNRPC	79.2578	73.26	81.01	69.19	86.35	81.34	87.37	87.44	78.4	68.96
SELENOH	79.2467	72.1	93.97	67.9	87.14	71	90.96	78.78	69.86	81.51
VPS25	79.2044	61.04	85.08	70.06	84.42	89.31	92.73	78.89	66.6	84.71
NELFE	79.1944	73.3	89.8	72.61	80.51	71.73	85.81	84.07	71.06	83.86
GTF2F1	79.1033	65.67	90.64	92.34	97.98	64.2	103.68	62.06	60.74	74.62
EZR	79.0122	64.94	76.96	78.5	91.87	80.65	90.8	73.93	77.51	75.95
BEX1	78.9867	66.88	103.22	83.23	103.75	87.54	91.31	59.68	47.74	67.53
INSIG1	78.9411	23.88	36.91	36.85	29.01	39.58	32.43	168.84	177.07	165.9
PTPRF	78.94	76.85	71.66	94.07	87.79	74.48	89.49	71.12	67.61	77.39
COCH	78.8744	94.44	80.77	79.57	73.78	96.66	78.45	66.3	72.1	67.8
WDR18	78.8611	70.77	101.12	87.11	110.9	67.28	115.6	54.6	44.91	57.46
C1orf35	78.8144	60.84	96.83	93.14	103.55	72.25	100.82	60.14	54	67.76
MAPRE1	78.7889	79.55	66.59	65.75	74.84	96.24	69.72	85.38	92.41	78.62
ERI3	78.7456	87.54	87.85	74.93	84.25	80.49	82.59	76.47	68.66	65.93
COX6C	78.6533	66.06	82.16	60.88	78.28	83.23	71.16	90.11	86.09	89.91
TK1	78.3256	76	103.79	85.76	109.61	75.56	102.19	49.02	49.16	53.84
PSMA3	78.0244	76.93	80.34	65.66	80.3	104.95	80.58	72.73	77.8	62.93
EIF4A3	77.93	77.15	93.03	81.72	105.24	83.49	93.02	53.35	58.56	55.81
PSMD7	77.9211	73.1	77.22	67.56	86.82	87.25	82.88	72.6	80.02	73.84
SMG5	77.8856	82.84	76.4	81.9	79	73.57	89.29	71.78	74.5	71.69
DKC1	77.8311	88.55	80.72	73.81	88.48	91.82	83.18	63.01	70.01	60.9
RFC2	77.7633	83.28	85.03	70.78	80.99	73.86	74.04	81.92	73.42	76.55
EMD	77.76	58.02	70.88	68.56	69.11	57.56	77.94	106.29	81.58	109.9
POLR2A	77.6267	71.97	65.48	95.98	83.05	74.32	96.35	71.88	67.11	72.5
DYNLRB1	77.5311	68.91	90.39	82.04	80.86	69.12	80.1	80.65	69.94	75.77
SNX3	77.4622	78.57	74.35	70.63	64.66	75.89	66.96	85.8	94.41	85.89
NDUFB8	77.3889	66.97	90.52	62.05	83.73	77.75	68.35	80.85	82.55	83.73
SRRT	77.3633	55.44	80.53	83.53	98.13	75.27	113.13	57.06	64.94	68.24
TMED2	77.3022	81.99	63.38	65.83	70.62	94.06	71.05	81.33	90.61	76.85
BCAT2	77.2322	64.91	90.32	78.89	84.57	78.72	91.82	69.48	61.01	75.37
RANGAP1	77.2289	63.32	81.99	78.95	92.32	69.8	100.98	69.09	67.61	71
ATP5F1A	77.0489	77.79	82.24	69.38	72.64	79.26	70.11	82.79	82.54	76.69
VARS	76.8167	61.31	71.9	72.86	81.95	69.71	82.34	86.97	83.36	80.95
SCD	76.8078	85.45	70.51	77.71	67.53	82.27	64.61	83.01	83.46	76.72
PES1	76.7456	67.31	85.68	79.16	101.77	73.03	103.66	58.87	53.27	67.96
CCNG1	76.7344	84.76	70.79	60.88	56.15	79.54	50.17	98.23	108.54	81.55
CHCHD3	76.7167	80.56	72.95	63.48	64.63	66.61	69.06	88.83	96.2	88.13
MRPL38	76.6556	75.94	97.4	80.41	88.24	74.98	93.29	60.1	57.89	61.65
ATXN2L	76.5556	82.42	71.55	91.04	64.82	58.88	70.77	84.84	82.34	82.34
PYCR2	76.5422	73.51	86.87	73.37	92.66	80.3	96.29	64.67	58.86	62.35
EPRS	76.5178	92.31	66.73	69.69	67.81	88.21	61.08	78.49	88.32	76.02
CCDC85B	76.5	60.22	103.37	82.66	118.99	67.57	108.94	49.45	40.57	56.73
AP2B1	76.4967	66.53	58.47	61.31	58.46	76.85	55.49	107.7	110.02	93.64
ID3	76.4533	190.28	186.69	165.33	36.31	25.3	43.02	13.33	13.82	14
FDFT1	76.3711	63.03	70.73	71.34	60.18	69.82	55.46	100.26	101	95.52
WLS	76.2956	86.1	70.65	76.63	67.6	80.55	73.67	80.91	81.17	69.38
PPIE	76.1022	79.53	82	70.75	68.53	74.27	66.73	83.81	78.2	81.1
RNF10	76.0044	68.95	69.34	64.33	68.81	76.06	73.88	89.68	94.28	78.71
CPSF1	75.9578	64.48	82.2	87.69	80.92	60.32	84.42	73.82	69.65	80.12
SUMF2	75.9144	98.09	97.51	79.42	66.71	72.19	58.18	69.95	73.26	67.92
SAP30BP	75.8878	91.27	83.59	76.31	84.04	81.21	84.14	57.95	57.73	66.75
NUBP2	75.6922	62.24	92.92	85.77	98.74	74.3	108.51	50.84	50.51	57.4
PGLS	75.6556	77.66	102.1	88.23	81.37	62.25	79.31	60.26	59.97	69.75
CHMP4B	75.53	68.82	81.58	80	83.33	66.08	87.05	73.55	69.37	69.99
ACADVL	75.45	65.54	73.77	65.5	65.77	65.13	68.57	94.26	89.42	91.09
NUDT5	75.4256	69.67	80.29	57.2	70.5	87.1	76.2	80.31	82.86	74.7
SERP1	75.4178	57.15	67.51	72.87	90.11	57.54	87.77	79.55	75.82	90.44
TPX2	75.2767	64.57	61.96	65.99	58.74	74.23	59.44	95.36	102.97	94.23
GNG5	75.13	71.08	69.78	60.9	60.51	77.9	63.85	93.86	89.47	88.82
HIRIP3	75.0022	84.29	92.63	92.1	83.74	63.02	86.91	55.62	50.64	66.07
TMEM14C	74.9356	83.71	76.48	64.15	69.43	88.69	59.86	76.57	78.84	76.69
MTA2	74.8656	74.75	74.52	73.76	81.83	78.11	83.06	69.69	73.89	64.18
PTTG1	74.8656	57.04	67.63	48.38	59.61	77.1	55.14	104.64	101.02	103.23
CAPZA1	74.6789	89.08	68.77	69.59	65.97	92.56	63.6	78.34	81.94	62.26
UBAP2L	74.5656	61.37	58.32	76.02	80.55	80.82	84.71	79.25	70.34	79.71
RAD23B	74.45	85.18	65.69	71	63.38	73.34	63.33	81.83	86.04	80.26
TSPO	74.4478	66.31	93.66	69.41	82.9	66.16	84.23	76.6	61.82	68.94
FAM207A	74.2789	49.2	86.14	66.8	114.42	72.94	115.7	52.54	54.58	56.19
CCNB1	74.1878	66.04	72.38	63.34	73.54	90.63	73.66	74.99	79.71	73.4
KTN1	74.0556	88.09	69.38	68.79	60.25	79.49	59.92	74.2	91.84	74.54
DBI	73.8378	61.54	83.52	68.57	71.84	75.85	72.82	78.3	68.19	83.91
AC015813.2	73.8278	54.96	54.05	55.99	55.51	68.62	50.55	113.79	114.6	96.38
ATRAID	73.5633	75.09	83.33	75.48	68.91	76.88	71.62	76.47	63.56	70.73
ITM2C	73.4	63.09	78.25	72.7	73.45	60.49	82.86	79.05	67.57	83.14
EXOSC5	73.3989	67.46	82.12	67.28	87.11	64.71	80.28	75.58	63.22	72.83
LARS	73.0167	88.17	64.8	68.37	62.81	84.88	59.82	73.66	85.27	69.37
IK	73.0156	63.44	66.69	70.82	71.93	72.2	77.25	73.59	74.31	86.91
ACAT1	72.9511	80.92	81	60.2	62.47	81.21	60.96	72.81	79.73	77.26
RPUSD3	72.8078	68.83	79.92	71.3	76.87	65.45	77.62	76.18	65.03	74.07
CIRBP	72.7533	85.38	91.23	84.9	98.01	78.61	90.03	48.02	37.28	41.32
SERINC1	72.7322	87.41	56.2	63.24	58.58	80.41	57.95	84.36	91.57	74.87
NFE2L1	72.7233	66.34	63.17	68.46	63.81	60.13	66.54	87.46	89.9	88.7
COASY	72.7122	71.1	80.8	79.04	82.36	76.87	92.3	58.04	58.84	55.06
GPATCH4	72.5922	66.58	80.72	70.52	103.43	77.88	114.35	48.2	40.41	51.24
SLC16A1	72.5044	79.36	62.78	68.69	71.01	92.14	71.12	66.89	77.39	63.16
DDX3X	72.4844	52.41	40.34	53.85	71.46	86.52	80.88	79.65	97.8	89.45
GRINA	72.4722	59.29	74.04	75.06	75.07	66.16	86.85	77.16	66.32	72.3
SSR4	72.4722	59.66	80.78	67.86	80.64	65.8	88.52	74.86	66.46	67.67
SDF2L1	72.39	43.05	75.91	58.43	108.99	60.49	106.65	62.22	57.45	78.32
GHITM	72.3544	67.92	64.92	55.63	66.73	81.67	59.12	86.45	85.58	83.17
MTHFD2	72.3278	97.84	65.73	62.78	56.41	67.07	50.49	84.66	82.67	83.3
PLP2	72.0467	66.19	73.71	70.8	66.25	64.42	69.23	86.87	69.98	80.97
TTLL12	72.0322	63.77	74.83	74.47	95.43	75.44	97.25	56.7	52.59	57.81
FUBP1	72.0311	60.42	49.12	61.38	66.81	83.9	65.01	88.14	80.99	92.51
IARS2	71.9956	78.82	69.49	64.1	61.5	83.55	59.64	75.77	83.29	71.8
DPY30	71.9822	66.66	73.21	77.95	71.45	75.29	64.87	73.35	67.03	78.03
SEPTIN9	71.8967	58.92	70.65	78.19	77.88	63.2	81.75	74.11	68.49	73.88
STRN4	71.8889	64.45	78.47	77	83.86	65.82	80.23	65.39	63.23	68.55
TMEM258	71.8533	59.69	87.71	72.63	78.8	63.59	69.53	76.15	57.21	81.37
KLHDC3	71.8344	67.07	73.52	64.71	75.94	69.38	78.46	71.95	66.78	78.7
CTDNEP1	71.79	71.49	77.38	69.06	65.11	67.69	66.58	77.59	78.62	72.59
OS9	71.7889	69.39	78.7	72.96	72	70.71	78.68	66.08	61.68	75.9
ACP1	71.7233	86.53	65.15	60.52	60.64	72.3	62.26	76.03	82.03	80.05
BAX	71.7233	69.53	89.74	69.36	87.84	70.74	86.07	62.05	51.41	58.77
C4orf48	71.55	51.56	78.22	77.85	107.42	51.55	102.88	57.94	53.99	62.54
PUSL1	71.5356	46.82	67.75	59.36	75.95	49.87	81.63	89.62	77.58	95.24
SRSF3	71.4344	78.3	83.96	65.88	84.13	89.91	76.87	52.6	62.04	49.22
METAP2	71.2978	75.34	79.07	67.36	70.57	78.49	68.23	63.78	73.73	65.11
SUPT5H	71.2456	65.6	71.4	83.04	79	60.98	82.04	65.81	62.24	71.1
RPL26L1	71.1267	63.59	78.82	70.24	79.73	69.15	89.19	63.86	53.85	71.71
ZRANB2	71.0889	78.23	63.64	56.69	63.38	82.8	60.48	78.09	80.32	76.17
VPS28	70.9944	72.06	98.19	80.75	69.9	58.42	77.09	62.41	54.3	65.83
VAT1	70.8089	55.32	62.6	58.92	62.16	52.43	62.44	98.82	87.87	96.72
NDUFAB1	70.7822	54.12	72.85	50.65	76.87	74.77	68.69	81.89	73.46	83.74
DDX17	70.7211	78.68	63	84.04	71.85	92.85	68.25	58.51	66.75	52.56
PSMD13	70.6467	68.94	71.81	56.74	71.49	73.26	78.79	69.79	74.83	70.17
HES1	70.6356	83.4	89.1	77.53	55.2	48.42	52.28	71.64	80.63	77.52
TACC3	70.4611	54.05	78.87	70.67	80.94	73.13	82.11	62.66	64.68	67.04
TRAPPC3	70.45	65.55	69	59.85	71.2	80.79	76.03	69.15	75.09	67.39
AK2	70.4178	73.29	63.21	63.97	70.54	77.29	70.18	68.97	73.46	72.85
TMEM160	70.3089	56.7	88.87	63.28	87.63	55.83	77.67	64.9	62.83	75.07
CENPV	70.3022	61.76	72.44	62.23	85.89	66.83	80.22	66.89	68.26	68.2
PCSK1N	70.2933	54.45	85.05	73.32	100.72	51.31	100.69	52.58	52.88	61.64
ASS1	70.27	80.49	85.31	71.49	59.61	55.2	55.39	78.5	65.17	81.27
NDUFAF2	70.1211	52.34	60.57	49.96	61.3	70.54	65.62	81.78	94.64	94.34
SLC25A11	70.1022	70.98	85.48	71.38	82.6	72.86	77.97	59.92	54.42	55.31
SARAF	70.0878	73.17	64.4	59.97	69.63	84.51	66.06	74.61	77.45	60.99
AKAP8L	69.9911	54.52	72.04	69.55	59.33	49.53	64.6	87.61	80.49	92.25
SBDS	69.9778	74.33	62.62	58.72	63.43	68.7	63.51	82.59	79.03	76.87
SLC25A1	69.9244	56.44	76.93	64.64	81.84	56.45	71.81	76.38	61.81	83.02
B3GAT3	69.8822	62.44	85.47	65.17	85.71	64.02	84.44	65.35	50.9	65.44
AP1S1	69.8433	54.9	72.89	59.76	70.76	52.51	65.66	84.62	76.29	91.2
NAA38	69.6889	51.29	87.92	73.98	84.2	50.99	79.51	66.73	56.02	76.56
GADD45GIP1	69.6833	53.86	80.53	67.42	88.36	53.79	88.26	58.73	56.98	79.22
DHX9	69.6756	72.96	66.29	65.15	74.73	92.35	72.96	61.52	69.2	51.92
ACOT7	69.6444	53.44	73.11	67.39	81.51	53.35	82.8	67.53	66.87	80.8
COMT	69.5744	73.26	87.64	79.05	82.31	64.11	80.42	53.5	52.27	53.61
PIGS	69.5656	64.32	70.34	74.27	71.62	69.47	76.44	71.37	63.64	64.62
MFSD3	69.5211	70.19	98.98	90.37	95.62	59.18	101.7	31.65	35.6	42.4
APEH	69.4656	69.3	85.71	73.87	76.08	67.14	74.4	62.64	54.58	61.47
DPM3	69.4622	46.81	86.68	68.98	77.53	46.6	71.12	76.94	78.36	72.14
COLGALT1	69.3789	59.74	62.26	66.19	74.22	61.76	75.21	76.05	70.17	78.81
VCP	69.3122	55.72	67.42	66.03	81.69	77.51	78.84	66.77	65.34	64.49
ZWINT	69.2311	76.77	72.02	69.88	81.77	80.15	74.36	60.35	57	50.78
DFFA	69.2189	66.12	62.17	63.05	65.98	68.14	63.12	76.76	75.29	82.34
YDJC	69.0489	66.13	85.89	80.91	100.43	63.24	101.14	36.75	39.65	47.3
YIF1A	69.0256	70.85	85.33	61.54	85.26	67.12	77.79	64.53	55.11	53.7
ALDH18A1	69.0011	64.18	57.56	56.14	66.69	71.94	65.35	82.22	85.99	70.94
SGTA	68.9967	66.88	77.27	73.63	86.31	67.16	97.62	45.94	48.88	57.28
CDC42EP1	68.89	80.95	72.71	72.54	70.44	55.09	76.91	64.53	60.27	66.57
DNAJB1	68.7289	20.98	28.54	27.41	32.93	34.83	31.88	143.23	144.81	153.95
JUND	68.6644	64.89	69.67	54.22	60.1	48.47	56.87	84.44	91.77	87.55
AC135178.3	68.6611	59.71	71.99	62.87	52.76	59.98	55.26	89.13	75.45	90.8
CTSL	68.5578	68.28	76.08	67.75	74.08	69.92	71.44	67.83	60.03	61.61
MAF1	68.4711	74.11	87.52	82.45	76.68	61.71	87.02	46.62	49.07	51.06
GSTP1	68.4467	36.01	43.65	35	59.21	53.49	66.05	108.2	98.62	115.79
MRPL22	68.3544	80.44	66.68	49.12	61.26	69.27	61.4	77.7	76.6	72.72
UBE2T	68.3278	67.67	67.04	55.51	62.79	68.54	60.09	76.13	72.5	84.68
GABARAPL2	68.2611	65.22	74.75	64.56	68.2	65.3	63.03	71.78	71.76	69.75
USP22	68.1644	76.3	67.95	76.79	79.23	78.71	77.08	51.65	50.75	55.02
PSMD14	68.0344	72.69	60.12	54.49	68.27	75.48	60.13	70.37	75.42	75.34
SLIT2	67.8956	62.91	43.62	55.87	50.42	58.03	43.22	101.67	100.71	94.61
CYB5R3	67.8622	55.47	72.47	71.32	74.51	60.17	74.36	69.51	61.64	71.31
NOP58	67.8578	95.34	72.18	64.23	85.64	97.56	78.81	37.13	43.97	35.86
CD320	67.7956	64.42	83.66	70.84	87.32	56.08	87.21	59.92	55.59	45.12
GTF3A	67.74	63.43	68.34	50.48	62.55	71.66	59.73	78.55	85.45	69.47
HRAS	67.7333	50.43	72.95	57.8	95.79	60.67	99.4	51.51	53.36	67.69
AIP	67.6767	61.94	80.8	66.92	70.03	42.25	58.73	76.68	67.76	83.98
FEN1	67.6678	60.78	69.55	66.75	90.27	85.39	86.99	49.72	52.78	46.78
MRPS18B	67.6578	78.39	72.53	65.78	63.33	68.85	56.45	72.48	65.86	65.25
WBP2	67.6189	60.34	75.26	76.67	72.74	59.37	77.97	68.8	59.02	58.4
S100A13	67.5967	52.81	68.11	63.53	75.89	61.06	71.79	71.36	63.14	80.68
PLOD1	67.5778	62.38	74.97	68.77	68.07	56.47	68.55	73.66	61.18	74.15
CSK	67.5644	66.8	78.34	74.51	86.09	64.56	92.06	46.8	50.67	48.25
DTYMK	67.4322	76.66	87.61	73.96	82.32	80.88	78.26	41.83	41.75	43.62
PCNP	67.4144	82.89	58.36	54.14	54.34	71.24	53.4	75.71	83.57	73.08
PNPLA2	67.3544	53.38	75.82	77.2	81.01	55.79	95.06	51.29	53.62	63.02
ATP5MD	67.3078	55.28	66.68	49.51	58.6	70.17	48.96	88.62	79.07	88.88
UAP1	67.2378	69.58	55.3	52.5	56.53	78.34	54.42	79.76	86.16	72.55
PSMC4	67.2367	56.69	66.34	60.04	79.72	69.7	76.34	65.19	66.1	65.01
TMED3	67.2322	54.64	69.39	54.57	63.41	55.24	67.84	79.9	71.65	88.45
TMEM109	67.1856	57.88	68.6	69.01	75	65.52	87.11	60.88	55.06	65.61
RBM42	67.1078	54.96	76.82	65.6	82.87	67.95	80.4	56.15	57.59	61.63
CIZ1	67.0978	55.46	61.49	67.89	65.44	51.97	75.14	76.29	72.26	77.94
NDUFB3	67.0322	45.63	60.23	55.12	64.37	86.31	65.97	69.54	72.31	83.81
PPIF	66.9978	64.74	78.8	69.3	89.76	74.83	90.72	43.95	47.29	43.59
QPRT	66.9467	60.77	77.72	74.99	67.67	58.46	68.56	61.24	63.04	70.07
MTX1	66.8967	55.86	71.44	57.49	70.49	68.42	74.24	72.2	66.72	65.21
MRPL21	66.8667	59.23	73.08	63.27	70.88	63.8	70.82	64.19	61.81	74.72
CTTN	66.8533	62.88	66.4	72.28	83.14	70.87	88.36	54.69	46.82	56.24
SZRD1	66.7678	52.69	61.45	62.92	68.75	71.2	77.89	67.73	68.52	69.76
PMPCB	66.7644	84.57	68.65	62.06	58.83	71.75	53.88	70.95	71.71	58.48
OXLD1	66.7511	71.36	94.63	81.26	82.91	60.96	82.95	38.47	41.23	46.99
NDUFA2	66.7478	47.2	78.7	58.41	73.9	55.14	74.76	71.14	67.32	74.16
PMF1	66.6622	49.59	77.37	74.15	77.38	55.9	74.96	61.22	53.08	76.31
CHAF1A	66.6578	64.21	72.41	76.97	78.12	62.81	83.62	51.48	54.69	55.61
POLRMT	66.6189	49.94	67.41	70.85	81.89	50.77	83.15	62.67	62.02	70.87
NARS	66.5711	82.97	56.11	58.35	67.15	83.12	62.69	64.21	65.28	59.26
YWHAH	66.5311	57.98	61.14	62.63	78.2	69.47	75.01	62.91	68.77	62.67
PRPF6	66.4867	57.06	78.79	73.26	85	68.34	86.8	49.88	47.33	51.92
KRT18	66.4711	53.34	64.62	56.18	59.83	60.21	60.58	80.03	76.8	86.65
GPAA1	66.4567	67.53	90.11	78.68	93.53	74.97	91.71	38.14	29.9	33.54
VKORC1	66.4467	62.94	72.35	65.75	65.03	60.28	61.79	78.67	58.53	72.68
TPD52L1	66.4178	67.36	57.9	58.46	55.27	57.45	56.5	81.92	78.27	84.63
UQCR11	66.4044	56.09	75.79	64.5	70.13	68.73	66.74	66.3	66.82	62.54
FKBP3	66.2311	82.04	69.62	51.92	60.58	77.24	58.54	61.76	72.6	61.78
SELENON	66.0922	60.44	62.28	70.96	64.16	66.23	66.7	70.9	63.18	69.98
CSNK1G2	66.0744	60.64	69.71	70.48	76.79	60.01	85.68	51.39	55.31	64.66
HACD3	66.0256	64.93	57.39	57.25	66	86.24	69.69	62.79	63.62	66.32
CCNB1IP1	66.0211	82.69	59.36	51.8	37.23	52.81	32.81	95.17	97.5	84.82
TBRG4	65.9944	51.94	65.76	60.37	71.11	63.65	81.2	65.19	66.33	68.4
ECI2	65.98	64.47	71.17	56.32	59.97	71.98	55.48	76.11	75.52	62.8
DNM2	65.9711	65.3	64.7	70.98	69.25	58.78	75.36	61.52	58.6	69.25
TRIP6	65.9233	61.4	74.81	64.83	75.65	61.69	76.67	56.63	57.79	63.84
STARD7	65.8844	82.01	66.58	70.45	76.89	83.85	75.78	43.64	52.85	40.91
MPG	65.8733	61.15	83.35	66.42	74.21	55.41	72.1	57.44	53.29	69.49
THRAP3	65.8556	71.52	64.71	78.54	77.68	81.81	77.04	44.03	51.37	46
USF2	65.8322	57.32	78.52	78.38	78.98	54.46	74.77	56.79	46.18	67.09
TMEM161A	65.7833	55.58	80.82	70.92	77.3	56.34	85.39	59.05	53.25	53.4
ZNF598	65.77	54.62	64.37	73.27	78.89	56.72	88.27	55.95	56.61	63.23
DDX1	65.7022	78.11	65.45	58.31	66.52	85.16	65.56	53.76	66.08	52.37
MAT2A	65.6033	60.53	55.94	66.68	86.84	104.29	82.14	44.94	47.58	41.49
MCRIP1	65.55	63.25	83.83	78.31	77.4	51.79	70.59	54.6	51.37	58.81
B2M	65.4189	61.31	60.63	45.29	52.73	67.51	51.81	89.38	89.2	70.91
ZNF207	65.4089	75	61.54	70.87	61.8	75.89	69.26	59.75	54.47	60.1
POLDIP2	65.3811	59.99	66.81	61.42	72.26	68.62	72.18	67.03	60.16	59.96
KDELR2	65.3644	62.63	62.17	57.05	60.72	70.79	58.01	71.2	78.52	67.19
UBAC1	65.36	63.04	77.08	66.56	75.77	67.33	72.13	57.91	54.02	54.4
LUC7L	65.27	58.02	72.85	73.61	65.31	58.59	68.36	57.67	69.07	63.95
MRPL27	65.2067	56.58	78.51	62.36	85.63	68.91	81.14	55.87	50.42	47.44
SLC7A5	65.1467	93.91	65.03	81.09	73.84	63.42	77.94	43.68	40.12	47.29
CHD1L	65.1378	77.7	66.42	65.83	58.26	75.31	56.28	62.47	62.8	61.17
CCDC47	65.1156	77.02	60.76	65.48	79.29	89.02	76.94	42.49	51.63	43.41
LMNB1	65.1111	70.17	63.84	73.89	77.64	78.42	65.65	53.29	49.26	53.84
MRPL28	64.9756	58.43	82.84	66.64	77.71	63.27	80.19	53.55	43.29	58.86
UTP18	64.9144	80.78	68.73	59.12	67.84	76.34	64.36	51.07	61.54	54.45
CLTC	64.9033	64.66	48.9	58.88	56.32	77.48	55.77	74.31	83.41	64.4
SSR3	64.84	52.88	54.09	48.71	60.01	72.98	54.4	79.25	87.62	73.62
SLBP	64.7744	58.43	63.61	56.95	67.13	74.81	67.51	59.85	69.59	65.09
NDUFA10	64.7467	66.27	68.51	58.52	58.98	65.25	56.2	65.19	68.54	75.26
CALCOCO2	64.7167	79.17	58.83	67.21	48.68	62.21	50.87	73.22	76.68	65.58
YWHAG	64.7	62.13	49.27	59.12	68.74	74.65	69.65	66.75	69.48	62.51
IDH3G	64.6356	48.84	64.57	65.09	68.58	50.11	74.17	70.21	64.17	75.98
UBALD2	64.6267	57.47	66.84	59.72	60.15	42.21	58.9	78.71	69.1	88.54
IDH2	64.5611	61.36	72.16	62.16	64.31	54.71	60.43	70.83	59.53	75.56
NCAPD2	64.5467	57.94	64.29	69.23	59.84	66.39	61.4	66.54	69.17	66.12
IMMT	64.4633	68.61	62.93	63.96	58.93	71.89	57.5	65.89	70.38	60.08
LSM10	64.4178	49.73	60.03	54.71	70.16	63.93	75.66	76.3	64.61	64.63
RPL7L1	64.3478	69.91	69.85	66.96	66.18	85.54	68.04	46.87	54.67	51.11
CBS	64.3067	73.62	83.28	78.53	75.23	65.68	80.15	40.91	37.59	43.77
ARL6IP1	64.21	52.81	50.7	46.23	47.9	64.59	42.49	93.25	91.7	88.22
SYMPK	64.1589	64.19	77.48	74.72	70.64	57.94	72.9	53.6	51.02	54.94
CIB1	64.0922	55.27	77.76	65.32	69.81	56.19	69.67	64.85	57.06	60.9
AKIRIN1	64.0356	61.83	50.69	52.11	63.65	81.86	65.97	65.52	75.48	59.21
PPP1R9B	63.9511	60.15	62.78	73.1	72.43	52.63	74.32	55.85	59.5	64.8
NT5C	63.9056	64.59	85.28	71.47	83.43	56.54	76.87	49.5	50.3	37.17
NDUFB1	63.8944	50.25	84.75	63.77	84.24	49.86	80.17	53.06	47.43	61.52
HIST1H1C	63.8611	24.34	24.17	19.67	20.88	16.38	24.24	170.05	132.2	142.82
NUP85	63.8467	73.62	77.79	65.42	69.87	70.64	66.78	50.91	56.49	43.1
KDM5C	63.8367	60.49	57.03	65.15	62.65	54.71	67.02	72.86	67.43	67.19
FLII	63.7444	48.09	64.4	66.9	67.25	51.82	72.11	68.67	63.39	71.07
ACIN1	63.7011	56.64	69.04	76.14	70.8	61.95	79.09	49.57	51.69	58.39
MED24	63.63	53.29	63.43	59.97	66.43	57.68	70.1	70.56	65.97	65.24
SHISA5	63.5478	62.79	64.31	64.12	66.74	58.96	73.38	66.87	55.5	59.26
RNF187	63.5322	53.42	74.52	67.26	90.13	56.8	76.32	50.97	45.99	56.38
TRIM65	63.5	70.69	70.5	74.88	72	66.23	75.45	44.74	47.94	49.07
AGPAT2	63.49	60.15	77.88	60.81	81.89	61.98	88.49	47.25	45.94	47.02
RAD21	63.4644	76.45	52.62	57.67	48.92	67.43	51.45	70.66	79.77	66.21
GTPBP3	63.4533	59.55	66.54	72.8	84.19	56.14	84.93	45.09	44.86	56.98
WDR77	63.3967	59.41	66.4	58.52	73.46	79.35	77.6	55.56	49.59	50.68
TPD52L2	63.3567	57.09	61.51	56.41	73.65	68.61	74.46	62.59	54.85	61.04
CTSB	63.3256	42.43	46.4	44.77	45.57	47.7	46.18	100.85	93.77	102.26
HOXB9	63.3089	91.29	75.64	72.71	50.16	53.07	46.92	60.54	56.07	63.38
ZNF428	63.2789	58.22	74.01	61.95	67.98	49.84	64.72	62.78	59.93	70.08
KATNB1	63.2411	57.29	68.35	64.24	66.93	55.08	71.95	56.52	64.84	63.97
CD164	63.2211	66.04	52	55.04	57.93	70.89	53.79	70.42	76.97	65.91
JTB	63.1722	64.21	68.4	53.66	59.61	68.45	61.12	65.05	66.1	61.95
RPS6KB2	63.12	52.96	73.12	63.33	74.43	63.2	75.69	56.06	53.5	55.79
PSMA1	63.1167	56.99	53.42	47.07	49.85	71.73	48.36	85.32	80.45	74.86
PELP1	63.0844	60.22	66.83	70.03	72.85	61.2	78.43	53.41	51.82	52.97
MRPL42	63.0111	62.6	47.15	41.36	41.12	65.95	50.99	87.89	96.17	73.87
NME2	62.9811	54.37	68.29	48.78	57.64	63.2	62.2	74.83	66.75	70.77
KIF2C	62.9456	50.19	59.23	56.99	55	60.83	55	81.81	75.09	72.37
HSPB1	62.9189	38.13	66.72	64.44	69.54	45.25	69.33	75.41	62.24	75.21
MYL6B	62.8611	48.25	68.39	58	60.6	51.17	64.14	75.02	62.27	77.91
CFDP1	62.8544	57.45	62.41	49.46	50.01	53.54	48.34	76.44	78.02	90.02
SRSF5	62.8511	76.62	75.44	73.2	78.66	76.01	74.42	34.99	36.66	39.66
DDX54	62.8267	47.9	67.2	65.3	71.64	53.15	77.7	57.21	57.33	68.01
AHCYL1	62.6622	68.2	54.33	60.27	55.06	65.17	54.71	72.12	72.05	62.05
DDX21	62.6433	67.55	45.46	51.96	55.77	72.09	54.72	68.04	82.35	65.85
ACTN4	62.59	50.6	63.57	73.75	79.4	55.14	81.48	54.02	47.85	57.5
OCIAD1	62.5733	86.38	66.24	68.57	55.8	76.19	51.07	51.66	58.82	48.43
HIGD2A	62.5556	59.97	73.35	71.26	59.43	55.17	61.97	62.07	58.4	61.38
C20orf27	62.5356	53.39	81.35	67.49	80.29	61.53	95.95	38.31	42	42.51
MYH9	62.4956	46.61	56.97	69.22	68.42	47.92	72.3	63.07	64.34	73.61
CLPP	62.3244	48.27	67.4	61.22	70.37	47.76	74.61	65.28	60.17	65.84
COPS3	62.2789	71.24	59.53	50.79	53.23	65.7	54.11	71.16	71.37	63.38
IPO5	62.2767	69.06	52.39	53.38	51.06	68.28	47.43	71.62	80.65	66.62
RNF5	62.2267	65.54	72.34	65.61	57.4	60.55	58.25	58.54	59.93	61.88
SCT	62.1889	48.61	44.52	82.34	70.06	53.36	83.39	50.45	60.13	66.84
AC253536.7	62.1667	57.86	66.83	44.86	58.25	59.56	60.76	69.25	62.46	79.67
PYURF	62.1211	62.93	61.6	47.83	61.92	66	53.55	66.75	72.01	66.5
HPRT1	62.0878	71.83	64.37	51.64	54.79	73.95	47.07	65.9	72.03	57.21
ARF4	62.0867	65.04	53.5	48.48	51.5	73.76	54.48	69.57	77.56	64.89
RTCB	62.0733	58.9	65.21	57.66	63.18	64.91	67.97	62.07	60.64	58.12
TUBB2B	61.9967	53.01	67.85	62.47	62.72	49.79	65.44	65.71	60.53	70.45
EPN1	61.9944	52.92	69.18	67.93	75.51	52.57	82.73	50.94	47.9	58.27
SUCLG1	61.9789	65.4	65.13	52.1	52.87	62.98	53.46	71.42	65.06	69.39
IDH3B	61.96	48.28	55.09	50.48	64.72	55.03	62.24	78.91	72.87	70.02
INTS11	61.6344	57.2	78.15	78.45	75.76	55.22	77.18	43.87	43.16	45.72
SEC61A1	61.5578	58.25	49.54	57.8	65.76	75.89	67.22	65.12	58.58	55.86
ADAR	61.4956	68.16	50.98	58.03	58.74	70.23	56.19	65.88	67.46	57.79
LAGE3	61.4789	47.53	70.12	63.17	80.36	51.94	78.39	52.2	49.53	60.07
SMC1A	61.4778	60.92	52.46	64.97	62.36	65.2	59.88	61.79	62.64	63.08
ADIPOR1	61.4333	52.87	54.48	51.68	51.42	61.62	57.41	76.68	68.58	78.16
ANXA6	61.4311	60.32	69.91	60.46	62.7	62.25	59.61	64.06	54.04	59.53
LSM12	61.2333	60.75	49.19	47.68	50.94	56.54	51.1	73.91	78.03	82.96
CDIPT	61.1933	52.41	70.32	58.07	66.92	55.94	73.22	60.86	54.92	58.08
HSF1	61.1256	62.81	67.29	65.1	66.3	50.06	71.8	56.44	52.23	58.1
TOMM34	61.1233	46.11	50.42	46.25	48.88	49.56	49.71	89.98	75.89	93.31
SF3B4	61.1156	59.84	63.91	65.67	76.82	74.46	78.08	46.86	40.09	44.31
TARS2	61.0311	50.7	63.92	54.89	69.6	70.32	63.71	63.18	56.78	56.18
EIF4E	60.8822	49.94	39.66	47.54	52.12	68.3	43.51	84.2	86.75	75.92
COX17	60.86	40.72	70.06	50.04	57.09	50.12	57.37	72.62	69.53	80.19
AGAP3	60.8578	52.65	64.77	65.95	59.21	45.52	60.76	65.35	64.37	69.14
DARS2	60.8022	65.62	52.12	56.41	61.49	85.22	56.72	57.34	61.39	50.91
ZC3H15	60.6878	69.06	57.16	48.85	54.82	68.59	54.24	59.07	74.08	60.32
ATP6V1E1	60.6733	48.45	54.58	42.83	55.38	59.91	54.59	75.54	78.87	75.91
CTNNAL1	60.6611	66.94	49.66	42.55	41.9	57.49	44.84	77.57	90.08	74.92
PAFAH1B3	60.6189	54.25	74.04	64.56	68.31	45.45	74.76	54.05	54.98	55.17
ALDH9A1	60.6078	68.63	57.14	50.14	58.74	69.77	49.73	63.95	70.98	56.39
NRARP	60.5278	37.54	44.6	41.22	44.47	49.18	46.17	78.94	99.2	103.43
RAB13	60.5156	55.1	62.92	58.12	68.22	56.45	60.33	58.31	61.92	63.27
UBL7	60.5033	66.69	71.83	60.86	63.78	62.54	68.7	50.44	47.62	52.07
COTL1	60.4956	56.05	58.92	56.2	55.09	51.49	58.58	68.92	67.77	71.44
GTF2I	60.4544	79.46	57.41	66.13	54.69	75.13	51.56	50.73	62.02	46.96
PDHB	60.4078	69.18	61.28	58.01	61.65	71.18	58.04	53.37	60.99	49.97
LARP1	60.3833	65.3	52.44	64.28	61.86	68.76	63.86	54.93	57.38	54.64
MCM6	60.36	77.23	64.99	61.31	65.2	75.49	59.51	47.35	49.37	42.79
INTS1	60.28	52.42	70.99	77.75	80.49	54.87	80.57	40.74	38.28	46.41
B4GAT1	60.2733	57.81	67.99	63.86	66.78	56.28	68.04	52.63	52.5	56.57
MYBBP1A	60.1322	42.03	52.04	59.73	80.58	54.48	87.67	51.75	56.13	56.78
RAB32	60.0767	63.31	59.41	46.77	54.8	61.5	57.16	64.67	65.71	67.36
NDUFB5	59.9067	64.42	58.43	51.69	51.35	70.08	48.81	72.52	70.88	50.98
GIPC1	59.9022	53.69	63.47	59.12	75.55	54.63	84.44	45.89	54.35	47.98
TSR3	59.8811	52.04	77.59	57.11	83.24	56.2	77.73	44.1	43.41	47.51
CDK1	59.8689	53.37	45.59	39.81	42.38	65.45	38.63	88.03	92.27	73.29
MTRNR2L6	59.8544	42.92	47.76	48.07	32.12	21.09	27.06	106.67	106.13	106.87
LYPLA2	59.8511	48.22	63.81	54.45	66.07	58.98	72.48	57.57	55.92	61.16
PPP1R15A	59.8478	28.33	25.21	28.57	24.14	19.28	27.83	131.14	120	134.13
MICOS13	59.8311	60.11	75.49	58.12	62.29	57.51	69.19	50.8	46.94	58.03
UBA2	59.77	74.91	57.39	56.01	51.96	67.37	49.7	59.16	63.13	58.3
UBQLN1	59.6544	59.17	42.37	47.71	49.07	63.97	48.06	73.08	78.78	74.68
HSPA4	59.6511	57.11	47.71	48.79	58.39	69.36	58.01	61.74	74.75	61
EIF4E2	59.6489	48.06	59.13	56.1	65.92	59.64	65.43	64.32	59.28	58.96
OAT	59.6089	52.99	52.51	46.08	54.78	71.1	53.73	63.85	77.53	63.91
NEFM	59.6078	28.26	34.93	32.71	45.04	36.16	42.84	102.97	97.59	115.97
MRPS24	59.5478	43.2	70.45	50.8	78.87	44.56	72.17	56.85	50.3	68.73
PTP4A2	59.5444	73.79	61.5	57.64	61.91	72.04	53.77	46.29	57.56	51.4
EXOSC2	59.4678	64.4	61.98	56.94	70.94	70.64	67.66	48.75	49.27	44.63
ENAH	59.3689	60.18	40.53	61.73	54.64	54.94	61.52	63.74	69.25	67.79
CCNL2	59.2244	59.39	68.68	73.16	65.32	59.54	68.36	47.88	46.34	44.35
HADHB	59.2133	65.72	56.01	48.46	51.04	64.25	48.64	63.71	72.17	62.92
PSMB2	59.2122	47.3	50.69	50.86	60.46	65.82	61.76	67.5	67.98	60.54
MCM5	59.1467	54.01	69.85	68.23	76.14	53.02	71.31	49.27	41.72	48.77
STK11	58.9944	60.63	77.27	69.59	69.41	50.05	67.72	46.17	45.35	44.76
BAP1	58.9744	52.65	58.79	60.01	63.45	56.99	64.01	59.1	55.2	60.57
DBN1	58.9567	37.4	54.78	60.49	72.09	51.98	80.79	58.16	51.34	63.58
AP1B1	58.8144	50.14	60.95	61.21	65.24	54.14	68	57.18	51.61	60.86
PSMG3	58.6867	56.21	68.6	62.53	75.47	55.8	65.8	48.51	45.02	50.24
NUCB1	58.5711	47.72	62.96	61.84	67.85	50.53	69.01	57.27	51.41	58.55
EXOSC10	58.5444	67.83	58.31	70.2	60.35	63.84	66.24	49.12	48.11	42.9
SF3B1	58.5278	63.21	48.22	53.23	49.01	61.48	49.51	67.53	73.81	60.75
PSIP1	58.4311	71.53	61.66	55.57	53.47	63.35	52.39	53.17	55.43	59.31
PCBD1	58.4089	56.15	64.21	55.15	54.46	56.65	54	65.38	50.26	69.42
DRG1	58.3667	59.54	48.6	43.27	56.02	60.6	52.07	70.91	68.38	65.91
MCRS1	58.3078	55.89	65.86	59.73	67.41	55.97	71.73	48.76	50.18	49.24
RSL1D1	58.2522	69.29	56.84	54.2	53.9	64.04	54.52	54.73	59.33	57.42
DNAJA3	58.2489	50.9	49.53	48.49	56.32	56.71	57.26	65.02	69.98	70.03
CNIH1	58.1933	65.02	59	56.36	51.49	63.71	55	65.42	61.82	45.92
AIFM1	58.1467	54.96	55.29	49.07	62.37	63.27	59.91	60.34	59.74	58.37
KIAA1191	58.0633	53.07	48.63	53.85	52.94	58.87	52.17	68.6	67.51	66.93
STT3A	58.0611	55.94	50.64	52.68	51.59	57.85	49.92	69.24	67.24	67.45
ARRB2	58.0367	55.87	64.71	60.04	54.96	52.8	60.7	58.07	55.09	60.09
MRPL10	57.9933	61.02	65.44	58.06	55.13	52.74	54.07	59.83	56.88	58.77
COA4	57.9567	38.22	54.77	46.61	70.76	59.68	73.15	57.29	54.77	66.36
TELO2	57.9389	53.23	68.14	67.17	85.28	59.2	80.68	37.11	31.36	39.28
OLA1	57.9222	71.07	49.67	49.94	40.11	55.07	37.08	71.89	79.6	66.87
AC093512.2	57.8667	55.34	58.69	56.61	50.76	52.17	58.84	65.61	61.47	61.31
CLK2	57.7911	59.21	64.24	70.32	54.97	54.34	59.11	52.76	46.72	58.45
BLMH	57.78	58.43	56.18	52.66	52.25	58.05	50.63	60.59	63.27	67.96
NENF	57.7367	48.46	72.53	53.79	59.08	47.87	53.39	65.11	49.12	70.28
MRPL16	57.7	58.14	69.79	60.28	63.4	62.79	64.98	45.63	43.4	50.89
SAP18	57.6556	49.08	53.46	50.08	57.56	55.38	56.95	63.32	60.78	72.29
GMNN	57.6489	67.81	61.61	57.6	64.41	67.64	59.98	46.25	51.6	41.94
REEP2	57.6489	50.28	60	53.88	58.7	52.17	65.44	59	56.17	63.2
TBC1D10B	57.6333	56.46	68.34	71.7	70.4	55.04	69.1	40.7	43.5	43.46
PRRC2C	57.6078	65.92	54.35	68.82	53.85	60.87	56.73	51.88	53.14	52.91
DGCR6L	57.5411	55.37	66.67	57.29	66.93	51.19	64.49	53.36	44.2	58.37
LAMP1	57.5333	44.54	49.13	53.15	65.96	57.92	72.24	57.86	58.52	58.48
ITGB3BP	57.5167	69.88	57.74	42.6	45.96	72.63	41.11	57.29	67.41	63.03
XBP1	57.4578	83.46	57.97	58.85	47.22	64.12	48.42	46.58	57.8	52.7
XPO6	57.4222	55.24	53.64	54.49	59.53	58.8	63.23	59.09	56.91	55.87
BZW1	57.4111	57.11	41.66	45.83	55.34	76.06	53.87	58.54	71.04	57.25
DGUOK	57.3267	52.95	61.09	51.96	54.13	56.83	60.21	61.1	56.9	60.77
WDR6	57.2567	49.08	64.3	64.71	73.69	62.03	70.08	45.58	41.64	44.2
THAP4	57.2389	42.26	56.13	50.38	56.17	46.1	60.55	64.81	64.72	74.03
CLPTM1	57.2144	45.19	56.08	62.51	75.38	64.27	87.48	41.26	36.79	45.97
PDCD5	57.18	48.85	52.94	49.54	57.46	57.79	54.85	62.49	61.51	69.19
POLR3K	57.16	51.99	61.44	54.39	60.36	52.33	61.39	58.03	53.57	60.94
DDX49	57.1167	44.71	61.29	56.65	72.04	51.16	76.44	51.56	51.18	49.02
BTG3	57.1067	51.56	41.29	37.31	38.08	49.87	35.58	84.66	89.23	86.38
IFRD2	57.0733	52.95	66.23	58.87	79.43	60.72	84.21	35.05	36.33	39.87
EGFL7	57.0344	48.13	70.32	56.29	68.24	49.07	68.28	45.25	47.14	60.59
VBP1	57.0144	58.21	46.06	36.54	46.54	66.6	44.07	71.01	79.72	64.38
ID2	56.9778	105.45	105.12	100.84	40.87	36.19	52.49	23.5	28.09	20.25
TMEM256	56.9656	56.2	74.6	53.04	49.74	51.69	42.18	72.39	58.52	54.33
PSMD10	56.9611	56.98	51.42	41.75	55.45	68.27	52.29	65.26	66.94	54.29
MAN1B1	56.93	58.18	69.34	63.84	57.96	50.33	56.48	51.48	51.76	53
UNC45A	56.8522	50.47	66.85	64.21	68.56	49.66	70.35	48.01	46.27	47.29
RNPEP	56.8267	58.16	59.92	55.24	52.95	57.61	48.65	63.06	56.44	59.41
KRT8	56.7833	38.89	53.29	46.82	58.36	45.89	55.3	69.36	66.4	76.74
BRD7	56.7656	61.21	58.97	52.87	47.31	62.92	46.4	59.37	65.58	56.26
DDX41	56.7467	45.08	58.4	56.31	62.02	47.4	63.3	60.06	55.23	62.92
YTHDF2	56.7433	66.56	50.69	53.9	61.35	76.76	59.6	46.74	52.8	42.29
SNX17	56.7122	55.23	64.99	55.05	63.41	64.99	64.17	50.78	45.93	45.86
EIF5B	56.6667	59.88	55.72	52.94	58.19	63.25	59.13	47.01	60.22	53.66
GRAMD1A	56.6622	48.36	55.88	59.79	50.93	41.69	54.93	65.82	64.11	68.45
PFN2	56.6289	44.72	52.6	49.89	63.56	68.47	49.37	65.91	52.56	62.58
CAPRIN1	56.6189	61.92	43.73	51.82	49.97	69.09	50.04	64.47	63.3	55.23
TOP1	56.5711	54.3	49.42	55.5	53.42	61.51	56.08	56.45	67.31	55.15
RTF2	56.5678	50.3	55.58	50.56	53	59.3	49.59	67.09	61.62	62.07
MRPL34	56.5622	50.5	62.59	57.2	58.23	52.72	62.91	51.27	54.74	58.9
ARFGAP1	56.4122	43.83	57.91	61.93	69.32	52.52	72.14	51.75	45.51	52.8
PSME2	56.3578	52.19	54.39	42.03	52.11	61.92	56.55	62.79	61.1	64.14
ABCF1	56.3522	50.9	59.6	56.37	65.33	59.91	71.49	48.04	48.02	47.51
AKR7A2	56.3378	61.28	78.6	58.51	64.85	55.54	59.07	45.96	40.68	42.55
WDR54	56.29	60.47	80.47	59.16	64.4	48.94	60.61	44.1	40	48.46
TIMELESS	56.2756	60.54	56.85	60.85	52.93	54.61	50.44	55.61	55.43	59.22
DCTN3	56.2422	57.48	67.74	50.81	59.42	50.15	56.28	56.95	48.54	58.81
ALG3	56.0633	42.6	53.37	50.66	57.23	47.87	56.58	67.54	59.23	69.49
CDV3	56.0444	64.77	49.14	51.45	54.27	61.6	49.51	55.19	64.45	54.02
BCCIP	55.9811	59.52	52.36	46.61	58.76	64.65	55.61	48.87	62.75	54.7
NDUFA8	55.9378	55.15	67.73	54.76	70.24	67.47	59.56	47.81	41.13	39.59
NAE1	55.9222	68	54.6	46.83	54.61	75.8	51.77	50.75	57.21	43.73
ARCN1	55.9078	62.13	42.2	51.72	48.35	63.03	49.13	60.52	71.56	54.53
SMC3	55.8233	72.44	51.41	53.12	45.03	58.67	43.13	55.91	65.02	57.68
HSDL2	55.7156	68.29	47.51	46.82	45.55	63.72	43.48	61.69	67.28	57.1
IMPDH1	55.69	44.3	58.58	53.68	74.12	60.47	78.69	45.26	42.99	43.12
MRTO4	55.6667	59.77	59.48	53.74	76.02	68.26	73.07	37.72	36.07	36.87
TIMM44	55.6622	59.98	64.32	56.41	70.29	60.49	76.04	38.06	35.93	39.44
DBNL	55.5633	49.12	64.43	65.76	80.52	60.12	81.82	31.62	29	37.68
SMIM30	55.5233	53.55	49.88	42.49	51.87	70.35	47.62	65.48	61.14	57.33
DDX23	55.5111	39.55	53.03	56.79	66.29	57.23	69.38	52.68	53.73	50.92
PGM1	55.4711	55.2	55.53	46.8	47.58	52.34	48.98	65.28	63.81	63.72
JMJD8	55.4656	57.59	69.18	79.4	60.73	50.39	70.16	36.41	44.05	31.28
PRRC2B	55.4644	62.37	50.88	67.77	56.04	53.63	53.96	51.33	50.26	52.94
SCYL1	55.46	46.29	58.69	57.26	56.14	49.14	60.59	56.09	55.92	59.02
UQCRHL	55.4344	36.54	62.15	61.6	74.21	38.52	74.05	52.98	41.87	56.99
TFG	55.2967	65.37	47.97	57.74	48.91	54.87	48.47	58.56	57.73	58.05
OGFR	55.2522	39.24	64.12	62.74	72.89	52.22	76.03	40.87	44.02	45.14
ADAM15	55.2367	46.74	62.38	55.76	62.22	52.65	66.57	52.2	45.04	53.57
TMEM50A	55.1833	56.89	52.92	45.92	53.87	69.52	53.88	55.35	60.39	47.91
YME1L1	55.1522	66.35	48.85	51.13	50.57	66.96	48.15	52.17	61.16	51.03
PTPA	55.0878	59.56	65.82	59.12	65.07	61.37	68.82	38.07	35.63	42.33
ADH5	55.0622	60.67	53.95	46.05	53.89	65.33	51.39	53.77	58.86	51.65
CSNK1E	55.0044	53.98	50.65	49.35	50.43	45.63	41.22	65.24	67.79	70.75
GCN1	54.9811	46.83	47.97	62.11	53.73	50.67	54.18	59.87	60.83	58.64
ITGB1	54.9456	62.76	46.35	43.89	45.61	63.09	41.14	63.09	69.72	58.86
MRPL20	54.9456	39.85	57.41	48.07	69.42	58.88	79.07	45.23	44.5	52.08
FOXC1	54.9178	68.87	58.13	70.45	54.29	43.57	54.83	44.83	51.34	47.95
CKAP5	54.9089	55.69	41.57	49.81	39.87	52.58	38.88	72.96	78.5	64.32
MFSD10	54.9078	44.79	61.38	59.34	65.84	44.07	74.53	46.17	44.68	53.37
HIST1H2BK	54.8656	33.82	47.59	57.43	51.83	30.5	64.41	73.01	66.62	68.58
MFGE8	54.8022	58.26	66.52	66.34	54.41	42.99	47.08	56.15	47.97	53.5
BRI3	54.77	39.18	50.11	49.31	59.04	43.43	46.76	69.32	60.61	75.17
CPE	54.7222	49.38	46.63	41.47	47.55	54.36	48.55	69.02	71.14	64.4
OSBPL9	54.6011	67.97	46.01	49.7	47.16	60.51	45.22	57.58	63.29	53.97
SOX4	54.5989	48.8	44.82	39.11	31.02	28.18	26.41	92.06	91.32	89.67
GRB2	54.5944	59.2	54.83	54.07	53.93	58.27	57	50.1	52.35	51.6
CSNK1D	54.59	55.94	54.69	64.45	62.15	56.51	61.21	47.49	41.81	47.06
FBXL19	54.5878	46.65	59.76	60.92	65.02	54.37	68.68	41.82	44.38	49.69
TMED9	54.5733	45.57	54.05	44.33	61.89	51.83	60.89	56.43	54.69	61.48
SNW1	54.5722	52.54	50.7	45.12	51.06	58.38	49.74	59.01	65.95	58.65
GAA	54.4678	56.94	64.3	66.77	61.35	49.99	60.61	44.83	40.39	45.03
TXN2	54.4211	45.84	68.43	50.93	61.49	54.74	56.7	52.59	45.55	53.52
ALDH7A1	54.4144	62.01	59.13	58.93	54.1	54.14	46.32	53.66	52.34	49.1
PHKG2	54.4056	45.12	58	52.58	65.82	53.51	73.59	46.31	48.79	45.93
HAT1	54.3878	62.1	54.49	41.64	52.12	75.34	50.24	50.15	53.26	50.15
BCAS2	54.3789	67.25	55.91	45.48	62.09	76.12	56.87	42.45	46.72	36.52
DNAJA1	54.3789	50.76	53.42	47.79	67.86	73.36	64.86	43.72	48.41	39.23
COPRS	54.3311	48.28	54.96	49.08	56.69	50.09	49.35	62.42	55.44	62.67
PSME1	54.3289	53.28	60.3	51.12	47.82	52.16	55.25	54.7	52.44	61.89
BZW2	54.3	55.29	49.51	42.94	47.41	54.19	41.88	63.37	64.07	70.04
BCKDK	54.2989	52.82	64.37	57.5	63.69	51.4	70.06	44.95	46.03	37.87
UBXN6	54.2	53.57	67.65	62.98	52.99	44.32	54.12	49.49	45.87	56.81
SCRIB	54.1667	44.56	62.12	63.53	76.11	52.4	83.77	32.96	30.96	41.09
AFMID	54.1578	53.78	54.65	48.92	53.73	56.15	55.38	55.24	52.14	57.43
C9orf78	54.1367	43.92	51.88	51.58	60.25	52.94	63.93	52.38	54.37	55.98
PGAM5	54.1167	45.63	46.84	46.95	58.98	54.71	65.03	57.31	57.94	53.66
WDR34	54.0689	61	77.2	67.65	81.52	56.55	74.88	24.92	19.48	23.42
FAM216A	54.0489	60.83	56.33	49.92	46.6	52.49	50.01	57.02	49.81	63.43
MIEN1	54.0222	42.99	61.14	44.03	52.13	45.98	50.92	60.38	64.97	63.66
TERF2IP	54.0189	58.81	48.04	50	54.42	50.71	48.59	57.53	59.21	58.86
DHCR24	53.9878	44.29	50.96	53.83	63.54	61.57	63.85	50.37	49.86	47.62
IGFBP2	53.96	54.57	74.13	63.09	72.3	50.38	62.28	38.69	33.41	36.79
RNF181	53.9422	50.28	62.83	44.39	51.49	52.84	49.71	59.94	48.56	65.44
ETF1	53.8456	64.51	44.38	43.43	51.57	69.41	53.09	50.75	59.54	47.93
C1orf122	53.7956	50.09	64.12	44.17	67.44	55.22	65.75	47.63	44.16	45.58
OSTC	53.6578	53.18	55.03	48.96	49.62	60.14	38.56	62.63	56.76	58.04
TSPAN3	53.5733	53.65	55.11	48.85	53.14	56.36	48.67	56.11	58.52	51.75
CD276	53.5378	46.09	54.21	56.55	56.96	45.75	57.58	51.94	48.45	64.31
SLIRP	53.5289	41.01	49.27	43.92	62.42	56.51	60.38	60.23	50.36	57.66
BOLA3	53.5222	50.64	56.12	46.15	48.45	50.02	45.14	68.01	55.54	61.63
WDR5	53.5133	54.49	62.37	56.87	67.62	65.87	67.81	36.88	36.92	32.79
VAPA	53.4211	54.7	49.39	44.07	46.5	56.17	43.27	59.44	69.56	57.69
UCHL5	53.3744	63.69	46.18	42.8	59.07	65.53	47.64	48.51	53.83	53.12
SNRPF	53.3678	39.22	58.86	54.35	63.41	44.42	58.33	56.57	45.98	59.17
PPP6R1	53.3333	44.51	55.07	57.8	66.94	53.26	75.98	40.3	41.3	44.84
NSMCE1	53.2489	57.31	77.24	57.96	57.5	51.23	49.07	46.53	43.65	38.75
ALKBH5	53.2456	48.97	47.59	48.76	51.94	48.76	55.32	60.07	60.2	57.6
BLVRB	53.2189	36.29	59.74	47.98	65.45	45.31	54.06	59.06	52.33	58.75
HEXB	53.1944	54.8	44.51	40.4	42.81	51.43	42.14	64.51	69.46	68.69
NDUFA11	53.14	45.17	67.54	51.01	61.86	52.71	60.59	47.21	43.99	48.18
TCF3	53.1278	44.75	52.72	58.52	59.75	46.21	67	48.06	46.81	54.33
LAS1L	53.1078	46.47	53.63	46.71	65.12	55.81	51.08	56.14	50.42	52.59
STX10	53.0867	46.49	60.93	52.79	57.19	45.58	61.18	44.89	47.89	60.84
NUP43	53.0689	62.97	50.09	52.44	45.37	61.25	47.25	53.45	58.48	46.32
COPG1	53.0622	47.67	51.61	48.75	55.96	49.89	55.61	58.32	54.73	55.02
PI4KB	53.04	47.87	52.68	52.03	55.72	54.47	58.43	53.11	51.64	51.41
SPCS1	53.0256	53.74	57.98	47.84	51.57	60.53	54.92	53.94	56.31	40.4
PRKDC	52.9289	58.91	41.57	58.94	44.29	55.13	40.65	56.83	67.36	52.68
EPB41L2	52.88	52.51	39.94	52.69	44.99	50.7	47.84	59.45	61.22	66.58
JPT2	52.8756	59.15	50.35	54.4	55.7	67.24	56.16	44.65	45.35	42.88
EIF2AK1	52.8622	54.09	45.92	49.76	45.97	55.4	45.38	60.8	64.53	53.91
SMC4	52.8089	63.21	44.03	47.51	44.42	60.54	40.95	54.89	64.43	55.3
FTSJ3	52.8022	40.78	54.21	51.52	71.47	60.57	74.74	39.89	39.03	43.01
RFC4	52.7844	69.17	52.61	47.85	48.6	57.31	47.24	46.28	56.62	49.38
NFYC	52.7367	67.36	57.94	64	50.59	45.62	52.26	45.67	41.44	49.75
NOP14	52.7178	56.91	54.19	58.33	58.49	57.87	61.89	41.82	46.68	38.28
FAM136A	52.7156	52.97	46.03	46.9	54.56	57.55	54.01	56.33	57.61	48.48
NADK	52.7133	52.33	59.46	58.09	56.68	52.4	59.36	46.61	42.67	46.82
PTGES2	52.6911	38.86	61.2	50.93	69.23	45.73	71.97	43.32	42.44	50.54
XPO1	52.6778	75.07	45	50.39	46.92	67.3	43.71	47.64	57.02	41.05
FUCA2	52.6656	55.03	47.92	45.49	47.2	56.61	43.99	62.38	59.89	55.48
EID1	52.6633	55.49	62.33	54.5	65.73	62.47	61.15	35.27	36.74	40.29
RECQL4	52.6167	37.77	58.2	58.64	68.14	45.52	79.19	42.97	39.58	43.54
TACO1	52.6133	55.19	58.86	54	66.54	58.19	63.15	40.16	39.65	37.78
CAD	52.61	41.4	46.85	55.74	55.82	50.58	58.86	57.03	55.24	51.97
HARS	52.5956	44.75	54.03	49.45	64.95	57.95	63.29	45.97	45.66	47.31
NPEPPS	52.48	57.85	49.65	54.92	48.52	62.33	48.14	47.96	57.08	45.87
COL6A1	52.4778	46.16	51.46	55.76	52.92	40.52	55	55.47	51.39	63.62
EIF2B3	52.4456	48.68	45.68	42.32	49.12	49.82	47.75	63.05	65.7	59.89
ERAL1	52.43	52.11	55.64	53.67	53.36	54.81	51.97	54.82	51.36	44.13
DLST	52.4144	57.63	54.72	55.52	53.49	57.59	50.61	47.79	48.02	46.36
OTUB1	52.3889	50.48	53.71	55.63	55.85	48.76	52.19	57.78	44.84	52.26
PFKM	52.31	49.36	47.03	48.05	49.73	49.39	46.22	65.3	59.16	56.55
LENG8	52.2878	39.42	41.06	61.79	48.3	42.56	54.65	61.26	56.72	64.83
CDK2	52.18	54.5	43.28	48.31	47.77	54.7	43.82	61.37	58.72	57.15
EFTUD2	52.1278	48.12	51.43	47.86	55.5	57.92	58.37	52.45	50.77	46.73
GLUD1	52.1122	52.92	46.43	42.04	45.68	55.19	40.32	64.14	64.85	57.44
COA3	52.1111	42.02	57.6	43.56	71.43	59.51	69.94	43.26	42.09	39.59
VPS51	52.0344	51.48	69.06	62.37	64.98	41.89	56.62	42.97	34.93	44.01
THOC7	52.0044	60.86	49.69	41.18	45.79	61.22	53.58	47	54.66	54.06
FAM234A	51.9811	50.61	58.27	58.18	58.33	46.56	58.58	48.31	42.61	46.38
RBM39	51.8567	67.57	48.9	51.52	37.52	42.02	36.48	57.45	62.58	62.67
MPV17	51.79	54.22	58.51	54.77	50.58	56.31	47.68	49.28	50.52	44.24
RRM2	51.7711	38.33	32.96	34.48	44.26	51.23	40.11	78.28	76.19	70.1
ACAT2	51.75	50.7	50.15	45.52	55.23	62.36	55.07	47.14	50.67	48.91
CARM1	51.7411	50.95	49.52	54.94	53.21	47.56	54.08	48.37	50.9	56.14
PLEKHJ1	51.7189	43.1	61.25	59.99	64.57	40.86	69.17	39.35	35.72	51.46
PAIP2	51.7144	63.37	50.57	41.12	42.91	53.86	36.93	57.87	63.16	55.64
AP3S1	51.7111	54.59	41.18	36.38	39.28	54.35	34.17	65.67	76.11	63.67
NABP2	51.7022	42.19	51.11	47.45	50.52	51.13	54.63	56.6	51.87	59.82
DHX40	51.6889	64.3	46.18	50.2	43.02	56.04	42.14	51.07	59.49	52.76
STK25	51.6867	46.88	59.28	59.21	57.19	45.14	57.91	46.19	45.5	47.88
UROS	51.6578	54.33	53.15	46.59	54.28	61.41	56.39	50.54	42.63	45.6
RTL8C	51.63	37.54	56.42	54.02	55.17	40.58	57.46	58.41	46.08	58.99
NDUFV2	51.6089	59.19	52.49	43.15	45.18	61.09	44.48	50.8	54.14	53.96
AMZ2	51.6011	64.67	53.01	45.2	44.88	60.61	44.25	49.99	52.33	49.47
TMED4	51.5644	51.24	46.5	46.41	42.02	43.29	37.57	64.32	63.66	69.07
HADH	51.5511	56.34	55.09	47.08	50.06	53.61	42.78	49.35	51.47	58.18
UBQLN4	51.52	46.56	46.73	48.89	49.44	52.29	50.65	56.38	54.25	58.49
EXOC7	51.5189	57.12	55.72	61.49	57.36	56.88	59.31	39.82	35.74	40.23
GRK6	51.51	46.69	57.4	56.28	68.05	51.19	64.55	40.48	34.6	44.35
ATP2A2	51.4733	52.83	42.19	50.01	54.05	60.41	53.09	48.55	53.71	48.42
PSMD6	51.4589	46.83	53.94	43.96	62.37	62.38	56.11	48.86	49.59	39.09
SKP2	51.4544	53.16	41.09	41.2	46.8	58.27	46.38	60.59	61.63	53.97
USP10	51.4289	64.67	48.28	52.47	48.57	59.62	50.82	48.11	50.63	39.69
RSL24D1	51.4222	72.87	52.46	43.5	37.61	55.62	37.66	51.65	58.24	53.19
COMTD1	51.3711	51.91	75.41	62.19	62.69	42.32	60.33	35.63	30.62	41.24
DCAF7	51.37	53.13	46.49	50.73	46.4	51.69	43.46	58.46	58.78	53.19
GSK3A	51.3022	42.13	48.74	52.76	53.55	48.19	57.78	54.28	50.46	53.83
IPO7	51.13	60.15	41.39	50.06	39.6	58.03	40.12	53.96	64.01	52.85
LSM2	51.1289	47.78	57.25	47.89	41.68	42.69	44.55	58.48	54.5	65.34
TRMT2A	51.1244	49.61	54.63	58.98	58.01	50.77	61.16	40.08	41.25	45.63
SNRPD3	51.1167	42.58	50.12	45.32	55.03	55.4	56.05	51.35	48	56.2
SRPRA	51.0656	43.34	43.17	47.69	63.79	67.85	64.31	45.37	42.39	41.68
ARL6IP5	51.0644	52.64	51.14	43.97	43.69	56.45	43.79	57.31	62.06	48.53
REXO4	51.0533	47.88	53.7	55.1	56.11	47.51	61.98	44.26	46.37	46.57
DEGS1	51.0433	51.81	46.17	42.85	60.28	77.68	56.85	38.84	45.75	39.16
MRPL14	51.0389	46.12	59.69	42.66	55.37	51.06	61.92	50.36	45.51	46.66
CLNS1A	50.9644	50.48	51.95	46.08	48.94	53.98	44.16	56.42	53.7	52.97
CTNNA1	50.9367	47.29	44.53	45.94	44.44	51.41	44.57	61.26	60.27	58.72
POMP	50.9167	53.92	47.01	32.17	48.24	68.19	42.75	53.69	65.77	46.51
GET3	50.84	43.69	58.04	52.66	60.26	53.96	64.44	43.04	44.31	37.16
ZMAT2	50.8322	40.52	53.68	49.25	57.37	53.91	51.95	51.53	46.05	53.23
UQCRQ	50.7989	39.9	56.63	44.89	59.51	45.25	50.23	57.04	49.53	54.21
TIMM23	50.7744	50.1	49.56	39.99	56.32	70.04	55.61	46.11	49.32	39.92
HSD17B4	50.7478	55.4	48.01	44.18	44.73	53.26	42.95	52.41	60.22	55.57
COPB2	50.7367	49	44.99	41.63	50.33	62.57	50.65	51.47	58.7	47.29
UNG	50.6878	65.9	55.56	55.79	57.05	61.15	52.56	33.9	37.35	36.93
SNRPE	50.6222	47.39	58.96	41.56	54.81	57.94	41.77	51	50.25	51.92
CCDC12	50.5978	35.47	52.42	49.32	61.31	42.63	65.49	49.11	46.84	52.79
FUZ	50.5978	57.9	66.81	57.75	61.67	51.56	59.08	33.71	33.36	33.54
BASP1	50.5722	41.61	39.87	43.76	51.9	36.01	50.96	57.4	58.18	75.46
BABAM1	50.5678	46.5	54.34	45.98	50.27	50.19	47.22	60.6	49.5	50.51
ACO2	50.5522	45.36	52.88	53	45.8	43.1	49.4	56.52	52.04	56.87
GPSM1	50.5478	47.99	51.03	56.62	61.33	48.05	70.74	36.08	35.35	47.74
HK1	50.5378	41.78	44.74	46.45	47.74	46.41	48.76	59.19	59.64	60.13
PIP5K1A	50.49	63.21	43.56	48.59	45.43	59.75	48.92	46.58	51.24	47.13
CCDC86	50.4667	39.88	39.71	42.14	56.89	47.28	71.74	50.92	52.64	53
MRPS9	50.39	58.31	51.72	47.68	39.76	55.36	49.22	44.93	52.94	53.59
TCEAL4	50.3511	47.38	49.01	44.68	50.03	53.75	51.5	46.66	47.27	62.88
NAP1L1	50.3411	62.18	56.26	48.93	43.07	53	37.71	48.67	54.15	49.1
POLR1D	50.3222	49.91	61.97	49.12	48.36	50.51	47.3	48.36	48.48	48.89
FRG1	50.2522	48.61	53.79	42.56	45.15	57.03	44.94	52.85	56.82	50.52
ACTR1B	50.2411	52.32	61.4	59.16	52.35	48.28	55.17	42.13	37.93	43.43
HTATSF1	50.2211	52.74	48.81	45.6	53.61	56.7	48.23	44.34	50.74	51.22
CAMK1	50.2067	46.16	58.13	46.64	50.69	44.11	49.67	50.04	49.04	57.38
COQ9	50.1289	50.46	63.41	54.35	59.55	52.04	57.96	37.48	37.58	38.33
TBC1D9B	50.1222	44.94	51.65	57.42	56.02	48.54	60.18	43.17	43.63	45.55
RSAD1	50.0756	58.47	55.05	50.4	51.3	52.58	53.86	41.41	45.63	41.98
PPP2R2A	50.0633	63.11	38.83	43.85	42.42	51.25	38.97	56.74	65.06	50.34
COMMD6	50.0167	54.49	58.49	43.27	41.88	53.84	39.3	53.28	50.41	55.19
MMADHC	49.9967	68.75	50.69	40.88	43.28	64.16	39.01	45.6	54.38	43.22
NELFCD	49.9622	50.34	48.14	43.99	47.55	52.07	49.34	54.16	55.59	48.48
DDX42	49.9533	61.98	48.7	56.05	62.93	63.63	54.51	35.44	32.33	34.01
HDAC3	49.8744	51.65	55.95	45.37	48.37	57.48	48.61	51.97	45.6	43.87
MYL12A	49.87	46.5	49.97	44.32	46.27	52.38	44.13	62.98	57.36	44.92
CHCHD1	49.86	48.59	51.51	43.53	55.96	51.08	51.5	48.03	49.36	49.18
MRPL32	49.8444	46.54	51.54	43.9	44.81	50.33	48.87	52.05	53.04	57.52
INPPL1	49.8289	48.15	48.32	56.66	48.43	44.67	53.42	50.59	46.78	51.44
DDX56	49.81	51.02	58.53	53.26	58.87	56.83	60.94	38.9	34.45	35.49
DUSP1	49.8022	22.58	21.86	20.68	10.79	7.38	10.96	127.91	103.57	122.49
SESN2	49.7867	99.64	73.64	82.75	42.86	43.52	44.11	18.53	19.43	23.6
MRPL36	49.7411	39.2	53.74	46.15	51.08	48.05	62.57	46.9	43.19	56.79
SQSTM1	49.7256	34.3	42.6	41.06	58.9	52.69	59.04	53.88	50.86	54.2
MARCKS	49.7122	57.2	52.89	50.51	57.06	54.73	48.68	40.82	45.38	40.14
USP39	49.71	40.44	40.06	35.57	42.75	44.88	41.95	65.76	71.45	64.53
FIBP	49.6422	51.42	59.51	56.35	58.38	49.47	52.62	40.57	37.21	41.25
USP1	49.6067	76.23	44.79	45.65	43.99	62.7	43.92	40.79	51.46	36.93
MTHFD1L	49.5856	58.36	50.14	48.19	45.33	49.06	40.16	55.75	51.77	47.51
PAF1	49.5756	43.4	58.44	54.62	64.86	45.25	70	35.42	32.94	41.25
KLHL17	49.5089	37.45	52.04	56.13	50.23	34.04	56.19	57.89	48.03	53.58
FBLN1	49.4733	41.08	45.88	49.06	51.37	42.25	50.1	59.06	46.65	59.81
SEC61G	49.4656	45.33	47.61	38.88	53.15	53.47	43.45	56.48	54.25	52.57
CAPN2	49.4056	52.48	47.63	47.46	50.28	50.78	43.57	49.79	50.86	51.8
TSTA3	49.4022	38.93	51.21	43.51	56.01	43.78	59.69	50.6	51.26	49.63
CHTF18	49.3422	38.52	54.18	63.3	59.51	37.09	64.29	41.33	40.29	45.57
G6PC3	49.3278	46.63	53.53	47.86	58.63	51.5	57.23	44.81	40.06	43.7
MTHFD1	49.31	54.54	48.36	50.67	46.18	53.24	45.2	49.39	50.4	45.81
PHF5A	49.2978	44.52	48.04	44.09	48.68	50.41	51.16	56.31	54.9	45.57
MYL12B	49.2778	44.6	42.12	35.89	39.43	49.45	44.5	64.21	62.82	60.48
UCK2	49.2556	54.24	50.21	49.72	52.74	52.72	52.65	42.6	44.34	44.08
NPC2	49.0556	49.48	48.55	42.46	39.89	39.43	44.1	59.19	59.75	58.65
FBXO5	49.0467	53.58	43.08	37.32	33.71	49.39	32.47	60.5	69.15	62.22
MT1X	48.9722	19.34	45.29	39.63	53.35	26.34	59.9	68.71	54.11	74.08
PDHA1	48.9633	44.82	52.06	44.11	51.08	49.67	49.43	51.25	49.64	48.61
PRELID3B	48.9511	53.15	41.18	38.41	35.42	48.13	32.97	64.24	70.31	56.75
ELP5	48.94	42.64	54.91	51	52.26	51.57	53.96	49.3	42.59	42.23
MFN2	48.9178	44.7	42.34	46.2	55.39	53.55	55.67	46.76	48.86	46.79
SINHCAF	48.8222	55.63	34.09	33.72	30.03	44.21	30.96	67.69	80.23	62.84
CDK10	48.8056	48.67	59.38	54.56	54.19	44.47	52.07	43.71	41.87	40.33
GSR	48.7767	47.78	41.35	46.32	41.74	47.81	38.81	59.49	63.39	52.3
SFT2D1	48.77	47.94	55.3	40.64	50.93	53.99	46.52	48.91	51.7	43
CMAS	48.7333	55.15	44.39	42.33	46.83	50.06	41.33	52.19	57.26	49.06
ATXN10	48.7167	55.31	48.32	41.15	42.38	48.66	38.11	55.48	59.21	49.83
CLSTN1	48.7133	54.28	50.52	60.32	53.33	48.02	52.55	39.23	39.5	40.67
RABGGTB	48.69	48.04	42.12	38.94	39.23	44.26	32.89	66.81	67.52	58.4
UBE2J2	48.6478	49.34	56.53	49.74	64.78	56.06	59.63	32.87	29.33	39.55
NCAPH2	48.6433	51.62	57.92	50.13	60.84	48.25	65.46	34.36	31.25	37.96
PMVK	48.5878	54.74	70.05	59.03	61.68	46.26	59.14	32.22	24.77	29.4
SCAP	48.5589	46.62	54.48	55.05	56.74	44.72	61.47	39.27	38.92	39.76
MYH10	48.5511	44.9	45.64	53.72	48.49	46.78	48.17	48.11	52.67	48.48
CDK11B	48.4933	40.14	52.58	47.81	55.01	44.89	57.49	43.47	46.78	48.27
AP2A1	48.4678	39.08	51.37	50.34	53.1	42.39	54.25	50.28	44.08	51.32
MGST3	48.4544	52.62	53.06	41.71	43.21	51.52	42.9	55.55	45.91	49.61
SYNCRIP	48.4511	50.97	44.05	42.92	52.56	66.39	48.12	43.61	44.57	42.87
TAF7	48.4478	53.92	48.5	47.4	49.32	58.28	42.81	43.34	49.09	43.37
PRKAR1A	48.4356	54.19	42.35	47.46	45.22	52.49	43	50.11	52.85	48.25
HEBP1	48.4111	53.73	55.59	41.54	38.96	39.31	41.42	52.77	55.26	57.12
REX1BD	48.2744	40.88	64.06	53.53	69.66	36.52	63.8	36.75	33.88	35.39
PFDN1	48.15	46.03	51.56	39.08	46.99	53.97	44.1	54.94	49.56	47.12
DAZAP2	48.1211	37.41	47.71	49.16	47.75	48.11	49.71	56.67	45.63	50.94
RCN1	48.0667	56.46	51.53	44.19	45.76	49.43	44.45	42.15	46.54	52.09
RBM10	48.0656	50.78	57.67	56.35	61.76	45.89	63.2	33.29	29.14	34.51
THOP1	48.06	42.68	60.62	55.2	70.2	45.48	70.38	28.15	26.4	33.43
DDRGK1	48.0556	45.83	63.69	53.79	59.46	41.16	56.17	36.01	34.1	42.29
EBPL	47.9833	49.49	54.62	42.6	52.43	47.19	41.22	41.67	47.2	55.43
UXT	47.9667	45.94	54.66	44.87	43.92	40.9	42.92	64.91	51.17	42.41
PEG10	47.9456	41.41	28.65	50.3	49.77	51.5	52.36	51.58	54.3	51.64
LMNA	47.9089	31.39	46.42	44.75	57.99	38.97	61.32	50.32	45.53	54.49
CHD3	47.9078	48.89	47.8	53.22	49.02	43.93	46.45	47.84	45.52	48.5
MTCH1	47.9078	41.99	45.31	47.98	55.86	44.43	47.87	49.72	49.66	48.35
CENPM	47.8922	49.22	61.42	50.44	58.91	43.81	50.14	39.37	35.68	42.04
SKA2	47.8722	58.88	45.67	42.87	40.16	59.37	39.97	47.34	49.23	47.36
LBR	47.7311	66.08	47.58	49.98	46.55	70.02	45.74	35.2	38.27	30.16
ZYX	47.6756	36.94	40.35	42.39	40.4	34.91	45.29	59.45	59.73	69.62
DNAAF5	47.6378	44.03	54.41	54.17	60.47	48.61	56.11	35.83	34.52	40.59
PEA15	47.6089	40.15	33.67	38.26	39.35	43.63	46.21	68.01	57.57	61.63
RTL8A	47.6022	39.15	58.74	62.84	52.45	41.93	55.12	43.93	33.02	41.24
TMEM250	47.59	47.77	62.51	58.45	75.37	60.94	79.88	13.72	13.2	16.47
SBF1	47.5622	38.18	48.71	54.59	61.71	45.18	65.14	38.97	34.23	41.35
TCEA1	47.5311	51.83	40.88	41.25	37.1	46.86	36.33	58.59	61.99	52.95
MCL1	47.4978	41.11	35.95	39.36	46.3	55.07	42.23	54.79	59.03	53.64
FSD1	47.4678	41.41	48.9	44.06	49.54	37.4	50.8	49.04	47.74	58.32
NAT9	47.4633	52.19	54.78	51.52	50.23	42.28	50.04	45.82	34.16	46.15
GBA	47.3867	57.88	58.61	52.83	56.33	55.24	55.81	33.89	29.82	26.07
UBE2D2	47.3289	52.82	43.26	43.77	41.57	46.12	40.59	52.52	53.86	51.45
NDRG1	47.3267	28.95	38.23	41.66	32.6	28.73	33.15	74.42	78.36	69.84
TMEM203	47.3156	51.64	60.53	50.51	65.94	51.63	56.64	26.79	32.45	29.71
LAP3	47.2967	49.7	48.4	40.71	53.03	55.57	47.14	45.45	46.17	39.5
DENR	47.2367	59.58	43.86	45.96	45.74	57.01	44.18	41.31	45.64	41.85
LYAR	47.2011	49.07	48.57	41.55	52.64	56.59	57.77	37.03	42.46	39.13
NUP93	47.1967	42.84	44.27	42.84	44.09	48.42	44.77	53.85	54.24	49.45
MRPS27	47.1811	56.85	45.5	46.13	38.03	54.18	38.97	49.71	51.88	43.38
C11orf58	47.1311	55.83	48.84	43.49	47.36	51.64	49.38	40.5	43.75	43.39
TRIP13	47.1278	42.51	37.05	36.84	46.68	58.41	45.3	54.25	54.84	48.27
EXOSC7	47.0356	40.07	48.97	42.25	49.24	44.72	51.29	49.04	50.1	47.64
SUMO3	47.0111	35.32	49.85	53.88	63.11	40.69	63.8	41.77	33.57	41.11
XPO7	47.0056	51.33	37.39	46.43	38.34	49.61	37.05	54.1	57.65	51.15
SLC50A1	47.0011	50.38	47.7	43.37	42.08	44.33	48.15	55.12	45.4	46.48
MEN1	47	42.29	50.49	52.57	58.48	48.84	61.14	35.61	35.23	38.35
SMPD4	46.9511	39.36	45.53	46.58	50.47	45.81	50.7	50.38	46.67	47.06
GRHPR	46.9478	40.55	58.13	50.68	48.6	38.87	51.03	48.29	41.63	44.75
ZNF358	46.9322	37.56	50.11	53.46	54.91	37.82	64.56	41.04	43.94	38.99
FASTK	46.8711	44.63	59.74	59.34	60.01	49.63	66.11	28.19	26.78	27.41
AMFR	46.8333	46.75	44.16	42.81	43.05	43.96	41.98	55.56	54.43	48.8
CPSF6	46.8067	49.64	52.84	55.34	59.21	62.06	57.08	25.19	33.15	26.75
METTL23	46.7667	53.68	52.45	43.37	47.54	52.59	43.81	42.6	48.96	35.9
SSBP4	46.7278	48.47	54.83	46.97	50.62	46.69	58.59	39.32	34.3	40.76
UBE2G2	46.6922	48.19	45.06	43.98	51.78	56.79	55.01	38.7	41.64	39.08
C8orf33	46.6678	37.61	35.93	39.69	48.9	45.5	46.72	55.91	53.2	56.55
NCAPD3	46.6667	47.28	41.19	47.99	44.46	51.38	49.35	44.58	53.87	39.9
NMT1	46.6422	49.05	50.7	47.57	45.91	48.11	47.38	44.4	44.08	42.58
RNF220	46.6411	43.06	53.36	51.57	55.29	44.52	56.04	38.15	35.01	42.77
DNAJC12	46.6333	47.44	45.89	36.55	39.89	48.35	42.25	49.31	60.6	49.42
PSMA4	46.6322	47.78	46.68	39.65	49.58	62.19	48.36	39.71	46.78	38.96
SELENOW	46.6233	47.4	49.08	36.54	43.97	41.65	44.45	56.22	48.8	51.5
RNH1	46.5956	36.33	52.22	45.62	66	45.89	63.56	34.05	36.22	39.47
MRFAP1L1	46.5778	50.19	54.76	51.51	65.16	58.79	61.55	22.56	25.78	28.9
LRRC41	46.5689	43.57	44.02	44.15	43.63	45.86	46.44	53.16	47.13	51.16
BRAT1	46.5289	42.92	55.98	53.06	58.66	43.37	56.89	36.3	33.8	37.78
TMX2	46.5222	55.05	47.24	46.39	51.14	62.12	46.68	35.9	39.81	34.37
SRI	46.4667	45.76	48.17	39.38	41.89	51.39	42.37	49.95	50.95	48.34
ETFB	46.4589	43.38	60.43	47.06	59.8	42.11	55.6	35.8	33.48	40.47
NUMA1	46.44	44.74	47.11	58.61	50.98	40.91	53.69	40.14	39.37	42.41
SRP72	46.3889	51.76	37.56	39.29	38.76	48.53	36.35	53.69	58.94	52.62
GGCT	46.3333	55.91	45.1	37.1	37.52	46.37	39.36	48.44	54.07	53.13
VPS29	46.3256	51.32	44.33	35.61	35.85	53.86	32.56	52.85	59.41	51.14
QTRT1	46.3189	42.6	59.53	56.68	57.35	35.66	57.45	36.53	31.57	39.5
CNOT1	46.2956	56.41	37.14	48.29	39.86	52.65	40.18	47.85	50.59	43.69
FOXM1	46.2844	39.19	39.1	43	41.43	44.01	46.09	55.45	58.73	49.56
PDXDC1	46.2822	48.7	40.28	48.69	43.68	50.07	44.99	46.82	52.42	40.89
NDUFS4	46.2622	45.73	48.35	42.94	40.01	45.98	36.81	50.61	53.38	52.55
MAEA	46.2056	42.25	55.92	61.13	71.43	48.06	70.32	19.98	22.65	24.11
SF3A1	46.1044	38.46	37.64	44.7	42.83	42.59	45.83	54.25	52.73	55.91
TMEM123	46.0811	44.7	34.33	40.57	38.86	49.2	37.99	54.77	57.87	56.44
TRAPPC6A	46.0411	46.45	61.62	51.37	55.64	41.86	43.55	36.21	32.52	45.15
LGMN	45.9967	44.28	50.54	44.53	47.92	43.78	47.06	44.18	43.61	48.07
TMEM54	45.9778	35.71	50.54	43.26	48.46	36.87	44.58	54.24	45.94	54.2
METTL3	45.9733	43.46	45.16	45.73	46.54	48.15	42.58	43	50.67	48.47
MSTO1	45.97	42.45	45.4	48.15	55.34	52.35	52.97	41.06	39.66	36.35
KRI1	45.8844	35.93	49.91	50.34	59.83	47.82	64.73	31.94	37.28	35.18
SRSF1	45.8689	48.92	48.79	44.57	60.24	62.87	59.34	28.57	31.74	27.78
EVL	45.7344	46.28	54.9	48.45	45.71	37.21	46.76	43.06	42.22	47.02
MZT1	45.7333	43.62	36.1	28.3	35.56	50.19	29.05	67.02	66.39	55.37
MBTPS1	45.7089	53.34	51.26	52.14	46.77	52.04	49.74	36.46	37.83	31.8
CZIB	45.7056	50	54.06	45.44	50.33	54.66	48.8	37.89	29.43	40.74
TIMMDC1	45.6556	48.45	48.43	42.25	48.04	54.73	49.56	37.71	40.39	41.34
MXRA7	45.6511	42.02	41.42	38.74	41.11	46.27	41.46	53.07	50.6	56.17
SLC20A1	45.6244	43.36	35.58	40.38	47.51	54.64	43.26	49.05	52.31	44.53
ATN1	45.5767	34.13	40.26	53.7	42	36.73	50.79	50.86	46.15	55.57
CDC26	45.5367	39.2	50.64	34	53.6	52.94	50.46	45.27	41.18	42.54
BUD31	45.51	44.9	47.86	41.93	45.3	41.99	40.69	46.4	49.63	50.89
CYCS	45.4789	41.1	39.15	32.71	47.95	54.48	45.55	48.43	50.9	49.04
LAMTOR1	45.4733	42.49	50.7	48.51	55.48	51.33	61.87	35.41	32.06	31.41
SF3B3	45.4633	41.11	42.71	46.96	46.16	50.14	42.91	45.9	48.6	44.68
HMGN5	45.41	46.02	51.96	48.81	42.72	51.51	45.01	36.24	39.79	46.63
SDHA	45.3633	40.03	51.87	44.65	46.09	41.92	44.13	46.19	43.29	50.1
HERPUD1	45.3211	31.17	26.72	25.44	20.82	26.81	21.34	88.64	86.44	80.51
TMEM69	45.3022	51.84	42.19	43.29	35.91	50.3	37.35	51.05	50.55	45.24
GGH	45.2478	54.11	42.59	40.91	42.39	57.33	36.93	41.51	49.59	41.87
AAAS	45.2356	43.86	51.96	47.73	47.71	44.85	50.22	40.41	37.98	42.4
KAT2A	45.2078	41.66	44.16	46.48	45.5	46.76	47.24	49.05	45.68	40.34
ZNF711	45.1656	66.16	45.38	52.99	30.17	43.06	30.61	42.53	57.19	38.4
RAB11B	45.1444	39.18	51.58	50.45	50.45	37.38	56.63	39.37	34.95	46.31
MRPL58	45.1122	47.16	50.19	41.68	45.64	41.59	40.84	45.4	46.75	46.76
P3H1	44.9922	42.72	52.29	51.17	49.18	43.5	53.65	38.07	39.75	34.6
AGTRAP	44.9522	41.8	55.51	50.29	51.46	44.81	53.12	38.85	30.89	37.84
LAMB1	44.9433	49.22	44.65	50.15	40.3	45	37.68	45.94	47.84	43.71
TXLNA	44.9044	42.8	39.31	44.29	53.07	52.73	54.51	40.64	39.35	37.44
TCF25	44.9033	46.88	57.86	56.22	48.8	42.13	55.54	33.46	31.07	32.17
NAT14	44.8467	41.57	60.62	46.12	47.43	35.15	49.15	44.52	37.01	42.05
ASF1B	44.8211	43.98	49.91	48.39	59.31	57.21	62.52	29.12	23.7	29.25
UBE2E1	44.8178	54.89	45.38	42.2	37.85	50.93	42.01	45.76	45.04	39.3
PAPOLA	44.7967	57.89	39.43	42.9	38.59	55.92	39.58	39.87	46.78	42.21
POLG	44.7944	33.55	37.84	42.28	43.57	37.87	47.34	53.64	52.53	54.53
RNF167	44.7178	48.77	48.99	38.73	44.52	46.46	46.12	44.36	40.85	43.66
EIF1AX	44.7044	53.45	42.36	41.16	48.4	64.58	44.9	37.15	37.62	32.72
SURF2	44.6744	32.95	48.18	39.5	60.43	38.84	66.41	37.78	37.49	40.49
WASF2	44.6689	45.73	39.38	44.02	37.35	42.2	39.54	51.35	51.19	51.26
TMEM219	44.6567	39.35	49.48	43.64	42.44	41.56	45.27	52.09	45.61	42.47
ACTR1A	44.6322	37.7	42.74	41.33	42.06	41.94	46.44	48.96	49.91	50.61
TRMT1	44.5778	40.74	47.76	46.56	53.68	40.86	50.49	42.22	40.39	38.5
MAGEF1	44.5633	47.13	46.83	45.65	54.44	47.82	50.52	32.23	34.97	41.48
RAB1A	44.5467	51.83	44.11	40.15	43	50.24	42.4	40.11	44.06	45.02
MSN	44.5111	31.62	31.26	35.01	43.08	43.59	39.58	58.57	56.11	61.78
ATPAF1	44.5078	50.92	43.98	39.83	45.29	54.98	42.86	40.19	41.44	41.08
NIPSNAP2	44.4522	51.88	41.69	39.72	35.71	50.44	32.05	44.93	56.81	46.84
EPB41	44.4478	47.28	33.63	44.31	39.39	47.16	40.67	46.93	54.16	46.5
ZNF593	44.4422	35.83	51.8	35.93	55.8	40.74	58.92	38.85	39.57	42.54
EMP3	44.42	21.76	28.7	30.47	36.91	32.68	33.3	73.54	57.56	84.86
TUBB6	44.41	25.14	48.05	39.05	67.35	45.21	64.16	34.43	36.73	39.57
PSMG1	44.4	52.47	43.93	38.59	42.31	54.49	41.68	42.28	46.47	37.38
MIS18A	44.3889	45.03	47.2	41.42	54.57	39.95	48.61	37.9	37.5	47.32
ARPC5	44.37	39.86	43.28	37.38	48.97	51.29	46.85	43.49	46.42	41.79
NOL7	44.36	45.07	46.01	45.61	57.17	48	48.32	33.37	38.15	37.54
PITHD1	44.2822	48.41	47.4	43.35	46.64	46.88	39.85	39.88	37.87	48.26
ISCU	44.2733	43.18	44.32	36.86	42.82	44.11	40.6	47.61	52.6	46.36
TOP2B	44.17	55.3	38.22	44.88	38.62	49.69	34.45	42.15	49.84	44.38
CD2BP2	44.1667	42.13	48.73	45.14	52.81	50.18	53.6	35.19	34.95	34.77
GORASP2	44.1567	48.1	42.86	47.25	43.86	43.51	44.94	42.57	43.45	40.87
GSTK1	44.0467	44.53	51.37	41.81	43.9	48.66	45.17	42.73	42.97	35.28
DNAJC2	44.0422	45.15	34.65	33.93	31.95	39.43	38.81	52.16	58.4	61.9
FLOT2	43.9856	44.33	54.43	49.25	52.99	42.63	50.91	35.29	29.58	36.46
AATF	43.9444	42.49	46.93	43.87	51.25	45.05	45.78	39.31	40.73	40.09
HMBS	43.9433	46.69	56.26	46.69	48.19	43.6	53.18	34.53	33.84	32.51
AKIRIN2	43.94	54.08	48.6	49.06	42.44	39.18	38.43	39.96	43.54	40.17
HM13	43.9311	41.41	47.72	43.44	50.23	44.32	53.79	38.77	34.99	40.71
HP1BP3	43.9278	52.51	37.71	48.77	40.21	51.8	38.31	41.65	47.33	37.06
ATP6V0D1	43.8211	30.35	44.44	47.22	55.67	45.5	59.42	39.89	33.69	38.21
PARP2	43.8211	46	38.89	37.68	34.55	39.43	36.27	51.76	55.78	54.03
USP5	43.7978	39.06	48.5	45.41	47.57	43.6	52.47	41.7	35.92	39.95
TSEN54	43.7667	43.17	52.26	44.86	48.85	41.14	43.79	37.11	39.31	43.41
HGS	43.7633	39.79	45.16	50.76	50.67	36.93	51.22	40.67	37.53	41.14
DIAPH1	43.6511	42.44	36.94	42.77	41.07	45.74	43.1	47.45	46.98	46.37
COPS7A	43.5989	42.25	45.7	49.24	46.54	45.19	51.75	39.4	31.45	40.87
CDKN2AIPNL	43.5922	49.54	50.24	46.79	50.2	49.6	40.87	35.32	34.56	35.21
FLYWCH2	43.5622	43.2	53.88	53.08	51.49	35.12	49.1	34.73	32.71	38.75
H2AFY2	43.5589	53.81	50.54	52.76	47.26	43.9	46.69	31.05	33.44	32.58
RBBP4	43.4811	45.47	36.2	38.26	38.17	49.32	36.71	48.67	52.49	46.04
PHF10	43.4744	56.33	46.49	45.27	47.35	55.54	40.84	31.09	38.87	29.49
GSS	43.4733	41.14	44.5	39.89	43.31	39.15	38.76	50.72	46.67	47.12
ACADM	43.4622	61.6	44.02	39.92	44.47	57.46	37.67	35.24	41.25	29.53
DMAP1	43.4344	40.28	51.02	45.8	49.09	38.3	50.26	38.84	37.78	39.54
POLDIP3	43.4267	45.29	42.71	43.44	38.31	40.17	38.09	48.76	45.69	48.38
SPAG7	43.4167	39.28	45.51	50.53	40.64	33.28	41.09	47.38	41.99	51.05
HSPBP1	43.4089	37.94	52.7	49.65	61.77	45.73	60.94	27.66	24.46	29.83
UBE2O	43.3833	37.79	41.71	51.49	46.94	39.85	49.92	41.7	40.67	40.38
SLC35B1	43.3578	38.33	39.18	35.72	43.06	48.44	43.36	50.21	48.86	43.06
SMARCC1	43.3533	46.88	35.59	45.13	39.94	47.52	39.79	44.73	47.08	43.52
HIGD1A	43.3478	38.42	37.79	39.68	52.5	61.57	40.05	49.63	34.35	36.14
RTN3	43.3456	49.4	40.58	41.84	39.86	51.51	40.8	41.31	47.61	37.2
FOXRED1	43.3033	47.09	52.89	45.5	54.49	44.45	52.11	30.51	28.48	34.21
UTP4	43.2244	50.99	36.97	39.99	45.05	51.47	45.45	42.24	42.74	34.12
METTL17	43.15	44.53	51.02	44.3	41.46	41.45	38.71	44.34	41.65	40.89
RPA1	43.1422	43.68	41.13	40.57	45.82	47.39	43.06	43.12	43.23	40.28
PTTG1IP	43.1211	51.09	43.31	44.5	40.87	46.03	44.4	37.63	39.88	40.38
UPF1	43.0867	38.6	41.11	45.53	42.79	36.85	43.29	46.44	46.57	46.6
DYNC1I2	43.0733	48.73	48.45	39.89	38.15	46.45	31.85	44.36	46.18	43.6
PPP1R35	43.0589	40.15	56.49	47.56	54.06	36.13	52.47	33.23	31.43	36.01
CLASRP	43.0444	30.98	47.54	49.08	52.27	34.93	62.68	37.02	32.72	40.18
PRPF4	42.9378	46.37	41.46	40.21	52.98	57.82	50.16	32.94	34.16	30.34
SLC2A4RG	42.8989	35.11	44.49	38.12	53	40.59	49.83	41.37	36.8	46.78
B4GALT3	42.8744	38.5	40.02	38.1	36.59	38.99	37.86	51.46	54.46	49.89
NCLN	42.8489	34.08	46.7	44.69	65.38	49.69	73.86	24.32	22.71	24.21
RBX1	42.8367	35.07	48.12	37.58	45.97	48.6	43.59	44.71	42.47	39.42
UBE2Z	42.8211	43.6	43.08	45.36	45.66	47.27	46.22	39.34	38.81	36.05
POLR2B	42.7933	44.99	38.18	39.86	45.74	57.92	44.46	37.45	42.94	33.6
CETN3	42.7267	51.33	50.79	38.83	44.68	49.89	38.59	38.94	37.69	33.8
ICMT	42.7167	44.57	41.44	40.38	50.06	56.28	50.7	33.11	37.84	30.07
NOC4L	42.7067	30.56	38.38	38.65	51.24	35.69	55.55	46.42	39.35	48.52
AKT1	42.6789	35.67	45.53	43.88	45.33	40.7	48.47	43.45	38.13	42.95
MEAF6	42.6733	43.91	36.5	34.96	32.17	40.53	31.54	54.66	53.59	56.2
EIF1B	42.6633	47.86	42.37	31.72	33.5	40.4	31.27	59.42	46.89	50.54
WDR61	42.5344	38.91	42.54	36.53	42.65	48.79	46.06	40.92	42.88	43.53
TAF6	42.5133	39.34	42.56	47.35	41.38	35.29	46.82	44.23	37.79	47.86
PHYHD1	42.5067	49.05	49.72	48.78	42.28	41.23	45.24	36.35	34.85	35.06
TONSL	42.5022	35.1	41.7	51.33	49.85	35.74	58.31	35.26	36.17	39.06
TRPC4AP	42.4944	43.95	47.2	44.22	39.28	42.18	43.29	42.35	40.77	39.21
COPB1	42.4933	45.44	35.79	33.16	30.95	46.04	30.04	56.4	58.22	46.4
APBB1	42.4856	38.34	46.38	43.44	43.07	36.27	46.64	42.97	42.78	42.48
KIAA0100	42.4778	41.59	39.4	43.09	43	46.98	45.57	39.96	42.99	39.72
BEX4	42.4744	52.63	49.06	48.67	42.79	42.74	40.08	36.43	31.67	38.2
LRPPRC	42.4633	48.23	35.62	36.43	34.43	46.68	30.94	47.73	58.08	44.03
CKAP4	42.4544	41.4	44.79	44.4	47.62	41.79	44.46	38.09	34.94	44.6
RHBDD2	42.4322	32.96	40.18	40.26	46.07	39.23	49.53	47	39.73	46.93
NRGN	42.4289	35.47	52.61	49.84	47.02	39.62	53.92	39.35	32.42	31.61
PCCB	42.4178	42.14	40.35	36.53	39.91	44.77	33.89	49.81	45.64	48.72
OTUD5	42.3878	38.27	44.28	45.77	48.03	41.16	51.3	39.08	35.71	37.89
TIMM50	42.3567	38.21	40.73	37.28	47.69	42.94	46.08	43.64	42.71	41.93
EMC4	42.3167	37.64	37.62	45.21	45.77	40.69	45.73	45.7	39.13	43.36
MRPL43	42.2956	32.14	49.71	36.42	49.43	36.32	48.07	41.91	36.14	50.52
KIAA2013	42.28	29.23	46.6	43.05	57.69	42.17	61.26	33.28	31.5	35.74
BRIX1	42.2756	49.08	39.46	39.8	40.7	46.43	36.54	41.76	46.25	40.46
KEAP1	42.2122	38.51	48.59	44	54.25	43.44	58.61	31.93	28.82	31.76
ULK3	42.1856	40.07	43.3	46.16	50.31	47.55	53.05	33.74	28.81	36.68
YY1AP1	42.1811	47.73	37.73	43.07	31.75	39.14	37.42	49.11	47.92	45.76
RBM8A	42.1767	37.59	40.39	38.37	55.32	54	49.31	36.36	35.07	33.18
EMC7	42.1744	38.06	36.42	31.86	42.88	43.65	43.43	47.37	52.35	43.55
UBL4A	42.1711	40.6	44.11	50.04	49.41	43.69	57.12	30.95	32.88	30.74
HEXA	42.1278	46.47	46.78	35.13	38.76	41.43	33.15	50.08	40.64	46.71
MPC1	42.1233	40.71	41.75	36.32	37.5	41.69	40.87	47.97	49.99	42.31
FBXO7	42.1122	47.11	40.44	35.49	42.22	45.57	39.93	43.47	44.19	40.59
RFX5	42.1089	48.31	38.85	42.18	38.8	44.87	39.62	41.3	41.87	43.18
ACTL6A	42.0689	39.68	33.1	37.32	38.75	47.3	35.65	43.47	49.15	54.2
GATD1	42.0622	41.04	43.84	51.11	52.44	35.14	57.47	33.89	34.76	28.87
MOV10	41.9756	43.27	47.78	47.19	41.64	40.49	36.56	41.36	39.82	39.67
DHCR7	41.9633	37.51	42.83	46.3	46.08	40.76	45.96	41.36	38.2	38.67
ESD	41.9389	57.21	43.33	33.08	29.42	48.77	28.83	49.47	54.71	32.63
AMPD2	41.9111	36.85	40.6	42.47	41.7	37.54	44.78	46.46	41.51	45.29
POLR2C	41.9078	40.9	43.37	35.19	42.76	49.54	40.09	42.66	43.07	39.59
CENPH	41.8911	57.41	45.28	42.7	38.14	47.78	27.72	38.64	41.28	38.07
RRP1	41.8744	30.7	43.11	37.07	60.64	44.78	66.25	30.39	29.48	34.45
CHPT1	41.8589	43.15	40.53	35.08	42.29	41.27	34.87	47.17	49.46	42.91
RHEB	41.8378	42.16	35.08	33.04	37.03	40.83	32.26	50.38	55.14	50.62
TOR3A	41.8167	42.04	44.86	35.25	47.05	47.24	46.14	39	37.81	36.96
NUDT1	41.8044	37.06	48.75	43.39	50.98	42.25	44.77	38.64	28.53	41.87
SPINDOC	41.8044	33.16	40.88	45.02	48.28	35.77	51.42	41.34	37.82	42.55
DCAKD	41.8033	40.94	44.97	43.26	46.93	39.46	47.77	37.66	39.46	35.78
ZNRD2	41.7289	33.65	48.36	39.67	46.33	33.56	47.81	40.7	39.15	46.33
FXYD5	41.7156	35.81	42.51	41.85	39.92	33.11	42.28	49.21	46.7	44.05
PSMD1	41.7	34.64	33.82	33.03	42.55	50.24	42.38	47.59	50.09	40.96
PSME3	41.6611	38.33	34.69	36.49	46.64	54.19	47.35	38.47	43.88	34.91
CALU	41.65	36.83	28.87	32.69	33.27	44.97	33.17	56.48	57.63	50.94
FANCI	41.6333	55.44	40.68	43.32	39.26	49.15	35.5	36.98	40.11	34.26
EIF4G3	41.6222	48.87	35.64	48.2	36.42	46.41	39.56	37.03	42.81	39.66
PITRM1	41.5878	39.87	39.07	39.13	38.92	44.62	39.21	45.86	43.33	44.28
C12orf75	41.5267	32.43	38.55	40.34	43.32	42.03	38.2	43.1	48.43	47.34
ATAD3B	41.4956	32.28	42.31	37.85	58.56	44.38	68.56	27.19	31.32	31.01
SCAND1	41.4867	30.88	51.36	42.8	57.03	35.66	53.27	32.38	31.76	38.24
GALNT2	41.4756	41.94	44.05	44.2	47.72	44.51	45.76	35.19	32.26	37.65
SFXN1	41.4011	40.5	35.4	35.15	41.44	49.27	39.3	41.97	47.87	41.71
RBM34	41.3967	56.01	48.79	44.35	41.47	43.17	41.34	30.65	34.64	32.15
RAB5C	41.3756	31.48	35.56	37.27	44.03	41.87	44.91	47.52	40.48	49.26
DAP	41.3711	42.12	39.75	42.69	35.72	39.21	31.49	46.38	47.83	47.15
PREB	41.3411	34.87	43.68	38.22	44.61	41.86	51.21	41.5	39.94	36.18
CDK2AP1	41.3233	40.11	42.56	30	38.4	51.75	38.94	44.74	42.35	43.06
DPCD	41.3033	38.9	50.2	38.23	43.92	36.29	39.99	37.79	41.45	44.96
MS4A4E	41.2822	42.21	43.14	46.72	42.78	38.63	42.87	37.06	41.22	36.91
EIF2D	41.2411	46.88	48.36	40.38	37.86	36.55	30.57	45.28	39.81	45.48
NRBP1	41.1944	36.1	37.62	35.59	38.73	40.93	38.9	48.48	46	48.4
HOMER2	41.1467	34.27	36.5	41.39	42.88	39.3	44.43	41.29	41.56	48.7
POLR3GL	41.1444	45.14	45.53	40.54	40.31	39.45	37.38	39.09	34.87	47.99
TM2D3	41.1167	44.63	48.33	39.34	44.82	42.08	34.88	36.63	40.35	38.99
MEA1	41.1144	34.17	47.48	43.05	50.24	42.93	45.11	35.7	30.77	40.58
RMI2	41.0767	53.3	47.13	45.31	42.02	42.77	34.99	32.84	33.38	37.95
IMP3	41.0556	27.52	45.51	42.06	67.92	45.71	62.82	24.57	26.22	27.17
GTF3C1	41.0467	35.29	38.32	44.87	45.5	43.4	46.53	40.06	40.41	35.04
TNNT1	41.0433	32.97	48.23	41.95	49.05	32.81	44.18	44.53	30.34	45.33
DEDD	41.0111	48.11	48.82	43.83	39.21	35.45	39.35	40.22	37.8	36.31
NUP205	40.9722	42.19	33.69	40.05	34.38	46.11	34.89	44.75	52.34	40.35
PSMC6	40.9644	42.79	38.19	33.39	35.83	46.42	31.46	46.09	53.13	41.38
CDCA7	40.8733	48.16	35.36	36.21	30.95	38.52	26.96	54.79	51.59	45.32
RAD54L	40.8711	42.31	40.9	41.9	36.97	38.82	36.56	45.24	45.63	39.51
PXMP2	40.8633	47.94	61.89	38.87	45.66	45.42	39.95	33.15	29.95	24.94
CCHCR1	40.8556	34.32	45.25	41.82	50.16	37.71	47.29	36.73	31.94	42.48
SCAF1	40.85	35.09	44.25	48.39	61.71	41.8	61.34	24.17	23.95	26.95
SART1	40.84	33.33	44.29	43.76	52.26	33.04	49.33	34.86	34.82	41.87
GNPAT	40.83	51.04	43.69	38.69	36.08	47.58	36.49	35.69	41.6	36.61
SERPINB6	40.8267	46.82	47.74	39.41	42.26	44.52	37.46	37.01	38.24	33.98
LRWD1	40.8089	32.23	45.6	45.29	51.08	38.08	57.08	29.98	34.18	33.76
POR	40.7778	32.07	43.27	42.64	49.62	35.17	52.29	37.05	35.78	39.11
WDR45B	40.7311	42.95	41.3	39.41	36.11	41.48	40.73	41.32	44.36	38.92
WARS	40.6789	42.07	39.63	39.29	39.46	43.61	42.14	43.57	37.08	39.26
TIMM17A	40.6556	31.86	33.7	26.25	42.4	51.81	46.64	46.7	44.21	42.33
CTSD	40.6422	33.97	45.5	40.55	44.53	34.4	46.56	40.3	39.98	39.99
MGAT4B	40.6256	30.94	41.41	39.55	46.29	39.68	47.17	36.66	41.71	42.22
FAM120A	40.6233	44.32	36.59	42.26	43.57	46.5	43.91	35.64	38.62	34.2
NOL11	40.6178	52.41	40.42	39.56	39.7	52.01	40.35	32.77	41.19	27.15
CYSTM1	40.6011	32.88	36.46	32.99	32.6	29.42	33.55	56.97	53.41	57.13
HIST2H2AA4	40.5744	2.52	5.21	5.68	4.32	4.12	4.55	126.85	94.83	117.09
COL6A2	40.5333	36.15	46.59	45.97	47.7	32.58	44.79	37.5	32.27	41.25
TAF9	40.4967	45.25	38.28	34.82	36.52	46.38	33.12	47.97	46.69	35.44
MED28	40.4733	38.44	39.03	35.51	41.92	45.5	37.45	43.14	43.54	39.73
EIF4A1	40.4478	43.66	42.62	34.3	33.7	48	37.74	41.42	43.95	38.64
TRAF7	40.4411	36.84	43.08	40.86	42.05	34.77	43.83	41.45	39.68	41.41
PCLAF	40.3944	47.16	38.32	32.63	30.66	47.02	29.92	47.08	47.04	43.72
PPP2CA	40.3511	45.12	36.77	35.44	39.07	47.58	38.01	40.43	44.04	36.7
ATG3	40.3411	42.29	37.51	39.7	41.51	43.8	40.63	37.26	38.71	41.66
DARS	40.3389	49.1	40.61	34.12	36.05	45.74	33.03	40.12	44.57	39.71
DVL2	40.3044	38.09	41.23	41.48	39.75	36.58	45.97	43.69	38.6	37.35
SCP2	40.2411	43.89	33.67	28.14	34.66	48.83	35.08	44.47	48.06	45.37
PEX14	40.2289	30.54	43.38	44.33	49.82	33.5	50.36	35.05	35.28	39.8
NR2F6	40.2244	39.02	50.38	48.39	59.06	37.34	53.14	23.36	24.65	26.68
KIF5B	40.2011	45.83	33.39	37.71	40	49.99	40.49	36.67	43.43	34.3
PRR14	40.1933	34	39.9	39.98	36.74	34.38	44.64	43.4	44.7	44
AGPAT1	40.1789	40.9	47.23	43.65	43.01	41.68	39.36	35.08	33.39	37.31
ELAC2	40.1733	31.39	38.6	39.43	42.33	40.13	50.57	39.26	39.68	40.17
DCTD	40.1333	45.01	42.44	38.97	38.88	38.73	34.54	43.36	40.64	38.63
TRA2B	40.1289	35.08	36.34	36.91	50.48	53.79	46.23	36.46	31.81	34.06
MRPL45	40.0989	51.03	46.77	38.08	35.36	49.65	35.18	36.79	38.36	29.67
SURF1	40.0656	45.81	48.22	42.27	44.94	37.13	37.74	37.49	32.19	34.8
BLVRA	40.0644	37.67	44.79	34.63	42.96	38.98	43.67	37.36	40.62	39.9
RSRC2	40.0567	36.03	31.91	32.1	20.97	23.2	21.64	60.76	68.15	65.75
CCS	40.0378	38.69	51.39	41.3	49.27	38.09	47.24	31.43	28.39	34.54
ABCE1	40.03	50.89	34.08	31.14	38.27	55.69	35.83	38.25	43.18	32.94
UTP11	40.0222	41.51	36.31	33.9	40.83	50.78	40.36	39.53	40.81	36.17
DDX27	40	36.51	38.58	36.2	45.19	41.92	48.26	36.94	38.65	37.75
NTMT1	39.9789	29.46	39.32	31.83	45.62	36.33	48.01	44.69	41.21	43.34
PITPNB	39.9533	46.79	35.77	40.75	42.51	49.07	33.29	34.72	41.18	35.5
ATF6B	39.9478	40.13	43.05	48.67	41.91	36.47	43.63	38.52	30.61	36.54
CSTB	39.9222	31.6	42	40.73	42.56	36.96	48.48	38.86	35.52	42.59
XPOT	39.8978	57.77	31.42	37.14	29.37	41.99	30	43.32	48.47	39.6
GSPT1	39.8656	42.25	35.15	36.58	38.81	44.05	38.22	38.3	48.17	37.26
ARF3	39.8533	39.59	37.5	38.36	40.44	42.25	42.91	40.47	35.84	41.32
PNMA1	39.8033	41.3	39.85	42.18	44.21	37.46	45.15	32.96	35.23	39.89
SURF6	39.7833	32.08	38.68	38.58	59.58	43.68	62.1	25.5	28.57	29.28
HIST3H2A	39.7756	31.52	33.46	31.4	23.24	15.51	26.56	70.92	57.43	67.94
YIPF3	39.7278	39.32	49.74	43.79	40.77	34.81	37.13	40.58	36.37	35.04
STAU1	39.7278	42.98	35.83	39.54	35.28	40.62	38.34	40.31	43.51	41.14
ATP5MC3	39.7233	31.94	41.84	32.47	46.19	42.69	41.33	42.56	41.07	37.42
GADD45B	39.7222	11.67	12.81	11.39	17.69	9.43	17.44	109.01	81.74	86.32
DHRS7	39.69	39.7	39.85	27.77	41.77	40.98	38.83	45.82	46.89	35.6
LIG1	39.6833	41.5	46.54	52.94	46.62	36.73	40.93	29.84	27.08	34.97
NDUFC2	39.6822	35.41	43.98	32.16	47.31	45.39	45.63	34.58	33.46	39.22
CLUH	39.65	27.37	35.21	38.44	50.9	37.26	58.54	33.88	34.89	40.36
FLNA	39.6489	20.21	22.78	28.28	29.86	23.1	31.84	68.41	61.91	70.45
HOXA9	39.6489	42.84	37.28	36.11	33.18	35.14	36.08	43.89	47.21	45.11
PINK1	39.6456	35.55	46.32	41.24	41.61	36.8	47.08	35.19	35.47	37.55
TUBGCP2	39.6378	36.91	46.4	46.83	43.86	36.85	45.46	33.14	31.79	35.5
SPOP	39.6367	58.89	45.26	38.94	35.63	40.01	34.43	32.8	38.14	32.63
RIDA	39.6056	42.72	38.72	33.04	38.65	46.59	39.32	38.42	41.73	37.26
EIF3F	39.5878	38.15	45.22	40.22	39.79	35.46	38.39	40.68	36.98	41.4
P3H4	39.5678	41.65	51.62	51.59	50.27	37.95	48.53	23.22	21.92	29.36
CCDC34	39.5311	43.33	43.95	35.83	38.37	36.56	38.92	35.03	37.33	46.46
PRCP	39.4856	42.22	39.43	31.25	30.13	41.22	29.28	46.81	51.33	43.7
HCFC1	39.4822	34.02	31.87	43.95	44.14	38	48.91	35.54	37.61	41.3
NCSTN	39.4744	43.36	39.21	39.14	32.28	39.42	32.03	47.39	41.45	40.99
PPP1R8	39.4544	44.6	39.89	39.11	42.25	47.8	40.74	33.73	33.57	33.4
ARIH2	39.4322	42.11	35.63	38.19	38.82	42.67	39.07	39.07	40.61	38.72
ACAP3	39.4311	32.84	41.79	48.05	45.18	31.28	51.17	34.71	31.28	38.58
SNAP47	39.4156	37.12	43.92	39.27	41.86	39.55	45.88	34.74	33.66	38.74
BOD1	39.4133	41.39	37.81	34.17	35.57	33.9	31.91	47.34	41.68	50.95
MED16	39.4022	36	51.18	44.93	49.4	35.82	48.99	27.47	26.41	34.42
ATP6V0C	39.3956	29.61	39.76	33.36	50.36	34.24	53.98	38.73	30.18	44.34
HNRNPH2	39.3889	41.12	37.92	35.48	45.86	49.57	42.08	32.98	34.73	34.76
UBE2V2	39.3411	39.83	30.97	42.71	34.7	44.18	34.9	35.47	44.77	46.54
DNAJC11	39.3344	38.04	41.61	44.9	54.44	49.79	54.95	21.66	23.76	24.86
INTS14	39.3256	51.36	43.85	38.02	38.16	50.74	41.36	32.53	29.43	28.48
CLIC4	39.3244	50.22	29.19	32.85	27.49	41.21	26	49.66	54.8	42.5
C16orf58	39.2556	42.08	42.04	40.14	39.18	36.43	41.88	42.04	30.96	38.55
CDCA8	39.2522	30.21	41	39.05	43.35	47.9	45.04	36.98	33.47	36.27
C12orf10	39.2211	36.89	42.04	42.03	41.25	36.89	40.05	37.49	35.24	41.11
ADSS	39.1933	47.46	36.61	34.25	37.89	52.06	36.68	35.41	43.47	28.91
NID1	39.1733	38.64	31.01	42.15	33.6	37.01	32.88	44.54	47.58	45.15
MRPL52	39.1244	29	44.08	32.7	41.34	34.73	42.52	44.51	39.68	43.56
UPF3B	39.1067	46.83	41.45	38.34	32.67	36.7	35.85	35.46	41.31	43.35
MRPL49	39.0911	39.57	35.67	34.07	41.79	45.88	40.05	39.58	36.75	38.46
CHMP1A	39.0656	29.2	42.29	39.91	54.36	43.03	60.24	26.56	25.98	30.02
TLE3	39.04	35.1	39.27	46.09	40.97	31.71	37.66	37.35	38.53	44.68
MMS19	39.0378	42.88	42.55	40.84	32.38	34.65	32.66	44.49	43.09	37.8
TRA2A	39.01	43.06	35.72	38.47	38.2	43.75	36.17	41.25	35.35	39.12
TBCD	39.01	35.98	45.17	44.55	46.81	38.6	45.73	32.43	30.03	31.79
EXOSC9	39.0067	44.53	39.18	32.28	37.92	46.51	33.66	38.32	42.15	36.51
E2F4	39.0011	35.3	43.69	46.32	47.53	43.76	49.48	31.18	27.74	26.01
GGA1	38.94	36.43	41.04	44.79	42.8	34.04	43.38	34.34	33.17	40.47
ZIC2	38.9211	40.7	44.27	48.81	41.9	32.26	43	32.47	31.45	35.43
FAM32A	38.9056	34.51	39.49	41.4	47.76	45.52	50.15	29.93	30.7	30.69
SREBF2	38.8656	41.41	41.19	46.79	40.39	37.21	38.27	32.2	33.1	39.23
PFDN4	38.8633	39.78	40.44	29.03	31.86	37.07	28.35	49.24	53.38	40.62
STX4	38.85	34.76	44.64	44.03	45.3	34.22	47.79	34.02	32.54	32.35
GINM1	38.8478	48.15	37.81	35.06	35.53	48.94	34.37	34.31	39.27	36.19
GRK2	38.8333	38.45	44.29	42.89	45.3	36.7	44.27	30.1	30.78	36.72
NUF2	38.8322	47.02	32.74	34.01	32.43	42.97	31.04	43.46	45.54	40.28
SCRN2	38.7989	41.9	48.84	45.87	41.87	33.82	37.68	36.21	30.6	32.4
COPS5	38.7778	38.87	38.78	32.25	37.8	41.95	38.27	40.06	44.36	36.66
EDC4	38.76	34.06	38.82	45.11	44.42	37.68	48.79	35.08	32.84	32.04
UCKL1	38.7222	34.7	47.02	48.34	47.28	33.8	50.66	32.16	26.75	27.79
SHARPIN	38.7156	34.81	47.91	41.76	46.26	32.53	47.26	35.5	28.75	33.66
DUT	38.71	45.76	39.85	36.6	36.46	42.27	38.22	36.48	37.14	35.61
DHX38	38.6944	30.75	36.62	40.67	43.32	34.3	44.11	37.69	37.38	43.41
LRP5	38.67	34.89	43.54	49.19	44.13	30.98	46.38	31.18	31.54	36.2
RRP1B	38.6433	33.9	30.41	36.71	44.85	49.98	50.99	31.75	35.29	33.91
MRPL54	38.64	41.81	46.03	35.69	39.25	36.61	45.28	33.43	34.5	35.16
DPH5	38.6322	49.73	38.81	37.63	33.65	43.79	31.44	36.03	38.72	37.89
PPIL4	38.6	51.15	34.12	34.82	29.51	42.7	31.78	38.78	45	39.54
CCNB2	38.5344	38.56	36.23	30.24	34.2	43.97	34.02	44.92	43.8	40.87
CFAP20	38.5056	43.57	42.17	35.89	37.98	38.76	41.92	37.67	31.13	37.46
TMEM94	38.5044	36.53	39.98	47.62	39.42	34.64	40.03	36.44	34.71	37.17
R3HCC1	38.5033	40.26	51.19	43.83	46.63	40.56	48.84	26.36	21.01	27.85
UBE2Q1	38.4878	39.68	38.63	38.41	40.5	39.52	39.07	36.59	37.1	36.89
ZCRB1	38.4767	41.03	39.42	33.25	33.21	41.33	34.62	37.61	46.41	39.41
SAT2	38.4589	34.81	42.14	36.01	32.6	33.42	34.71	45.3	38.93	48.21
BCS1L	38.4278	34.02	38.37	35.22	44.92	40.88	43.79	38.99	35.36	34.3
CPSF3	38.3633	48.42	41.05	39.53	35.66	44.23	31.95	34.14	41.58	28.71
TSG101	38.3611	37.77	40.08	36.82	36.13	48.64	35.9	37.59	37.63	34.69
MVB12A	38.3578	37.22	42.04	35.01	36.98	33.76	37.49	44.18	33.5	45.04
TYK2	38.3567	38.66	39.85	42.82	42.46	33.67	43.87	35.16	34.57	34.15
NPDC1	38.3356	31.71	45.89	45.91	37.83	29.25	42.77	35.87	34.3	41.49
HDHD5	38.2544	36.78	46.98	35.5	45.26	35.45	43.06	32.25	35.34	33.67
ANXA7	38.2289	38.04	33.84	31.99	33.94	45.01	33.63	42.5	41.95	43.16
[truncated: 18,413 more rows]
