# Supplementary material for: Adaptive cellular response of the substantia nigra dopaminergic neurons upon age‐dependent iron accumulation
Source: Aging Cell. 2022 Aug 19;21(9):e13694. doi: 10.1111/acel.13694 (PMC9470899; doi:10.1111/acel.13694)
Supplement: Supplementary file 4 — Table S4. Differentially expressed gene analysis result table of iron exposed SH‐SY5Y. [file ACEL-21-e13694-s002.xlsx]

## Sheet: Control_vs_1mM
GeneName	logFC	padj	Remark
A1BG	-0.0146121	0.931568
A1CF	0.000832428	NA
A2M	0.0142689	NA
A2ML1	0.00470566	NA
A3GALT2	0.00161369	NA
A4GALT	0.00086371	0.995522
AAAS	0.0115881	0.961429
AACS	0.0139252	0.952396
AADAC	-0.000783963	NA
AADACL2	0.00361335	NA
AADACL3	-0.0228479	NA
AADAT	-0.0803446	0.598192
AAGAB	0.0263421	0.904668
AAK1	0.0162868	0.940867
AAMDC	0.0352208	0.829459
AAMP	0.0692492	0.68972
AANAT	0.0255307	NA
AAR2	0.08622	0.603976
AARD	-0.0267846	0.856198
AARS	-0.0922103	0.55112
AARS2	0.0613491	0.730691
AARSD1	-0.0128335	0.940867
AASDH	-0.151754	0.370666
AASDHPPT	0.00394613	0.995522
AASS	-0.0611963	0.724261
AATF	0.0677074	0.718753
AATK	0.00045035	0.999141
ABAT	0.0198513	0.877901
ABCA1	-0.00514842	NA
ABCA10	-0.0201357	0.901352
ABCA12	0.00147009	NA
ABCA13	-0.00589614	NA
ABCA2	0.0108883	0.961429
ABCA3	-0.00260507	0.993182
ABCA4	0.00906957	NA
ABCA5	-0.110784	0.462605
ABCA6	-0.00449876	NA
ABCA7	0.0612449	0.68972
ABCA8	-0.00739603	NA
ABCA9	-0.00805981	NA
ABCB1	0.177877	0.328086
ABCB10	0.0739392	0.668443
ABCB11	-0.00699332	0.969596
ABCB4	-0.05387	0.680663
ABCB5	0.00984728	NA
ABCB6	-0.00784214	0.972367
ABCB7	-0.0486939	0.79736
ABCB8	-0.0306254	0.85721
ABCB9	-0.0121755	0.951693
ABCC1	-0.00609697	0.981898
ABCC10	0.122809	0.449605
ABCC11	-3.66934e-05	NA
ABCC12	0.00134938	NA
ABCC2	0.048001	0.603483
ABCC3	0.000987065	NA
ABCC4	0.0131267	0.952062
ABCC5	0.0697973	0.687123
ABCC6	-0.0700067	0.61158
ABCC8	-0.0200766	0.915967
ABCC9	-0.113432	0.468896
ABCD1	0.344512	0.136764
ABCD2	0.0228334	NA
ABCD3	0.103669	0.537339
ABCD4	-0.110514	0.507916
ABCE1	0.0597232	0.711761
ABCF1	0.170032	0.335066
ABCF2	0.254513	0.180252
ABCF3	0.091511	0.589575
ABCG1	0.0113229	0.952396
ABCG2	0.0124614	0.925853
ABCG4	0.0325788	0.841903
ABCG5	0.00160362	NA
ABCG8	-0.0305955	NA
ABHD1	-0.00671465	0.971743
ABHD10	-0.00440805	0.986776
ABHD11	-0.0316271	0.874301
ABHD12	0.0242481	0.905958
ABHD12B	0.0223161	NA
ABHD13	-0.00351073	0.987992
ABHD14A	0.00868047	0.963829
ABHD14A-ACY1	0.0180235	NA
ABHD14B	-0.0998488	0.557695
ABHD15	0.068742	0.65731
ABHD16A	-4.92531e-05	NA
ABHD16B	0.0415439	0.742423
ABHD17A	0.0749319	0.618144
ABHD17B	0.0122405	0.945518
ABHD17C	-0.0332727	0.868058
ABHD18	-0.161765	0.366754
ABHD2	0.111536	0.507916
ABHD3	0.0175787	0.934764
ABHD4	-0.326584	0.0797335
ABHD5	0.0635579	0.691244
ABHD6	0.0483388	0.734719
ABHD8	-0.00575961	0.97773
ABI1	-0.0531408	0.757834
ABI2	-0.114816	0.493712
ABI3	-0.017761	NA
ABI3BP	-0.0619929	0.556482
ABITRAM	-0.089106	0.507916
ABL1	-0.00172605	0.995522
ABL2	-0.0732223	0.665749
ABLIM1	0.0492243	0.756739
ABLIM2	-0.0443484	NA
ABLIM3	-0.00126441	0.995177
ABR	0.0252391	0.904668
ABRA	0.00131898	NA
ABRACL	0.194897	0.302757
ABRAXAS1	-0.132617	0.391348
ABRAXAS2	-0.0405387	0.812491
ABT1	0.604267	0.0018998
ABTB1	0.0140344	0.94014
ABTB2	0.0484721	0.74183
AC000093.1	-0.00104233	0.995522
AC000095.3	0.000881536	NA
AC000120.2	0.042006	0.717291
AC000120.3	-0.02602	NA
AC001226.2	0.00175447	NA
AC002310.4	0.0056992	0.969596
AC002985.1	-0.0014098	NA
AC002996.1	0.00378007	NA
AC003002.2	-0.0143026	NA
AC003005.1	0.0282621	NA
AC004076.1	0.000719725	NA
AC004080.3	-0.0418212	NA
AC004223.3	0.00932312	NA
AC004556.3	0.0455764	0.776004
AC004593.3	-0.0110795	NA
AC004687.2	0.00370553	NA
AC004706.3	0.0393057	0.655425
AC004805.1	0.0113659	NA
AC004832.3	0.00574105	NA
AC004922.1	-0.00254209	NA
AC004997.1	0.00101297	NA
AC005020.2	-0.0105023	0.943574
AC005041.1	-0.172176	0.311711
AC005154.5	-0.00488132	NA
AC005258.1	0.0255557	0.844506
AC005324.3	0.00502057	NA
AC005324.4	0.00516229	NA
AC005520.1	-0.0847188	0.554654
AC005697.1	-0.00492746	NA
AC005702.1	0.00791108	NA
AC005726.1	-0.00194864	NA
AC005832.4	-0.00555253	NA
AC005833.1	0.00458136	NA
AC005837.2	-0.00540053	NA
AC005943.1	0.00417062	NA
AC006030.1	0.00133807	NA
AC006059.2	0.0374341	0.550321
AC006064.6	0.152395	0.380163
AC006254.1	-0.00646981	NA
AC006486.1	0.00476928	NA
AC006538.2	0.00522929	NA
AC006978.2	0.00371703	NA
AC007040.2	0.0396735	0.761439
AC007192.1	0.0315934	NA
AC007325.1	-0.505997	0.117967
AC007325.2	-0.0210968	NA
AC007325.4	-0.0537878	NA
AC007326.4	-0.0258793	0.910708
AC007375.2	0.0029358	NA
AC007731.4	0.00263243	NA
AC007906.2	0.00455162	NA
AC007998.2	0.0041844	NA
AC008012.1	0.0189413	0.878115
AC008073.3	0.0142305	NA
AC008397.2	-0.003303	NA
AC008403.1	0.00535686	NA
AC008575.1	-0.0033504	NA
AC008581.2	-0.0128132	NA
AC008676.3	-0.0170528	NA
AC008687.1	0.0024626	NA
AC008687.4	0.00205673	NA
AC008687.8	0.00996496	NA
AC008695.1	-0.0100413	NA
AC008750.8	-0.00804135	NA
AC008758.1	-0.000438553	NA
AC008758.5	-0.00160306	NA
AC008758.6	0.00680885	NA
AC008763.2	0.0152926	NA
AC008763.3	0.00441633	NA
AC008764.1	-0.00173822	NA
AC008764.4	-0.0164454	0.910708
AC008878.1	-0.00209008	NA
AC008878.2	0.0145544	NA
AC008982.1	0.0137358	NA
AC009070.1	0.0151193	NA
AC009133.6	0.00288437	NA
AC009163.3	0.000159171	NA
AC009163.5	0.00717287	NA
AC009690.1	-0.00634678	0.972825
AC009779.3	0.025914	0.866418
AC009879.2	0.0031412	NA
AC009879.3	-0.0181866	NA
AC010132.3	-0.00556914	NA
AC010197.2	0.0266514	NA
AC010255.3	-0.000365143	NA
AC010323.1	-0.019865	0.851295
AC010325.1	-0.00499931	NA
AC010326.2	-0.0081902	NA
AC010327.2	0.0312263	0.750563
AC010422.3	-0.00221734	NA
AC010422.5	9.12418e-05	NA
AC010422.8	-0.104352	0.535981
AC010463.1	0.0459535	0.675439
AC010522.1	0.0336455	NA
AC010531.1	-0.0375061	0.68327
AC010542.3	-0.0020312	NA
AC010547.4	0.00075363	NA
AC010616.1	0.0107953	NA
AC011043.1	-0.146453	0.406636
AC011330.3	-0.00236831	NA
AC011448.1	0.120241	0.356216
AC011452.1	0.00332955	NA
AC011455.2	0.000444543	0.999141
AC011462.1	-0.0637131	0.683291
AC011473.4	-0.00184127	NA
AC011498.4	0.00637959	NA
AC011499.1	0.0200299	NA
AC011511.1	0.0176612	0.854179
AC011511.4	0.00232452	NA
AC011530.1	0.00384864	NA
AC012184.2	0.020662	0.868613
AC012213.5	-0.00972079	NA
AC012309.1	0.0173447	NA
AC012488.2	0.00197624	NA
AC012531.3	0.00652732	NA
AC012651.1	0.00956337	NA
AC013394.1	-0.0197236	0.904628
AC013470.2	0.000535485	NA
AC013489.1	-0.0173124	NA
AC013717.1	0.00368366	NA
AC015802.6	-0.0246177	0.914398
AC015813.2	0.055854	0.762798
AC015871.1	-0.039925	NA
AC017083.3	0.0180986	NA
AC018362.3	-0.054731	0.653226
AC018512.1	0.00640338	NA
AC018523.2	0.0116078	0.955458
AC018630.2	-0.0687621	0.484555
AC018709.1	0.00600002	NA
AC019257.8	0.00661326	NA
AC020907.6	-0.014282	NA
AC020909.1	-0.00381418	NA
AC020915.4	0.0201305	0.916161
AC021072.1	-0.00454706	NA
AC021087.5	0.0872447	0.496984
AC021097.2	-0.000203064	NA
AC021660.3	-0.000168515	NA
AC022137.3	-0.0206945	NA
AC022384.1	-0.0326741	NA
AC022400.5	0.0666636	0.46356
AC022414.1	-0.00915733	NA
AC022415.2	-0.00750336	NA
AC022826.2	0.00964921	NA
AC023055.1	-0.0218486	0.930017
AC023491.2	-0.0120418	NA
AC024558.2	9.12418e-05	NA
AC024592.3	0.0848282	0.537339
AC025165.3	0.0305554	0.850559
AC025165.6	0.0260067	NA
AC025283.2	0.00912601	NA
AC026316.4	-0.0114954	NA
AC026464.4	0.00500068	NA
AC026464.6	-0.000300523	NA
AC026786.1	-0.0067303	NA
AC026954.2	-0.0245834	0.856198
AC027644.4	0.0161511	NA
AC027796.3	0.0146586	NA
AC034102.2	-0.00684415	NA
AC036214.3	-0.00016941	0.999141
AC037459.1	0.0260689	NA
AC040162.1	0.00719094	NA
AC046185.1	-0.00548604	NA
AC048338.1	-0.00403833	0.982978
AC053503.7	-0.000157507	NA
AC055811.2	0.00451701	NA
AC055839.2	-0.0200444	0.910708
AC067752.1	0.000271976	NA
AC067968.1	-0.00128383	NA
AC068533.4	0.00454209	NA
AC068547.1	-0.00563919	NA
AC068580.4	0.0373234	0.719057
AC068775.1	0.00233187	NA
AC068831.7	-0.0529605	0.726807
AC068896.1	-0.019248	NA
AC068946.1	-0.017914	0.882088
AC068946.2	-0.0183164	0.864487
AC069257.3	0.00028543	NA
AC069288.1	0.0186289	0.920863
AC069368.1	0.000271976	NA
AC069503.2	-0.00330505	NA
AC072022.2	-0.000945634	NA
AC073082.1	0.00909705	NA
AC073111.4	-0.00898942	NA
AC073283.3	0.0207948	NA
AC073508.2	-0.0418598	NA
AC073585.2	0.0031412	NA
AC073610.2	-0.0017995	0.988818
AC073896.1	0.00679717	NA
AC074143.1	0.0310092	0.730691
AC078927.1	-0.0527684	0.638086
AC079447.1	-0.000474922	NA
AC079594.2	0.00231296	NA
AC084121.13	0.00293798	NA
AC084121.9	-0.00155436	NA
AC084337.2	-0.00146954	NA
AC087289.3	0.0215637	NA
AC087632.2	-0.00527722	NA
AC087721.2	-0.00762029	NA
AC090227.2	0.000719725	NA
AC090360.1	0.00700622	NA
AC090517.4	-0.0194911	NA
AC090527.2	0.00369436	NA
AC091057.6	0.00413446	0.977351
AC091167.2	0.0347413	0.826802
AC091167.6	-0.0348928	0.724635
AC091167.7	0.00859461	NA
AC091551.1	-0.00792716	NA
AC091959.3	0.0599554	NA
AC092042.3	0.00810284	NA
AC092073.1	0.00636354	NA
AC092329.3	0.0475583	0.634835
AC092587.1	0.00791677	NA
AC092647.5	0.0105774	NA
AC092718.3	0.0222391	0.850559
AC092718.8	-0.00116934	NA
AC092835.1	0.0282344	NA
AC093155.3	-0.00636407	NA
AC093227.2	0.00160666	NA
AC093323.1	0.147351	0.404444
AC093423.3	-0.00768041	NA
AC093512.2	-0.0185667	0.935983
AC093525.2	0.00797459	NA
AC093668.1	0.000712347	NA
AC093827.5	-0.0184454	0.904627
AC093884.1	0.674187	0.0559495
AC093899.2	-0.00453871	NA
AC096887.1	-0.00244485	NA
AC097625.2	0.0178626	NA
AC097634.4	-0.0520472	0.652702
AC097637.1	-0.00127071	NA
AC098484.3	0.00191301	NA
AC098582.1	-0.00715012	NA
AC098588.2	0.00331855	NA
AC098650.1	0.015502	0.904668
AC098850.3	0.00257561	0.990798
AC099489.1	-0.00747152	0.953086
AC099811.2	0.440838	0.120699
AC099850.2	0.000629492	NA
AC100868.1	-0.0137755	NA
AC104109.3	0.0110605	NA
AC104389.5	0.00187208	NA
AC104452.1	-0.00337844	NA
AC104472.3	-0.00607034	NA
AC104532.1	0.00766802	NA
AC105052.1	-0.00869118	NA
AC105052.3	-0.0399061	0.821642
AC106741.1	6.06968e-05	NA
AC106886.5	0.442132	0.0962086
AC107871.1	0.0572098	0.738709
AC107959.5	0.00342359	NA
AC108488.2	0.00616483	NA
AC112128.1	-0.0358446	NA
AC113348.2	0.0233367	NA
AC114490.2	-0.00245542	NA
AC114490.3	-0.0160898	NA
AC116366.3	-0.00220757	NA
AC117378.1	0.00552658	0.97773
AC117457.1	0.00428528	NA
AC118549.1	-0.0579684	0.696084
AC118553.2	-0.034545	0.756634
AC119396.1	0.00646346	NA
AC119674.2	0.00463505	NA
AC120057.2	0.0520056	0.627402
AC120114.4	-0.00414859	NA
AC126283.2	0.00818769	NA
AC129492.3	-0.00146587	0.995177
AC131160.1	-0.00357545	NA
AC132217.2	0.149033	0.355704
AC134684.11	-0.0125864	NA
AC134684.9	0.00692047	NA
AC135050.2	0.0473996	0.697848
AC135178.3	-0.0861365	0.624505
AC137834.1	-0.241487	0.23706
AC138696.1	0.024962	0.891588
AC138811.2	0.00494467	NA
AC138894.1	-0.0130924	NA
AC139491.7	-0.00837262	NA
AC139530.2	0.237569	0.237926
AC140504.1	0.0144682	NA
AC144573.1	-0.008572	NA
AC145212.1	0.024718	0.854525
AC213203.1	-0.0148056	NA
AC213203.2	-0.0257251	0.839203
AC231657.3	0.0274828	0.771262
AC233723.1	-0.00539617	NA
AC233992.2	-0.0106588	NA
AC236972.4	-0.000653371	NA
AC240274.1	-0.0679375	0.633975
AC242842.3	-0.0245428	NA
AC244197.3	-0.0541027	0.708379
AC245033.1	-0.0303313	0.887194
AC245748.1	-0.000189523	NA
AC253536.7	0.0333887	0.856773
ACAA1	0.133907	0.432307
ACAA2	-0.0758415	0.658515
ACACA	0.00032708	0.999334
ACACB	-0.153717	0.38554
ACAD10	-0.136404	0.411833
ACAD11	-0.0753224	0.543786
ACAD8	0.0755405	0.661082
ACAD9	-0.0412691	0.837458
ACADL	-0.0671409	0.580704
ACADM	-0.00608989	0.97773
ACADS	-0.0281923	0.875278
ACADSB	0.0509435	0.78085
ACADVL	-0.00202748	0.997216
ACAN	-6.26695e-05	NA
ACAP1	-0.0158824	NA
ACAP2	-0.0261897	0.877901
ACAP3	0.0243363	0.901006
ACAT1	-0.0329599	0.868983
ACAT2	0.198167	0.207167
ACBD3	0.142423	0.393064
ACBD4	-0.444489	0.0186094
ACBD5	0.0770144	0.634814
ACBD6	0.0718377	0.674858
ACBD7	0.0530266	0.744804
ACCS	-0.0573611	0.687126
ACCSL	0.00427994	NA
ACD	0.00985641	0.9639
ACE	-0.0413045	0.725342
ACE2	-0.00407748	NA
ACER1	-0.00166793	NA
ACER2	0.0162866	NA
ACER3	-0.0313688	0.86196
ACHE	0.0462566	0.675439
ACIN1	0.037617	0.843404
ACKR2	0.00416484	NA
ACKR3	0.0029547	NA
ACKR4	-0.0132569	NA
ACLY	0.179441	0.209458
ACMSD	0.00112786	NA
ACO1	0.00680291	0.97773
ACO2	-0.0388468	0.844506
ACOT1	-0.0320474	0.847271
ACOT11	-0.0472299	0.79337
ACOT13	0.0401583	0.837458
ACOT2	0.0339032	0.856198
ACOT4	0.000472195	NA
ACOT6	0.00501226	NA
ACOT7	0.0561185	0.720778
ACOT8	0.00163281	0.995177
ACOT9	0.00761403	0.97773
ACOX1	0.0546951	0.764432
ACOX2	0.00348866	NA
ACOX3	0.0341375	0.850484
ACOXL	0.0234007	0.858934
ACP1	-0.034318	0.863016
ACP2	0.0513577	0.822944
ACP4	0.000562126	NA
ACP5	-0.00788801	NA
ACP6	-0.160296	0.332574
ACP7	-0.0307765	NA
ACPP	-0.00635704	NA
ACR	0.0052032	NA
ACRBP	-0.0126262	NA
ACRV1	0.00986427	NA
ACSBG1	-0.000515902	NA
ACSBG2	-0.0299057	NA
ACSF2	-0.00231169	0.995177
ACSF3	-0.0270794	0.897102
ACSL1	0.0639978	0.699515
ACSL3	-0.0190831	0.92658
ACSL4	0.0263751	0.89448
ACSL5	0.00329403	NA
ACSL6	0.0180768	0.92658
ACSM1	0.00226656	NA
ACSM2A	-4.3657e-05	NA
ACSM3	0.106258	0.448782
ACSM5	-0.00221551	NA
ACSS1	-0.052976	0.76662
ACSS2	0.0081914	0.972367
ACSS3	-0.0270389	0.887521
ACTA1	0.0364792	NA
ACTA2	-0.127498	0.400232
ACTB	0.649673	0.00752034
ACTBL2	0.00922277	NA
ACTC1	0.0136566	NA
ACTG1	0.0575099	0.730164
ACTG2	-0.000638599	NA
ACTL10	0.000415277	NA
ACTL6A	0.0857783	0.609314
ACTL6B	-0.00643326	NA
ACTL8	0.0415837	NA
ACTN1	0.131716	0.449605
ACTN2	0.0668556	0.668443
ACTN3	0.00577693	NA
ACTN4	0.0697061	0.633975
ACTR10	-0.0193915	0.921948
ACTR1A	0.0686077	0.696116
ACTR1B	-0.0472201	0.80201
ACTR2	0.0743445	0.655212
ACTR3	0.0732737	0.676638
ACTR3B	-0.00059369	0.997216
ACTR3C	0.0120606	NA
ACTR5	0.0126754	0.952396
ACTR6	-0.00509662	0.97984
ACTR8	0.182451	0.324052
ACTRT3	0.0468656	NA
ACVR1	-0.0579376	0.705198
ACVR1B	-0.079335	0.643689
ACVR1C	-0.0111297	0.953086
ACVR2A	-0.15805	0.349233
ACVR2B	0.000725835	0.999382
ACVRL1	0.0390076	0.588878
ACY1	0.00310346	0.992128
ACYP1	0.0405706	0.819114
ACYP2	-0.123234	0.368593
AD000671.1	-0.000168267	NA
AD000671.2	-0.0128748	0.922431
ADA	-0.0676375	0.697675
ADA2	-0.0186598	NA
ADAL	-0.00460852	0.979408
ADAM10	0.0119668	0.958394
ADAM11	0.027611	0.901006
ADAM12	-0.0253197	NA
ADAM15	0.0589193	0.713823
ADAM17	-0.0875397	0.576733
ADAM19	0.0745588	0.483428
ADAM21	-0.00804743	NA
ADAM22	-0.00951569	0.962472
ADAM23	-0.0485296	0.79736
ADAM28	-0.012303	NA
ADAM32	-0.00401407	NA
ADAM33	-0.00510813	NA
ADAM8	0.0209857	0.848966
ADAM9	-0.00220228	0.995177
ADAMTS1	-0.16038	0.297007
ADAMTS10	-0.028575	0.845052
ADAMTS12	-0.06086	NA
ADAMTS13	-0.0434958	0.806757
ADAMTS14	0.0124597	NA
ADAMTS15	-0.0168924	0.92658
ADAMTS16	0.0117	NA
ADAMTS17	0.0150862	0.936537
ADAMTS18	0.000890158	NA
ADAMTS19	-0.0678956	0.65828
ADAMTS2	-0.0390049	0.780757
ADAMTS20	0.0746252	0.517685
ADAMTS3	-0.126998	0.385712
ADAMTS4	0.0572385	0.665749
ADAMTS5	-0.00591143	NA
ADAMTS6	-0.0151782	0.918141
ADAMTS7	-0.0263653	0.85792
ADAMTS8	0.0238794	0.904627
ADAMTS9	-0.0216831	0.90513
ADAMTSL1	0.00276764	NA
ADAMTSL2	-0.000189523	NA
ADAMTSL3	0.0151364	NA
ADAMTSL4	-0.00268914	0.989336
ADAMTSL5	-0.0085574	0.955458
ADAP1	0.0535105	0.667009
ADAP2	0.0477246	0.749487
ADAR	0.05228	0.789251
ADARB1	-0.00607329	0.97984
ADARB2	0.0249112	NA
ADAT1	0.0366574	0.822211
ADAT2	-0.0957437	0.56722
ADAT3	0.0972647	0.412865
ADCK1	0.0129702	0.948083
ADCK2	-0.0125324	0.956682
ADCK5	-0.00414297	0.984816
ADCY1	-0.039599	0.842052
ADCY10	0.0161893	NA
ADCY2	-0.00556176	NA
ADCY3	0.0583426	0.742423
ADCY4	-0.000992767	NA
ADCY5	0.0370544	0.791086
ADCY6	0.00729383	0.97773
ADCY7	-0.085816	0.594718
ADCY9	0.0187934	0.934764
ADCYAP1	-0.000189523	NA
ADCYAP1R1	0.00363494	0.987064
ADD1	-0.0187644	0.931737
ADD2	-0.0487625	0.80031
ADD3	-0.0807842	0.626721
ADGB	-0.0139102	NA
ADGRA1	0.0035193	NA
ADGRA2	-0.0280677	0.874021
ADGRA3	0.00467271	0.98767
ADGRB1	0.0105623	0.957276
ADGRB2	-0.0423709	0.821642
ADGRB3	-0.120294	0.43541
ADGRD1	-0.00171503	NA
ADGRD2	-0.00446355	NA
ADGRE1	0.0179105	NA
ADGRE2	0.0188034	NA
ADGRE5	-0.0332775	0.860019
ADGRF1	0.00588692	NA
ADGRF2	0.000719725	NA
ADGRF3	0.0102336	NA
ADGRF5	4.87171e-05	NA
ADGRG1	0.0367381	NA
ADGRG2	-0.00865655	0.939246
ADGRG3	0.00217202	NA
ADGRG5	-0.00058087	NA
ADGRG6	0.0219713	0.910708
ADGRL1	0.0701512	0.675439
ADGRL2	0.0238759	0.910708
ADGRL3	-0.04082	0.805654
ADGRV1	-0.0769279	0.603414
ADH1A	-0.00120593	NA
ADH1B	0.00301053	NA
ADH4	-0.0259428	NA
ADH5	0.0566269	0.756739
ADH6	0.000311812	NA
ADHFE1	-0.00196103	NA
ADI1	0.433854	0.0122801
ADIPOQ	0.00188022	NA
ADIPOR1	0.0693028	0.691032
ADIPOR2	0.0183884	0.92658
ADIRF	0.00240989	NA
ADK	-0.0450553	0.806972
ADM	-0.445524	0.0611643
ADM2	-0.00328917	NA
ADM5	0.0592537	0.506336
ADNP	-0.247184	0.225369
ADNP2	-0.0137415	0.952062
ADO	0.0385856	0.847271
ADORA1	-0.00269455	NA
ADORA2A	0.0162289	NA
ADORA2B	-0.0387434	0.8383
ADORA3	-0.000904631	NA
ADPGK	0.0129903	0.956187
ADPRHL1	0.0176167	0.906992
ADPRHL2	0.122299	0.482842
ADPRM	-0.466414	0.0912576
ADRA1A	-0.0520216	NA
ADRA1B	-0.0279807	NA
ADRA1D	-0.00427484	NA
ADRA2A	0.00674122	NA
ADRA2B	-4.9656e-05	NA
ADRA2C	-0.000312034	0.986932
ADRB1	0.00246798	NA
ADRB2	0.0018279	NA
ADRM1	0.156572	0.374563
ADSL	0.0205895	0.92658
ADSS	0.0431284	0.811759
ADSSL1	-0.0291447	0.845094
AEBP1	-0.00120593	NA
AEBP2	0.0489723	0.790467
AEN	0.269916	0.13796
AF196969.1	0.00145475	NA
AF241726.2	0.00696817	NA
AFAP1	0.0157066	0.940099
AFAP1L1	0.0419766	0.805654
AFAP1L2	-0.0339985	0.772076
AFDN	-0.00995048	0.967634
AFF1	0.0123137	0.953671
AFF2	-0.00331482	NA
AFF3	0.0108083	0.95333
AFF4	0.0209955	0.920863
AFG1L	-0.16445	0.279413
AFG3L2	0.0119887	0.962472
AFMID	0.0555938	0.765973
AFP	-0.00109478	NA
AFTPH	-0.112004	0.48477
AGA	-0.107911	0.516234
AGAP1	-0.00477325	0.985272
AGAP2	0.0127159	0.949156
AGAP3	-0.0372728	0.845094
AGAP4	0.0348828	0.855435
AGAP5	0.0125615	0.942521
AGAP6	0.0476547	0.774322
AGAP9	-0.0430678	0.81484
AGBL2	0.000500121	NA
AGBL3	-0.00865317	NA
AGBL5	-0.0878055	0.604841
AGER	0.0353364	0.648038
AGFG1	-0.0219502	0.916067
AGFG2	0.0240429	0.899439
AGGF1	0.0273089	0.901352
AGK	-0.0596652	0.731225
AGL	0.0369095	0.830143
AGMAT	0.102018	0.482589
AGO1	0.0947338	0.564156
AGO2	0.0351383	0.854179
AGO3	-0.0494215	0.79045
AGO4	0.043087	0.814823
AGPAT1	-0.0224007	0.920883
AGPAT2	0.095518	0.5518
AGPAT3	0.113313	0.491428
AGPAT4	-0.173164	0.328086
AGPAT5	0.0467771	0.788957
AGPS	0.0436213	0.810064
AGRN	0.0404151	0.820188
AGRP	0.00467712	NA
AGT	0.00342183	NA
AGTPBP1	-0.123742	0.443216
AGTR1	0.0215612	NA
AGTRAP	0.015958	0.94014
AGXT	-0.00695436	NA
AHCTF1	-0.00639137	0.97574
AHCY	0.0156167	0.940099
AHCYL1	-0.012097	0.961429
AHCYL2	-0.0662593	0.687126
AHDC1	0.0470184	0.775161
AHI1	-0.0975641	0.54002
AHNAK	-0.0300163	0.880565
AHNAK2	-0.0606299	0.703354
AHR	-0.0253721	0.891804
AHRR	0.185272	0.316668
AHSA1	0.10106	0.557975
AHSG	0.00241564	NA
AICDA	-0.0139197	NA
AIDA	-0.00666376	0.97574
AIF1	0.00649181	NA
AIF1L	0.0514241	0.788957
AIFM1	0.188495	0.23083
AIFM2	0.124909	0.324052
AIFM3	0.00786533	NA
AIG1	-0.151027	0.378225
AIMP1	0.0237446	0.914436
AIMP2	0.102056	0.548037
AIP	-0.0697949	0.639471
AIPL1	0.0162024	NA
AIRE	-0.00111488	NA
AJAP1	0.002915	NA
AJM1	0.00459824	0.981527
AJUBA	-0.215243	0.273663
AK2	0.109732	0.476883
AK3	0.0191506	0.933442
AK4	0.26497	0.117085
AK5	-0.0111368	0.954222
AK6	0.0304021	0.88488
AK7	-0.0462353	0.655212
AK8	-0.0333063	0.765318
AK9	-0.0284606	0.756739
AKAP1	-0.00173463	0.995522
AKAP10	-0.0198424	0.92658
AKAP11	-0.0490979	0.691244
AKAP12	-0.0373138	0.850559
AKAP13	-0.0933008	0.553938
AKAP14	0.00188169	NA
AKAP17A	0.0428362	0.786656
AKAP3	-0.572262	0.0834339
AKAP5	-0.0443439	0.772076
AKAP6	-0.0519945	0.700671
AKAP7	-0.0208731	0.905958
AKAP8	0.0804865	0.617473
AKAP8L	-0.0469466	0.79337
AKAP9	-0.162605	0.364908
AKIP1	-0.0941476	0.564844
AKIRIN1	0.318658	0.0627953
AKIRIN2	-0.218009	0.145711
AKNA	0.0278297	0.889742
AKR1A1	-0.101874	0.55112
AKR1B1	-0.0340891	0.85721
AKR1B10	0.0159825	NA
AKR1B15	0.00281217	NA
AKR1C1	-0.0068298	NA
AKR1C2	0.00339545	NA
AKR1C3	-0.0159572	NA
AKR1D1	0.00445871	NA
AKR7A2	-0.0376409	0.843404
AKR7A3	0.0274927	NA
AKR7L	0.0403888	NA
AKT1	0.0549749	0.760357
AKT1S1	0.089218	0.564585
AKT2	0.0522031	0.830274
AKT3	-0.288564	0.18301
AKTIP	0.0189894	0.921244
AL021546.1	0.0079573	NA
AL021997.3	0.00263764	NA
AL022238.4	-0.0287604	0.885959
AL024498.2	0.0125551	NA
AL031315.1	-0.0174984	0.896857
AL031681.2	0.00154392	NA
AL031708.1	-0.00612897	0.964908
AL031777.3	0.0334493	NA
AL032819.3	0.000657075	NA
AL033529.1	-0.00536213	NA
AL035078.4	-0.00728856	NA
AL035425.2	-1.47036	0.00127057	Control_Up
AL035461.3	-0.012701	0.931925
AL049629.2	0.000199704	NA
AL049650.1	-0.0362988	NA
AL049779.1	0.000462193	NA
AL096711.2	-0.00254668	NA
AL109811.3	0.0393472	NA
AL109827.1	0.00601205	0.972367
AL110118.2	0.00399356	NA
AL117339.5	0.0160369	0.92658
AL117348.2	0.347115	0.0983074
AL121594.1	-0.000463786	0.997216
AL121753.1	0.00522444	NA
AL121845.3	0.0553023	0.668443
AL121899.2	-0.00732091	NA
AL121900.2	-0.0250842	0.885507
AL133352.1	0.0801192	0.493572
AL133353.2	0.0304418	NA
AL133500.1	-0.0105376	NA
AL135905.2	-0.0351556	0.817257
AL136295.1	-0.00647051	NA
AL136295.3	0.0054542	NA
AL136295.4	0.00998601	NA
AL136295.5	-0.0165993	NA
AL138752.2	0.00316618	NA
AL139011.2	0.00587985	NA
AL139142.2	0.00811294	NA
AL139260.3	0.00387301	NA
AL139300.1	-0.000539901	0.997306
AL139353.1	-0.0036712	NA
AL157392.5	-0.01223	NA
AL157935.2	0.113364	0.428499
AL159163.1	-0.0500557	0.712272
AL160269.1	-0.0292667	0.854179
AL162231.1	-0.0278752	0.795814
AL162231.3	-0.0255015	0.772076
AL162377.3	0.00377889	NA
AL162417.1	-0.000310435	NA
AL163636.2	-0.000845908	NA
AL353588.1	-0.0192989	NA
AL354822.1	0.0284979	0.842269
AL355102.2	-0.000199753	NA
AL355312.6	0.00325431	NA
AL355315.1	-0.00308772	NA
AL355916.3	-0.0274819	0.795793
AL355987.3	0.0147317	0.920674
AL357673.1	0.0176663	0.892423
AL358113.1	0.00172017	NA
AL358472.6	-0.024076	0.858197
AL358472.7	0.0120655	NA
AL359736.1	-0.0033621	NA
AL359922.1	-0.00126644	NA
AL360181.3	0.0021565	NA
AL365205.1	0.162109	0.363908
AL365232.1	-0.000538203	NA
AL365273.2	0.00428286	NA
AL391650.1	0.0287199	0.75236
AL391987.2	0.0161841	0.934764
AL441992.2	-0.00348747	0.979645
AL445423.3	-0.000203064	NA
AL445524.2	-0.00209692	0.99218
AL445685.3	-0.00524755	NA
AL445989.1	-0.00277074	NA
AL451062.3	-0.0698222	0.662331
AL451136.1	0.00630843	0.965325
AL512785.2	0.020884	NA
AL513128.2	-0.00836593	NA
AL513165.2	0.00426172	NA
AL589666.1	0.101805	0.485874
AL592183.1	-0.00430007	0.97773
AL603832.3	0.0378387	0.696384
AL627230.1	-0.0106727	NA
AL645922.1	-0.00124814	NA
AL645941.2	0.000450106	NA
AL662884.4	0.0200758	NA
AL662899.1	-0.000756563	NA
AL662899.2	0.00971007	NA
AL669918.1	0.02197	NA
AL691442.1	-0.0042386	NA
AL713999.1	0.0400923	NA
AL807752.7	0.0136216	NA
AL928654.3	-0.0137972	NA
ALAD	0.0115967	0.964908
ALAS1	0.258544	0.102117
ALAS2	6.01724e-05	NA
ALB	0.003622	NA
ALCAM	-0.0167551	0.934295
ALDH16A1	0.0722086	0.667009
ALDH18A1	0.166775	0.283396
ALDH1A1	-0.000230058	NA
ALDH1A2	-0.0650866	0.700354
ALDH1A3	0.0663483	0.701188
ALDH1B1	0.162501	0.328086
ALDH1L1	-0.0396965	NA
ALDH1L2	-0.20189	0.291211
ALDH2	-0.0661374	0.706667
ALDH3A1	0.0206306	NA
ALDH3A2	0.0106161	0.947416
ALDH3B1	-0.0314785	0.79215
ALDH3B2	0.00258736	NA
ALDH4A1	-0.0116583	0.955943
ALDH5A1	0.00114337	0.997202
ALDH6A1	-0.0332072	0.871529
ALDH7A1	-0.112967	0.485596
ALDH8A1	-0.0246128	NA
ALDH9A1	0.00632034	0.926362
ALDOA	0.0174012	0.904668
ALDOB	-0.0014338	NA
ALDOC	-0.058976	0.698023
ALG1	0.269576	0.207167
ALG10	0.118316	0.414299
ALG10B	-0.0235049	0.896013
ALG11	0.0171837	0.915967
ALG12	-0.00135363	0.995522
ALG13	-0.116745	0.485494
ALG14	0.0628767	0.677035
ALG1L	-0.0166062	0.928057
ALG1L2	0.0249507	NA
ALG2	0.153481	0.376671
ALG3	0.0673	0.683291
ALG5	0.0860576	0.564844
ALG6	-0.01971	0.918141
ALG8	0.0431852	0.814144
ALG9	-0.040896	0.730983
ALKAL1	-0.034108	NA
ALKAL2	-0.0435183	NA
ALKBH1	-0.0447069	0.774061
ALKBH2	-0.164861	0.362876
ALKBH3	-0.194635	0.286827
ALKBH4	0.103812	0.507916
ALKBH5	0.0816814	0.627671
ALKBH6	0.017061	0.92658
ALKBH7	-0.0300944	0.85792
ALKBH8	-0.0279687	0.835553
ALMS1	-0.0122441	0.950397
ALOX12	0.0230399	NA
ALOX12B	-0.0369174	0.767415
ALOX15	-0.00953315	NA
ALOX15B	0.00729463	NA
ALOX5	-0.0161275	0.911785
ALOXE3	0.0423148	0.667009
ALPG	0.00241088	NA
ALPK1	-0.0706921	0.668443
ALPK2	0.0196492	NA
ALPK3	0.048471	NA
ALPL	0.065159	0.679455
ALPP	-0.00235028	NA
ALS2	-0.0517266	0.765973
ALS2CL	0.00724342	0.969596
ALX1	-0.0143724	0.939147
ALX3	-0.00676714	0.972367
ALX4	0.0152428	0.940867
ALYREF	0.11729	0.495854
AMACR	-0.0127535	0.933642
AMBN	0.0201914	NA
AMBP	0.00263243	NA
AMBRA1	0.0380294	0.844506
AMD1	0.314381	0.113775
AMDHD1	0.00381048	NA
AMDHD2	0.0653071	0.648253
AMER1	0.142165	0.406636
AMER2	-0.00174687	NA
AMER3	0.00515082	NA
AMFR	-0.00780711	0.977351
AMH	0.542149	0.0805416
AMHR2	-0.00418979	0.980084
AMIGO1	0.010789	0.961429
AMIGO2	-0.0235122	0.856198
AMIGO3	0.0597403	0.591856
AMMECR1	0.0935505	0.564446
AMMECR1L	-0.0499373	0.791713
AMN	0.012617	NA
AMN1	-0.0459149	0.690605
AMOT	-0.303682	0.127573
AMOTL1	0.0109738	0.968288
AMOTL2	-0.0644967	0.696384
AMPD1	-0.00946426	NA
AMPD2	0.0376931	0.850484
AMPD3	0.0111724	NA
AMPH	-0.000202674	0.998271
AMT	0.0138948	NA
AMY1B	-0.00553845	NA
AMY2A	0.00237427	NA
AMY2B	-0.0441386	0.652878
AMZ1	0.0108582	NA
AMZ2	-0.032581	0.868994
ANAPC1	-0.0159941	0.941664
ANAPC10	-0.0125908	0.934267
ANAPC11	0.0343696	0.843715
ANAPC13	0.0525844	0.756739
ANAPC15	0.0407722	0.774322
ANAPC16	-0.0517737	0.78976
ANAPC2	0.121196	0.454763
ANAPC4	0.021872	0.920674
ANAPC5	0.0592771	0.746397
ANAPC7	0.130746	0.436968
ANG	0.00228038	0.990919
ANGEL1	-0.00485962	0.985794
ANGEL2	-0.014965	0.941893
ANGPT1	-0.00250496	NA
ANGPT2	0.00585015	NA
ANGPT4	-0.00236165	NA
ANGPTL1	0.00331424	NA
ANGPTL2	0.0254385	0.801475
ANGPTL3	0.00244706	NA
ANGPTL4	0.003543	NA
ANGPTL5	0.00544678	NA
ANGPTL6	-0.0383669	NA
ANGPTL8	0.0129579	NA
ANK1	-0.00155451	0.995177
ANK2	-0.0495204	0.776779
ANK3	-0.02727	0.896857
ANKAR	0.00574399	NA
ANKDD1A	-0.0209351	0.850559
ANKDD1B	0.00367094	NA
ANKEF1	-0.0637353	0.633975
ANKFN1	-0.00149172	NA
ANKFY1	0.0456576	0.813959
ANKH	-0.0531982	0.774322
ANKHD1	-0.00709364	0.974558
ANKHD1-EIF4EBP3	-0.689327	0.0319341
ANKIB1	0.030896	0.86552
ANKK1	0.00543495	NA
ANKLE1	0.021002	0.878149
ANKLE2	-0.0273726	0.902387
ANKMY1	-0.00307395	0.989572
ANKMY2	-0.00843349	0.971584
ANKRA2	-0.293972	0.191015
ANKRD1	0.0311082	NA
ANKRD10	0.00787351	0.972367
ANKRD11	-0.0550611	0.767415
ANKRD12	-0.0447911	0.804706
ANKRD13A	-0.0120138	0.959523
ANKRD13B	-0.00286738	0.992868
ANKRD13C	0.0585499	0.738551
ANKRD13D	0.0282516	0.868613
ANKRD16	-0.00435516	0.984668
ANKRD17	-0.01006	0.967134
ANKRD18A	-9.47685e-05	0.999382
ANKRD18B	-0.147136	0.400282
ANKRD2	0.0208373	NA
ANKRD20A1	-0.0763793	0.367032
ANKRD20A2	-0.009588	NA
ANKRD20A3	-0.0247388	NA
ANKRD20A4	-0.0342907	0.726426
ANKRD22	0.00527386	NA
ANKRD23	-0.00429659	NA
ANKRD24	-0.0129338	0.931925
ANKRD26	-0.161547	0.355704
ANKRD27	-0.196239	0.209752
ANKRD28	-0.050578	0.771262
ANKRD29	0.0138842	0.925853
ANKRD30B	-0.000203064	NA
ANKRD30BL	-0.000365143	NA
ANKRD31	-0.0365797	0.688341
ANKRD33	-0.00615255	NA
ANKRD33B	0.0342529	0.845052
ANKRD34A	-0.0457819	0.754683
ANKRD34B	-0.029643	0.772506
ANKRD34C	-0.0041278	NA
ANKRD35	0.000699008	NA
ANKRD36	-0.0243798	0.905958
ANKRD36B	-0.0711175	0.601052
ANKRD36C	0.0116944	0.952396
ANKRD37	-0.0608813	NA
ANKRD39	0.0317338	0.829493
ANKRD40	0.10561	0.534647
ANKRD42	0.0283287	0.860719
ANKRD44	0.00444994	0.982173
ANKRD45	-0.0123253	NA
ANKRD46	0.0507805	0.679455
ANKRD49	0.0645748	0.633975
ANKRD50	0.00310815	0.992195
ANKRD52	0.749016	0.000888432
ANKRD53	0.0215525	NA
ANKRD54	0.016919	0.942267
ANKRD6	-0.0105816	0.96624
ANKRD61	-0.0140725	NA
ANKRD62	-0.0154225	NA
ANKRD63	-0.0272414	NA
ANKRD65	0.018447	NA
ANKRD7	0.00456776	0.974558
ANKRD9	0.0570084	0.712794
ANKS1A	0.111517	0.507916
ANKS1B	-0.0293584	NA
ANKS3	-0.106658	0.509131
ANKS4B	-0.0149009	0.915967
ANKS6	0.0454196	0.817257
ANKZF1	0.0359306	0.850484
ANLN	0.135018	0.442764
ANO1	0.00439487	NA
ANO10	0.0313802	0.88014
ANO2	0.0185675	NA
ANO3	-0.00492739	NA
ANO4	-0.109039	0.364724
ANO5	-0.0360949	0.831372
ANO6	-0.0534372	0.741399
ANO7	-0.00569564	0.966466
ANO8	-0.0341617	0.858934
ANO9	0.00333149	NA
ANOS1	-0.00247045	NA
ANP32A	0.00815795	0.972508
ANP32B	-0.0251636	0.901446
ANP32E	0.0884192	0.610026
ANPEP	0.0187664	0.904668
ANTKMT	0.0244202	0.884696
ANTXR1	-0.0274569	0.926276
ANTXR2	-0.00767933	0.965805
ANXA1	1.79349	1.4991e-07	1mM_Up
ANXA11	-0.0385953	0.847967
ANXA2	0.122157	0.456086
ANXA2R	-0.0960689	NA
ANXA3	-0.0452624	0.721135
ANXA4	0.022152	0.922356
ANXA5	0.0130225	0.963232
ANXA6	-0.00509641	0.985065
ANXA7	0.0726574	0.682348
ANXA8	0.00542119	NA
ANXA9	0.0403791	0.693181
AOAH	-0.00136828	NA
AOC1	-0.00291745	NA
AOC2	0.569681	0.118707
AOC3	1.28126	0.00665151	1mM_Up
AOPEP	-0.018681	0.930017
AOX1	-0.0226388	0.852514
AP000295.1	0.0167156	0.874021
AP000311.1	0.0185464	NA
AP000350.4	-0.00577974	NA
AP000646.1	0.000362128	NA
AP000812.5	-0.0164733	NA
AP000944.5	0.0294867	NA
AP001267.5	-0.00333138	NA
AP001273.2	0.0992625	0.390722
AP001453.3	0.00848591	NA
AP001781.2	-0.00735828	NA
AP002495.1	-0.00403901	NA
AP002512.3	0.0046758	NA
AP002748.5	-0.00366807	NA
AP002884.2	-0.000182503	NA
AP002990.1	0.0728044	0.537576
AP003071.5	-0.0322568	0.780251
AP003108.2	-0.0167539	NA
AP003419.1	-0.00692433	NA
AP1AR	0.0192964	0.929456
AP1B1	0.0616092	0.721135
AP1G1	0.0725618	0.661082
AP1G2	-2.88809e-05	0.997216
AP1M1	0.0217788	0.921804
AP1M2	0.0466747	0.585683
AP1S1	0.0137759	0.950052
AP1S2	-0.00667002	0.97574
AP1S3	1.17194	NA
AP2A1	0.0418469	0.820188
AP2A2	0.0043757	0.989336
AP2B1	0.0320089	0.880565
AP2M1	0.0471184	0.811948
AP2S1	0.0319695	0.866418
AP3B1	0.00676783	0.97773
AP3B2	0.0227969	0.844739
AP3D1	0.0729401	0.600892
AP3M1	-0.034261	0.856412
AP3M2	-0.122159	0.46761
AP3S1	-0.00399473	0.988922
AP3S2	-0.00285336	0.985272
AP4B1	0.235218	0.202459
AP4E1	0.0309758	0.854179
AP4M1	-0.0669169	0.675135
AP4S1	-0.0118354	0.93332
AP5B1	0.201098	0.292109
AP5M1	-0.0124808	0.94592
AP5S1	0.0505785	0.765318
AP5Z1	0.0781557	0.627409
APAF1	-0.0292023	0.86196
APBA1	-0.0268744	0.839039
APBA2	0.0417464	0.827581
APBA3	-0.00133913	0.995522
APBB1	0.00387706	0.984852
APBB1IP	-0.022187	NA
APBB2	0.0409116	0.819114
APBB3	-0.0241141	0.90513
APC	0.0327869	0.845094
APC2	0.0617491	0.598649
APCDD1	0.0466931	0.723673
APCDD1L	-0.000189523	NA
APEH	-0.012818	0.951683
APELA	0.0201351	NA
APEX1	0.0211254	0.92658
APEX2	0.0956128	0.537339
APH1A	0.0298238	0.885507
APH1B	-0.0301366	0.834162
API5	0.0711836	0.669826
APIP	-0.0218539	0.920883
APLF	-0.0212619	0.854179
APLN	0.0324582	0.768652
APLNR	0.00339545	NA
APLP1	0.031604	0.856773
APLP2	0.0298333	0.882153
APMAP	0.0739375	0.66948
APOA1	0.00943106	NA
APOA5	-0.00348406	NA
APOBEC2	0.000794074	NA
APOBEC3A	0.0364593	NA
APOBEC3B	0.866127	0.0233108
APOBEC3C	0.0113715	0.964446
APOBEC3D	0.017872	0.86071
APOBEC3F	-0.162405	0.360278
APOBEC3G	-0.000517249	NA
APOBEC3H	0.000853484	NA
APOBEC4	0.00258736	NA
APOBR	-0.0125662	NA
APOC1	0.00326527	0.989372
APOD	0.000734696	NA
APOE	0.670913	0.0844855
APOF	-0.000162112	NA
APOL1	0.0389074	0.681683
APOL2	0.0561859	0.712794
APOL3	-0.00270705	NA
APOL4	-0.0531623	0.732306
APOL6	-0.0495443	0.724635
APOLD1	-0.0329358	0.847271
APOM	-0.00381637	NA
APOO	-0.0237511	0.915431
APOOL	-0.0919572	0.562644
APP	0.0195878	0.931417
APPBP2	-0.0914474	0.544986
APPL1	-0.0789584	0.610986
APPL2	-0.00288426	0.992868
APRT	-0.00621871	0.97773
APTX	-0.010215	0.964908
AQP1	-0.0107293	NA
AQP10	-0.00215734	NA
AQP11	0.00186057	NA
AQP2	0.000119895	NA
AQP3	0.0242691	0.874021
AQP4	0.010356	NA
AQP6	-0.00240269	NA
AQP7	0.00607416	NA
AQP8	0.00441633	NA
AQR	0.03196	0.860719
AR	-0.00273513	NA
ARAF	-0.0197443	0.931339
ARAP1	-0.0272053	0.90102
ARAP2	-0.0179244	0.915447
ARAP3	0.0192534	0.925627
ARC	0.5631	0.0898644
ARCN1	0.0310232	0.881923
AREG	0.0148215	NA
AREL1	0.164675	0.343217
ARF1	0.0894581	0.601052
ARF3	0.0935063	0.572482
ARF4	0.0548981	0.760052
ARF5	0.00104924	0.995522
ARF6	-0.0467223	0.809447
ARFGAP1	0.102318	0.518144
ARFGAP2	0.00207936	0.995367
ARFGAP3	-0.0242934	0.910708
ARFGEF1	-0.038832	0.835717
ARFGEF2	0.0757349	0.65334
ARFGEF3	-0.0340128	0.850559
ARFIP1	-0.0320196	0.850904
ARFIP2	0.115583	0.486331
ARFRP1	-0.0890068	0.565411
ARG1	-0.000365143	NA
ARG2	-0.0107789	0.963418
ARGFX	-0.0354181	0.775505
ARGLU1	0.0239336	0.912114
ARHGAP1	0.161466	0.364724
ARHGAP10	-0.260905	0.195459
ARHGAP11A	0.0342599	0.86552
ARHGAP12	-0.0362506	0.829945
ARHGAP17	0.0427811	0.830014
ARHGAP18	-0.00357173	0.987892
ARHGAP19	0.0152527	0.948083
ARHGAP19-SLIT1	0.00167141	NA
ARHGAP20	-0.106487	0.391309
ARHGAP21	-0.0680668	0.677035
ARHGAP22	-0.029166	0.85792
ARHGAP23	-0.0449585	0.742848
ARHGAP24	-0.0559517	0.529506
ARHGAP25	0.00682657	NA
ARHGAP26	-0.00612219	0.97773
ARHGAP27	0.0250074	0.905958
ARHGAP28	-0.00420499	0.978255
ARHGAP29	-0.0488788	0.765973
ARHGAP30	0.00930299	0.953671
ARHGAP31	0.00833199	0.963413
ARHGAP32	-0.194315	0.289913
ARHGAP33	-0.00331574	0.989336
ARHGAP35	-0.0253774	0.911785
ARHGAP36	-0.00191805	NA
ARHGAP39	0.0159556	0.937069
ARHGAP4	0.0162626	0.92658
ARHGAP40	-0.0212945	0.848975
ARHGAP42	-0.0836617	0.544986
ARHGAP44	-0.0332468	0.860237
ARHGAP45	0.166	0.345211
ARHGAP5	0.00991319	0.948083
ARHGAP6	0.0023207	NA
ARHGAP8	0.0188943	0.916067
ARHGAP9	0.006888	NA
ARHGDIA	0.0433177	0.797248
ARHGDIB	-0.00268127	NA
ARHGDIG	0.0187305	0.926362
ARHGEF1	0.0186274	0.931925
ARHGEF10	0.00249584	NA
ARHGEF10L	-0.0312026	0.85721
ARHGEF11	0.0373469	0.850559
ARHGEF12	-0.00578566	0.982173
ARHGEF15	0.0013987	NA
ARHGEF16	-0.00341145	0.989572
ARHGEF17	-0.000957317	0.997202
ARHGEF18	0.037668	0.843942
ARHGEF19	0.0268698	0.85671
ARHGEF2	-0.0936315	0.575673
ARHGEF25	0.0245486	0.914997
ARHGEF26	-0.0104453	0.964504
ARHGEF28	-0.0118309	0.948083
ARHGEF3	0.0227292	0.90481
ARHGEF33	-0.000799555	NA
ARHGEF35	-0.0113763	NA
ARHGEF37	-0.0267131	0.85792
ARHGEF38	0.000973654	NA
ARHGEF39	0.0720444	0.661082
ARHGEF4	0.0094977	0.966329
ARHGEF40	-0.0192136	0.931417
ARHGEF5	-0.011503	0.96056
ARHGEF6	-0.0113939	0.955943
ARHGEF7	0.0188233	0.933461
ARHGEF9	-0.00517772	NA
ARID1A	-0.00921818	0.969666
ARID1B	-0.0787419	0.648038
ARID2	-0.0195653	0.916067
ARID3A	0.0686538	0.68972
ARID3B	-0.0194333	0.925032
ARID3C	0.0132187	NA
ARID4A	-0.0492241	0.772076
ARID4B	-0.0376025	0.849318
ARID5A	0.0441508	0.788957
ARID5B	-0.220213	0.268138
ARIH1	-0.0404196	0.841903
ARIH2	0.0598025	0.732593
ARIH2OS	-0.04731	0.628662
ARL1	0.0535602	0.755229
ARL10	-0.0329808	0.856678
ARL11	-0.00836854	NA
ARL13A	0.000915638	NA
ARL13B	-0.0516183	0.728406
ARL14	0.000973654	NA
ARL14EP	-0.00332743	0.989275
ARL14EPL	-0.00255967	NA
ARL15	-0.0422167	0.782245
ARL16	-0.0143081	0.948083
ARL17A	-0.0706447	0.675439
ARL17B	-0.00284228	NA
ARL2	0.0273311	0.888709
ARL2-SNX15	0.00359474	NA
ARL2BP	-0.0122811	0.953671
ARL3	-0.117031	0.487594
ARL4A	0.101392	0.462081
ARL4C	-0.162308	0.36503
ARL4D	0.00747064	0.968288
ARL5A	0.0392444	0.832734
ARL5B	-0.0380966	0.814249
ARL5C	-0.00219067	NA
ARL6	0.00211717	0.990919
ARL6IP1	0.0330506	0.871529
ARL6IP4	0.0331973	0.846664
ARL6IP5	-0.00236726	0.995177
ARL6IP6	-0.133006	0.43117
ARL8A	0.017655	0.938705
ARL8B	0.00911639	0.967796
ARL9	-0.0242102	NA
ARMC1	0.0326527	0.866825
ARMC10	-0.159564	0.372391
ARMC12	-0.00705348	NA
ARMC2	-0.000174521	0.998332
ARMC3	-0.00954421	NA
ARMC4	-0.532724	0.0734208
ARMC5	0.0305233	0.850559
ARMC6	0.0855215	0.592301
ARMC7	0.0135646	0.948861
ARMC8	0.00973833	0.964908
ARMC9	-0.00841068	0.972299
ARMCX1	0.00313019	NA
ARMCX2	0.0130906	0.939143
ARMCX3	-0.0741229	0.665749
ARMCX4	0.115553	0.459426
ARMCX5	0.0405504	0.819114
ARMCX5-GPRASP2	0.00577366	NA
ARMCX6	-0.105149	0.534647
ARMH1	-0.00426399	0.979354
ARMH2	-0.000203064	NA
ARMH3	0.0471607	0.802524
ARMH4	0.0617615	0.706108
ARMS2	0.000409947	NA
ARMT1	0.00819658	0.97033
ARNT	-0.0503578	0.79045
ARNT2	0.0123751	0.959761
ARNTL	-0.0543628	0.670577
ARNTL2	0.0131038	0.945565
ARPC1A	0.0453754	0.810289
ARPC1B	0.0391353	0.776192
ARPC2	0.0983729	0.55112
ARPC3	0.0474269	0.797559
ARPC4	0.231932	0.218276
ARPC4-TTLL3	0.0908666	0.508164
ARPC5	0.240904	0.138294
ARPC5L	0.00609041	0.979519
ARPIN	-0.316914	0.0802319
ARPIN-AP3S2	-0.0248266	0.911785
ARPP19	0.171445	0.347385
ARPP21	-0.00991346	NA
ARR3	-0.00105948	NA
ARRB1	0.0524617	0.766785
ARRB2	-0.0270318	0.905018
ARRDC1	-0.131598	0.430071
ARRDC2	0.0204983	0.920674
ARRDC3	-0.135738	0.301396
ARRDC4	-1.10131	0.00127167	Control_Up
ARSA	0.0604991	0.725342
ARSB	0.00920591	0.966329
ARSD	0.0144229	NA
ARSE	9.12418e-05	NA
ARSF	-0.00692751	NA
ARSG	-0.1498	0.399332
ARSI	0.019905	NA
ARSJ	0.0548848	0.710638
ARSK	-0.216156	0.275007
ART4	-0.00105999	NA
ART5	0.0119619	0.944455
ARTN	0.0168028	NA
ARV1	0.0291641	0.872532
ARVCF	0.0112423	0.952551
ARX	0.000912284	NA
AS3MT	0.034337	0.800629
ASAH1	-0.0435743	0.809447
ASAH2	-0.00932625	0.856773
ASAH2B	-0.105467	0.402208
ASAP1	-0.0895296	0.577328
ASAP2	0.0146719	0.948408
ASAP3	-0.0248921	0.910618
ASB1	0.28251	0.13635
ASB10	-0.00116679	NA
ASB11	-0.0272997	NA
ASB12	0.026165	NA
ASB13	0.0542947	0.764327
ASB14	-0.0215594	NA
ASB15	0.00293798	NA
ASB16	0.0330879	0.741732
ASB18	-0.00140308	NA
ASB3	-0.0113943	0.957903
ASB4	-0.0602273	0.484555
ASB5	-8.75407e-05	NA
ASB6	0.209373	0.278176
ASB7	-0.295522	0.159668
ASB8	0.0592429	0.795633
ASB9	0.00333109	NA
ASCC1	-0.0836634	0.609314
ASCC2	0.0393153	0.839068
ASCC3	-0.0104803	0.963418
ASCL1	-0.002414	NA
ASCL2	-0.00244571	NA
ASCL5	0.0110161	NA
ASF1A	0.0193312	0.921804
ASF1B	0.256941	0.161388
ASGR1	-0.0188921	0.904668
ASGR2	-0.00893675	NA
ASH1L	0.0220152	0.916067
ASH2L	0.00269794	0.994744
ASIC1	0.00406255	0.989572
ASIC2	-0.00191805	NA
ASIC3	-0.00441751	0.974558
ASIC4	0.000814627	NA
ASIP	-0.00206096	NA
ASL	0.0383204	0.827581
ASMTL	0.0888782	0.560703
ASNS	-0.550334	0.0349473
ASNSD1	-0.00590897	0.985149
ASPA	0.0329394	0.799344
ASPDH	0.0152194	NA
ASPG	-0.00224385	NA
ASPH	0.0013031	0.995522
ASPHD1	0.051677	0.553813
ASPHD2	-0.022313	0.912114
ASPM	0.112641	0.496675
ASPN	0.00297861	NA
ASPRV1	0.00554449	NA
ASPSCR1	0.00542153	0.979408
ASRGL1	0.17455	0.328086
ASS1	-0.351759	0.0559376
ASTE1	-0.00367266	0.985274
ASTN1	0.00538719	NA
ASTN2	-0.10265	0.437534
ASXL1	-0.0380774	0.850559
ASXL2	0.0927375	0.534181
ASXL3	-0.04349	0.710012
ATAD1	-0.0539091	0.746997
ATAD2	0.0565115	0.749409
ATAD2B	-0.0204327	0.910708
ATAD3A	0.275087	0.191769
ATAD3B	0.544413	0.0206472
ATAD3C	-0.00949172	0.948083
ATAD5	-0.0596545	0.666594
ATAT1	0.0117261	0.953671
ATCAY	-0.0362364	0.691244
ATE1	-0.0358408	0.838858
ATF1	-0.0468892	0.718753
ATF2	-0.523217	0.0124755
ATF3	-1.16451	1.79867e-13	Control_Up
ATF4	-0.10257	0.54051
ATF5	0.749171	0.00321001
ATF6	0.0345418	0.856773
ATF6B	-0.0254799	0.906992
ATF7	-0.0202161	0.886076
ATF7-NPFF	-0.00128843	0.992868
ATF7IP	0.0856319	0.604841
ATF7IP2	-0.016895	0.925853
ATG10	-0.0225271	0.912114
ATG101	0.194233	0.302135
ATG12	-0.0842775	0.613105
ATG13	0.0275878	0.905889
ATG14	-0.00566588	0.98086
ATG16L1	0.401212	0.045231
ATG16L2	-0.0582296	0.720721
ATG2A	0.383695	0.104533
ATG2B	0.0367585	0.826102
ATG3	0.0629362	0.723477
ATG4A	0.0756973	0.605317
ATG4B	-0.00283915	0.993121
ATG4C	-0.0597294	0.69843
ATG4D	0.0669246	0.658354
ATG5	-0.00283806	0.991228
ATG7	-0.065995	0.688745
ATG9A	0.175298	0.336299
ATG9B	0.00480246	NA
ATIC	0.0779389	0.655212
ATL1	-0.0165708	0.926362
ATL2	-0.0406667	0.822689
ATL3	0.000335326	0.999325
ATM	-0.0734389	0.611589
ATMIN	0.0314476	0.854361
ATN1	0.0156352	0.940867
ATOH1	-0.0235991	NA
ATOH7	-0.00462539	NA
ATOH8	-0.0648344	0.433102
ATOX1	0.105778	0.508407
ATP10B	-0.00151904	NA
ATP10D	0.00174894	0.995522
ATP11A	0.0331662	0.864651
ATP11B	-0.00479837	0.995177
ATP11C	-0.00840292	0.967796
ATP12A	0.0245819	0.865764
ATP13A1	0.109606	0.497061
ATP13A2	0.0690647	0.670057
ATP13A3	0.0174466	0.930017
ATP13A4	0.0132941	NA
ATP13A5	-0.00241782	NA
ATP1A1	0.0430587	0.822211
ATP1A2	-0.0119991	NA
ATP1A3	-0.0108051	0.939147
ATP1B1	0.00840496	0.972367
ATP1B2	-0.049599	0.754683
ATP1B3	0.0970496	0.550629
ATP1B4	-0.0183925	NA
ATP23	-0.0344191	0.844506
ATP2A1	0.0180774	0.90513
ATP2A2	0.185516	0.218371
ATP2A3	0.0817754	0.496675
ATP2B1	-0.0301687	0.865441
ATP2B2	0.00331291	NA
ATP2B3	0.000730424	NA
ATP2B4	-0.000526246	0.998332
ATP2C1	-0.0353745	0.856773
ATP2C2	0.00349969	NA
ATP4A	0.00118328	NA
ATP4B	-0.00268127	NA
ATP5F1A	-0.00684381	0.97984
ATP5F1B	0.0539231	0.773909
ATP5F1C	-0.0549543	0.765973
ATP5F1D	0.0302672	0.845094
ATP5F1E	0.0478979	0.788957
ATP5IF1	0.047583	0.791713
ATP5MC1	0.268635	0.168128
ATP5MC2	-0.0628268	0.707819
ATP5MC3	0.199963	0.279418
ATP5MD	0.0263057	0.901965
ATP5ME	0.0198126	0.835553
ATP5MF	0.133335	0.443904
ATP5MF-PTCD1	0.0167147	0.845225
ATP5MG	0.0399723	0.838779
ATP5MGL	0.00961888	NA
ATP5MPL	-0.00296476	0.99218
ATP5PB	0.0619231	0.735935
ATP5PD	-0.0147061	0.950437
ATP5PF	0.0723739	0.657332
ATP5PO	0.0299271	0.89183
ATP6AP1	0.0326572	0.885507
ATP6AP1L	-0.0414268	0.696384
ATP6AP2	0.0271333	0.905183
ATP6V0A1	0.0740777	0.683291
ATP6V0A2	0.0623024	0.702347
ATP6V0B	0.339839	0.0726664
ATP6V0C	0.185883	0.301625
ATP6V0D1	0.208923	0.281418
ATP6V0D2	0.00803878	NA
ATP6V0E1	0.31516	0.127315
ATP6V0E2	0.03798	0.837138
ATP6V1A	0.0224784	0.918897
ATP6V1B1	-0.0914001	0.479211
ATP6V1B2	0.0636528	0.732228
ATP6V1C1	0.104916	0.535464
ATP6V1C2	0.0212324	NA
ATP6V1D	0.160976	0.370875
ATP6V1E1	0.14869	0.388854
ATP6V1E2	-0.0433011	0.682579
ATP6V1F	0.0125166	0.95524
ATP6V1FNB	-0.0137816	0.908228
ATP6V1G1	0.146711	0.370876
ATP6V1G2	-0.0268261	NA
ATP6V1G2-DDX39B	0.126533	0.454714
ATP6V1H	0.0304089	0.887194
ATP7A	0.0153402	0.936964
ATP7B	0.0497627	0.79215
ATP8A1	-0.0486999	0.780757
ATP8A2	-0.0296408	0.837458
ATP8B1	-0.018479	NA
ATP8B2	0.112366	0.508164
ATP8B3	-0.0544381	0.6114
ATP8B4	0.0105894	NA
ATP9A	-0.0606804	0.726426
ATP9B	-0.0549706	0.732228
ATPAF1	0.0626842	0.730164
ATPAF2	-0.0229511	0.913193
ATPSCKMT	0.0548311	0.70525
ATR	0.0530998	0.741316
ATRAID	-0.0314382	0.881743
ATRIP	0.0330534	0.856773
ATRN	-0.0953677	0.561278
ATRNL1	-0.0209541	0.914398
ATRX	-0.184575	0.319927
ATXN1	0.124603	0.438493
ATXN10	-0.0583122	0.749116
ATXN1L	0.383572	0.0465137
ATXN2	-0.0533319	0.760691
ATXN2L	-0.19032	0.275007
ATXN3	-0.071798	0.655144
ATXN7	0.00932801	NA
ATXN7L1	-0.0149915	0.935974
ATXN7L2	0.00542152	0.981527
ATXN7L3	-0.00864164	0.97218
ATXN7L3B	0.00313006	0.993121
AUH	-0.0841577	0.610275
AUNIP	-0.122198	0.473798
AUP1	0.0620175	0.741399
AURKA	0.137621	0.42779
AURKAIP1	0.126641	0.437792
AURKB	0.093091	0.551515
AURKC	0.0329206	NA
AUTS2	-0.409663	0.041341
AVEN	-0.0740232	0.638123
AVIL	0.0156949	NA
AVL9	-0.0195228	0.930342
AVPI1	-0.0185494	0.922534
AVPR1A	-0.0181277	NA
AVPR1B	0.00539709	NA
AVPR2	0.0134379	NA
AWAT1	0.00851493	NA
AWAT2	0.00258736	NA
AXDND1	-0.00875514	NA
AXIN1	-0.0241306	0.904668
AXIN2	-0.0180423	0.926362
AXL	-0.0408877	0.718753
AZGP1	-0.00079954	NA
AZI2	-0.0454997	0.791311
AZIN1	-0.0491699	0.772784
AZIN2	0.020949	0.874419
AZU1	-0.014587	NA
B2M	0.0256526	0.906797
B3GALNT1	-0.0392923	0.767678
B3GALNT2	0.0434265	0.828614
B3GALT1	-0.0276645	0.900675
B3GALT2	-0.00933182	NA
B3GALT4	-0.00081937	NA
B3GALT5	0.00578457	NA
B3GALT6	0.138625	0.414299
B3GAT1	0.0222359	NA
B3GAT2	-0.136245	0.356216
B3GAT3	0.0480542	0.767017
B3GLCT	-0.0593653	0.686982
B3GNT10	-0.0306934	0.749072
B3GNT2	0.050976	0.736626
B3GNT3	0.0223744	NA
B3GNT4	0.0184473	0.899398
B3GNT5	0.0145646	0.941824
B3GNT6	0.00576811	NA
B3GNT7	0.00863483	NA
B3GNT8	0.0246347	NA
B3GNT9	-0.00843178	NA
B3GNTL1	0.0183977	0.914997
B4GALNT1	0.0725385	0.633975
B4GALNT3	0.0490163	0.79684
B4GALNT4	0.180903	0.327029
B4GALT1	-0.0852033	0.618612
B4GALT2	0.120309	0.482842
B4GALT3	-0.00186749	0.995177
B4GALT4	-0.036485	0.845094
B4GALT5	0.100315	0.55112
B4GALT6	0.0264499	0.844506
B4GALT7	0.0667212	0.658354
B4GAT1	0.0230584	0.931406
B9D1	-0.0542112	0.751916
B9D2	0.0204017	0.853333
BAALC	0.0408167	NA
BAAT	0.0122243	NA
BABAM1	0.0161209	0.941178
BABAM2	-0.0589442	0.73653
BACE1	0.0263416	0.90513
BACE2	-0.0356985	0.858197
BACH1	-0.027199	0.856773
BACH2	-0.0257375	0.885084
BAD	0.0184485	0.930435
BAG1	0.405067	0.0758953
BAG2	0.100827	0.5518
BAG3	0.087245	0.564844
BAG4	-0.019187	0.92658
BAG5	0.0469158	0.730164
BAG6	0.0590351	0.776192
BAHCC1	0.0193218	0.922534
BAHD1	0.297741	0.122485
BAIAP2	0.0439882	0.797248
BAIAP2L1	-0.158823	0.328086
BAIAP2L2	-0.0817527	0.396417
BAIAP3	-0.0385895	0.830139
BAK1	0.169848	0.337043
BAMBI	-0.267358	0.184943
BANF1	0.0284187	0.896857
BANK1	-0.00486642	NA
BANP	-0.11387	0.433018
BAP1	0.0700716	0.688893
BARD1	-0.0259151	0.89272
BARHL1	-0.00221551	NA
BARHL2	-0.0237323	0.803017
BARX1	0.113162	0.460012
BARX2	-0.0267423	0.883118
BASP1	0.0613434	0.694957
BATF2	-0.00979206	NA
BATF3	0.0123376	0.948083
BAX	0.0444399	0.807053
BAZ1A	0.0645538	0.703856
BAZ1B	0.0936797	0.5769
BAZ2A	0.0095801	0.960921
BAZ2B	-0.0384	0.817815
BBC3	-0.61197	0.00770394
BBIP1	-0.0293469	0.918897
BBOF1	-0.00722734	0.959761
BBOX1	-0.00138843	NA
BBS1	0.0448039	NA
BBS10	-0.021669	0.905958
BBS12	-0.0486111	0.66536
BBS2	-0.304579	0.0525197
BBS4	-0.0423069	0.821869
BBS5	-0.0223574	0.920863
BBS7	-0.0479643	0.783515
BBS9	-0.137494	0.400232
BBX	-0.00210357	0.995177
BCAM	-0.00748182	0.972508
BCAN	0.0152429	NA
BCAP29	-0.00914012	0.964034
BCAP31	0.131161	0.449924
BCAR1	0.129728	0.409229
BCAR3	-0.0942064	0.551027
BCAS1	0.0309397	NA
BCAS2	0.105165	0.529924
BCAS3	-0.137114	0.383044
BCAS4	-0.0572355	0.70747
BCAT1	0.0917183	0.519947
BCAT2	0.0546217	0.752116
BCCIP	0.111083	0.508164
BCDIN3D	-0.0149721	0.940526
BCHE	-0.0118035	0.926362
BCKDHA	-0.0301337	NA
BCKDHB	-0.0158541	0.934764
BCKDK	0.0428599	0.820188
BCL10	-0.0812792	0.609392
BCL11A	-0.0532989	0.758254
BCL11B	0.021428	0.91972
BCL2	-0.00166671	0.995177
BCL2L1	-0.0121941	0.95524
BCL2L10	0.00240989	NA
BCL2L11	0.107728	0.51778
BCL2L12	0.31548	0.155644
BCL2L13	-0.0936208	0.583273
BCL2L14	-0.00942481	NA
BCL2L15	-0.00364908	0.97574
BCL2L2	-0.0607489	0.732228
BCL2L2-PABPN1	-0.0074509	0.95524
BCL3	-0.000202763	0.99906
BCL6	-0.467893	0.0611643
BCL6B	-0.0097181	0.958216
BCL7A	-0.0768087	0.65334
BCL7B	0.0351484	0.845094
BCL7C	0.0433164	0.814823
BCL9	0.116198	0.4907
BCL9L	-0.021758	0.901446
BCLAF1	0.116775	0.469994
BCLAF3	0.0117943	0.92658
BCO1	-0.00364725	NA
BCO2	-0.020515	NA
BCOR	-0.239191	0.123591
BCORL1	0.0354211	0.840023
BCR	-0.00413678	0.988818
BCS1L	0.201455	0.252969
BDH1	0.0675965	0.666441
BDH2	-0.0234593	0.913945
BDKRB1	0.00107433	NA
BDKRB2	0.00352724	NA
BDNF	-0.0338216	NA
BDP1	0.0151459	0.939997
BEAN1	0.00119539	NA
BECN1	0.124764	0.471916
BECN2	-0.000488133	NA
BEGAIN	0.105603	0.434173
BEND2	-0.0124379	NA
BEND3	0.159366	0.373794
BEND4	-0.0428147	0.80337
BEND5	-0.000908054	NA
BEND6	-0.0328675	0.769997
BEND7	-0.143902	0.307495
BEST1	-0.0860147	0.423426
BEST2	0.00943398	NA
BEST3	0.00210733	NA
BEST4	0.0242568	NA
BET1	0.0478436	0.717664
BET1L	0.0221216	0.866599
BEX1	0.0524779	0.744257
BEX2	-0.0654076	0.679455
BEX3	0.102524	0.566998
BEX4	-0.12348	0.459361
BEX5	-0.0866564	0.507916
BFAR	-0.0866588	0.61158
BFSP1	0.0199853	0.901446
BGLAP	0.0185367	NA
BGN	-0.00957638	NA
BHLHA15	0.0199857	0.885507
BHLHA9	0.00226656	NA
BHLHB9	0.00646187	NA
BHLHE22	-0.0035304	NA
BHLHE23	-0.00763984	NA
BHLHE40	-1.29057	1.24142e-17	Control_Up
BHLHE41	-0.0730498	0.404395
BHMG1	0.0304449	NA
BHMT	-0.0038564	NA
BHMT2	-0.0199494	0.87397
BICC1	0.0330458	0.854179
BICD1	-0.0251356	0.907031
BICD2	0.647134	0.00196665
BICDL1	0.0122668	NA
BICDL2	0.0157195	NA
BICRA	0.00507664	0.995177
BICRAL	-0.0841324	0.490825
BID	0.0498142	0.770303
BIK	-0.0426892	NA
BIN1	-0.0072846	0.969361
BIN2	-0.000208002	NA
BIN3	0.108014	0.455248
BIRC2	-0.0152547	0.937069
BIRC3	0.00252511	NA
BIRC5	0.161044	0.321652
BIRC6	0.00792083	0.969779
BIVM	-0.034438	0.822211
BIVM-ERCC5	-0.00396165	0.983203
BLACAT1	-0.00620002	NA
BLCAP	-0.00883032	0.971716
BLK	0.00673733	NA
BLM	-0.0196873	0.915447
BLMH	-0.0103998	0.967035
BLNK	0.000387238	NA
BLOC1S1	-0.0165318	0.92658
BLOC1S2	0.015381	0.940526
BLOC1S3	0.0915369	0.504808
BLOC1S4	0.0788694	0.609314
BLOC1S5	-0.0636583	0.638086
BLOC1S5-TXNDC5	-0.000825714	NA
BLOC1S6	0.0423202	0.822211
BLVRA	0.0521091	0.772076
BLVRB	0.0578248	0.696116
BLZF1	-0.00143493	0.995522
BMERB1	0.0279896	0.827401
BMF	-0.455054	0.06741
BMI1	-0.128951	0.437311
BMP1	0.0026	0.995177
BMP2	0.00585871	NA
BMP2K	0.0493495	0.750752
BMP3	-0.0217586	NA
BMP4	-0.0134523	0.947757
BMP5	0.00638225	NA
BMP6	0.00667872	0.97773
BMP7	-0.0391016	0.845094
BMP8A	0.00532497	0.979919
BMP8B	-0.0353113	0.845094
BMPER	-0.120545	NA
BMPR1A	-0.0254691	0.885507
BMPR1B	-0.0154884	0.92658
BMPR2	-0.0311548	0.867975
BMS1	0.114558	0.468644
BMT2	0.0348095	0.821681
BNC1	-0.122397	0.443216
BNC2	0.0194957	0.918141
BNIP1	-0.0638959	0.697848
BNIP2	0.0687907	0.672512
BNIP3	-0.373301	0.0299127
BNIP3L	-0.287752	0.135296
BNIP5	0.00257343	NA
BNIPL	-0.0145973	NA
BOC	-0.102584	0.497128
BOD1	-0.0547586	0.769037
BOD1L1	-0.0539458	0.78102
BOD1L2	0.000349858	NA
BOK	-0.0476893	0.750174
BOLA1	-0.0372378	0.810487
BOLA2	-0.0101365	0.92658
BOLA2-SMG1P6	0.0199737	0.901006
BOLA2B	0.0980675	0.495854
BOLA3	-0.0198917	0.927965
BOLL	-0.000890808	NA
BOP1	0.0908137	0.511212
BORA	-0.0747513	0.631923
BORCS5	0.0623432	0.696384
BORCS6	0.0220467	0.898969
BORCS7	-0.03065	0.876446
BORCS7-ASMT	0.000119895	NA
BORCS8	0.0222657	0.895531
BORCS8-MEF2B	0.0242987	NA
BPGM	0.112557	0.472502
BPHL	-0.00800877	0.972838
BPIFC	0.00222757	NA
BPNT1	0.0490819	0.820285
BPTF	-0.0860157	0.627402
BRAF	-0.0469489	0.755491
BRAP	-0.0570851	0.749116
BRAT1	0.0357285	0.858934
BRCA1	-0.0444915	0.776528
BRCA2	-0.00147268	0.995177
BRCC3	0.249972	0.235812
BRD1	-0.0183395	0.939997
BRD2	-0.128532	0.40169
BRD3	0.0183791	0.937069
BRD3OS	-0.00158526	0.995177
BRD4	-0.00252365	0.990116
BRD7	-0.0476893	0.791737
BRD8	-0.00336103	0.992128
BRD9	0.123474	0.468246
BRF1	0.0542179	0.732306
BRF2	-0.0574228	0.691032
BRI3	0.0442996	0.800929
BRI3BP	0.104747	0.507916
BRICD5	0.0144182	NA
BRINP2	0.00632564	NA
BRINP3	-0.0125674	0.947468
BRIP1	-0.0161415	0.936905
BRIX1	-0.00620126	0.979408
BRK1	0.00117718	0.995522
BRMS1	0.167529	0.353411
BRMS1L	0.0470455	0.788957
BROX	-0.0467375	0.777704
BRPF1	0.1427	0.415223
BRPF3	0.0539719	0.758254
BRSK1	-0.0347084	0.856773
BRSK2	-0.105953	0.488582
BRWD1	0.023063	0.905958
BRWD3	-0.0363683	0.834162
BSCL2	0.0146368	NA
BSDC1	0.0729089	0.669826
BSG	0.0289627	0.874021
BSN	-0.0086126	0.965325
BSND	0.0238268	NA
BSPH1	-0.00199588	NA
BSPRY	0.0402172	0.784992
BST1	-0.0518499	NA
BST2	0.0172123	NA
BTAF1	0.00490843	0.985065
BTBD1	0.135467	0.425096
BTBD10	-0.0474836	0.752116
BTBD11	-0.0815226	0.626582
BTBD16	-0.00112211	NA
BTBD17	0.00441832	NA
BTBD18	0.0215877	NA
BTBD19	0.011572	NA
BTBD2	0.0131968	0.952
BTBD3	-0.0915547	0.5769
BTBD6	0.0337884	0.865441
BTBD7	0.0260422	0.896857
BTBD8	-0.236936	0.235812
BTBD9	0.0160485	0.922534
BTC	-0.0153998	NA
BTD	-0.0261472	0.896857
BTF3	-0.057665	0.761022
BTF3L4	-0.0789424	0.618612
BTG1	-0.624801	0.000217162
BTG2	-0.00292227	0.992868
BTG3	-0.0149157	0.948083
BTG4	-0.00155667	NA
BTK	0.0112274	NA
BTLA	-0.000203025	NA
BTN1A1	0.00351327	NA
BTN2A1	-0.0768356	0.656423
BTN2A2	-0.0638592	0.716735
BTN3A1	-0.0560128	0.741732
BTN3A2	-0.102183	0.546946
BTN3A3	-0.0678244	0.666441
BTNL9	-0.00486553	0.982191
BTRC	0.0298251	0.86071
BUB1	0.0907896	0.592357
[truncated: 15,353 more rows]

## Sheet: Control_vs_1mM_DEG
GeneName	logFC	padj	Remark	AverageRPKM	Control_1	Control_2	Control_3	1mM_1	1mM_2	1mM_3
HMOX1	1.97804	4.71013e-30	1mM Up	63.2567	20.11	29.26	27.81	100.12	92.2	110.04
DNAH17	1.82453	2.75783e-13	1mM Up	0.628333	0.25	0.31	0.26	0.87	0.91	1.17
ANXA1	1.79397	1.4991e-07	1mM Up	1.385	0.92	0.44	0.4	2.13	2.6	1.82
AOC3	1.28119	0.00665151	1mM Up	0.593333	0.25	0.27	0.44	0.71	0.87	1.02
HSPB8	1.27858	3.72497e-07	1mM Up	3.41	1.56	2.02	2.31	4.3	4.83	5.44
CYP1B1	1.12919	0.000469106	1mM Up	1.875	1.61	0.98	0.78	2.29	2.94	2.65
PHLDA2	1.09912	0.000130546	1mM Up	11.475	6.73	7.81	6.77	18.5	11.1	17.94
HSPA2	1.06457	0.000705027	1mM Up	1.91667	0.91	1.41	1.25	2.49	2.37	3.07
TNFRSF10D	1.04069	2.168e-07	1mM Up	9.35333	5.1	5.61	7.55	12.9	13.25	11.71
DUSP1	-1.06159	7.37787e-08	Control Up	15.7083	22.58	21.86	20.68	10.79	7.38	10.96
ARRDC4	-1.10068	0.00127167	Control Up	9.005	21.23	8.82	8.25	4.94	6.87	3.92
RFX6	-1.10903	0.0117903	Control Up	0.943333	1.69	1.16	1.23	0.52	0.67	0.39
GLDN	-1.14074	0.00939037	Control Up	0.716667	1.35	0.73	1.05	0.46	0.33	0.38
KLF10	-1.16211	1.19662e-09	Control Up	12	22.05	14.53	14.13	6.57	7.97	6.75
ATF3	-1.16565	1.79867e-13	Control Up	29.9267	53.82	35.79	36.68	17.74	18.91	16.62
ID2	-1.17978	3.39866e-11	Control Up	73.4933	105.45	105.12	100.84	40.87	36.19	52.49
IRS4	-1.18839	6.18967e-11	Control Up	14.3433	20.5	15.87	24.59	8.86	8.84	7.4
RARB	-1.27385	3.1015e-05	Control Up	2.98	5.64	3.96	3.41	1.54	2.13	1.2
BHLHE40	-1.29033	1.24142e-17	Control Up	10.0933	14.94	13.03	15.69	5.97	5.72	5.21
NOG	-1.3577	0.00013601	Control Up	5.01167	5.66	8.37	8.33	3.41	1.87	2.43
AL035425.2	-1.47057	0.00127057	Control Up	10.455	23.52	11.8	12.64	4.48	6.95	3.34
STC2	-1.54743	8.51421e-22	Control Up	20.5133	39.65	23.71	29.56	9.44	10.7	10.02
HES5	-1.55321	0.000388726	Control Up	3.19833	4.14	5.43	5.24	1.65	0.92	1.81
TSC22D3	-1.55812	1.175e-25	Control Up	28.055	50.96	37.03	39.05	11.9	15.65	13.74
TXNIP	-1.85009	1.28913e-12	Control Up	26.17	63.33	32.18	29.42	11.11	12.8	8.18
ID1	-2.18038	7.33126e-14	Control Up	12.1467	20.59	21.22	18.82	5.64	2.61	4
CHAC1	-2.19436	6.273e-34	Control Up	22.8133	37.22	36.25	39.79	7.68	8.85	7.09
ID3	-2.30078	8.61432e-34	Control Up	107.822	190.28	186.69	165.33	36.31	25.3	43.02
DDIT4	-2.37627	1.52774e-61	Control Up	162.725	291	255.47	277.83	58.21	45.3	48.54

## Sheet: Control_vs_2mM
GeneName	logFC	padj	Remark
A1BG	0.340572	0.148247
A1CF	0.0549774	0.704591
A2M	0.223023	0.167911
A2ML1	0.351161	0.204299
A3GALT2	0.0078291	NA
A4GALT	-0.0436316	0.89295
AAAS	-0.0738995	0.698505
AACS	-0.203052	0.224836
AADAC	-0.0389076	NA
AADACL2	0.024882	0.904546
AADACL3	0.222305	0.315497
AADAT	-0.363736	0.0825413
AAGAB	0.309483	0.0645511
AAK1	0.180513	0.363877
AAMDC	-0.0860887	0.747314
AAMP	-0.0622063	0.749727
AANAT	0.0542144	0.800004
AAR2	-0.305093	0.102354
AARD	-1.0677	0.00025524	Control_Up
AARS	-0.00677116	0.969075
AARS2	-0.228387	0.144401
AARSD1	0.0069831	0.984626
AASDH	-0.360942	0.0946608
AASDHPPT	-0.267039	0.204323
AASS	-0.0181277	0.924714
AATF	0.0166789	0.939756
AATK	-1.05551	6.01325e-06	Control_Up
ABAT	-0.284662	0.324424
ABCA1	-0.428907	0.10196
ABCA10	-0.956579	0.00102847
ABCA12	0.0505526	0.779298
ABCA13	0.114974	0.627952
ABCA2	-0.49632	0.0104333
ABCA3	-0.327032	0.0760001
ABCA4	-0.165894	0.493103
ABCA5	-0.170705	0.469003
ABCA6	-0.0481367	NA
ABCA7	-0.138534	0.551576
ABCA8	0.0420161	0.761147
ABCA9	0.724215	0.0475995
ABCB1	0.638555	0.00188229
ABCB10	0.0369743	0.868526
ABCB11	0.0709031	0.809032
ABCB4	0.369066	0.138179
ABCB5	-0.00706124	0.983174
ABCB6	-0.146754	0.493103
ABCB7	0.444167	0.00230641
ABCB8	-0.382601	0.0634588
ABCB9	-0.294478	0.182713
ABCC1	0.000858707	0.999862
ABCC10	0.284886	0.166289
ABCC11	0.0328908	0.909416
ABCC12	-0.0494814	NA
ABCC2	-0.0738361	0.815321
ABCC3	-0.0457689	NA
ABCC4	0.112871	0.617734
ABCC5	0.176656	0.304468
ABCC6	-0.379653	0.108283
ABCC8	-0.218763	0.360265
ABCC9	-0.839677	9.96071e-05
ABCD1	-0.383766	0.0822
ABCD2	-0.192726	0.439425
ABCD3	-0.0834402	0.687391
ABCD4	-0.714078	3.21541e-05
ABCE1	0.127097	0.574128
ABCF1	-0.0364198	0.828164
ABCF2	-0.147998	0.433286
ABCF3	-0.160096	0.389919
ABCG1	0.294297	0.228727
ABCG2	0.558714	0.0799319
ABCG4	0.286218	0.23926
ABCG5	0.0156662	0.939243
ABCG8	-0.147862	0.589755
ABHD1	-0.207265	0.426094
ABHD10	0.0273456	0.905398
ABHD11	-0.501146	0.00283015
ABHD12	0.19561	0.361634
ABHD12B	0.416976	0.119748
ABHD13	0.0893278	0.746278
ABHD14A	-0.135374	0.612315
ABHD14A-ACY1	-0.247604	0.372991
ABHD14B	0.108881	0.545973
ABHD15	-1.18559	8.44836e-08	Control_Up
ABHD16A	0.0255582	0.940716
ABHD16B	-0.64383	0.0213502
ABHD17A	-0.233648	0.269468
ABHD17B	0.0206466	0.952027
ABHD17C	0.101704	0.600012
ABHD18	-0.122601	0.573546
ABHD2	0.0117966	0.954733
ABHD3	-0.341331	0.0827908
ABHD4	0.620579	3.06874e-05
ABHD5	0.233951	0.258168
ABHD6	-0.261483	0.28731
ABHD8	0.139379	0.567234
ABI1	0.254572	0.180987
ABI2	0.351661	0.0296416
ABI3	-0.130224	0.377195
ABI3BP	-0.200535	0.475833
ABITRAM	-0.132449	0.606895
ABL1	-0.0817522	0.636029
ABL2	-0.147933	0.420058
ABLIM1	0.176891	0.442185
ABLIM2	-1.28441	0.0161531	Control_Up
ABLIM3	-0.0563822	0.856581
ABR	-0.359314	0.0598359
ABRA	-0.0205827	NA
ABRACL	0.60975	0.000879291
ABRAXAS1	-0.163995	0.50211
ABRAXAS2	-0.514492	0.0130828
ABT1	0.0836693	0.69196
ABTB1	-0.0882535	0.746433
ABTB2	0.0488549	0.865189
AC000093.1	0.134241	0.587067
AC000095.3	0.357309	0.200172
AC000120.2	0.303371	0.272986
AC000120.3	-0.248145	0.334485
AC001226.2	0.0852013	0.604077
AC002310.4	-1.41727	0.000863527	Control_Up
AC002985.1	0.000388932	NA
AC002996.1	0.0325773	NA
AC003002.2	0.590372	0.0785524
AC003005.1	0.00730028	0.985796
AC004076.1	-0.0185377	NA
AC004080.3	-0.0911632	0.759188
AC004223.3	1.91282	0.00663782	2mM_Up
AC004556.3	0.0355021	0.899583
AC004593.3	-0.298531	0.209622
AC004687.2	0.00957804	0.960587
AC004706.3	-0.135961	0.645453
AC004805.1	0.203892	0.0957226
AC004832.3	0.00946924	0.952027
AC004922.1	0.246125	0.311582
AC004997.1	0.127369	0.376953
AC005020.2	-0.0186185	0.954757
AC005041.1	-0.198335	0.423116
AC005154.5	-0.144973	0.407075
AC005258.1	1.47601	2.85466e-06	2mM_Up
AC005324.3	-0.00590834	NA
AC005324.4	0.433283	0.164173
AC005520.1	0.0829063	0.752576
AC005697.1	-0.0138707	NA
AC005702.1	-0.281458	0.200172
AC005726.1	-0.0245691	0.8935
AC005832.4	0.0177771	NA
AC005833.1	-0.0118055	0.969219
AC005837.2	-0.0298761	0.842852
AC005943.1	-0.230955	0.0613405
AC006030.1	0.0518707	NA
AC006059.2	-0.149537	0.578459
AC006064.6	0.339144	0.0222252
AC006254.1	-0.601888	0.0835265
AC006486.1	0.115142	0.498794
AC006538.2	0.147292	0.594523
AC006978.2	0.0128455	NA
AC007040.2	-0.0396617	0.899583
AC007192.1	0.237067	0.414637
AC007325.1	0.785256	0.00431299
AC007325.2	-0.384624	0.156461
AC007325.4	-0.11709	0.686632
AC007326.4	-0.0509423	0.804672
AC007375.2	0.0488428	NA
AC007731.4	-0.00155087	NA
AC007906.2	-0.0490114	0.709698
AC007998.2	0.087608	0.67665
AC008012.1	-0.260628	0.371425
AC008073.3	0.131048	0.499121
AC008397.2	-0.0812275	NA
AC008403.1	0.0797722	NA
AC008575.1	-0.0331115	NA
AC008581.2	-0.164075	0.3497
AC008676.3	-0.0108953	0.964489
AC008687.1	0.0234816	0.85609
AC008687.4	0.0301721	0.842411
AC008687.8	0.082323	0.465703
AC008695.1	-0.711714	0.0660061
AC008750.8	-0.072185	0.54983
AC008758.1	-0.00607837	NA
AC008758.5	-0.0680308	NA
AC008758.6	0.0739883	NA
AC008763.2	0.124023	0.362054
AC008763.3	0.0382547	NA
AC008764.1	-0.0451851	NA
AC008764.4	-0.661234	0.039282
AC008878.1	0.0090602	NA
AC008878.2	-0.109509	0.655673
AC008982.1	5.04941	0.00385471	2mM_Up
AC009070.1	0.260461	0.294995
AC009133.6	-0.00160252	NA
AC009163.3	-0.00732767	NA
AC009163.5	-0.0986512	0.638171
AC009690.1	0.140673	0.597344
AC009779.3	-0.148098	0.58416
AC009879.2	0.0315251	NA
AC009879.3	-0.0345786	0.876676
AC010132.3	-0.0470298	NA
AC010197.2	0.249268	0.340462
AC010255.3	-0.0221202	NA
AC010323.1	0.0263052	0.94185
AC010325.1	0.00391629	0.984767
AC010326.2	-0.0694644	0.694716
AC010327.2	0.557246	0.0852848
AC010422.3	-0.153692	0.100533
AC010422.5	-0.0239169	NA
AC010422.8	0.0148268	0.954316
AC010463.1	-0.106792	0.71687
AC010522.1	0.176748	0.517533
AC010531.1	0.0110587	0.976113
AC010542.3	-0.0364827	NA
AC010547.4	-0.147164	0.486144
AC010616.1	0.152318	0.520181
AC011043.1	-0.199815	0.28731
AC011330.3	-0.0395821	NA
AC011448.1	-0.180225	0.510314
AC011452.1	-0.223899	0.0553012
AC011455.2	-0.157393	0.531956
AC011462.1	-0.0935357	0.691901
AC011473.4	-0.0626253	0.614241
AC011498.4	0.0551951	0.82469
AC011499.1	-0.259478	0.0592998
AC011511.1	-0.369124	0.227845
AC011511.4	-0.00155614	NA
AC011530.1	0.0754594	NA
AC012184.2	-0.0250531	0.94185
AC012213.5	-0.0940492	NA
AC012309.1	-0.044285	0.880965
AC012488.2	-0.0277421	NA
AC012531.3	0.0217856	0.874247
AC012651.1	-0.0767543	0.72479
AC013394.1	0.50372	0.0580056
AC013470.2	0.00350441	NA
AC013489.1	0.0102571	0.977594
AC013717.1	-0.0313503	0.875895
AC015802.6	-0.150646	0.352342
AC015813.2	1.12917	3.27558e-18	2mM_Up
AC015871.1	-0.231023	0.418626
AC017083.3	0.00453428	0.987992
AC018362.3	-0.223157	0.409407
AC018512.1	-0.221694	0.371915
AC018523.2	0.449554	0.0268561
AC018630.2	-0.18887	0.511034
AC018709.1	0.019576	NA
AC019257.8	-0.650424	0.079926
AC020907.6	-0.487953	0.0804715
AC020909.1	0.0471374	NA
AC020915.4	-0.232978	0.323566
AC021072.1	-0.0430661	NA
AC021087.5	-0.00261832	0.9933
AC021097.2	0.0341437	NA
AC021660.3	0.0456278	0.704348
AC022137.3	0.0823442	0.781313
AC022384.1	0.514219	0.112503
AC022400.5	-0.381019	0.204779
AC022414.1	-0.342686	0.196538
AC022415.2	-0.0468547	NA
AC022826.2	0.0914573	0.755145
AC023055.1	0.242214	0.258542
AC023491.2	0.0446755	0.891499
AC024558.2	-0.0239169	NA
AC024592.3	-0.0555223	0.846296
AC025165.3	-0.464844	0.0542354
AC025165.6	-0.165262	0.517849
AC025283.2	0.0129779	0.967004
AC026316.4	0.0630373	0.838517
AC026464.4	0.0446213	NA
AC026464.6	-0.0288078	NA
AC026786.1	-0.106895	0.650313
AC026954.2	-0.194626	0.484409
AC027644.4	0.192959	0.398518
AC027796.3	-0.728746	0.0682
AC034102.2	0.0476153	0.761439
AC036214.3	0.241776	0.395072
AC037459.1	1.95369	0.023937	2mM_Up
AC040162.1	0.0140115	0.962652
AC046185.1	-0.0845483	0.655673
AC048338.1	-0.131491	0.637426
AC053503.7	0.00700098	NA
AC055811.2	0.111809	0.584622
AC055839.2	-0.752233	0.00362437
AC067752.1	-0.0174549	NA
AC067968.1	0.0418346	0.8213
AC068533.4	0.0959626	0.6214
AC068547.1	0.0846086	0.562886
AC068580.4	0.138268	0.633818
AC068775.1	0.104717	0.330412
AC068831.7	1.8275	1.06494e-18	2mM_Up
AC068896.1	-0.227656	0.415471
AC068946.1	-0.221524	0.447074
AC068946.2	-0.00742575	0.982741
AC069257.3	-0.0232529	NA
AC069288.1	-1.15106	1.9926e-05	Control_Up
AC069368.1	-0.0174549	NA
AC069503.2	-0.0416365	NA
AC072022.2	0.0353907	NA
AC073082.1	-0.0201239	0.940439
AC073111.4	-0.0596078	0.838454
AC073283.3	0.117962	0.663997
AC073508.2	-1.08206	0.0164509	Control_Up
AC073585.2	0.0315251	NA
AC073610.2	0.057464	0.852217
AC073896.1	0.0771148	0.406727
AC074143.1	-0.470574	0.140177
AC078927.1	-0.0956029	0.745832
AC079447.1	-0.0532964	0.840037
AC079594.2	0.00972869	0.970563
AC084121.13	-0.00160713	NA
AC084121.9	-0.139219	0.232643
AC084337.2	0.0485273	NA
AC087289.3	-0.0541342	0.830578
AC087632.2	0.263706	0.279362
AC087721.2	0.20811	0.460775
AC090227.2	-0.0185377	NA
AC090360.1	0.921381	0.0451875
AC090517.4	-0.144676	0.588193
AC090527.2	0.131112	0.546441
AC091057.6	1.05761	0.00329976	2mM_Up
AC091167.2	0.30294	0.206789
AC091167.6	0.0180471	0.960466
AC091167.7	-0.161752	0.545407
AC091551.1	-0.0604671	0.721463
AC091959.3	0.913244	0.0329016
AC092042.3	0.053574	0.655673
AC092073.1	0.0754066	0.450453
AC092329.3	0.408139	0.158176
AC092587.1	-0.0142803	0.945224
AC092647.5	0.0331708	0.8935
AC092718.3	1.13218	0.00104163	2mM_Up
AC092718.8	1.03357	0.0187558	2mM_Up
AC092835.1	0.191826	0.401597
AC093155.3	-0.14955	0.453
AC093227.2	0.0166203	NA
AC093323.1	-0.0133707	0.955024
AC093423.3	-0.122394	NA
AC093512.2	0.290689	0.0345152
AC093525.2	0.0493803	0.821782
AC093668.1	0.170387	0.390933
AC093827.5	0.222218	0.416927
AC093884.1	0.340693	0.213905
AC093899.2	-0.0315686	NA
AC096887.1	0.00969137	0.957063
AC097625.2	-0.18941	0.181281
AC097634.4	-0.379425	0.169515
AC097637.1	-0.0114442	NA
AC098484.3	0.110008	0.662888
AC098582.1	-0.0267464	0.889058
AC098588.2	-0.326142	0.25749
AC098650.1	0.328456	0.264815
AC098850.3	0.0715504	0.818995
AC099489.1	-0.228937	0.426502
AC099811.2	0.395696	0.113847
AC099850.2	-0.0449061	NA
AC100868.1	-0.182535	0.310576
AC104109.3	0.079415	0.672342
AC104389.5	0.00877329	0.952148
AC104452.1	0.0369918	NA
AC104472.3	-0.0493703	0.806939
AC104532.1	0.0590292	NA
AC105052.1	-0.066061	0.828417
AC105052.3	0.157562	0.450649
AC106741.1	0.034459	NA
AC106886.5	-0.835385	0.0012782
AC107871.1	0.851043	5.99244e-07
AC107959.5	0.0203757	0.952193
AC108488.2	-0.168249	0.551344
AC112128.1	-0.0215855	0.948087
AC113348.2	0.224971	0.259593
AC114490.2	-0.195136	0.358632
AC114490.3	0.136443	0.643476
AC116366.3	-0.0211172	NA
AC117378.1	-0.0366941	0.899009
AC117457.1	0.0516683	NA
AC118549.1	-0.19919	0.389806
AC118553.2	0.0575506	0.856463
AC119396.1	0.0219485	0.851245
AC119674.2	-0.132813	0.206952
AC120057.2	0.9717	0.00194789
AC120114.4	-0.104255	0.476074
AC126283.2	0.0510215	0.79971
AC129492.3	-0.247632	0.349781
AC131160.1	-0.0347827	NA
AC132217.2	0.586092	0.0105513
AC134684.11	-0.0455756	0.79665
AC134684.9	-0.0012413	0.997266
AC135050.2	0.346056	0.186272
AC135178.3	0.525398	0.000345787
AC137834.1	0.198137	0.358153
AC138696.1	-0.991499	4.75008e-05
AC138811.2	-0.00395162	0.983476
AC138894.1	0.0637536	0.688868
AC139491.7	-0.186788	0.442638
AC139530.2	-0.4353	0.0787408
AC140504.1	0.228523	0.119123
AC144573.1	0.0115753	0.947935
AC145212.1	-0.69983	0.0268561
AC213203.1	0.0564728	0.838647
AC213203.2	-1.02007	0.00371406	Control_Up
AC231657.3	0.0741527	0.813004
AC233723.1	-0.109181	0.365589
AC233992.2	-0.17625	0.167535
AC236972.4	-0.0208954	NA
AC240274.1	-2.76373	2.19429e-27	Control_Up
AC242842.3	0.291501	0.29112
AC244197.3	-0.263268	0.265452
AC245033.1	0.313796	0.0572266
AC245748.1	-0.0181178	NA
AC253536.7	0.422398	0.0218425
ACAA1	0.0937098	0.680955
ACAA2	0.0930533	0.608659
ACACA	0.568667	1.81675e-06
ACACB	-1.22885	2.79336e-10	Control_Up
ACAD10	-0.384706	0.00446039
ACAD11	0.194672	0.456869
ACAD8	-0.292452	0.0839454
ACAD9	-0.15759	0.318307
ACADL	-0.137777	0.614832
ACADM	-0.231643	0.253232
ACADS	-0.16837	0.46484
ACADSB	-0.162341	0.340052
ACADVL	0.566918	9.28318e-06
ACAN	-0.108554	0.520872
ACAP1	-0.572071	0.100383
ACAP2	0.126134	0.62042
ACAP3	-0.0481723	0.85564
ACAT1	0.189728	0.28771
ACAT2	0.156409	0.267328
ACBD3	0.875675	1.3387e-12
ACBD4	-0.557307	0.00055502
ACBD5	0.363271	0.0346343
ACBD6	0.110188	0.561989
ACBD7	0.193511	0.375281
ACCS	-1.16285	2.4604e-06	Control_Up
ACCSL	0.0183306	NA
ACD	-0.0912756	0.706289
ACE	-0.0870533	0.768604
ACE2	-0.0114073	NA
ACER1	0.0432088	0.80927
ACER2	-0.227697	0.424208
ACER3	0.217408	0.283797
ACHE	0.455719	0.108743
ACIN1	-0.14485	0.45202
ACKR2	-0.123028	0.664772
ACKR3	-0.0586496	NA
ACKR4	0.402494	0.139617
ACLY	0.463273	8.97575e-06
ACMSD	-0.0532877	NA
ACO1	0.395021	0.0182845
ACO2	0.273156	0.0795827
ACOT1	-0.249617	0.290319
ACOT11	0.232697	0.212956
ACOT13	0.318217	0.066236
ACOT2	-0.325909	0.0842432
ACOT4	-0.0034277	0.985499
ACOT6	0.0404757	0.814321
ACOT7	0.255538	0.23876
ACOT8	0.0140416	0.965051
ACOT9	0.0837106	0.649001
ACOX1	0.433899	0.00525192
ACOX2	0.0510138	NA
ACOX3	-0.743405	0.000403496
ACOXL	0.490486	0.0847062
ACP1	0.307886	0.0423469
ACP2	-1.03933	2.79817e-08	Control_Up
ACP4	-0.18628	0.272188
ACP5	-2.49885	0.0184468	Control_Up
ACP6	-0.788543	1.90189e-08
ACP7	0.205624	0.474964
ACPP	-0.10028	0.677698
ACR	0.157909	0.316918
ACRBP	-0.260114	0.165625
ACRV1	0.176826	0.227855
ACSBG1	0.557274	0.101628
ACSBG2	-0.356667	0.196738
ACSF2	0.0723563	0.741425
ACSF3	-0.695662	8.99664e-05
ACSL1	0.25349	0.159646
ACSL3	-0.137968	0.47695
ACSL4	0.340762	0.0952557
ACSL5	0.0489078	NA
ACSL6	-0.278126	0.280372
ACSM1	-0.00153606	NA
ACSM2A	-0.0174368	NA
ACSM3	1.17027	1.54202e-06	2mM_Up
ACSM5	0.00763204	NA
ACSS1	-0.166262	0.373639
ACSS2	-0.178028	0.355623
ACSS3	0.809647	4.9846e-05
ACTA1	0.0270473	0.909098
ACTA2	-0.0576075	0.83885
ACTB	0.629664	0.00162358
ACTBL2	0.0839246	NA
ACTC1	0.132678	0.464241
ACTG1	0.673029	0.000238613
ACTG2	-0.0243837	NA
ACTL10	0.199959	0.245934
ACTL6A	0.54752	0.000164444
ACTL6B	-0.054034	0.594315
ACTL8	0.292559	0.231275
ACTN1	0.283731	0.114703
ACTN2	0.395509	0.0542747
ACTN3	-0.0542563	0.687644
ACTN4	-0.0545805	0.829334
ACTR10	-0.0111741	0.973983
ACTR1A	0.435005	0.0012128
ACTR1B	-0.287303	0.0689085
ACTR2	0.666778	6.55279e-05
ACTR3	0.551116	1.45583e-05
ACTR3B	-0.516308	0.0100622
ACTR3C	0.0370243	0.819868
ACTR5	-0.799383	0.000141987
ACTR6	0.368854	0.111474
ACTR8	0.0737905	0.739189
ACTRT3	-0.879212	0.04004
ACVR1	-0.222253	0.323773
ACVR1B	-0.120447	0.502373
ACVR1C	0.406966	0.0823548
ACVR2A	-0.308071	0.172073
ACVR2B	0.0198267	0.938884
ACVRL1	-0.0974944	0.742052
ACY1	-0.565418	0.0112423
ACYP1	0.861728	9.79808e-06
ACYP2	-0.0733361	0.799244
AD000671.1	0.0116978	NA
AD000671.2	-0.0451169	0.889867
ADA	0.473567	0.000967902
ADA2	-0.0224204	0.93343
ADAL	-0.0770452	0.789219
ADAM10	0.101415	0.630811
ADAM11	-0.396048	0.0147058
ADAM12	0.438652	0.162298
ADAM15	0.0343142	0.898661
ADAM17	-0.227971	0.266407
ADAM19	0.259537	0.351752
ADAM21	-0.324631	0.268267
ADAM22	0.245047	0.296495
ADAM23	-0.381991	0.0149379
ADAM28	-0.161914	0.307413
ADAM32	-0.0234547	0.898225
ADAM33	0.0217133	0.912887
ADAM8	-1.89985	7.97182e-05	Control_Up
ADAM9	-0.106233	0.578208
ADAMTS1	2.62541	2.82772e-149	2mM_Up
ADAMTS10	-0.822781	0.00287726
ADAMTS12	-0.969975	0.0287128
ADAMTS13	-0.66903	0.00025658
ADAMTS14	0.0881166	0.74369
ADAMTS15	-0.330741	0.174611
ADAMTS16	0.104203	NA
ADAMTS17	-1.21874	4.23923e-06	Control_Up
ADAMTS18	0.00780515	NA
ADAMTS19	-0.0310501	0.909235
ADAMTS2	-0.207727	0.421805
ADAMTS20	0.525873	0.054509
ADAMTS3	-0.24103	0.323414
ADAMTS4	0.420886	0.094202
ADAMTS5	-0.0407963	0.856207
ADAMTS6	-0.771295	0.0187013
ADAMTS7	0.0917218	0.746433
ADAMTS8	-0.062741	0.814549
ADAMTS9	-0.0337075	0.909166
ADAMTSL1	0.00622031	0.97641
ADAMTSL2	-0.0181178	NA
ADAMTSL3	0.0615164	0.844791
ADAMTSL4	0.206468	0.459869
ADAMTSL5	-0.247538	0.378294
ADAP1	-0.18719	0.489253
ADAP2	0.202566	0.402171
ADAR	0.265064	0.0582251
ADARB1	-0.393101	0.0120305
ADARB2	2.54283	0.0142591	2mM_Up
ADAT1	-0.62025	0.00886067
ADAT2	0.419211	0.00687022
ADAT3	0.107939	0.705751
ADCK1	-0.781464	0.00101365
ADCK2	-0.653099	2.58289e-05
ADCK5	-1.05212	3.6057e-05	Control_Up
ADCY1	-0.151386	0.400927
ADCY10	0.135972	0.561155
ADCY2	-0.0267084	0.844558
ADCY3	-0.62727	4.94062e-05
ADCY4	-0.0316521	NA
ADCY5	0.26286	0.308767
ADCY6	-0.0567672	0.763798
ADCY7	-0.0937704	0.676571
ADCY9	-0.058384	0.756197
ADCYAP1	-0.0181178	NA
ADCYAP1R1	-0.0461645	0.879948
ADD1	-0.362455	0.00277769
ADD2	0.0135772	0.952027
ADD3	-0.0863426	0.683101
ADGB	0.104436	0.449147
ADGRA1	0.00210171	NA
ADGRA2	-0.693825	0.00160926
ADGRA3	-0.672204	4.08073e-06
ADGRB1	-0.30387	0.191781
ADGRB2	0.0465733	0.821255
ADGRB3	0.0900735	0.729241
ADGRD1	0.0855337	0.450864
ADGRD2	0.10108	0.721509
ADGRE1	0.248269	0.327985
ADGRE2	0.497364	0.120719
ADGRE5	-0.172888	0.379891
ADGRF1	0.0694062	NA
ADGRF2	-0.0185377	NA
ADGRF3	0.015249	0.940664
ADGRF5	-0.459552	0.117222
ADGRG1	0.332433	0.103073
ADGRG2	0.373382	0.222157
ADGRG3	-0.134197	0.157252
ADGRG5	0.0702882	0.60262
ADGRG6	0.633953	0.00373845
ADGRL1	-0.286888	0.0769187
ADGRL2	0.0117501	0.967004
ADGRL3	-0.00540749	0.985188
ADGRV1	0.0609097	0.822745
ADH1A	-0.0544368	NA
ADH1B	0.0473844	NA
ADH4	0.0219113	0.947935
ADH5	0.193563	0.238702
ADH6	-0.0284815	0.847107
ADHFE1	-0.160625	0.418031
ADI1	0.182915	0.271999
ADIPOQ	-0.185167	0.462048
ADIPOR1	0.63394	7.87211e-07
ADIPOR2	-0.0811511	0.678227
ADIRF	-0.00150652	NA
ADK	0.548922	0.00184081
ADM	0.0535528	0.832882
ADM2	-0.380855	0.168262
ADM5	-1.205	0.00480133	Control_Up
ADNP	-0.910722	7.40338e-07
ADNP2	0.162007	0.376104
ADO	-0.014765	0.93041
ADORA1	-0.397215	0.196386
ADORA2A	0.12758	0.49404
ADORA2B	-0.638403	0.000675771
ADORA3	0.0822283	0.373372
ADPGK	-0.0665601	0.715131
ADPRHL1	-0.271174	0.326873
ADPRHL2	-0.430158	0.00572157
ADPRM	0.156765	0.532674
ADRA1A	-0.279645	0.334934
ADRA1B	-1.25867	0.0365399	Control_Up
ADRA1D	-0.00705726	NA
ADRA2A	-0.0152198	0.950478
ADRA2B	0.625672	0.0742498
ADRA2C	-0.918885	5.76451e-05
ADRB1	-0.763015	0.0686081
ADRB2	-0.693604	0.073559
ADRM1	0.0667858	0.788072
ADSL	-0.235341	0.178885
ADSS	0.0360461	0.883704
ADSSL1	-0.144978	0.593103
AEBP1	-0.0544368	NA
AEBP2	0.11719	0.554057
AEN	-0.0388822	0.852771
AF196969.1	-0.100801	0.558249
AF241726.2	0.120352	0.515333
AFAP1	0.226131	0.231203
AFAP1L1	0.50796	0.0126842
AFAP1L2	-0.834965	0.0114412
AFDN	-0.290336	0.0476398
AFF1	0.202901	0.323832
AFF2	-0.0861474	0.443546
AFF3	0.446838	0.0604212
AFF4	0.0694441	0.781189
AFG1L	-0.18869	0.478316
AFG3L2	0.0652561	0.734961
AFMID	0.21505	0.120925
AFP	0.0229284	NA
AFTPH	-0.48041	0.0149826
AGA	-0.717907	4.77191e-05
AGAP1	-0.232028	0.176995
AGAP2	-0.0628049	0.814494
AGAP3	0.247265	0.174437
AGAP4	-0.471624	0.0100344
AGAP5	-0.584229	0.0313164
AGAP6	-0.116381	0.619127
AGAP9	0.0844952	0.687923
AGBL2	0.0480474	0.559038
AGBL3	0.104542	0.725488
AGBL5	0.225963	0.0932964
AGER	-0.608674	0.0814243
AGFG1	0.204534	0.326744
AGFG2	-1.1346	5.75473e-06	Control_Up
AGGF1	-0.838168	3.66477e-07
AGK	0.0825234	0.667749
AGL	-0.0502598	0.850309
AGMAT	0.147748	0.559505
AGO1	-0.0829134	0.677452
AGO2	0.0381667	0.858549
AGO3	0.251733	0.125411
AGO4	0.0668746	0.764603
AGPAT1	-0.136714	0.400923
AGPAT2	-0.28993	0.138058
AGPAT3	-0.891439	2.78766e-14
AGPAT4	-0.221896	0.175054
AGPAT5	-0.687862	0.000354968
AGPS	0.205189	0.294586
AGRN	-0.954081	4.93951e-06
AGRP	0.0394445	NA
AGT	0.0499924	NA
AGTPBP1	0.276831	0.188492
AGTR1	-0.306022	0.303731
AGTRAP	-0.246866	0.209318
AGXT	-0.10423	0.711082
AHCTF1	0.101147	0.687626
AHCY	0.286927	0.0579408
AHCYL1	0.336422	0.00943442
AHCYL2	0.589743	0.000830236
AHDC1	0.0157572	0.957991
AHI1	0.286349	0.148905
AHNAK	0.349575	0.0535699
AHNAK2	-0.886015	1.34104e-05
AHR	0.460172	0.0332515
AHRR	-1.10791	2.34439e-10	Control_Up
AHSA1	0.216393	0.150723
AHSG	-0.00712854	NA
AICDA	0.0637733	0.828232
AIDA	0.622923	0.000623114
AIF1	-0.00169112	NA
AIF1L	0.00330025	0.987992
AIFM1	0.313884	0.0101117
AIFM2	0.162974	0.558141
AIFM3	-0.0992452	0.595592
AIG1	-0.265022	0.0823548
AIMP1	0.549612	0.00108736
AIMP2	-0.431424	0.0074084
AIP	0.234459	0.28771
AIPL1	0.181141	0.537339
AIRE	0.00605686	0.979432
AJAP1	0.0155446	0.932269
AJM1	-0.459153	0.0741971
AJUBA	-0.704182	0.000258484
AK2	0.262289	0.014918
AK3	0.781192	1.98513e-08
AK4	0.21066	0.162519
AK5	0.828467	0.000204955
AK6	0.61928	6.20208e-05
AK7	-0.119243	0.68216
AK8	-1.12492	0.00272747	Control_Up
AK9	-1.43354	0.00173522	Control_Up
AKAP1	-0.0581214	0.752576
AKAP10	0.0118521	0.964489
AKAP11	-0.208902	0.430164
AKAP12	-0.00211138	0.990824
AKAP13	-0.200548	0.33429
AKAP14	-0.0254395	NA
AKAP17A	0.535895	0.0137749
AKAP3	-2.06855	1.75383e-10	Control_Up
AKAP5	-0.0980505	0.704016
AKAP6	-0.0967945	0.722159
AKAP7	0.050038	0.866694
AKAP8	-0.109323	0.591749
AKAP8L	0.524379	0.00293408
AKAP9	-0.273832	0.133804
AKIP1	0.106909	0.611716
AKIRIN1	0.426965	0.00211526
AKIRIN2	-0.106143	0.450351
AKNA	0.184806	0.365414
AKR1A1	-0.00876977	0.966459
AKR1B1	0.0260198	0.896626
AKR1B10	0.213404	0.0231033
AKR1B15	0.0190041	0.937954
AKR1C1	-0.0328702	0.861585
AKR1C2	-0.00162609	NA
AKR1C3	-0.170082	0.183335
AKR1D1	0.136562	0.382568
AKR7A2	-0.401148	0.0208876
AKR7A3	0.0847458	0.762538
AKR7L	0.107601	0.654956
AKT1	0.143102	0.461075
AKT1S1	-0.494395	0.0115293
AKT2	-0.303132	0.0666361
AKT3	0.584597	0.0025084
AKTIP	-0.393406	0.0918596
AL021546.1	0.136817	0.0603912
AL021997.3	-0.0621683	0.681494
AL022238.4	0.353676	0.0564317
AL024498.2	-0.00105335	0.996816
AL031315.1	-0.18146	0.527045
AL031681.2	-0.0558177	0.647203
AL031708.1	0.058613	0.854207
AL031777.3	4.13736	9.74357e-10	2mM_Up
AL032819.3	-0.124912	0.185785
AL033529.1	0.00305265	0.985439
AL035078.4	0.0153851	0.94448
AL035425.2	-1.99842	1.86211e-06	Control_Up
AL035461.3	-0.125879	0.664772
AL049629.2	-0.0242574	NA
AL049650.1	-0.0107529	0.973839
AL049779.1	-0.0170255	0.907309
AL096711.2	0.140934	0.561024
AL109811.3	-0.0997812	0.722395
AL109827.1	0.224908	0.414719
AL110118.2	0.167035	0.463639
AL117339.5	0.126674	0.643128
AL117348.2	0.047515	0.84498
AL121594.1	0.108013	0.630188
AL121753.1	-0.0740318	0.459024
AL121845.3	-0.221402	0.391429
AL121899.2	-0.106086	0.504466
AL121900.2	0.0809072	0.76649
AL133352.1	0.313897	0.236603
AL133353.2	0.0824788	0.786942
AL133500.1	-0.0030095	0.991767
AL135905.2	0.382761	0.113031
AL136295.1	-0.0298803	0.885236
AL136295.3	-0.00171036	NA
AL136295.4	-0.0698206	0.760054
AL136295.5	-0.53823	0.0904086
AL138752.2	0.539834	0.100191
AL139011.2	-0.0551989	0.669306
AL139142.2	0.0929218	0.45823
AL139260.3	0.000225988	0.999862
AL139300.1	-0.331584	0.178885
AL139353.1	-0.184851	0.203686
AL157392.5	-0.12716	0.496641
AL157935.2	0.180763	0.472988
AL159163.1	-0.679559	0.0105645
AL160269.1	0.175517	0.485643
AL162231.1	-0.0316719	0.921544
AL162231.3	-0.0463893	0.881758
AL162377.3	0.0414914	NA
AL162417.1	-0.0416938	NA
AL163636.2	-0.0863847	NA
AL353588.1	-0.00366919	0.989751
AL354822.1	0.0971954	0.739777
AL355102.2	0.0265373	NA
AL355312.6	0.0963169	0.551765
AL355315.1	-0.0698934	0.61251
AL355916.3	-0.141814	0.631273
AL355987.3	0.0340554	0.918814
AL357673.1	-0.12718	0.663997
AL358113.1	0.0856206	0.560195
AL358472.6	-0.0212519	0.949837
AL358472.7	-1.23058	0.0495029	Control_Up
AL359736.1	-0.0574077	NA
AL359922.1	-0.0754387	0.532294
AL360181.3	-0.0262349	NA
AL365205.1	0.349321	0.0322949
AL365232.1	-0.543732	0.101864
AL365273.2	-0.0131751	0.938267
AL391650.1	0.0585845	0.852365
AL391987.2	-0.154233	0.521388
AL441992.2	0.0849084	0.782923
AL445423.3	0.0341437	NA
AL445524.2	-0.000796321	0.997112
AL445685.3	-0.0670343	NA
AL445989.1	0.0249087	NA
AL451062.3	0.156986	0.467143
AL451136.1	0.0946475	0.754421
AL512785.2	0.162527	0.374498
AL513128.2	-0.0543364	0.572255
AL513165.2	-0.0471755	0.765162
AL589666.1	-0.209009	0.383899
AL592183.1	0.228332	0.428849
AL603832.3	0.160596	0.578942
AL627230.1	0.0397779	0.881808
AL645922.1	-0.0841414	0.47695
AL645941.2	-0.00239869	0.987995
AL662884.4	0.0465787	0.857535
AL662899.1	-0.0494451	NA
AL662899.2	-0.0180446	0.917317
AL669918.1	0.813973	0.0603776
AL691442.1	-0.249435	0.126921
AL713999.1	-0.060536	0.837809
AL807752.7	0.0774028	0.752463
AL928654.3	-0.265753	0.322275
ALAD	-0.449582	0.000938065
ALAS1	0.504625	7.29728e-05
ALAS2	-0.0430136	NA
ALB	-0.0364302	0.856468
ALCAM	0.0390063	0.885055
ALDH16A1	-0.679587	0.000700594
ALDH18A1	0.581185	3.09885e-07
ALDH1A1	-0.0690687	0.652613
ALDH1A2	0.170431	0.35815
ALDH1A3	-0.129581	0.478735
ALDH1B1	-0.578753	1.65946e-05
ALDH1L1	0.0831376	0.7897
ALDH1L2	-0.317189	0.1226
ALDH2	0.217367	0.128213
ALDH3A1	-0.159861	0.530289
ALDH3A2	-0.0718814	0.694352
ALDH3B1	-0.417272	0.153498
ALDH3B2	0.0287454	NA
ALDH4A1	-0.483481	0.014175
ALDH5A1	0.214251	0.25764
ALDH6A1	0.363427	0.00828795
ALDH7A1	-0.0381392	0.82465
ALDH8A1	-0.0433227	0.891496
ALDH9A1	0.262977	0.113344
ALDOA	0.317022	0.0690066
ALDOB	-0.0151928	NA
ALDOC	0.370489	0.0750413
ALG1	-0.958318	6.62288e-06
ALG10	-0.193498	0.446915
ALG10B	-0.118055	0.645834
ALG11	-0.238676	0.381134
ALG12	-0.122171	0.508175
ALG13	-0.313649	0.0861156
ALG14	-0.00775022	0.97956
ALG1L	-1.09157	1.34228e-05	Control_Up
ALG1L2	0.0646014	0.791544
ALG2	-0.355872	0.0211622
ALG3	0.542291	0.00126337
ALG5	-0.19624	0.39321
ALG6	-0.931514	5.92738e-05
ALG8	-0.141129	0.473309
ALG9	-0.154761	0.584433
ALKAL1	-0.184157	0.524453
ALKAL2	-0.0437325	0.87375
ALKBH1	-0.24806	0.273648
ALKBH2	-0.237617	0.236439
ALKBH3	-0.711946	1.26069e-05
ALKBH4	-0.573394	0.00537271
ALKBH5	0.441979	0.000253779
ALKBH6	-0.550977	0.0245904
ALKBH7	-0.237613	0.293286
ALKBH8	-0.878009	0.00393804
ALMS1	0.0437017	0.875175
ALOX12	0.144166	0.621792
ALOX12B	-0.709293	0.0186755
ALOX15	-0.216271	0.437586
ALOX15B	-0.102831	0.514714
ALOX5	-0.599356	0.054509
ALOXE3	0.188381	0.513909
ALPG	0.0385754	NA
ALPK1	-0.364873	0.0492409
ALPK2	0.168417	0.475438
ALPK3	0.462746	0.137431
ALPL	0.274291	0.186828
ALPP	0.061928	0.62404
ALS2	0.324559	0.0768383
ALS2CL	0.252738	0.318067
ALX1	-0.0866837	0.742052
ALX3	0.0811146	0.769868
ALX4	-1.31237	3.50762e-10	Control_Up
ALYREF	0.462013	0.00556358
AMACR	-0.2775	0.321967
AMBN	1.12743	0.0410366	2mM_Up
AMBP	-0.00155087	NA
AMBRA1	0.391911	0.0176864
AMD1	-0.133524	0.493103
AMDHD1	-0.185104	0.511549
AMDHD2	-0.733707	0.00207053
AMER1	-0.391332	0.0554919
AMER2	-0.142708	0.452145
AMER3	0.102082	0.692131
AMFR	0.403731	0.000323537
AMH	-1.426	3.18107e-07	Control_Up
AMHR2	-0.144853	0.610364
AMIGO1	-0.329319	0.109861
AMIGO2	-0.618602	0.0428042
AMIGO3	-0.0270578	0.9363
AMMECR1	-0.108857	0.629721
AMMECR1L	-0.185257	0.256247
AMN	0.0594766	0.682421
AMN1	0.88445	0.00246878
AMOT	-0.594721	0.00054982
AMOTL1	0.351955	0.0119718
AMOTL2	0.67086	0.000129725
AMPD1	-0.116936	NA
AMPD2	0.293688	0.0548818
AMPD3	-0.0653394	0.832797
AMPH	0.220703	0.28208
AMT	0.00959737	0.973983
AMY1B	0.000511809	NA
AMY2A	-0.00157908	NA
AMY2B	-0.192276	0.502497
AMZ1	0.047221	0.788159
AMZ2	0.0619253	0.765755
ANAPC1	0.222303	0.183335
ANAPC10	0.219323	0.429396
ANAPC11	0.160966	0.486909
ANAPC13	0.240398	0.229752
ANAPC15	-0.0290109	0.927465
ANAPC16	0.0327604	0.868875
ANAPC2	-0.737603	0.000400138
ANAPC4	-0.0807926	0.716769
ANAPC5	-0.0671684	0.67525
ANAPC7	-0.101668	0.522029
ANG	0.173623	0.547014
ANGEL1	0.268767	0.0512404
ANGEL2	-0.821268	7.87693e-05
ANGPT1	-0.0408263	NA
ANGPT2	0.272499	0.311449
ANGPT4	0.0233629	0.934523
ANGPTL1	-0.299114	0.225335
ANGPTL2	-1.03294	0.0138431	Control_Up
ANGPTL3	0.0109609	NA
ANGPTL4	-0.0896048	0.547409
ANGPTL5	0.14128	0.0574522
ANGPTL6	-0.285519	0.310146
ANGPTL8	0.192623	0.0222258
ANK1	-0.341093	0.171401
ANK2	-0.384083	0.0339794
ANK3	-0.284167	0.141826
ANKAR	-0.000324404	0.997778
ANKDD1A	0.114966	0.697918
ANKDD1B	0.0886706	0.591083
ANKEF1	-0.407679	0.0977333
ANKFN1	0.00598747	0.963612
ANKFY1	-0.686019	5.44483e-06
ANKH	-0.0337636	0.859484
ANKHD1	0.0663545	0.794058
ANKHD1-EIF4EBP3	-0.912169	0.00115399
ANKIB1	-0.226569	0.26654
ANKK1	-0.0129195	0.942492
ANKLE1	-0.153212	0.596455
ANKLE2	0.312929	0.0057082
ANKMY1	-1.03241	0.000110785	Control_Up
ANKMY2	0.104845	0.627335
ANKRA2	-0.241018	0.271521
ANKRD1	1.90662	0.000925144	2mM_Up
ANKRD10	0.355988	0.0537589
ANKRD11	-1.08351	3.51533e-14	Control_Up
ANKRD12	-0.352012	0.0517325
ANKRD13A	0.000756023	0.997608
ANKRD13B	-0.00620441	0.979018
ANKRD13C	0.0168615	0.945306
ANKRD13D	0.196184	0.401529
ANKRD16	-0.430188	0.047749
ANKRD17	-0.00861918	0.967004
ANKRD18A	0.342594	0.0598086
ANKRD18B	-0.17697	0.387075
ANKRD2	-0.0302581	0.86936
ANKRD20A1	-0.0353246	0.913654
ANKRD20A2	0.0315139	0.899924
ANKRD20A3	0.0695967	0.786474
ANKRD20A4	-0.16766	0.567184
ANKRD22	0.00349322	0.983271
ANKRD23	-1.23885	0.0232708	Control_Up
ANKRD24	-1.4569	2.38731e-05	Control_Up
ANKRD26	-0.661989	0.000741244
ANKRD27	0.0346151	0.843511
ANKRD28	-0.407656	0.0251667
ANKRD29	0.0293693	0.933111
ANKRD30B	0.0341437	NA
ANKRD30BL	-0.0221202	NA
ANKRD31	-1.98023	1.73742e-05	Control_Up
ANKRD33	-0.223469	0.236066
ANKRD33B	-0.310583	0.149151
ANKRD34A	-0.512234	0.0307919
ANKRD34B	-0.418712	0.170623
ANKRD34C	0.000298688	0.999995
ANKRD35	0.0104415	NA
ANKRD36	-0.0624551	0.795795
ANKRD36B	-0.0713914	0.799906
ANKRD36C	0.2958	0.196511
ANKRD37	-0.275201	0.329621
ANKRD39	0.287216	0.257112
ANKRD40	0.0411175	0.833315
ANKRD42	0.0375481	0.900371
ANKRD44	-0.458693	0.0769555
ANKRD45	0.0306817	0.894236
ANKRD46	0.0103815	0.976674
ANKRD49	0.0194985	0.954027
ANKRD50	0.381137	0.0595659
ANKRD52	0.0153494	0.958614
ANKRD53	0.442518	0.0794488
ANKRD54	-0.269288	0.0950923
ANKRD6	0.246816	0.107845
ANKRD61	0.104696	0.680955
ANKRD62	-0.136269	0.532294
ANKRD63	-2.42398	5.93062e-05	Control_Up
ANKRD65	0.133457	0.600445
ANKRD7	0.119721	0.686433
ANKRD9	0.0496792	0.847769
ANKS1A	0.134163	0.520429
ANKS1B	0.181862	0.533473
ANKS3	-0.649529	0.000704685
ANKS4B	0.100412	0.73853
ANKS6	-0.723897	2.1998e-07
ANKZF1	0.324871	0.0455889
ANLN	0.650441	1.66642e-05
ANO1	-0.00863018	0.974795
ANO10	0.104464	0.594535
ANO2	0.317379	0.21918
ANO3	-0.109174	NA
ANO4	-0.470275	0.0906918
ANO5	-0.0932617	0.709725
ANO6	0.413858	0.0367217
ANO7	-0.0950737	0.754622
ANO8	-0.373233	0.0441166
ANO9	0.0359918	NA
ANOS1	-0.000973661	NA
ANP32A	-0.164303	0.157425
ANP32B	0.201569	0.142091
ANP32E	0.249366	0.0629064
ANPEP	0.231577	0.395241
ANTKMT	-0.419649	0.0862018
ANTXR1	-0.233053	0.223707
ANTXR2	0.019606	0.954714
ANXA1	3.84269	4.62355e-38	2mM_Up
ANXA11	-0.112928	0.495635
ANXA2	0.928807	7.397e-16
ANXA2R	-0.679196	0.0546633
ANXA3	0.42184	0.103957
ANXA4	0.0703735	0.754421
ANXA5	0.346584	0.0144625
ANXA6	0.0599985	0.750334
ANXA7	0.43509	0.0022964
ANXA8	-0.0299738	NA
ANXA9	0.327306	0.25723
AOAH	0.0033578	NA
AOC1	-0.00607654	NA
AOC2	2.08061	9.13382e-10	2mM_Up
AOC3	1.19618	0.00197769	2mM_Up
AOPEP	-0.177193	0.397011
AOX1	-0.353563	0.222906
AP000295.1	0.209289	0.462616
AP000311.1	-0.0124041	0.96467
AP000350.4	0.0147194	0.904193
AP000646.1	-0.0284291	NA
AP000812.5	-0.114439	0.700558
AP000944.5	-0.17617	0.546101
AP001267.5	0.392268	0.11018
AP001273.2	-0.800346	0.0125124
AP001453.3	0.104911	0.612844
AP001781.2	0.00546207	0.987992
AP002495.1	-0.282138	0.309814
AP002512.3	-0.0317831	0.888783
AP002748.5	-0.0772578	NA
AP002884.2	0.012749	NA
AP002990.1	0.160546	0.561155
AP003071.5	1.10902	0.000334481	2mM_Up
AP003108.2	0.000371373	0.999862
AP003419.1	0.0165336	0.931813
AP1AR	-0.506192	0.00558988
AP1B1	0.125675	0.518969
AP1G1	0.0243026	0.929179
AP1G2	-0.0143884	0.955712
AP1M1	-0.158562	0.418428
AP1M2	0.532594	0.098646
AP1S1	0.523119	0.006918
AP1S2	0.545275	0.0110477
AP1S3	0.320578	0.274332
AP2A1	0.183409	0.352559
AP2A2	-0.231921	0.148984
AP2B1	0.891681	9.55143e-12
AP2M1	0.252989	0.0798133
AP2S1	0.33515	0.0720289
AP3B1	0.139238	0.467604
AP3B2	0.136712	0.643893
AP3D1	-0.0503216	0.835376
AP3M1	0.461293	0.00605888
AP3M2	-0.352355	0.05398
AP3S1	0.757923	4.09046e-05
AP3S2	0.0638418	0.842411
AP4B1	-0.140051	0.454347
AP4E1	-0.209933	0.375281
AP4M1	-0.749973	0.000195656
AP4S1	-0.596359	0.0624237
AP5B1	-0.41061	0.0281401
AP5M1	-0.371618	0.134742
AP5S1	-0.572191	0.00583418
AP5Z1	-0.769008	5.42068e-05
APAF1	-0.15683	0.516327
APBA1	-0.648195	0.0336159
APBA2	-0.499558	0.00170169
APBA3	-0.283382	0.236801
APBB1	0.146852	0.427417
APBB1IP	-0.0772248	0.733363
APBB2	0.027623	0.917503
APBB3	-0.687808	0.000984297
APC	-0.830068	0.000264317
APC2	-1.07638	0.000923059	Control_Up
APCDD1	-1.12771	0.000193434	Control_Up
APCDD1L	-0.0181178	NA
APEH	-0.164957	0.343524
APELA	0.203368	0.13595
APEX1	-0.143599	0.413701
APEX2	-0.224944	0.298103
APH1A	-0.037145	0.842964
APH1B	-0.53156	0.0484894
API5	0.0030812	0.99355
APIP	0.295734	0.0890094
APLF	0.262937	0.359599
APLN	-0.552768	0.0869854
APLNR	-0.00162609	NA
APLP1	-0.161602	0.486006
APLP2	0.364375	0.00032872
APMAP	0.14393	0.378704
APOA1	0.26933	0.0884307
APOA5	-0.0498668	NA
APOBEC2	-0.0741444	NA
APOBEC3A	0.631989	0.0815527
APOBEC3B	1.96956	3.0308e-10	2mM_Up
APOBEC3C	0.415176	0.00414676
APOBEC3D	0.160588	0.585958
APOBEC3F	-0.423108	0.0408379
APOBEC3G	0.00336099	NA
APOBEC3H	-0.0889275	NA
APOBEC4	0.0287454	NA
APOBR	-0.244313	0.256818
APOC1	0.542409	0.0255627
APOD	0.0835937	0.65775
APOE	1.17461	0.000458302	2mM_Up
APOF	0.00750009	0.973839
APOL1	0.177006	0.539459
APOL2	-0.69424	0.00208776
APOL3	-0.499605	0.0817323
APOL4	0.110743	0.648023
APOL6	0.258392	0.286801
APOLD1	0.35089	0.106785
APOM	-0.0535837	0.849788
APOO	0.0196771	0.937954
APOOL	0.227829	0.255994
APP	0.444948	5.49065e-05
APPBP2	-1.13681	2.51439e-08	Control_Up
APPL1	-0.00732019	0.97943
APPL2	-0.406758	0.0376195
APRT	-0.129444	0.562435
APTX	0.141623	0.489663
AQP1	0.147474	0.596596
AQP10	-0.00318468	NA
AQP11	-0.277901	0.334694
AQP2	-0.0181215	NA
AQP3	0.0816248	0.779349
AQP4	0.28142	0.335124
AQP6	0.149577	0.600422
AQP7	0.0676595	0.694401
AQP8	0.0382547	NA
AQR	0.112353	0.61084
AR	-0.02118	0.878815
ARAF	0.301495	0.0413471
ARAP1	-0.394363	0.0138431
ARAP2	0.313378	0.223043
ARAP3	0.463439	0.0257988
ARC	2.92421	4.92459e-27	2mM_Up
ARCN1	0.396858	0.0136451
AREG	-0.0648427	0.746433
AREL1	-0.0442562	0.82465
ARF1	0.831045	1.18164e-08
ARF3	0.183088	0.179215
ARF4	0.467976	0.00304958
ARF5	0.119138	0.587067
ARF6	-0.0925101	0.582597
ARFGAP1	0.0351057	0.895314
ARFGAP2	-0.444408	0.00100196
ARFGAP3	0.589285	0.000341919
ARFGEF1	-0.0921632	0.675384
ARFGEF2	-0.0941606	0.645834
ARFGEF3	0.533296	0.00646782
ARFIP1	0.0645874	0.807476
ARFIP2	-0.000693233	0.996721
ARFRP1	-1.08921	3.85941e-08	Control_Up
ARG1	-0.0221202	NA
ARG2	0.693068	9.88624e-05
ARGFX	0.451115	0.0967578
ARGLU1	0.0726713	0.71082
ARHGAP1	-0.0499607	0.815022
ARHGAP10	-0.427029	0.0203358
ARHGAP11A	0.267958	0.110806
ARHGAP12	-0.669221	0.00299139
ARHGAP17	0.447282	0.000670226
ARHGAP18	-0.0284593	0.923718
ARHGAP19	0.890363	2.29613e-09
ARHGAP19-SLIT1	0.0778629	NA
ARHGAP20	0.134364	0.627935
ARHGAP21	-0.144095	0.504151
ARHGAP22	-0.671016	0.00405095
ARHGAP23	0.190277	0.455659
ARHGAP24	-0.300622	0.304101
ARHGAP25	0.0243357	0.848596
ARHGAP26	0.0761867	0.760966
ARHGAP27	-0.257027	0.178337
ARHGAP28	0.206446	0.466909
ARHGAP29	0.073088	0.768962
ARHGAP30	-1.08886	0.00126231	Control_Up
ARHGAP31	-0.353921	0.162123
ARHGAP32	0.244591	0.157585
ARHGAP33	0.349843	0.121289
ARHGAP35	-0.454307	0.000702319
ARHGAP36	0.0054121	NA
ARHGAP39	-0.921912	2.5102e-05
ARHGAP4	-0.492052	0.0588934
ARHGAP40	-0.185851	0.519382
ARHGAP42	0.250431	0.294545
ARHGAP44	0.215259	0.182788
ARHGAP45	-0.1963	0.39162
ARHGAP5	0.284463	0.23939
ARHGAP6	-0.0266867	NA
ARHGAP8	0.291109	0.235335
ARHGAP9	0.0786516	0.52836
ARHGDIA	0.100508	0.64339
ARHGDIB	-0.025851	NA
ARHGDIG	0.0691703	0.790456
ARHGEF1	-0.334428	0.0607691
ARHGEF10	-0.0248486	0.854284
ARHGEF10L	-0.587815	0.00514069
ARHGEF11	-0.495498	0.000649858
ARHGEF12	0.207394	0.280605
ARHGEF15	-0.0260621	NA
ARHGEF16	-0.486339	0.0411658
ARHGEF17	-0.192931	0.310634
ARHGEF18	-0.23276	0.233701
ARHGEF19	-0.608107	0.0280566
ARHGEF2	0.168002	0.27113
ARHGEF25	-0.204121	0.216586
ARHGEF26	-0.570905	0.000514019
ARHGEF28	0.265932	0.279054
ARHGEF3	0.322779	0.155995
ARHGEF33	-0.0369374	0.853683
ARHGEF35	-0.116825	0.666901
ARHGEF37	-0.129476	0.636302
ARHGEF38	0.0251407	NA
ARHGEF39	-0.162543	0.433286
ARHGEF4	-0.225454	0.26654
ARHGEF40	-0.145	0.410939
ARHGEF5	0.152922	0.424564
ARHGEF6	0.317894	0.113322
ARHGEF7	-0.107061	0.565854
ARHGEF9	0.0847921	0.660451
ARID1A	-0.534834	0.000188702
ARID1B	-0.309335	0.046557
ARID2	-0.657429	0.0051762
ARID3A	-0.565816	0.000846863
ARID3B	0.49344	0.00311266
ARID3C	0.0590094	0.756356
ARID4A	-0.92257	2.05093e-06
ARID4B	-0.514151	0.000793448
ARID5A	-0.00327534	0.990589
ARID5B	-0.942381	3.87437e-06
ARIH1	0.493636	0.000148977
ARIH2	0.194001	0.0928502
ARIH2OS	0.0504766	0.87788
ARL1	0.219541	0.258098
ARL10	0.155491	0.457089
ARL11	0.158592	0.496726
ARL13A	0.0126572	NA
ARL13B	-0.348273	0.121604
ARL14	0.0251407	NA
ARL14EP	-0.185298	0.446426
ARL14EPL	-0.0246662	NA
ARL15	-0.092708	0.723993
ARL16	0.0710463	0.752702
ARL17A	0.507466	0.00258022
ARL17B	-0.214443	0.228695
ARL2	0.377353	0.0314644
ARL2-SNX15	-0.0575507	0.70178
ARL2BP	0.061263	0.796904
ARL3	0.0602213	0.756061
ARL4A	-0.243783	0.331331
ARL4C	-0.328199	0.0606967
ARL4D	-0.989564	0.00026748
ARL5A	0.0876832	0.689753
ARL5B	0.773466	0.000489814
ARL5C	-0.0471838	NA
ARL6	-0.305939	0.241365
ARL6IP1	1.00901	6.32639e-12	2mM_Up
ARL6IP4	0.0497117	0.853749
ARL6IP5	0.323826	0.033216
ARL6IP6	-0.348841	0.0120828
ARL8A	0.288137	0.0649971
ARL8B	0.13628	0.521388
ARL9	0.0131811	0.966537
ARMC1	0.27888	0.118044
ARMC10	0.296393	0.0861183
ARMC12	0.0111675	0.967748
ARMC2	0.0427021	0.898555
ARMC3	-0.276807	0.187149
ARMC4	-0.0577325	0.840865
ARMC5	-1.35348	1.07913e-07	Control_Up
ARMC6	-0.343537	0.0827772
ARMC7	-1.8404	1.90849e-17	Control_Up
ARMC8	-0.678521	0.000884269
ARMC9	0.00885292	0.97035
ARMCX1	0.167511	0.264245
ARMCX2	-1.46374	7.28769e-06	Control_Up
ARMCX3	0.541435	0.000390852
ARMCX4	-0.653757	0.00370537
ARMCX5	-0.082283	0.733311
ARMCX5-GPRASP2	-0.064864	0.805387
ARMCX6	-0.420378	0.0101096
ARMH1	-0.573454	0.0624237
ARMH2	0.0341437	NA
ARMH3	0.0441188	0.840575
ARMH4	0.701304	0.000132065
ARMS2	-0.0531501	NA
ARMT1	-0.205346	0.365021
ARNT	0.184748	0.2269
ARNT2	-0.568196	0.000573302
ARNTL	-0.0173714	0.958999
ARNTL2	0.478757	0.0419577
ARPC1A	0.0371992	0.868068
ARPC1B	0.185017	0.480214
ARPC2	0.43817	0.00023286
ARPC3	0.428117	0.00301032
ARPC4	0.226338	0.200172
ARPC4-TTLL3	0.262776	0.276705
ARPC5	0.275161	0.048392
ARPC5L	-0.106542	0.61303
ARPIN	-0.945513	1.58454e-10
ARPIN-AP3S2	0.388066	0.0151815
ARPP19	1.27167	8.02963e-14	2mM_Up
ARPP21	0.0114466	0.946382
ARR3	0.0106067	0.947468
ARRB1	-0.349044	0.0536223
ARRB2	0.0930836	0.600104
ARRDC1	-0.236545	0.2563
ARRDC2	-0.905433	4.61039e-05
ARRDC3	0.524635	0.0470594
ARRDC4	-0.366519	0.164968
ARSA	0.0949101	0.644007
ARSB	-0.180234	0.448863
ARSD	0.28305	0.239565
ARSE	-0.0239169	NA
ARSF	0.0369987	0.808305
ARSG	0.226019	0.224836
ARSI	0.0408256	0.89295
ARSJ	0.291709	0.198015
ARSK	0.0916092	0.705804
ART4	1.28411	0.0275654	2mM_Up
ART5	-0.0186886	0.955966
ARTN	0.110131	0.610364
ARV1	-0.197444	0.377661
ARVCF	-0.283207	0.213549
ARX	0.087105	0.720261
AS3MT	-0.0946622	0.744548
ASAH1	0.194215	0.319489
ASAH2	-0.0907402	0.679351
ASAH2B	-0.0788464	0.785421
ASAP1	0.203722	0.298061
ASAP2	-0.109436	0.59818
ASAP3	-0.346413	0.0285158
ASB1	0.230897	0.184557
ASB10	-0.0361925	NA
ASB11	0.0481184	0.879457
ASB12	0.239798	0.259912
ASB13	-1.07401	6.6717e-12	Control_Up
ASB14	0.0267398	0.917509
ASB15	-0.00160713	NA
ASB16	-0.0599115	0.848596
ASB18	-0.0667846	NA
ASB3	0.573546	0.00277117
ASB4	0.0780632	0.802129
ASB5	-0.0267647	NA
ASB6	0.422368	0.01788
ASB7	-0.424684	0.027011
ASB8	-0.0976863	0.632107
ASB9	-0.0317186	NA
ASCC1	0.204403	0.31334
ASCC2	0.200629	0.291872
ASCC3	0.423106	0.0296416
ASCL1	-0.0111973	NA
ASCL2	-0.0730217	NA
ASCL5	-0.270447	0.252895
ASF1A	-0.753181	0.000380975
ASF1B	-0.588008	0.0001664
ASGR1	0.23572	0.380888
ASGR2	-0.0259879	NA
ASH1L	-0.144154	0.514319
ASH2L	-0.127974	0.452857
ASIC1	0.119759	0.430809
ASIC2	0.0054121	NA
ASIC3	-0.679318	0.0471642
ASIC4	-0.0725372	0.764615
ASIP	0.0127474	0.91645
ASL	-0.798474	0.00010928
ASMTL	0.684416	0.000623514
ASNS	-0.439792	0.0423163
ASNSD1	-0.117014	0.635472
ASPA	0.921104	0.00161008
ASPDH	-0.0242026	0.932236
ASPG	0.0182733	NA
ASPH	0.212828	0.140112
ASPHD1	0.541274	0.0912145
ASPHD2	-0.103301	0.672342
ASPM	-0.122524	0.548838
ASPN	0.148447	0.300934
ASPRV1	0.00929068	0.97417
ASPSCR1	-0.106076	0.679402
ASRGL1	0.0357026	0.86936
ASS1	0.0806859	0.67234
ASTE1	-0.298449	0.254617
ASTN1	-0.0571055	NA
ASTN2	-0.374452	0.13959
ASXL1	0.0822595	0.60369
ASXL2	-0.433446	0.0455419
ASXL3	-0.481858	0.0882306
ATAD1	0.514749	0.00644197
ATAD2	0.158123	0.405012
ATAD2B	0.0873857	0.750387
ATAD3A	0.140712	0.513909
ATAD3B	-0.135553	0.539459
ATAD3C	0.695691	0.024998
ATAD5	0.329874	0.11111
ATAT1	0.194355	0.395888
ATCAY	0.262857	0.35864
ATE1	-0.0514245	0.843643
ATF1	-0.3022	0.238702
ATF2	0.193984	0.312551
ATF3	2.37621	4.35908e-60	2mM_Up
ATF4	-0.128759	0.400742
ATF5	-0.0802828	0.758719
ATF6	0.404134	0.00773402
ATF6B	-0.127319	0.510574
ATF7	0.951583	0.00147197
ATF7-NPFF	0.72535	0.0613733
ATF7IP	0.536547	0.00157167
ATF7IP2	0.255506	0.30327
ATG10	-0.172811	0.437853
ATG101	-0.774552	0.000291904
ATG12	0.267786	0.14676
ATG13	-0.0715784	0.672628
ATG14	0.30349	0.10101
ATG16L1	0.0758211	0.722725
ATG16L2	-0.149416	0.495635
ATG2A	0.015666	0.957936
ATG2B	-0.14349	0.551087
ATG3	0.129693	0.37626
ATG4A	0.604713	0.0062738
ATG4B	-1.07655	5.62118e-10	Control_Up
ATG4C	-0.133254	0.559115
ATG4D	-0.654167	0.00214793
ATG5	-0.0144298	0.963292
ATG7	-0.243718	0.213035
ATG9A	-0.012326	0.962818
ATG9B	-0.163078	0.526353
ATIC	0.288632	0.0270089
ATL1	-0.289418	0.269107
ATL2	-0.084682	0.704413
ATL3	-0.231081	0.314507
ATM	-0.335204	0.127021
ATMIN	-0.759483	8.931e-05
ATN1	0.361002	0.0699449
ATOH1	-0.515778	0.0686081
ATOH7	0.216883	0.396069
ATOH8	-1.37035	0.00143624	Control_Up
ATOX1	0.488748	0.0113256
ATP10B	-0.0364146	NA
ATP10D	0.157597	0.469711
ATP11A	-0.290739	0.0874282
ATP11B	0.324546	0.132894
ATP11C	0.161615	0.489663
ATP12A	-0.0669632	0.826119
ATP13A1	-0.382875	0.0422606
ATP13A2	-1.05792	5.85285e-08	Control_Up
ATP13A3	-0.0555776	0.84238
ATP13A4	0.163722	0.510314
ATP13A5	-0.0535614	NA
ATP1A1	0.466662	3.4684e-06
ATP1A2	-0.0847184	0.667094
ATP1A3	0.0955328	0.753548
ATP1B1	0.197157	0.247166
ATP1B2	0.317946	0.135452
ATP1B3	0.297207	0.0347551
ATP1B4	0.0653378	0.838524
ATP23	0.0849545	0.733363
ATP2A1	-0.178112	0.52836
ATP2A2	0.214858	0.0760945
ATP2A3	-0.334278	0.20669
ATP2B1	-0.145243	0.514282
ATP2B2	-0.189486	0.268303
ATP2B3	0.0112685	0.944203
ATP2B4	0.134777	0.499953
ATP2C1	0.282274	0.082058
ATP2C2	-0.197774	0.2618
ATP4A	0.376035	0.193003
ATP4B	-0.025851	NA
ATP5F1A	0.230452	0.0761252
ATP5F1B	0.380418	0.00136994
ATP5F1C	0.171578	0.302941
ATP5F1D	-0.348836	0.142801
ATP5F1E	0.466924	0.00997421
ATP5IF1	0.194062	0.316971
ATP5MC1	0.494176	0.00293408
ATP5MC2	0.101219	0.608786
ATP5MC3	0.319359	0.0501661
ATP5MD	0.697059	6.93972e-05
ATP5ME	0.085109	0.784175
ATP5MF	0.358928	0.05461
ATP5MF-PTCD1	-0.268181	0.332792
ATP5MG	0.467489	0.00415977
ATP5MGL	0.0693614	0.64718
ATP5MPL	0.353419	0.088251
ATP5PB	0.237638	0.098484
ATP5PD	0.215074	0.165281
ATP5PF	0.485263	0.00502051
ATP5PO	0.2496	0.170821
ATP6AP1	0.287861	0.0877695
ATP6AP1L	-0.186281	0.512953
ATP6AP2	0.400016	0.00516941
ATP6V0A1	-0.108418	0.540227
ATP6V0A2	-0.349345	0.0604212
ATP6V0B	0.496546	0.00118433
ATP6V0C	0.233638	0.316978
ATP6V0D1	0.0363943	0.906844
ATP6V0D2	0.214967	0.276371
ATP6V0E1	0.0470435	0.843511
ATP6V0E2	-0.381433	0.0474521
ATP6V1A	0.59105	0.000588564
ATP6V1B1	-0.321898	0.206312
ATP6V1B2	-0.0863996	0.627368
ATP6V1C1	-0.107353	0.594777
ATP6V1C2	0.152384	0.589899
ATP6V1D	0.54559	0.00172255
ATP6V1E1	0.795672	6.69845e-09
ATP6V1E2	-1.37909	0.000320612	Control_Up
ATP6V1F	0.384422	0.0308786
ATP6V1FNB	-1.29807	0.00381748	Control_Up
ATP6V1G1	0.730041	1.03333e-09
ATP6V1G2	0.15863	0.56297
ATP6V1G2-DDX39B	-0.148944	0.342052
ATP6V1H	0.295404	0.115503
ATP7A	-0.0932306	0.722041
ATP7B	-0.08455	0.664475
ATP8A1	-0.179786	0.431477
ATP8A2	0.147119	0.592335
ATP8B1	0.412355	0.180806
ATP8B2	-0.21077	0.157214
ATP8B3	0.0612828	0.846249
ATP8B4	0.0103118	0.939986
ATP9A	-0.477561	0.00366652
ATP9B	-0.584829	0.00471315
ATPAF1	0.0341677	0.856895
ATPAF2	0.0276571	0.915501
ATPSCKMT	0.00339059	0.992464
ATR	-0.0366295	0.889985
ATRAID	0.0178539	0.934847
ATRIP	-0.463916	0.0180844
ATRN	-0.153873	0.436101
ATRNL1	0.347574	0.113159
ATRX	0.136987	0.486622
ATXN1	-0.0353522	0.899698
ATXN10	0.328359	0.0262612
ATXN1L	0.45215	0.00492591
ATXN2	-0.0617996	0.781999
ATXN2L	0.186552	0.240547
ATXN3	-0.197314	0.343067
ATXN7	0.176958	0.53135
ATXN7L1	-0.715973	0.00452276
ATXN7L2	0.0172389	0.948087
ATXN7L3	-0.7637	1.07375e-08
ATXN7L3B	-0.344457	0.0265309
AUH	0.238842	0.19827
AUNIP	0.280787	0.122814
AUP1	0.189796	0.279096
AURKA	0.788733	4.20871e-08
AURKAIP1	0.11137	0.637421
AURKB	0.302429	0.132894
AURKC	0.267488	0.279764
AUTS2	-0.622209	0.000183786
AVEN	0.423218	0.0299951
AVIL	-0.197753	0.302811
AVL9	0.221744	0.218184
AVPI1	0.0550912	0.843989
AVPR1A	-0.170975	0.49885
AVPR1B	0.0602631	0.624799
AVPR2	0.172794	0.0378537
AWAT1	0.0755916	0.435893
AWAT2	0.0287454	NA
AXDND1	-0.0750306	0.585976
AXIN1	0.0953223	0.651686
AXIN2	-0.38417	0.089252
AXL	-0.465174	0.112776
AZGP1	-0.0177047	NA
AZI2	-0.0654962	0.786028
AZIN1	-0.0577403	0.801835
AZIN2	0.137402	0.637426
AZU1	-0.0744018	0.727351
B2M	0.706314	1.85982e-05
B3GALNT1	0.270849	0.297952
B3GALNT2	-0.0694825	0.714609
B3GALT1	-0.100693	0.602793
B3GALT2	0.0179315	0.901351
B3GALT4	0.170884	0.410067
B3GALT5	-0.0138841	0.868227
B3GALT6	-1.97531	4.26893e-23	Control_Up
B3GAT1	0.0218882	0.947622
B3GAT2	0.0780826	0.782904
B3GAT3	-0.0508065	0.840865
B3GLCT	-0.829837	0.000312356
B3GNT10	-1.48606	0.000755751	Control_Up
B3GNT2	0.43842	0.0507912
B3GNT3	0.0576839	0.828417
B3GNT4	-0.315348	0.268087
B3GNT5	0.9355	1.26656e-05
B3GNT6	0.136049	0.590401
B3GNT7	0.151422	0.604475
B3GNT8	-0.0755084	0.754421
B3GNT9	-0.0316447	0.918354
B3GNTL1	-0.251254	0.33081
B4GALNT1	-0.219906	0.323652
B4GALNT3	-0.213334	0.197955
B4GALNT4	-0.0831134	0.732034
B4GALT1	0.200203	0.209855
B4GALT2	-0.00919372	0.97
B4GALT3	0.56807	7.24969e-07
B4GALT4	0.463958	0.0112261
B4GALT5	0.830926	1.20793e-07
B4GALT6	-1.42775	3.8781e-05	Control_Up
B4GALT7	-0.607405	0.00477928
B4GAT1	-0.0561192	0.784279
B9D1	-0.564875	0.00215216
B9D2	-0.992474	0.0141082
BAALC	1.89039	9.78792e-05	2mM_Up
BAAT	0.202905	0.468972
BABAM1	0.269588	0.0969867
BABAM2	-0.117965	0.554261
BACE1	0.107798	0.540305
BACE2	0.237361	0.0933089
BACH1	0.480913	0.0532572
BACH2	-0.115847	0.648508
BAD	0.198941	0.323934
BAG1	0.400028	0.037426
BAG2	-0.0404458	0.840865
BAG3	0.534946	0.00851451
BAG4	0.00665417	0.98043
BAG5	0.0169569	0.960466
BAG6	0.383609	0.0054367
BAHCC1	-1.44693	2.23534e-12	Control_Up
BAHD1	0.140408	0.461468
BAIAP2	-0.185719	0.395539
BAIAP2L1	-0.182562	0.185829
BAIAP2L2	-1.0312	0.00477261	Control_Up
BAIAP3	-0.545942	0.00721715
BAK1	0.143805	0.423964
BAMBI	-0.295051	0.114688
BANF1	0.390629	0.0152667
BANK1	-0.0131397	NA
BANP	-0.595783	0.0111936
BAP1	0.178779	0.252021
BARD1	-0.269132	0.215873
BARHL1	0.00763204	NA
BARHL2	-0.375012	0.21243
BARX1	0.272872	0.21852
BARX2	-0.184257	0.42739
BASP1	0.722032	0.000102889
BATF2	-1.5296	0.00943477	Control_Up
BATF3	-0.131557	0.620578
BAX	-0.205235	0.294378
BAZ1A	0.250988	0.0967578
BAZ1B	0.110202	0.453425
BAZ2A	0.469263	0.000229243
BAZ2B	-0.431425	0.0469106
BBC3	-0.116351	0.603039
BBIP1	0.138853	0.563577
BBOF1	-0.601131	0.0658092
BBOX1	-0.0601878	0.602793
BBS1	-0.284754	0.330867
BBS10	-0.368987	0.105235
BBS12	-1.33805	8.69034e-05	Control_Up
BBS2	0.0396079	0.828888
BBS4	-0.283345	0.0916532
BBS5	-0.0659089	0.746433
BBS7	0.302248	0.0978154
BBS9	-0.152356	0.519016
BBX	0.11706	0.58528
BCAM	-0.049732	0.849407
BCAN	0.111496	0.572881
BCAP29	-0.183781	0.434529
BCAP31	0.157357	0.381319
BCAR1	-0.172845	0.468253
BCAR3	-0.0628475	0.799425
BCAS1	1.73464	0.000308584	2mM_Up
BCAS2	-0.212222	0.255471
BCAS3	-0.101287	0.471968
BCAS4	0.528826	0.0107592
BCAT1	0.301164	0.189091
BCAT2	-0.0176067	0.944062
BCCIP	0.213335	0.17399
BCDIN3D	-1.90076	1.87843e-15	Control_Up
BCHE	-0.0379378	0.907746
BCKDHA	-0.014472	0.965676
BCKDHB	0.0473797	0.865724
BCKDK	-0.230809	0.214566
BCL10	-0.253501	0.223677
BCL11A	-0.762056	4.05265e-05
BCL11B	-1.5627	5.85931e-13	Control_Up
BCL2	0.0148359	0.964233
BCL2L1	0.0754983	0.740012
BCL2L10	-0.00150652	NA
BCL2L11	-0.0114756	0.963784
BCL2L12	0.126339	0.579427
BCL2L13	0.140456	0.355341
BCL2L14	-0.0234896	0.888999
BCL2L15	0.154532	0.588326
BCL2L2	0.186843	0.240129
BCL2L2-PABPN1	1.04945	0.00291474	2mM_Up
BCL3	0.783133	0.0143922
BCL6	0.294767	0.158921
BCL6B	0.691829	0.00442225
BCL7A	-0.369328	0.00307389
BCL7B	-0.564906	0.0049598
BCL7C	0.105252	0.624231
BCL9	-0.175602	0.238702
BCL9L	-0.16159	0.528396
BCLAF1	-0.140954	0.493797
BCLAF3	0.0984569	0.749404
BCO1	-0.151185	0.262425
BCO2	-0.0476042	0.856144
BCOR	-0.514446	4.54747e-05
BCORL1	0.182987	0.417892
BCR	-0.34265	0.0180226
BCS1L	0.167536	0.307718
BDH1	-0.175126	0.430297
BDH2	0.527113	0.00240708
BDKRB1	-0.0108987	NA
BDKRB2	-0.449182	0.151157
BDNF	-0.0909361	0.734035
BDP1	-0.182814	0.408504
BEAN1	-0.562423	0.104256
BECN1	0.115546	0.521975
BECN2	-0.0174114	NA
BEGAIN	0.20831	0.418925
BEND2	0.114851	0.539069
BEND3	-0.321072	0.0939814
BEND4	0.536805	0.00431631
BEND5	-0.0399813	NA
BEND6	0.471554	0.106785
BEND7	0.0818437	0.778673
BEST1	-0.473262	0.101287
BEST2	-0.0994731	0.353194
BEST3	-0.0233785	NA
BEST4	0.221664	0.416183
BET1	0.370139	0.145993
BET1L	-0.327431	0.239637
BEX1	-0.312217	0.138328
BEX2	0.0567778	0.819779
BEX3	0.253746	0.173257
BEX4	-0.309171	0.0324574
BEX5	-0.173527	0.502439
BFAR	0.175294	0.281349
BFSP1	-0.0655966	0.828264
BGLAP	0.218465	0.359599
BGN	-0.279688	0.201983
BHLHA15	-0.242766	0.382204
BHLHA9	-0.00153606	NA
BHLHB9	-0.0734371	0.676571
BHLHE22	-0.0989775	0.209061
BHLHE23	-2.38421	0.0067039	Control_Up
BHLHE40	-0.264619	0.100587
BHLHE41	-0.730009	0.0325787
BHMG1	-0.538662	0.114341
BHMT	0.201939	0.163622
BHMT2	0.0350661	0.916238
BICC1	-0.0285647	0.91534
BICD1	0.683977	9.23873e-05
BICD2	0.13707	0.510813
BICDL1	-0.626929	0.0923935
BICDL2	-2.29168	0.000598771	Control_Up
BICRA	-0.301787	0.197892
BICRAL	-1.14418	7.47179e-05	Control_Up
BID	0.326899	0.0711617
BIK	-0.0733035	0.795
BIN1	0.189336	0.46221
BIN2	0.0619198	NA
BIN3	-0.306088	0.196738
BIRC2	0.0908812	0.729955
BIRC3	-0.00543985	0.985455
BIRC5	0.45336	0.000204125
BIRC6	-0.0841327	0.717953
BIVM	-0.554434	0.0250042
BIVM-ERCC5	-0.684124	0.0238222
BLACAT1	0.061291	0.637537
BLCAP	-0.0563678	0.760966
BLK	0.0652119	0.715955
BLM	-0.498354	0.0342695
BLMH	0.34833	0.00447812
BLNK	0.0334602	0.784968
BLOC1S1	-0.377184	0.116039
BLOC1S2	0.0729172	0.772854
BLOC1S3	-0.664057	0.00778092
BLOC1S4	-0.54362	0.00854801
BLOC1S5	-0.275346	0.255994
BLOC1S5-TXNDC5	-0.007625	0.965982
BLOC1S6	0.0213842	0.92847
BLVRA	0.148349	0.433205
BLVRB	0.326694	0.135968
BLZF1	-0.230776	0.334739
BMERB1	0.397566	0.157913
BMF	-1.85916	8.42044e-17	Control_Up
BMI1	-0.0668558	0.789886
BMP1	0.135957	0.480214
BMP2	-0.0934753	0.635835
BMP2K	0.151455	0.531792
BMP3	0.0178096	0.960466
BMP4	-0.165094	0.487697
BMP5	0.0256406	0.868968
BMP6	0.227425	0.188492
BMP7	0.0932399	0.610388
BMP8A	-0.204979	0.39261
BMP8B	-0.655691	0.000802563
BMPER	-2.04522	0.000149975	Control_Up
BMPR1A	-0.253687	0.204301
BMPR1B	0.0717165	0.808206
BMPR2	0.121184	0.599314
BMS1	-0.0153114	0.93343
BMT2	0.157692	0.544936
BNC1	0.226982	0.294724
BNC2	0.0831209	0.758647
BNIP1	0.906264	6.01196e-07
BNIP2	-0.3418	0.0861069
BNIP3	-0.193041	0.231203
BNIP3L	-0.195288	0.277581
BNIP5	-0.00162391	NA
BNIPL	0.152218	0.594426
BOC	-0.752762	0.000700254
BOD1	0.437678	0.00263791
BOD1L1	-0.144788	0.331819
BOD1L2	-0.0503686	NA
BOK	-0.608478	0.0111589
BOLA1	-0.746051	0.00205285
BOLA2	0.14537	0.618285
BOLA2-SMG1P6	0.0137259	0.96843
BOLA2B	0.161001	0.507655
BOLA3	0.400257	0.0187988
BOLL	-0.0239134	NA
BOP1	-0.103969	0.67491
BORA	-0.0595847	0.81059
BORCS5	0.277967	0.17396
BORCS6	-0.0369349	0.904193
BORCS7	0.0756561	0.739286
BORCS7-ASMT	-0.0181215	NA
BORCS8	-0.0795534	0.780925
BORCS8-MEF2B	0.257724	0.357527
BPGM	0.761514	0.000216452
BPHL	-0.203224	0.259409
BPIFC	0.0325689	NA
BPNT1	0.167208	0.297053
BPTF	-0.449545	0.00143624
BRAF	0.78879	0.000506149
BRAP	0.0625066	0.767839
BRAT1	-0.282453	0.13454
BRCA1	-0.657801	0.00025975
BRCA2	-1.05887	4.40689e-05	Control_Up
BRCC3	-0.155693	0.507306
BRD1	-0.177308	0.251639
BRD2	2.94377	1.00449e-204	2mM_Up
BRD3	-0.341112	0.0134343
BRD3OS	-1.45135	1.00495e-05	Control_Up
BRD4	0.272444	0.138488
BRD7	0.22067	0.166581
BRD8	-0.111114	0.500568
BRD9	-0.476	0.00137949
BRF1	-1.02741	1.38803e-07	Control_Up
BRF2	-0.778423	0.00105978
BRI3	0.66909	0.000501345
BRI3BP	-0.418261	0.00116171
BRICD5	-0.223588	0.424564
BRINP2	0.0660779	NA
BRINP3	-0.460453	0.0612972
BRIP1	-0.954787	3.52123e-05
BRIX1	0.159851	0.317815
BRK1	0.263792	0.0889931
BRMS1	-0.017863	0.948087
BRMS1L	-0.258972	0.199351
BROX	-0.425362	0.0405257
BRPF1	0.037312	0.874247
BRPF3	-0.236451	0.197577
BRSK1	0.437354	0.00779551
BRSK2	-0.311126	0.145154
BRWD1	0.239471	0.286477
BRWD3	0.206368	0.348591
BSCL2	-0.0845577	0.728954
BSDC1	0.179515	0.172925
BSG	0.225673	0.212956
BSN	-0.107871	0.663047
BSND	0.167346	0.467723
BSPH1	0.00391282	NA
BSPRY	0.271343	0.271999
BST1	0.0545654	0.864551
BST2	0.192296	0.466486
BTAF1	-0.0775043	0.749868
BTBD1	0.561492	2.07587e-05
BTBD10	0.460632	0.0424057
BTBD11	0.0456073	0.842226
BTBD16	-0.0206529	0.824404
BTBD17	-0.0662054	0.625511
BTBD18	0.297542	0.0640382
BTBD19	0.115833	0.418626
BTBD2	-0.0840882	0.739308
BTBD3	0.419797	0.0149826
BTBD6	-0.293667	0.068675
BTBD7	-0.470695	0.0215375
BTBD8	-0.33333	0.159034
BTBD9	-0.245187	0.357512
BTC	-0.0761138	0.76964
BTD	0.0219861	0.938884
BTF3	0.382109	0.00383896
BTF3L4	-0.313146	0.105355
BTG1	0.2417	0.135754
BTG2	0.26855	0.120922
BTG3	1.14168	4.47638e-14	2mM_Up
BTG4	-0.00873758	NA
BTK	-0.0125746	0.966537
BTLA	0.0291475	NA
BTN1A1	-0.0318288	NA
BTN2A1	0.103079	0.559505
BTN2A2	-0.0252381	0.902254
BTN3A1	0.0658124	0.780925
BTN3A2	0.234001	0.122037
BTN3A3	-0.379768	0.0690438
BTNL9	-0.322917	0.142601
BTRC	-0.429809	0.0514966
BUB1	0.720173	4.23752e-06
[truncated: 15,353 more rows]

## Sheet: Control_vs_2mM_DEG
GeneName	logFC	padj	Remark	AverageRPKM	Control_1	Control_2	Control_3	2mM_1	2mM_2	2mM_3
SERPINF2	5.63499	0.00122902	2mM Up	0.153333	0	0	0	0.05	0.25	0.62
GLIPR1	5.27643	5.89988e-19	2mM Up	0.68	0.05	0	0.06	1.08	1.5	1.39
SDR9C7	5.22172	0.00271821	2mM Up	0.148333	0	0	0	0.26	0.36	0.27
AC008982.1	5.04928	0.00385471	2mM Up	0.256667	0	0	0	0.72	0.33	0.49
HIST2H2AA4	4.83721	3.30689e-82	2mM Up	58.6967	2.52	5.21	5.68	126.85	94.83	117.09
HIST1H2BF	4.80117	0.00015423	2mM Up	0.615	0.08	0	0	1.75	0.67	1.19
KRT17	4.56807	1.85391e-17	2mM Up	2.23333	0.2	0.22	0.12	3.52	4.33	5.01
HIST1H2BC	4.26744	2.56271e-12	2mM Up	3.54	0.46	0.5	0	7.23	6.56	6.49
SAT1	4.14801	7.20974e-270	2mM Up	390.782	55.07	43.82	40.5	713.48	754.66	737.16
HIST2H2BE	4.14114	9.27745e-106	2mM Up	43.8617	5.02	5.01	5.68	100.37	70.87	76.22
AL031777.3	4.13713	9.74357e-10	2mM Up	1.14667	0.12	0.2	0	1.99	1.96	2.61
HIST1H2AE	3.95138	8.06684e-14	2mM Up	6.08	1.2	0.64	0.35	14.6	8.49	11.2
HIST2H2BF	3.89842	7.49342e-12	2mM Up	2.69833	0.2	0.22	0.71	5.58	4.49	4.99
HIST1H2BJ	3.84955	2.84442e-46	2mM Up	18.4917	3.74	2.12	1.87	36.8	28.66	37.76
ANXA1	3.84283	4.62355e-38	2mM Up	4.3	0.92	0.44	0.4	6.89	8.55	8.6
TCERG1L	3.83146	0.00188981	2mM Up	0.181667	0	0.04	0	0.27	0.24	0.54
HIST2H3PS2	3.78528	1.93229e-48	2mM Up	4.67833	0.78	0.58	0.71	8.79	7.68	9.53
HSPA5	3.70246	7.06851e-199	2mM Up	553.307	77.75	95.74	88.87	1056.47	989.24	1011.77
HIST1H4E	3.6911	3.96579e-13	2mM Up	1.92833	0.41	0.22	0.24	4.69	3.77	2.24
HMOX1	3.69013	7.28329e-107	2mM Up	162.05	20.11	29.26	27.81	323.76	283.84	287.52
HIST2H3D	3.66286	2.21686e-05	2mM Up	2.535	0.25	0	0.87	4.8	3.51	5.78
KRT75	3.64782	0.000822511	2mM Up	0.321667	0	0.1	0	1.02	0.37	0.44
HIST1H3A	3.63011	2.99317e-05	2mM Up	2.78	0.74	0.26	0	6.78	3.12	5.78
RPS10-NUDT3	3.30582	2.84783e-09	2mM Up	0.54	0.11	0.09	0.11	1.36	0.97	0.6
EID3	3.22979	0.0134544	2mM Up	0.256667	0.07	0	0	0.71	0.44	0.32
KRTAP19-1	3.21024	4.63387e-05	2mM Up	2.44667	0	0.49	0.81	2.81	3.39	7.18
GADD45B	3.08908	7.56184e-40	2mM Up	52.1567	11.67	12.81	11.39	109.01	81.74	86.32
FOS	3.03612	9.33554e-10	2mM Up	2.11667	0.24	0.36	0.85	3.81	2.7	4.74
HIST1H2BH	3.01742	1.90056e-08	2mM Up	1.79167	0.3	0.69	0.17	3.78	3.5	2.31
HIST1H3H	2.98461	4.84571e-35	2mM Up	9.67167	2.3	2.11	2.73	18.4	14.82	17.67
BRD2	2.95113	1.00449e-204	2mM Up	577.872	151.42	139.14	149.61	1005.94	987.37	1033.75
HIST1H2BG	2.936	2.1124e-24	2mM Up	6.06833	1.52	1.99	0.93	12	9.6	10.37
ARC	2.92421	4.92459e-27	2mM Up	4.10667	0.89	1.11	1.09	6.44	7.38	7.73
TMEM40	2.86369	0.0148166	2mM Up	0.143333	0	0.05	0	0.46	0.12	0.23
ME3	2.85743	5.14836e-07	2mM Up	0.998333	0.35	0.24	0.08	1.61	1.04	2.67
HIST1H1C	2.85351	3.09762e-53	2mM Up	85.5417	24.34	24.17	19.67	170.05	132.2	142.82
GADD45G	2.84565	3.06414e-15	2mM Up	8.28167	1.14	2.45	2.84	14.16	11.27	17.83
PRR18	2.79825	0.000588564	2mM Up	0.266667	0	0.07	0.12	0.53	0.57	0.31
HIST3H2BB	2.78705	9.85611e-29	2mM Up	9.09667	2.6	1.98	2.97	18.52	12.23	16.28
HSPB8	2.71275	4.25838e-34	2mM Up	6.78167	1.56	2.02	2.31	10.15	13.39	11.26
DNAJB1	2.67466	5.75506e-75	2mM Up	86.4867	20.98	28.54	27.41	143.23	144.81	153.95
CGA	2.63584	8.52316e-07	2mM Up	3.45833	1.07	1.24	0.58	8.78	6.38	2.7
ADAMTS1	2.62628	2.82772e-149	2mM Up	146.313	45.15	41.47	48.36	244.75	267.62	230.53
DUSP1	2.59452	3.51021e-52	2mM Up	69.8483	22.58	21.86	20.68	127.91	103.57	122.49
HSPA1A	2.58597	3.66879e-11	2mM Up	968.438	152.8	387.21	316.51	1463.45	1631.81	1858.85
ADARB2	2.54285	0.0142591	2mM Up	0.0433333	0.02	0	0	0.15	0.09	0
INSIG1	2.53173	7.45281e-46	2mM Up	101.575	23.88	36.91	36.85	168.84	177.07	165.9
ETV5	2.45471	0.000592379	2mM Up	0.211667	0.07	0.08	0	0.3	0.35	0.47
HSPA1B	2.45318	4.0209e-12	2mM Up	583.303	108.1	243.49	211.16	879.92	992.14	1065.01
TNFRSF12A	2.45313	1.20564e-20	2mM Up	16.4817	5.1	5.58	5.73	31.01	22.33	29.14
NT5DC4	2.41467	0.00995481	2mM Up	0.386667	0.23	0	0	0.92	0.36	0.81
C11orf96	2.40311	7.65695e-29	2mM Up	13.105	4.38	4.66	4.35	20.11	19.71	25.42
JUN	2.3977	1.41408e-99	2mM Up	793.14	273.34	268.84	291.15	1247.67	1328.67	1349.17
PPP1R15A	2.38676	8.258e-54	2mM Up	77.8967	28.33	25.21	28.57	131.14	120	134.13
ATF3	2.36228	4.35908e-60	2mM Up	117.813	53.82	35.79	36.68	192.17	189.69	198.73
SPIN2A	2.32541	6.46702e-05	2mM Up	0.751667	0.16	0.22	0.32	1.01	1.07	1.73
CD209	2.32504	3.03601e-09	2mM Up	0.881667	0.31	0.28	0.33	1.79	1.14	1.44
HIST1H2BD	2.32106	2.10851e-22	2mM Up	14.2783	5.27	4.28	6.09	27.45	20.9	21.68
RHOB	2.30267	1.81229e-49	2mM Up	345.902	109.68	135.32	136.13	581.88	509.97	602.43
POU5F1	2.27285	0.000151141	2mM Up	0.915	0.29	0.31	0.25	1.48	1.14	2.02
DNAH17	2.26925	5.80343e-21	2mM Up	0.73	0.25	0.31	0.26	1.27	1.37	0.92
HIST1H2AI	2.24583	6.47164e-05	2mM Up	4.50667	2.02	1.3	1.06	8.77	3.5	10.39
JUNB	2.2026	6.52013e-38	2mM Up	34.2683	10.87	14.64	14.34	57.12	53.47	55.17
EZHIP	2.18927	0.000867247	2mM Up	0.463333	0.11	0.17	0.19	0.8	1.01	0.5
CD68	2.18362	6.5293e-08	2mM Up	2.79167	0.95	1.09	1.04	5.04	3.48	5.15
OTUD1	2.16735	2.3834e-35	2mM Up	11.985	4.71	4.86	4.7	19.3	22.47	15.87
RSPO2	2.14358	0.00046982	2mM Up	0.403333	0.2	0.14	0.06	0.62	0.78	0.62
NKX6-2	2.12594	0.00410128	2mM Up	0.315	0.07	0.12	0.06	0.21	0.4	1.03
AOC2	2.08062	9.13382e-10	2mM Up	1.50333	0.45	0.65	0.73	2.43	2.63	2.13
MAFF	2.04974	1.12983e-08	2mM Up	1.90667	0.7	0.75	0.87	3.19	2.93	3
NGFR	2.04859	3.31714e-17	2mM Up	2.74167	1.1	1.05	1.28	4.52	3.9	4.6
VWA7	2.03911	2.71854e-05	2mM Up	0.828333	0.4	0.11	0.43	0.94	1.13	1.96
RNF103-CHMP3	2.03051	0.0240152	2mM Up	0.333333	0.09	0.1	0	0.41	0.56	0.84
FRMD1	2.00745	3.39261e-05	2mM Up	0.505	0.07	0.23	0.29	0.56	0.8	1.08
APOBEC3B	1.9698	3.0308e-10	2mM Up	2.47667	0.94	1	1.25	4.16	3.39	4.12
PHLDA2	1.9622	4.02817e-15	2mM Up	16.2133	6.73	7.81	6.77	29.29	26.28	20.4
AC037459.1	1.95387	0.023937	2mM Up	0.371667	0	0.22	0	0.71	0.33	0.97
RSRP1	1.94999	9.92181e-35	2mM Up	35.1983	14.24	14.48	18.66	58.07	55.4	50.34
AC004223.3	1.91319	0.00663782	2mM Up	0.493333	0.19	0.07	0.22	0.64	0.39	1.45
ANKRD1	1.90645	0.000925144	2mM Up	0.606667	0.18	0.25	0.27	1.09	0.65	1.2
GEM	1.90295	8.60718e-16	2mM Up	4.85333	2.74	2.04	1.67	6.4	8.02	8.25
BAALC	1.89191	9.78792e-05	2mM Up	2.16667	1.01	0.95	0.67	3.91	2.6	3.86
KLF6	1.87684	4.4286e-40	2mM Up	12.23	6.38	5.69	4.96	18.76	19.89	17.7
ZFP36	1.87452	6.08386e-16	2mM Up	5.73	2.55	2.46	2.84	8.82	7.95	9.76
NEFM	1.8687	6.88454e-33	2mM Up	68.7383	28.26	34.93	32.71	102.97	97.59	115.97
AC068831.7	1.82732	1.06494e-18	2mM Up	3.63167	1.97	1.46	1.76	6.07	6.12	4.41
CKS2	1.8199	5.23592e-43	2mM Up	195.262	88.87	103.87	87.5	309.68	279.33	302.32
HIST1H2BO	1.80855	0.0149826	2mM Up	1.54333	0.53	0.57	0.47	5.18	1.26	1.25
OSTN	1.80589	0.00176201	2mM Up	4.01167	3.53	0.81	0.44	7.8	5.58	5.91
RBM15	1.80412	5.57933e-31	2mM Up	20.0533	8.72	9.1	11.18	27.39	34.13	29.8
HERPUD1	1.77555	4.27379e-46	2mM Up	56.4867	31.17	26.72	25.44	88.64	86.44	80.51
DUSP5	1.76333	3.61838e-13	2mM Up	3.86	1.86	1.89	1.94	6.21	6.85	4.41
HSPA8	1.74058	6.68309e-38	2mM Up	679.817	297.02	385.95	332.46	1057.21	1041.68	964.58
BCAS1	1.73467	0.000308584	2mM Up	0.475	0.18	0.23	0.22	0.63	0.8	0.79
HSPA6	1.73398	0.00015697	2mM Up	1.22167	0.65	0.65	0.38	2.61	1.63	1.41
CIART	1.72324	6.00791e-07	2mM Up	2.09333	0.98	1.03	0.88	2.31	2.99	4.37
GPR3	1.72105	0.0015096	2mM Up	0.551667	0.24	0.31	0.17	0.87	1.05	0.67
FTL	1.71772	6.91609e-29	2mM Up	804.407	357.89	476.64	378.53	1276.49	1118.1	1218.79
GAB2	1.71638	1.42474e-31	2mM Up	6.49167	3.53	2.76	3.58	9.94	9.42	9.72
CCN3	1.66116	5.06776e-08	2mM Up	1.94667	0.82	1.24	0.87	2.83	3.41	2.51
SLC36A2	1.65584	0.00208878	2mM Up	0.341667	0.09	0.16	0.21	0.44	0.59	0.56
L1CAM	1.65106	3.5245e-06	2mM Up	0.931667	0.49	0.38	0.48	1.21	1.18	1.85
IL12A	1.64384	3.31844e-08	2mM Up	4.60333	2.67	1.58	2.71	5.55	7.21	7.9
FLNA	1.63356	1.06892e-20	2mM Up	45.34	20.21	22.78	28.28	68.41	61.91	70.45
GSTP1	1.62505	2.33627e-23	2mM Up	72.8783	36.01	43.65	35	108.2	98.62	115.79
GNGT1	1.61938	0.0186558	2mM Up	1.15	0.69	0.16	0.27	0.61	2.3	2.87
CSRNP1	1.61144	9.51698e-18	2mM Up	6.085	3.27	2.75	3.6	8.33	8.35	10.21
MTRNR2L10	1.61113	1.3629e-10	2mM Up	12.3133	6.28	6.37	6.85	24.15	14.86	15.37
HIST1H2AG	1.60702	1.47163e-07	2mM Up	2.30667	1.17	1.09	1.26	3.25	3.06	4.01
SHISA2	1.59953	6.06452e-14	2mM Up	3.83833	2.06	2.13	1.96	6.29	5.77	4.82
TVP23C	1.59645	0.00852477	2mM Up	0.776667	0.56	0.36	0	1.45	0.73	1.56
CCN1	1.591	2.26145e-29	2mM Up	18.5467	10.36	9.27	10.5	29.52	26.71	24.92
MSMO1	1.58807	4.66617e-19	2mM Up	22.775	13.67	13.5	9.35	32.13	37.07	30.93
LSMEM1	1.57204	0.00155459	2mM Up	0.9	0.43	0.52	0.29	1.18	1.46	1.52
CFAP221	1.5622	0.00725214	2mM Up	0.468333	0.22	0.15	0.25	0.7	0.82	0.67
EMP3	1.53635	4.03995e-14	2mM Up	49.4817	21.76	28.7	30.47	73.54	57.56	84.86
PTGFR	1.52359	0.000249129	2mM Up	0.643333	0.36	0.28	0.33	0.66	1	1.23
MFSD14C	1.52188	0.000160171	2mM Up	7.33	3.7	3.85	3.53	12.56	5.66	14.68
GADD45A	1.50221	7.09196e-20	2mM Up	110.25	69.8	62.47	53.15	152.61	144.26	179.21
HDAC9	1.49353	5.92782e-05	2mM Up	1.16	0.79	0.39	0.61	1.3	1.5	2.37
HIST2H4B	1.49183	1.3309e-06	2mM Up	4.86167	2.73	2.22	2.94	7.34	5.25	8.69
SH2D3C	1.48752	0.00437946	2mM Up	0.373333	0.17	0.14	0.23	0.61	0.47	0.62
PLPP2	1.48219	1.19082e-06	2mM Up	4.76833	2.03	3.27	2.55	8.11	6.53	6.12
LCORL	1.47726	4.50973e-14	2mM Up	4.75333	3.16	2.24	2.69	6.61	7.47	6.35
AC005258.1	1.47606	2.85466e-06	2mM Up	7.01167	2.64	3.69	5.12	8.15	10.67	11.8
TCTE3	1.46282	0.00913736	2mM Up	1.695	0.26	1.25	0.68	1.92	1.83	4.23
PHF24	1.46227	0.002718	2mM Up	0.281667	0.14	0.08	0.19	0.28	0.34	0.66
KLHL15	1.45877	1.1752e-12	2mM Up	9.82667	6.87	4.29	5.66	12.67	17.5	11.97
TNC	1.44842	7.31305e-10	2mM Up	0.981667	0.51	0.61	0.53	1.39	1.34	1.51
FOSL1	1.44631	4.86534e-05	2mM Up	2.41167	1.01	1.15	1.88	4.26	3.1	3.07
MATN4	1.43902	0.000991154	2mM Up	1.035	0.69	0.62	0.24	1.48	1.24	1.94
EPCAM	1.43278	1.32767e-09	2mM Up	8.77833	5.41	5.77	3.6	11.69	11.3	14.9
YOD1	1.42901	3.46041e-10	2mM Up	6.35333	4.34	2.69	3.95	7.72	10.85	8.57
FBLN2	1.42475	0.00862258	2mM Up	0.306667	0.09	0.18	0.17	0.36	0.6	0.44
IGF2	1.41921	0.020567	2mM Up	0.408333	0.13	0.14	0.22	0.66	0.4	0.9
MTRNR2L1	1.41812	2.7016e-22	2mM Up	430.647	303.76	246.71	210.58	657.88	573.62	591.33
PIM1	1.4121	1.71802e-12	2mM Up	11.4317	6.23	6.33	7.3	15.66	13.03	20.04
HAND1	1.40482	3.16647e-17	2mM Up	91.6667	43.43	58.52	59.34	133.28	126.81	128.62
KCTD13	1.39572	8.45015e-21	2mM Up	39.1067	22.8	24.53	21.92	55.09	51.61	58.69
MTRNR2L8	1.39469	5.99843e-26	2mM Up	1351.67	945.73	713.96	756.36	2006.33	1754.43	1933.21
UBA7	1.39247	0.00802531	2mM Up	0.473333	0.09	0.26	0.32	0.53	0.63	1.01
HMGCS1	1.38639	2.541e-19	2mM Up	20.6433	11.94	11.74	13.22	31.35	30.17	25.44
TRMT11	1.38451	4.16061e-19	2mM Up	29.845	21.33	15.78	16.31	42.57	45.96	37.12
MLLT11	1.3801	9.77211e-21	2mM Up	18.4667	10.63	10.6	11.92	26.9	27.84	22.91
ELK4	1.36922	7.65899e-17	2mM Up	3.98333	2.76	1.88	2.53	5.23	6.19	5.31
HOXC5	1.36448	0.000751228	2mM Up	1.75	0.53	1.12	1.18	2.12	2.13	3.42
EBLN2	1.35145	0.010226	2mM Up	0.663333	0.24	0.32	0.42	1.11	0.76	1.13
MTRNR2L6	1.33952	4.02817e-15	2mM Up	76.4033	42.92	47.76	48.07	106.67	106.13	106.87
GLUL	1.33387	6.512e-30	2mM Up	97.905	56.03	63.08	60.45	136.73	145.13	126.01
NRARP	1.33003	1.40383e-20	2mM Up	67.4883	37.54	44.6	41.22	78.94	99.2	103.43
PCGF1	1.32862	1.01537e-13	2mM Up	31.2617	19.47	20.47	16.57	41.49	39.81	49.76
CD24	1.32807	0.00153809	2mM Up	2.35167	1.23	1.32	1.29	3.52	2.72	4.03
CDKN1A	1.32657	9.61077e-16	2mM Up	12.8283	7.27	8.36	7.65	16.52	16.74	20.43
MPZ	1.326	0.00408037	2mM Up	0.775	0.36	0.42	0.46	1.04	1.15	1.22
TAC1	1.31847	7.97916e-05	2mM Up	3.94	3.06	1.85	1.84	4.82	5.58	6.49
RBM24	1.31772	2.79346e-06	2mM Up	2.765	2.38	1.26	1.26	3.38	4.42	3.89
CASP8	1.31333	0.000151393	2mM Up	1.22833	0.87	0.48	0.79	1.35	2.1	1.78
PNN	1.3082	1.96662e-28	2mM Up	117.367	70.1	69.25	78.98	156	156.47	173.4
OR8G1	1.30793	0.00224407	2mM Up	0.408333	0.19	0.25	0.25	0.51	0.78	0.47
CTSB	1.30572	2.05003e-30	2mM Up	71.7467	42.43	46.4	44.77	100.85	93.77	102.26
TMSB4X	1.30383	3.28464e-13	2mM Up	11.6967	7.18	6.49	8	17.03	15.29	16.19
KLF4	1.30328	1.01055e-11	2mM Up	5.035	3.28	2.74	3.24	6.41	7.42	7.12
LYSMD1	1.29973	1.93189e-21	2mM Up	18.8167	11.35	11.57	12.25	26.46	27.25	24.02
ZNF697	1.29833	2.05222e-22	2mM Up	7.59333	4.8	4.69	4.65	10.56	10.09	10.77
GDF15	1.2976	0.0153182	2mM Up	1.40667	0.85	0.54	0.59	2.23	0.67	3.56
TIPARP	1.28959	2.24108e-07	2mM Up	11.56	10.22	5.25	5.74	15.14	18.69	14.32
PPM1B	1.28754	1.64179e-08	2mM Up	4.685	3.68	2.67	2.18	6.15	6.51	6.92
CLU	1.28706	6.22371e-16	2mM Up	151.805	80.54	103.3	99.16	215.7	199.48	212.65
ART4	1.28443	0.0275654	2mM Up	0.16	0.06	0.06	0.07	0.24	0.16	0.37
GABARAPL1	1.27354	2.20253e-11	2mM Up	25.0983	18.16	14.27	13.94	31.65	30.9	41.67
ARPP19	1.27168	8.02963e-14	2mM Up	29.4683	19.81	15.95	19.59	40.26	39.28	41.92
PNP	1.26697	3.64706e-23	2mM Up	103.513	60.49	67.52	68.19	151.97	132.81	140.1
HIST2H2AC	1.26258	0.00558988	2mM Up	5.17833	2.08	3.63	2.74	8.34	5.75	8.53
MTRNR2L3	1.25721	5.30923e-16	2mM Up	170.403	111.21	106.27	106.02	271.53	185.56	241.83
HIST1H3B	1.25421	0.0404818	2mM Up	0.715	0.4	0.22	0	1.15	1.58	0.94
LGALS1	1.25282	0.000351711	2mM Up	13.115	3.84	9.69	9.6	17.16	15.01	23.39
CD38	1.2523	0.0147486	2mM Up	0.271667	0.16	0.08	0.19	0.21	0.74	0.25
ZNF596	1.25153	0.00448169	2mM Up	0.941667	0.69	0.23	0.63	1.33	0.74	2.03
RRM2	1.24536	1.98612e-27	2mM Up	55.0567	38.33	32.96	34.48	78.28	76.19	70.1
MTRNR2L12	1.233	7.1848e-17	2mM Up	7331.25	5461.67	3904.72	4750.81	10587	9397.67	9885.66
SEC24D	1.23213	1.33691e-16	2mM Up	11.77	8.37	6.45	7.95	17.17	17.38	13.3
UBE2L6	1.23179	5.77965e-08	2mM Up	16.1	8.16	11.53	10.65	23.82	19.84	22.6
ERRFI1	1.22334	8.78882e-13	2mM Up	14.6583	11.63	7.81	8.87	21.04	22.03	16.57
CREBRF	1.20935	1.29184e-05	2mM Up	1.435	1.28	0.74	0.69	2.03	2.22	1.65
HIST1H4I	1.19754	0.0020145	2mM Up	2.15833	0.94	1.6	1.24	2.78	2.72	3.67
AOC3	1.19608	0.00197769	2mM Up	0.543333	0.25	0.27	0.44	0.69	0.66	0.95
TOMM6	1.19487	6.03319e-06	2mM Up	22.49	14.66	16.75	11.45	36.28	31.93	23.87
SYT11	1.19394	1.70332e-08	2mM Up	1.97	1.48	1.07	1.27	2.77	2.75	2.48
SOX4	1.19304	2.10851e-22	2mM Up	67.63	48.8	44.82	39.11	92.06	91.32	89.67
NQO1	1.18303	1.26811e-06	2mM Up	3.96667	2.66	2.74	2.15	5.39	5.11	5.75
MFSD2A	1.18219	2.26335e-08	2mM Up	6.615	4.13	4.74	3.81	7.59	9.69	9.73
APOE	1.17459	0.000458302	2mM Up	5.66667	2.44	3.78	4.2	6.52	7.28	9.78
KPNA4	1.17357	3.26201e-13	2mM Up	12.9167	10.69	7.12	7.77	16.76	18.47	16.69
TNFSF9	1.17162	2.27454e-06	2mM Up	4.15333	2.3	2.53	3.27	5.22	6.37	5.23
HIST1H2AC	1.17015	0.000198483	2mM Up	6.29333	6.39	2.84	2.77	10.76	9.02	5.98
PPP1R18	1.17009	3.13487e-11	2mM Up	5.07167	3.06	3.13	3.73	6.13	6.78	7.6
ACSM3	1.16935	1.54202e-06	2mM Up	5.39833	4.13	3.31	3.02	8.07	7.11	6.75
PROM2	1.16761	0.00545144	2mM Up	0.405	0.21	0.3	0.19	0.5	0.63	0.6
GPR63	1.16723	6.28726e-08	2mM Up	3.57167	2.65	2.14	2.21	4.84	5.69	3.9
NDRG1	1.16516	1.27569e-12	2mM Up	55.2433	28.95	38.23	41.66	74.42	78.36	69.84
ERC2	1.16435	5.00954e-05	2mM Up	1.205	0.86	0.59	0.8	1.45	1.21	2.32
PER3	1.1618	0.000381744	2mM Up	0.648333	0.45	0.43	0.37	1.07	1.04	0.53
ZFP36L1	1.15939	7.92955e-15	2mM Up	15.9083	10.99	9.25	11.35	21.04	20.41	22.41
C5AR2	1.15837	4.53242e-09	2mM Up	2.155	1.25	1.52	1.44	2.7	2.91	3.11
STX3	1.1558	2.59167e-13	2mM Up	6.72	5.09	4.03	4.21	8.37	9.51	9.11
SYT16	1.14608	5.84944e-05	2mM Up	0.63	0.56	0.28	0.39	0.9	1	0.65
EPHA2	1.14386	1.20607e-11	2mM Up	10.0617	6.93	6.54	6.49	12.41	13.37	14.63
HIST3H2A	1.14296	3.89505e-08	2mM Up	48.7783	31.52	33.46	31.4	70.92	57.43	67.94
BTG3	1.14215	4.47638e-14	2mM Up	65.0717	51.56	41.29	37.31	84.66	89.23	86.38
PALM3	1.13854	4.10798e-06	2mM Up	9.97167	5.16	7.3	7.04	13.3	14.37	12.66
UBC	1.1367	4.48321e-14	2mM Up	466.648	267.43	353.37	312.37	651.45	582.13	633.14
AC092718.3	1.13215	0.00104163	2mM Up	2.9	1.67	1.69	2.07	3.49	4.11	4.37
CLDN18	1.13129	0.0287937	2mM Up	0.335	0.16	0.16	0.18	0.2	0.89	0.42
AC015813.2	1.12814	3.27558e-18	2mM Up	81.6283	54.96	54.05	55.99	113.79	114.6	96.38
AMBN	1.12739	0.0410366	2mM Up	0.241667	0.1	0.11	0.09	0.35	0.56	0.24
RELB	1.12262	0.00446039	2mM Up	1.45833	0.89	1.1	0.66	2.04	2.18	1.88
MXD1	1.12069	1.12209e-10	2mM Up	4.37333	3.36	2.55	2.89	5.67	6.03	5.74
MALL	1.11818	0.0243808	2mM Up	0.381667	0.1	0.18	0.29	0.27	0.52	0.93
RSRC2	1.11597	1.53203e-26	2mM Up	49.1167	36.03	31.91	32.1	60.76	68.15	65.75
RAPH1	1.11562	0.000187569	2mM Up	1.85333	1.56	0.74	1.38	2.64	3.08	1.72
AP003071.5	1.10909	0.000334481	2mM Up	0.91	0.69	0.55	0.48	1.17	1.13	1.44
EDIL3	1.10361	6.0273e-05	2mM Up	2.50833	2.28	1.03	1.61	2.75	3.43	3.95
CAPN5	1.10309	0.000134052	2mM Up	2.43667	1.37	1.63	1.68	3.23	2.31	4.4
CLK3	1.10204	8.12111e-10	2mM Up	28.355	15.76	20.84	20.73	37.47	39.62	35.71
MLF1	1.09406	1.25886e-10	2mM Up	26.0917	21.45	17.52	14.14	34.06	36.34	33.04
RCAN2	1.08472	0.000694466	2mM Up	1.46167	1.07	0.65	1.18	2.09	2.07	1.71
HJURP	1.0824	5.01656e-16	2mM Up	17.475	11.57	12.92	11.49	23.8	22.57	22.5
FANCB	1.08205	4.56169e-07	2mM Up	4.94167	4	2.92	3.12	6.41	7.22	5.98
DDR2	1.08062	0.00496173	2mM Up	0.26	0.19	0.1	0.2	0.31	0.39	0.37
CFAP45	1.07918	0.0097019	2mM Up	1.17667	0.55	0.83	0.68	1.29	1.39	2.32
EIF4A2	1.07448	7.42076e-14	2mM Up	239.985	166.87	176.02	151.94	311.84	341.25	291.99
KLHL11	1.07316	1.55906e-08	2mM Up	6.03	4.73	3.55	4.12	7.55	9.94	6.29
TMEM236	1.07233	0.000185429	2mM Up	1.265	0.69	0.7	1.14	1.68	1.66	1.72
FGF9	1.07203	0.000327558	2mM Up	1.28	0.99	0.87	0.63	1.64	1.56	1.99
MAFG	1.06925	1.99056e-12	2mM Up	14.8817	9.67	10.32	10.72	16.97	22.84	18.77
NPNT	1.06884	3.68281e-06	2mM Up	6.17	3.97	3.57	4.91	8.13	6.83	9.61
EPHA6	1.06854	1.18086e-06	2mM Up	5.935	4.96	3.33	3.81	7.56	8.23	7.72
CD44	1.063	0.0128091	2mM Up	0.388333	0.3	0.2	0.22	0.66	0.54	0.41
PLEKHG6	1.06116	0.0364281	2mM Up	0.273333	0.14	0.11	0.12	0.2	0.43	0.64
OSBPL10	1.05786	4.32751e-11	2mM Up	4.48333	3.25	2.76	3.26	5.75	5.51	6.37
AC091057.6	1.05761	0.00329976	2mM Up	0.878333	0.53	0.54	0.66	1.39	1.13	1.02
CRABP2	1.05678	7.31305e-10	2mM Up	267.448	161.93	210.65	179.94	359.05	300.82	392.3
MVP	1.0543	2.76765e-05	2mM Up	5.72333	3.21	3.89	4.38	6.19	6.68	9.99
UHMK1	1.05336	8.8346e-07	2mM Up	9.67167	8.18	4.87	6.88	11.79	16.22	10.09
BCL2L2-PABPN1	1.04935	0.00291474	2mM Up	2.475	1.52	1.79	1.3	2.55	3.17	4.52
NR4A2	1.04793	0.00125791	2mM Up	1.27833	0.58	1.05	0.92	1.91	1.84	1.37
RO60	1.04754	3.51787e-07	2mM Up	7.575	6.59	4.26	4.76	8.56	11.41	9.87
PIP4P2	1.04729	9.53702e-06	2mM Up	4.37	4.14	2.45	2.35	5.85	6.01	5.42
ZBTB43	1.04291	2.2157e-09	2mM Up	3.385	2.45	2.07	2.47	4.18	4.02	5.12
NFIL3	1.04233	2.34651e-09	2mM Up	17.5783	14.67	10.65	11.43	22.66	25.95	20.11
GPNMB	1.04052	0.00994623	2mM Up	0.851667	0.63	0.51	0.39	0.87	1.16	1.55
DLG4	1.03974	4.56495e-09	2mM Up	5.90333	4.1	3.56	4.67	7.45	8.34	7.3
KPNA2	1.03577	8.12783e-15	2mM Up	156.462	97.36	119.55	111.54	207.46	214.74	188.12
SEC16B	1.03403	0.00369093	2mM Up	0.713333	0.48	0.46	0.45	1.14	0.8	0.95
AC092718.8	1.03353	0.0187558	2mM Up	0.501667	0.3	0.36	0.22	0.7	0.61	0.82
UHRF2	1.03345	1.51935e-08	2mM Up	12.0017	10.6	6.99	7.51	14.79	17.37	14.75
LANCL3	1.03248	0.00763453	2mM Up	0.753333	0.46	0.36	0.58	0.99	0.73	1.4
DNAJB9	1.02986	1.26811e-06	2mM Up	7.51	6.66	4.02	4.87	8.68	10.77	10.06
NME1-NME2	1.02983	0.00124886	2mM Up	4.31333	3.23	3.33	1.86	6.13	4.56	6.77
LATS2	1.02743	3.51757e-09	2mM Up	4.09833	2.84	2.45	3.34	5.01	5.85	5.1
KLHL28	1.02632	0.000498389	2mM Up	2.935	2.14	1.93	1.96	4.11	4.85	2.62
MID2	1.026	0.000361288	2mM Up	3.60833	3.51	1.33	2.54	4.52	5.46	4.29
PPP1R32	1.02451	0.00170169	2mM Up	2.63167	1.42	2.17	1.63	3.18	4.13	3.26
SLIT2	1.02263	3.82649e-13	2mM Up	76.565	62.91	43.62	55.87	101.67	100.71	94.61
NEK2	1.01693	8.15227e-11	2mM Up	21.8383	16.48	15.08	14.63	28.9	28.67	27.27
RNF169	1.01678	3.63883e-08	2mM Up	6.295	5.03	3.21	5.07	7.95	9.54	6.97
HSP90B1	1.01597	1.67942e-17	2mM Up	533.828	405.77	375.48	354.19	660.69	715.57	691.27
DDX3X	1.01415	8.69094e-14	2mM Up	68.9167	52.41	40.34	53.85	79.65	97.8	89.45
CKS1B	1.01291	1.44696e-12	2mM Up	226.338	162.63	182.86	133.35	295.42	287.07	296.7
ARL6IP1	1.00907	6.32639e-12	2mM Up	70.485	52.81	50.7	46.23	93.25	91.7	88.22
ZMAT3	1.0089	0.000189203	2mM Up	2.23833	1.53	1.14	1.95	2.55	3.23	3.03
CLIC1	1.0089	5.04786e-11	2mM Up	98.7933	63.94	83.5	61.63	134.42	124.87	124.4
PMAIP1	1.00804	4.42826e-08	2mM Up	108.447	100.43	65.41	63.64	142.88	146.37	131.95
ZNF449	1.00581	1.18249e-05	2mM Up	3.825	3.36	2.02	2.65	5.02	5.42	4.48
SLC16A4	1.00277	0.00325503	2mM Up	1.255	0.87	0.64	0.97	1.27	1.93	1.85
MSN	1.00244	3.78787e-18	2mM Up	45.725	31.62	31.26	35.01	58.57	56.11	61.78
TOMM34	1.00201	2.6029e-13	2mM Up	66.9933	46.11	50.42	46.25	89.98	75.89	93.31
CITED4	-1.00045	0.000333291	Control Up	5.48333	6.74	8.77	7.88	3.19	3.42	2.9
FRMD8	-1.00111	1.01304e-06	Control Up	6.745	7.99	10.4	10.11	4.68	3.87	3.42
ZNF623	-1.00119	2.4053e-09	Control Up	4.41167	7.09	5.7	5.79	2.69	2.95	2.25
GPAA1	-1.00332	2.65745e-08	Control Up	56.3167	67.53	90.11	78.68	38.14	29.9	33.54
SUFU	-1.00355	5.28974e-10	Control Up	5.66167	7.21	8.23	8.27	3.61	3.14	3.51
LRAT	-1.00426	0.000505911	Control Up	1.48	2.8	1.87	1.71	0.81	1.11	0.58
TEPSIN	-1.00481	0.000198893	Control Up	7.94333	9.79	11.21	12.63	3.39	5.71	4.93
TOB2	-1.00524	1.32733e-08	Control Up	9.35167	13.09	11.36	14.66	4.45	6.2	6.35
FAM20C	-1.0072	0.00158168	Control Up	1.305	1.73	1.92	2.07	0.95	0.71	0.45
SLC30A6	-1.00821	3.24656e-05	Control Up	4.79	7.67	5.37	7.44	2.98	3.06	2.22
MFSD3	-1.00976	9.2905e-06	Control Up	61.5317	70.19	98.98	90.37	31.65	35.6	42.4
ZBTB4	-1.01162	1.61303e-10	Control Up	4.71833	6.67	5.97	7.11	2.49	3.12	2.95
HSD17B1	-1.01426	3.99497e-05	Control Up	11.275	12.59	17.52	17.93	7.02	6.96	5.63
ZNF853	-1.01583	1.08403e-08	Control Up	8.195	11.65	11.75	10.96	5.09	4.19	5.53
SLC40A1	-1.01659	0.00176149	Control Up	1.08333	1.44	1.23	1.91	0.44	0.65	0.83
SORCS2	-1.01732	0.02586	Control Up	0.205	0.36	0.32	0.26	0.11	0.1	0.08
RAB20	-1.01784	0.00192577	Control Up	3.37667	3.57	5.49	5.67	1.93	2.34	1.26
RNF207	-1.01787	2.84604e-05	Control Up	2.66167	3.24	3.28	4.76	1.53	1.49	1.67
RBM4B	-1.01872	2.5567e-07	Control Up	7.47	11.76	9.48	9.96	3.72	4.42	5.48
FBXL14	-1.01999	7.42712e-06	Control Up	6.35333	7.69	9.31	10.1	4.27	3.74	3.01
AC213203.2	-1.01999	0.00371406	Control Up	3.82333	5.25	4.85	6.42	1.82	2.31	2.29
FAM86B1	-1.02031	1.51692e-07	Control Up	8.51167	14.48	10.29	11.36	5.54	4.98	4.42
PEX11A	-1.02165	1.64286e-06	Control Up	6.36167	8.97	8.04	9.89	3	4.67	3.6
PRPH	-1.02209	3.84235e-05	Control Up	12.8	14.21	20.42	19.37	6.23	7.07	9.5
METTL7B	-1.02303	1.62923e-05	Control Up	6.695	8.16	9.16	10.79	3.57	3.63	4.86
TMEM104	-1.02398	2.16717e-06	Control Up	4.78	5.61	6.81	7.68	2.72	2.36	3.5
NKX3-1	-1.0259	0.00135967	Control Up	1.365	2.1	1.66	2.28	0.74	1.12	0.29
EOMES	-1.02594	0.00235876	Control Up	1.02833	1.38	1.6	1.47	0.6	0.54	0.58
FKBPL	-1.02673	2.05029e-06	Control Up	9.14667	12.17	14.04	12.39	5.19	5.43	5.66
LHX1	-1.02782	0.000479866	Control Up	1.74	2.67	1.88	2.8	0.95	0.75	1.39
MAP2K6	-1.02842	2.23631e-07	Control Up	2.04833	3.31	2.52	2.87	1.13	1.5	0.96
EEF2K	-1.02932	6.34827e-10	Control Up	6.20333	10.29	6.66	9.24	3.4	4.1	3.53
SFMBT2	-1.02942	3.31844e-08	Control Up	4.335	7.29	4.74	6.27	2.14	2.96	2.61
ZKSCAN4	-1.02973	1.055e-05	Control Up	1.63	2.6	2.24	2.03	0.87	0.97	1.07
CHAMP1	-1.03044	1.67641e-08	Control Up	6.01167	9.58	7.28	8.72	3.95	3.85	2.69
BAIAP2L2	-1.03131	0.00477261	Control Up	1.20833	1.84	1.57	1.95	0.7	0.75	0.44
VANGL1	-1.03187	2.35951e-11	Control Up	3.49333	4.9	4.3	5.54	2.13	2.04	2.05
BRF1	-1.03189	1.38803e-07	Control Up	15.0633	17.26	22.28	24.06	8.8	9.18	8.8
RNF224	-1.0321	0.0214084	Control Up	0.861667	1.24	1.06	1.58	0.58	0.18	0.53
ANKMY1	-1.03222	0.000110785	Control Up	2.505	3.28	3.42	4.16	1.65	1.56	0.96
ANGPTL2	-1.03259	0.0138431	Control Up	0.526667	0.8	0.79	0.72	0.35	0.09	0.41
TCF7	-1.03291	4.15093e-08	Control Up	7.29333	10.5	10.15	9.96	4.38	3.49	5.28
PHLDA3	-1.03305	2.28346e-05	Control Up	9.72833	11.79	15.91	13.59	5.32	5.71	6.05
LZTS1	-1.03329	1.28837e-07	Control Up	3.46833	5.12	4.02	5.44	1.74	2.08	2.41
SLC24A2	-1.03453	0.0210935	Control Up	0.193333	0.27	0.25	0.39	0.16	0.09	0
HDX	-1.03558	0.00172227	Control Up	0.7	1.29	0.89	0.9	0.48	0.41	0.23
TRAM2	-1.0357	9.30088e-07	Control Up	2.57667	4.1	2.94	4.01	1.59	1.81	1.01
MAEA	-1.036	1.25345e-06	Control Up	37.6733	42.25	55.92	61.13	19.98	22.65	24.11
IRS2	-1.03692	1.91817e-14	Control Up	32.0533	44.88	40.19	49.97	18.84	20.67	17.77
ACP2	-1.03931	2.79817e-08	Control Up	10.6583	14.11	16.97	13.82	6.46	5.61	6.98
RPRD2	-1.03959	1.51049e-07	Control Up	10.2717	16.36	10.21	17.01	5.53	6.34	6.18
ZNF225	-1.03973	0.00172583	Control Up	0.675	1.1	0.84	1.04	0.37	0.49	0.21
OCA2	-1.04072	0.000341486	Control Up	1.96833	3.05	3.05	2.32	1.35	0.76	1.28
TADA2A	-1.04084	9.97773e-07	Control Up	8.08833	14.49	10.5	9.34	5.26	3.78	5.16
TSSK6	-1.04275	0.000593027	Control Up	2.86	4.01	4.45	3.98	1.68	1.79	1.25
ZNF551	-1.04574	0.000925144	Control Up	1.16167	2.35	1.39	1.4	0.84	0.68	0.31
CLDN15	-1.04643	1.61323e-05	Control Up	6.97333	8.19	9.22	12.15	3.32	4.17	4.79
ZNF606	-1.04645	0.00637896	Control Up	0.783333	1.59	0.83	1.07	0.29	0.7	0.22
NECTIN1	-1.04805	2.97112e-09	Control Up	2.99333	3.87	4.24	4.57	1.66	1.94	1.68
TTC12	-1.04822	1.87198e-06	Control Up	5.26	7.51	7.89	7.24	3.8	2.86	2.26
CDH20	-1.04837	0.0020385	Control Up	0.956667	1.51	1.35	1.19	0.43	0.44	0.82
MEIS2	-1.05052	2.81006e-07	Control Up	2.895	4.91	3.39	3.94	1.59	1.63	1.91
ADCK5	-1.05195	3.6057e-05	Control Up	5.67167	6.57	9.7	8.17	3.41	3.76	2.42
OVCA2	-1.05272	0.00154874	Control Up	4.11833	6.89	5.6	5.52	2.37	2.49	1.84
AATK	-1.05559	6.01325e-06	Control Up	3.37333	4.27	4.92	5.23	2	1.99	1.83
CSF1	-1.05588	7.61868e-06	Control Up	2.37833	2.88	3.76	3.56	1.4	1.48	1.19
MTG1	-1.05663	5.67545e-08	Control Up	7.02167	8.73	11.15	10.16	4.78	4.12	3.19
ZNF37A	-1.05689	1.68918e-07	Control Up	8.97667	15.87	9.86	12.56	4.74	6.73	4.1
URGCP	-1.05836	5.88102e-11	Control Up	9.135	12.89	12.95	12.74	5.45	4.79	5.99
BRCA2	-1.0588	4.40689e-05	Control Up	1.56167	3.06	1.76	1.93	0.97	1.04	0.61
C1orf226	-1.05891	0.0101395	Control Up	2.14667	2.9	2.8	3.56	0.44	1.37	1.81
CARD9	-1.05972	0.0287018	Control Up	0.45	0.62	0.85	0.67	0.11	0.45	0
ATP13A2	-1.06002	5.85285e-08	Control Up	30.7867	35.06	45.17	50.48	16.97	16.77	20.27
ZNF446	-1.06023	3.23472e-06	Control Up	7.06667	8.79	11.08	10.33	4.08	4.3	3.82
SEMA3B	-1.06215	0.000357182	Control Up	2.65	2.92	3.9	4.58	1.55	1.29	1.66
TEDC1	-1.06288	4.00592e-05	Control Up	17.5317	19.77	29.46	26.03	10.98	10.2	8.75
CHST8	-1.06443	0.014175	Control Up	0.66	1.15	1.01	0.79	0.37	0.26	0.38
THAP7	-1.06551	3.45538e-07	Control Up	13.95	18.14	22	18.88	6.8	7.95	9.93
ZNF319	-1.06628	1.34202e-05	Control Up	2.83	3.39	4.54	4.3	1.95	1.56	1.24
C1orf131	-1.06672	1.45323e-09	Control Up	16.6967	25.62	24.1	20.77	8.2	10.53	10.96
NPTX1	-1.06691	4.79556e-09	Control Up	6.41167	8.81	9.05	9.48	3.88	3.93	3.32
AARD	-1.06766	0.00025524	Control Up	2.39833	3.43	3.9	3.26	1.57	1.61	0.62
OXER1	-1.06787	0.00304847	Control Up	2.20167	2.54	4.04	3	1.04	1.26	1.33
F8A1	-1.06826	0.000817475	Control Up	2.41333	3.61	3.78	3.27	1.59	1.4	0.83
PTPN5	-1.06898	0.0276665	Control Up	0.393333	0.39	0.6	0.86	0.26	0.1	0.15
IKBIP	-1.07044	7.45034e-05	Control Up	2.25167	3.23	3	3.43	0.88	1.74	1.23
CCDC18	-1.07337	9.02599e-11	Control Up	7.46167	12.17	9.3	10.25	3.99	4.74	4.32
ASB13	-1.07385	6.6717e-12	Control Up	23.4883	31.97	34.57	32.9	11.43	14.85	15.21
CYP26A1	-1.07505	1.34104e-05	Control Up	4.29167	5.56	6.51	6.39	2.36	2.69	2.24
MOB3A	-1.07583	2.12209e-09	Control Up	5.55	7.4	8.25	7.85	2.81	3.48	3.51
PLPPR4	-1.07595	0.000106109	Control Up	2.00167	3.84	2.04	2.73	0.94	1.22	1.24
SUGP1	-1.07639	3.02801e-10	Control Up	16.3067	22.64	22.66	23.74	8.83	8.58	11.39
ATG4B	-1.0764	5.62118e-10	Control Up	23.8133	31.82	35.06	34.88	15.01	16.09	10.02
APC2	-1.07641	0.000923059	Control Up	0.338333	0.43	0.46	0.56	0.15	0.19	0.24
MAML3	-1.08029	1.4041e-05	Control Up	1.45167	2.06	1.67	2.53	0.71	0.98	0.76
STK38	-1.0809	4.47742e-08	Control Up	4.985	7.93	6.47	7.12	2.92	3.48	1.99
AC073508.2	-1.08179	0.0164509	Control Up	0.626667	0.77	1.13	0.92	0.37	0.19	0.38
ZC3H10	-1.08224	8.6592e-10	Control Up	2.28667	3.28	3.15	3.32	1.26	1.44	1.27
EFCAB6	-1.08434	0.0218976	Control Up	0.325	0.61	0.63	0.26	0.12	0.23	0.1
ANKRD11	-1.08505	3.51533e-14	Control Up	27.87	41.68	35.28	41.62	14.6	16.39	17.65
ZNF408	-1.08598	3.74917e-07	Control Up	7.69167	9.56	11.97	11.29	4.01	4.63	4.69
L3HYPDH	-1.0865	9.70785e-05	Control Up	5.47667	6.53	8.08	9.09	3.6	2.43	3.13
CCDC8	-1.08698	4.25019e-10	Control Up	18.43	22.64	27.8	28.01	10.89	9.35	11.89
TUSC1	-1.08735	4.89507e-06	Control Up	9.03	10.24	14.75	13.87	5.38	5.31	4.63
EGLN3	-1.08752	4.47868e-07	Control Up	4.47	5.51	6.7	6.84	2.27	2.69	2.81
ING3	-1.08833	7.67574e-07	Control Up	3.9	7.28	4.56	4.84	2.22	2.09	2.41
FAM217B	-1.089	1.6008e-08	Control Up	4.555	7.72	5.8	5.97	2.19	3.25	2.4
ARHGAP30	-1.08903	0.00126231	Control Up	0.928333	1.5	1	1.52	0.59	0.3	0.66
TOR4A	-1.08974	0.00114802	Control Up	1.15833	1.39	1.75	1.81	0.53	0.5	0.97
TEKT4	-1.09073	0.0390612	Control Up	0.645	0.91	0.76	1.53	0.35	0.32	0
ALG1L	-1.09139	1.34228e-05	Control Up	16.2633	23.96	28.2	17	8.45	8.11	11.86
ARFRP1	-1.09174	3.85941e-08	Control Up	16.095	20.65	25.11	22.82	8.46	8.87	10.66
KAT14	-1.09205	1.99335e-08	Control Up	4.235	6.62	6.08	5.46	2.41	2.61	2.23
COLEC11	-1.09258	0.0244892	Control Up	1.01	2.35	1.09	1.17	0.15	0.7	0.6
ZNF620	-1.09301	1.03098e-05	Control Up	3.93833	7.11	4.93	4.86	1.62	2.8	2.31
ZNF582	-1.09372	0.0202183	Control Up	0.545	0.88	0.85	0.88	0.49	0.17	0
PAFAH2	-1.09408	2.04213e-08	Control Up	4.44167	7.14	6.54	5.33	2.48	2.71	2.45
PTPRN2	-1.09464	0.00123077	Control Up	0.958333	1.36	1.37	1.35	0.31	0.53	0.83
CPLANE2	-1.09483	2.14518e-05	Control Up	7.48167	12.73	8.58	10.62	3.1	4.43	5.43
SH3BP5L	-1.09634	9.36782e-06	Control Up	3.68833	4.21	5.67	5.82	1.73	1.98	2.72
CENPB	-1.09637	6.33627e-08	Control Up	24.6167	28.72	37.91	38.56	13.18	13.22	16.11
TLNRD1	-1.09743	8.27823e-10	Control Up	13.1467	17.57	18.93	19.68	6.79	8.44	7.47
SPHK2	-1.09775	1.19082e-06	Control Up	5.85167	7.52	8.7	8.65	3.03	2.67	4.54
IQCC	-1.0996	4.09091e-10	Control Up	8.31	11.44	11.32	12.68	4.49	4.87	5.06
PKD2	-1.10332	3.14213e-13	Control Up	4.95167	7.11	6.71	7.38	2.92	2.88	2.71
FOXB2	-1.10377	0.0312011	Control Up	0.711667	0.94	1.01	1.37	0.09	0.49	0.37
PPM1M	-1.10495	2.78033e-11	Control Up	17.5783	29.38	22.8	23.2	10.78	9.73	9.58
FAM163B	-1.10592	0.0269632	Control Up	1.03	1.44	1.35	2.2	0.62	0.57	0
STX18	-1.10706	9.51938e-13	Control Up	14.475	23.28	19.78	18.67	8.37	7.83	8.92
AHRR	-1.10778	2.34439e-10	Control Up	5.4	7.07	6.8	8.89	3.01	3.08	3.55
DAGLA	-1.10808	1.05442e-08	Control Up	5.04	7.76	6.81	7.15	2.8	3.34	2.38
SRSF6	-1.11017	8.1371e-20	Control Up	25.4067	41.77	31.42	35.35	14.73	14.55	14.62
ZNF30	-1.11615	0.000124429	Control Up	2.395	4.06	3	3.59	1.73	1.27	0.72
EMILIN3	-1.1178	7.18017e-09	Control Up	8.92667	11.32	12.5	14.4	5.24	4.08	6.02
EPOP	-1.11879	6.30024e-10	Control Up	8.93667	12.11	12.98	13.55	5.14	6.05	3.79
TIGD2	-1.12259	0.000244411	Control Up	3.655	6.96	4.47	4.76	2.11	2.74	0.89
DPP7	-1.12431	2.2614e-05	Control Up	11.0783	12.14	18.57	17.67	6.24	7.7	4.15
ZNF554	-1.1244	6.55882e-07	Control Up	2.50167	3.49	3.94	3.31	1.35	1.38	1.54
AK8	-1.12493	0.00272747	Control Up	1.26667	2.11	1.52	1.89	0.62	0.54	0.92
EPB41L4A	-1.12507	4.73488e-05	Control Up	1.94	3.76	2.38	2.42	1.23	1.19	0.66
APCDD1	-1.12774	0.000193434	Control Up	1.25667	1.88	1.95	1.78	0.84	0.72	0.37
KLHL32	-1.12807	0.0131801	Control Up	0.433333	0.64	0.78	0.58	0.25	0.22	0.13
CREB3L4	-1.12844	2.21195e-09	Control Up	16.6283	26.3	25.14	19.77	8.83	8.74	10.99
SIX5	-1.129	2.49699e-09	Control Up	10.0883	12.59	15.53	15.24	5.5	5.7	5.97
IGFBP3	-1.129	0.0213816	Control Up	0.435	0.69	0.54	0.88	0.26	0.24	0
POGLUT1	-1.12921	0.000146163	Control Up	3.03333	5.21	3.69	4.41	1.18	2.49	1.22
SLITRK3	-1.12959	1.24209e-05	Control Up	1.57667	2.66	2.14	2.13	0.85	1.1	0.58
HOXB8	-1.13015	3.69891e-10	Control Up	10.9933	14.34	16.57	16.06	5.68	5.89	7.42
TSNAXIP1	-1.1313	0.00632991	Control Up	1.31167	1.17	2.07	2.8	0.77	0.85	0.21
HYAL1	-1.13319	0.0307587	Control Up	0.325	0.42	0.43	0.67	0.14	0.1	0.19
PRDM11	-1.13328	0.000334441	Control Up	0.488333	0.81	0.59	0.79	0.25	0.4	0.09
NAGS	-1.13457	0.0188204	Control Up	0.615	0.96	1.08	0.84	0.44	0.15	0.22
ZNF17	-1.13481	7.50885e-05	Control Up	1.63	2.52	2.21	2.32	0.83	0.85	1.05
AGFG2	-1.13481	5.75473e-06	Control Up	1.71	2.48	2.64	2.25	0.75	1.15	0.99
GPATCH8	-1.13545	1.76305e-12	Control Up	9.53333	14.8	10.9	15.43	4.99	6.39	4.69
APPBP2	-1.1357	2.51439e-08	Control Up	8.99833	16.86	10.97	11.18	5.04	5.92	4.02
SERTM1	-1.13628	0.0365695	Control Up	0.218333	0.33	0.25	0.52	0.11	0.1	0
CHTF8	-1.13733	2.21213e-06	Control Up	3.02333	5.14	3.7	4.11	1.46	1.6	2.13
ENDOV	-1.13765	7.252e-05	Control Up	2.765	3.89	4.56	3.5	1.65	1.05	1.94
FZD6	-1.13861	2.30815e-07	Control Up	6.45	12.14	7.71	8.18	3.21	4.53	2.93
TIRAP	-1.1391	0.000130379	Control Up	4.69667	5.98	5.73	8.8	2.57	2.28	2.82
NT5DC2	-1.14031	2.30815e-07	Control Up	105.082	110.53	185.9	157.64	57.61	50.72	68.09
CDNF	-1.14086	0.00127918	Control Up	2.45833	4.78	2.98	3.07	1.17	1.38	1.37
SP9	-1.14115	1.31808e-06	Control Up	5.93167	8.52	8.4	8.64	2.86	3.26	3.91
MT-ATP8	-1.14169	1.27515e-06	Control Up	2235.92	2230.15	3144.37	4311.6	1323.84	995.24	1410.32
SLC29A3	-1.14217	7.7895e-05	Control Up	1.99667	2.61	2.75	3.31	1.06	0.99	1.26
BICRAL	-1.14407	7.47179e-05	Control Up	1.26167	1.88	1.55	2.18	0.75	0.85	0.36
C14orf28	-1.14491	0.00186741	Control Up	1.09833	1.85	1.45	1.58	0.4	0.82	0.49
SUOX	-1.14523	3.8864e-07	Control Up	3.9	5.09	5.77	6.16	2.23	2.32	1.83
MAGIX	-1.14651	0.0141005	Control Up	1.285	1.8	1.32	2.87	0.56	0.78	0.38
LRRC8D	-1.14652	3.07101e-06	Control Up	8.27167	16.71	9.33	10.09	4.35	5.66	3.49
PHF23	-1.14669	1.38077e-12	Control Up	15.8733	21.8	23.9	22.66	8.4	9.59	8.89
ZSCAN5A	-1.14884	0.00222434	Control Up	0.686667	0.94	1.01	0.97	0.26	0.27	0.67
MYRIP	-1.14971	0.0156618	Control Up	0.296667	0.41	0.38	0.6	0.11	0.19	0.09
AC069288.1	-1.15099	1.9926e-05	Control Up	1.07833	1.67	1.47	1.48	0.47	0.59	0.79
IGLV5-52	-1.15313	0.0238242	Control Up	2.76833	6.02	3.59	3.29	0.77	1.69	1.25
LRRN2	-1.15362	1.40334e-06	Control Up	1.70667	2.78	2.57	2.07	0.99	0.89	0.94
NBPF26	-1.15494	1.08179e-05	Control Up	1.46167	2.45	1.75	2.22	0.9	0.73	0.72
C12orf4	-1.1553	2.18834e-05	Control Up	4.35667	8.51	5.12	5.52	1.96	3.29	1.74
TMEM80	-1.15614	1.227e-05	Control Up	7.95167	11.39	9.88	13.51	5.1	3.29	4.54
ZNF202	-1.15638	1.0038e-08	Control Up	3.685	6.15	4.73	4.95	1.69	2.13	2.46
FAM174B	-1.15696	0.000137822	Control Up	1.56167	2.07	2.68	2.15	0.94	0.8	0.73
C12orf65	-1.15839	7.95287e-12	Control Up	17.8083	23.11	27.13	26.76	8.86	11.62	9.37
C6orf62	-1.16118	2.69169e-08	Control Up	16.3033	28.22	23.72	19.01	9.43	9.5	7.94
PKDREJ	-1.16132	0.00989219	Control Up	0.245	0.55	0.21	0.35	0.11	0.13	0.12
PRRT1	-1.16274	0.0139415	Control Up	0.666667	0.8	1.15	1.13	0.25	0.42	0.25
ACCS	-1.16286	2.4604e-06	Control Up	5.01333	6.75	6.9	8.25	3.14	2.25	2.79
RPP25	-1.16317	3.42293e-07	Control Up	4.19833	5.62	6.55	6.24	2.7	2.21	1.87
EP300	-1.16401	1.45231e-10	Control Up	7.64667	11.89	7.78	13.53	4.1	4.52	4.06
PRX	-1.1644	0.00019959	Control Up	1.275	1.76	2.02	1.69	0.41	0.69	1.08
HCN4	-1.16739	0.0241279	Control Up	0.275	0.53	0.35	0.45	0.1	0.22	0
EPHB1	-1.16825	0.00393366	Control Up	0.591667	0.88	0.89	0.95	0.3	0.41	0.12
D2HGDH	-1.16838	5.99765e-07	Control Up	15.4333	18.27	24.55	24.23	8.31	7.24	10
CEP162	-1.16885	1.39187e-05	Control Up	1.765	3.39	2.1	2.33	1.06	1.06	0.65
GGACT	-1.16969	6.0033e-05	Control Up	2.18	3.62	3.32	2.63	1.04	1.37	1.1
HGH1	-1.16995	3.73109e-10	Control Up	11.6883	15.76	17.21	17.83	7.1	6.04	6.19
PIK3R3	-1.1741	2.04872e-08	Control Up	3.605	6.36	4.71	4.67	1.73	2.46	1.7
CTDSP1	-1.17578	2.93066e-12	Control Up	32.02	48.26	41.97	49.65	19.31	18.54	14.39
THNSL1	-1.17583	1.85993e-05	Control Up	3.23667	5.88	4.07	4.23	1.58	1.84	1.82
ZNF783	-1.17636	4.71188e-11	Control Up	3.89833	5.56	5.11	6.19	2.05	2.12	2.36
VPS18	-1.17694	2.44187e-07	Control Up	4.97833	6.08	8.15	7.39	2.25	3.06	2.94
RPS6KA4	-1.17758	2.08131e-06	Control Up	6.765	7.77	11	11.06	4.47	3.94	2.35
PPCDC	-1.1787	1.25393e-06	Control Up	9.25833	16.45	13.72	10.28	5.58	4.16	5.36
ZCCHC14	-1.18097	1.21152e-16	Control Up	10.4567	17.05	12.49	15.9	5.64	6.55	5.11
SPATA2L	-1.18145	1.67779e-06	Control Up	9.42333	10.56	16.73	13.89	4.36	6.11	4.89
ZNF843	-1.18155	0.0100765	Control Up	0.818333	1.54	1.14	1.21	0.43	0.59	0
CEBPB	-1.18284	1.93671e-10	Control Up	31.7633	53.47	40.42	44.16	16.74	16.54	19.25
FBLL1	-1.18419	0.00109433	Control Up	2.57	3.28	4.09	4.15	1.14	1.69	1.07
RNF212B	-1.18541	0.0438478	Control Up	0.311667	0.49	0.59	0.53	0.07	0.19	0
ABHD15	-1.18562	8.44836e-08	Control Up	3.82333	5.32	5.54	5.71	1.9	2.02	2.45
NOG	-1.18676	0.000181345	Control Up	4.99833	5.66	8.37	8.33	2.93	3.2	1.5
CHMP6	-1.18813	0.000122561	Control Up	11.6983	13.22	16.33	21.24	4.73	5	9.67
PNPLA7	-1.18819	0.000329833	Control Up	1.75833	1.98	3.06	2.82	1.19	0.79	0.71
JMJD4	-1.18846	7.49342e-12	Control Up	23.3733	28.88	38.55	34	12.96	11.94	13.91
ZIC1	-1.191	6.03681e-05	Control Up	0.855	1.1	1.18	1.5	0.5	0.4	0.45
FAM102A	-1.19172	3.41673e-05	Control Up	1.7	2.11	2.41	2.93	0.7	1.02	1.03
FGD3	-1.19294	0.000321118	Control Up	1.32667	2.18	1.98	1.56	0.56	0.53	1.15
HOXB6	-1.19331	3.55886e-12	Control Up	24.2233	31.01	35.09	39.43	12.83	14.62	12.36
ZNF490	-1.19618	0.00120087	Control Up	0.5	0.86	0.62	0.79	0.28	0.29	0.16
FOXF1	-1.19779	0.00268364	Control Up	0.688333	0.92	1.14	0.96	0.3	0.27	0.54
PYCR3	-1.20067	3.01234e-09	Control Up	17.355	20.88	27.63	27.27	10.23	8.19	9.93
KBTBD7	-1.20209	0.000103059	Control Up	1.25667	1.84	1.45	2.22	0.42	0.81	0.8
ZNF41	-1.20478	1.82235e-05	Control Up	2.20333	3.91	2.25	3.63	1.36	1.02	1.05
ADM5	-1.20493	0.00480133	Control Up	1.03	1.65	1.9	1.24	0.74	0.37	0.28
TKFC	-1.20633	6.81534e-11	Control Up	14.995	19.75	24.62	21.04	8.8	7.01	8.75
CCDC146	-1.20733	0.00613304	Control Up	0.753333	0.91	0.75	1.87	0.42	0.43	0.14
SFPQ	-1.20874	9.99755e-24	Control Up	92.5467	125.77	135.9	140.92	50.56	54.18	47.95
TLCD1	-1.21067	5.34446e-10	Control Up	17.54	22.84	27.07	27.48	10.42	10.14	7.29
GLTPD2	-1.2148	0.00461514	Control Up	1.935	3.08	3.31	2.34	1.05	0.66	1.17
RAB36	-1.21638	1.07452e-06	Control Up	2.19167	3.7	2.89	3.02	0.85	1.51	1.18
ADAMTS17	-1.21896	4.23923e-06	Control Up	1.19167	1.7	1.58	2.08	0.79	0.62	0.38
TMEM253	-1.22015	0.00938621	Control Up	1.05833	1.93	1.07	1.87	0.65	0.21	0.62
CSPG5	-1.22049	6.78842e-09	Control Up	3.795	5.21	6.33	5.09	2.3	1.67	2.17
METAP1D	-1.22131	4.1105e-11	Control Up	4.71833	7.07	6.54	7.15	2.74	2.47	2.34
PARS2	-1.22622	2.4204e-11	Control Up	6.75167	10.12	10.17	9.25	3.33	4.01	3.63
ZNF473	-1.2263	1.07304e-10	Control Up	5.59	9.16	7.64	7.88	3.46	2.99	2.41
DGAT2	-1.22687	4.33813e-05	Control Up	2.21	3.88	3.35	2.66	1.45	0.93	0.99
INKA2	-1.22809	2.68861e-07	Control Up	2.005	2.99	3.18	2.78	1.07	1.37	0.64
TRIL	-1.22812	0.026594	Control Up	0.218333	0.33	0.22	0.54	0.09	0.13	0
CHST14	-1.22844	5.49952e-11	Control Up	5.87833	8.33	9.64	7.76	3.31	2.91	3.32
ACACB	-1.22897	2.79336e-10	Control Up	2.26	3.66	2.68	3.67	1.36	1.23	0.96
AL358472.7	-1.23034	0.0495029	Control Up	0.175	0.32	0.39	0.24	0.1	0	0
NKX2-3	-1.23133	0.00786986	Control Up	0.85	1.02	1.2	1.66	0.22	0.54	0.46
SWSAP1	-1.23452	7.40342e-05	Control Up	3.19833	4.41	5.82	3.92	1.91	1.18	1.95
UNC5B	-1.2352	4.7921e-13	Control Up	11.1267	18.96	14.04	15.73	5.87	4.97	7.19
EPHA4	-1.23697	8.87771e-09	Control Up	2.76333	4.67	3.32	4.32	1.48	1.82	0.97
PDE4B	-1.23804	0.0120757	Control Up	0.331667	0.58	0.36	0.63	0.21	0.11	0.1
ANKRD23	-1.23916	0.0232708	Control Up	0.371667	0.39	0.42	0.96	0.09	0.19	0.18
STX16-NPEPL1	-1.23945	0.00917797	Control Up	0.396667	0.78	0.57	0.44	0.17	0.14	0.28
TRMO	-1.24008	1.12688e-06	Control Up	4.05333	6.38	6.38	5.18	2.12	2.24	2.02
NIPAL1	-1.24079	0.000198339	Control Up	1.65833	3.25	1.97	2.33	0.83	1.3	0.27
FKRP	-1.24092	1.30178e-10	Control Up	6.82167	9.98	10.41	9.6	3.63	3.69	3.62
SLF2	-1.24289	8.00268e-05	Control Up	2.715	5.96	2.51	3.83	1.75	1.47	0.77
ZNF395	-1.24545	3.60169e-16	Control Up	6.72	10.26	10.18	9.16	3.83	3.72	3.17
NFKBIA	-1.24751	6.4226e-08	Control Up	10.8567	15.27	15.9	16.73	6.63	4.21	6.4
RFXAP	-1.24977	5.88446e-09	Control Up	5.24333	9.07	7.33	6.87	2.65	3.27	2.27
RFX6	-1.25068	0.00101002	Control Up	0.901667	1.69	1.16	1.23	0.37	0.55	0.41
RNF144B	-1.25407	0.000722479	Control Up	0.846667	1.65	1.12	1.11	0.37	0.64	0.19
CYS1	-1.25465	0.000755505	Control Up	0.99	1.37	1.71	1.36	0.45	0.53	0.52
ZNF324	-1.25491	2.81347e-11	Control Up	3.915	5.22	5.9	6.18	1.95	2.39	1.85
ADRA1B	-1.25647	0.0365399	Control Up	0.256667	0.32	0.43	0.57	0.09	0.13	0
ZNF469	-1.25867	0.0137708	Control Up	0.1	0.13	0.13	0.23	0.03	0.08	0
HEXD	-1.25996	1.89615e-12	Control Up	14.7933	19.49	23.04	22.73	8.03	7.99	7.48
HYLS1	-1.26229	2.5328e-07	Control Up	4.09167	5.93	6.45	5.57	1.97	1.98	2.65
METTL18	-1.26272	4.30879e-05	Control Up	5.48333	10.69	6.59	7.73	3.14	3.61	1.14
ZFHX2	-1.26281	0.000231813	Control Up	0.566667	0.78	0.61	1.15	0.17	0.38	0.31
PALB2	-1.26334	4.58379e-11	Control Up	5.88333	9.38	7.93	8.84	2.96	3.82	2.37
FAM86C1	-1.26447	5.7225e-11	Control Up	8.72333	15.65	10.78	12.22	4.98	4.32	4.39
HELQ	-1.26767	4.83953e-06	Control Up	2.705	4.71	3.9	3.39	0.85	1.97	1.41
PDGFRA	-1.26923	0.00431631	Control Up	0.268333	0.43	0.38	0.45	0.13	0.15	0.07
ZNF773	-1.2693	1.38543e-05	Control Up	2.13667	3.14	3.54	2.81	1.17	0.91	1.25
ZBTB42	-1.27291	6.81841e-07	Control Up	1.86833	2.7	2.49	3.15	0.93	1.02	0.92
TMEM86A	-1.27322	7.80037e-05	Control Up	1.32667	2.49	1.54	1.82	0.52	0.67	0.92
MT-ND3	-1.27385	9.25565e-13	Control Up	641.822	793.29	975.76	1069.32	347.25	273.99	391.32
MTHFSD	-1.27497	5.71313e-10	Control Up	4.57667	6.25	6.89	7.14	2.53	2.22	2.43
CALCRL	-1.27718	0.0207605	Control Up	0.201667	0.44	0.21	0.32	0.06	0.1	0.08
USP40	-1.28028	7.75829e-20	Control Up	6.62833	10.75	8.96	9.66	3.54	3.81	3.05
ZNF613	-1.28051	0.00089114	Control Up	0.801667	1.46	1.19	1.01	0.29	0.56	0.3
SOX18	-1.28215	6.41755e-05	Control Up	4.45833	4.25	8.71	7.26	2.68	2.32	1.53
FASTKD3	-1.2833	0.000141044	Control Up	3.20667	6.57	4.3	3.66	1.17	2.37	1.17
SREBF1	-1.28385	2.55761e-14	Control Up	9.15333	13.18	13.2	14.18	5.3	4.42	4.64
ABLIM2	-1.28423	0.0161531	Control Up	0.616667	0.87	1.38	0.59	0.18	0.2	0.48
FAM13B	-1.28429	3.55804e-08	Control Up	3.98833	7.72	3.97	6.12	2.02	2.23	1.87
ZSCAN25	-1.28446	2.24939e-11	Control Up	3.03	4.35	4.35	4.72	1.68	1.44	1.64
ETAA1	-1.28598	1.86077e-10	Control Up	4.56167	7.57	6.07	6.69	2.1	3.07	1.87
DLX1	-1.28709	9.54569e-12	Control Up	8.33833	13.27	12.62	11.21	5.03	3.87	4.03
C15orf39	-1.29018	5.13727e-11	Control Up	12.4817	14.77	19.25	21.38	6.17	7.27	6.05
KIAA1211L	-1.29063	0.000601589	Control Up	0.798333	1.26	1.35	1.06	0.37	0.5	0.25
PRDM12	-1.29227	0.00954495	Control Up	0.541667	0.9	1.01	0.57	0.26	0.13	0.38
KDM4D	-1.29286	5.82999e-05	Control Up	2.22333	4.56	3.25	2.41	1.5	1.14	0.48
GPR19	-1.2954	0.0313164	Control Up	0.41	0.96	0.57	0.56	0.12	0.25	0
HILPDA	-1.29609	3.65994e-13	Control Up	20.0817	26.74	29.7	33.12	10.18	12.39	8.36
ATP6V1FNB	-1.29816	0.00381748	Control Up	0.535	0.94	0.79	0.78	0.15	0.43	0.12
ZNF696	-1.29864	9.13382e-10	Control Up	3.73667	4.86	5.28	6.55	1.87	2.13	1.73
RETREG1	-1.29919	3.63993e-06	Control Up	2.53833	5	3.52	3.05	1.56	1.37	0.73
TRIB3	-1.29964	6.70722e-07	Control Up	6.99667	12.34	9.48	9.51	4.32	2.61	3.72
RAB23	-1.29976	8.65069e-10	Control Up	3.02833	5.5	3.66	4.33	1.54	1.57	1.57
ZNF214	-1.30083	0.000391455	Control Up	0.761667	1.35	1.19	0.95	0.43	0.36	0.29
RARB	-1.30092	5.36458e-06	Control Up	2.88	5.64	3.96	3.41	1.63	1.43	1.21
FADD	-1.30135	6.83938e-12	Control Up	16.9383	21.5	28.66	25.22	8.64	9.48	8.13
ZNF786	-1.30144	3.62987e-10	Control Up	3.31333	4.71	4.94	5.07	1.66	1.72	1.78
CAMK2B	-1.30347	3.54176e-06	Control Up	1.3	1.88	2.3	1.72	0.73	0.7	0.47
ZNF213	-1.30548	1.13647e-09	Control Up	7.33	9.35	10.36	13.08	4.09	3.8	3.3
CEL	-1.30914	0.00443274	Control Up	0.82	1.13	1.01	1.75	0.49	0.34	0.2
DISP3	-1.30999	0.0134544	Control Up	0.218333	0.3	0.33	0.41	0.09	0.09	0.09
ZNF235	-1.31117	0.00605888	Control Up	0.565	1.13	1.09	0.5	0.29	0.38	0
MOCS3	-1.3114	7.08992e-13	Control Up	3.05333	4.42	4.22	4.94	1.65	1.46	1.63
ALX4	-1.31215	3.50762e-10	Control Up	3.08333	4.6	3.96	5.17	1.78	1.17	1.82
CENPBD1	-1.31501	3.15232e-13	Control Up	7.42667	10.74	12.21	9.94	3.32	4.16	4.19
UBE2QL1	-1.31579	0.0179788	Control Up	0.215	0.33	0.37	0.33	0.04	0.14	0.08
ZNF778	-1.31854	4.81248e-06	Control Up	2.45667	3.64	2.87	4.58	0.8	1.8	1.05
C12orf43	-1.32516	2.9016e-09	Control Up	10.7367	16.06	16.59	14.78	5.35	4.16	7.48
CCNJL	-1.32599	6.60559e-05	Control Up	1.50667	1.62	2.17	3.11	0.77	0.8	0.57
PIGM	-1.32683	4.03995e-14	Control Up	4.775	7.91	6.79	6.68	2.26	2.98	2.03
ZNF155	-1.32923	5.60314e-05	Control Up	2.39167	4.09	3.53	3.48	1.41	1.41	0.43
MBD3	-1.33012	1.7221e-11	Control Up	28.8067	36.52	48.77	43.29	13.56	14.55	16.15
SLC45A4	-1.33331	6.9584e-06	Control Up	1.91667	2.47	2.98	3.13	0.67	1.15	1.1
GFRA2	-1.33356	1.56585e-07	Control Up	1.53167	2.08	2.25	2.55	0.64	0.91	0.76
FAM124A	-1.33398	0.0178659	Control Up	0.593333	0.48	1.66	0.8	0.28	0.34	0
RIBC2	-1.33572	0.00251839	Control Up	1.49333	2.52	2.3	2.03	0.94	0.21	0.96
SLC9A8	-1.33678	9.25565e-13	Control Up	2.89667	4.66	3.58	4.65	1.39	1.41	1.69
ZBED1	-1.33678	4.11632e-15	Control Up	6.49167	9.88	9.35	9.62	2.97	3.34	3.79
BBS12	-1.33834	8.69034e-05	Control Up	1.50167	2.47	2.4	2	0.52	1.07	0.55
TYSND1	-1.34228	8.99204e-15	Control Up	14.62	19.58	22.72	22.98	7.23	7.37	7.84
HOXB13	-1.34315	1.20499e-14	Control Up	8.18833	11.91	12.05	12.7	4	4.5	3.97
ZNF302	-1.34387	3.37471e-08	Control Up	6.15833	11.37	8.22	8.31	3.13	3.44	2.48
OXSM	-1.34405	2.65745e-08	Control Up	8.02	13.24	12.51	10.81	4.51	4.68	2.37
GPR45	-1.34435	0.0438062	Control Up	0.231667	0.41	0.51	0.31	0.07	0.09	0
GLI1	-1.34652	0.00187104	Control Up	0.691667	1.1	0.93	1.3	0.42	0.4	0
RAB6D	-1.3473	0.0014086	Control Up	0.846667	1.37	0.93	1.58	0.31	0.42	0.47
WNT5A	-1.35212	2.91801e-10	Control Up	2.39167	4.35	2.94	3.51	1.06	1.49	1
TTPAL	-1.35215	3.72328e-10	Control Up	3.69333	6.9	4.24	5.54	1.6	2.36	1.52
GCC1	-1.35258	1.82267e-14	Control Up	7.105	11.93	9.26	10.82	3.4	4.34	2.88
DPYSL4	-1.35328	6.60559e-05	Control Up	1.965	2.06	3.31	3.54	0.85	0.96	1.07
FNDC10	-1.35467	4.45712e-13	Control Up	28.1283	36.93	50.07	39.03	14.85	13.57	14.32
TNFRSF19	-1.35521	1.58074e-05	Control Up	2.535	4.03	3.82	3.83	1.47	1.18	0.88
CFAP44	-1.35559	0.000723618	Control Up	0.415	0.8	0.46	0.59	0.08	0.17	0.39
ARMC5	-1.35589	1.07913e-07	Control Up	4.45167	4.94	7.78	7.36	2.15	2.38	2.1
GNB3	-1.35835	0.000308584	Control Up	1.39333	1.82	2.15	2.31	0.72	0.37	0.99
ZNF547	-1.35927	0.00360739	Control Up	0.516667	0.78	0.89	0.78	0.25	0.23	0.17
SEMA4B	-1.35943	6.33595e-08	Control Up	4.37667	5.52	6.42	7.87	2.73	1.6	2.12
MYH3	-1.36229	5.50737e-06	Control Up	0.961667	1.2	1.26	1.95	0.52	0.45	0.39
PSKH1	-1.36773	2.0177e-17	Control Up	16.4	22.92	26.14	24.42	8	8.29	8.63
ZNF629	-1.36917	1.80512e-21	Control Up	14.82	20.23	21.58	24.74	7.76	7.82	6.79
ATOH8	-1.37026	0.00143624	Control Up	0.431667	0.65	0.7	0.6	0.16	0.14	0.34
ZNF324B	-1.37158	1.41455e-10	Control Up	4.45333	6.61	6.51	6.93	2.07	2.37	2.23
GSPT2	-1.37176	7.19702e-07	Control Up	2.66167	4.91	3.71	3.57	1.04	1.89	0.85
MTRES1	-1.37245	1.49406e-06	Control Up	5.23667	9.3	7.89	6.52	2.08	3.14	2.49
ZNF552	-1.37288	7.70499e-07	Control Up	2.48333	3.32	4.07	3.93	1.14	1.43	1.01
SSPO	-1.37297	1.39241e-05	Control Up	0.34	0.45	0.53	0.59	0.16	0.19	0.12
LMF1	-1.373	2.73931e-07	Control Up	4.595	5.32	8.23	7.33	2.44	2.26	1.99
SLC38A2	-1.37585	1.47964e-09	Control Up	33.9717	68.82	38.2	46.78	16.35	21.39	12.29
EDARADD	-1.37699	0.0155025	Control Up	1.70667	4.61	2.54	1.35	0.81	0.93	0
FLG	-1.37753	7.64017e-09	Control Up	0.803333	1.18	0.97	1.49	0.34	0.47	0.37
ATP6V1E2	-1.37903	0.000320612	Control Up	1.47667	2.15	2.48	2.16	0.7	0.65	0.72
MRM2	-1.37928	1.50862e-07	Control Up	4.065	7.08	6.1	5.41	1.8	2.58	1.42
CCDC184	-1.38333	7.16688e-05	Control Up	1.855	2.44	2.91	3.19	0.99	0.77	0.83
ICAM1	-1.38412	0.0225028	Control Up	0.286667	0.55	0.48	0.42	0.08	0.19	0
RWDD2A	-1.38452	2.81561e-06	Control Up	1.54167	2.76	2.02	2.31	0.94	0.59	0.63
EXOC3L1	-1.3876	0.0256771	Control Up	0.308333	0.46	0.4	0.73	0.19	0.07	0
KIAA0040	-1.38892	2.13842e-08	Control Up	1.99	3.54	2.53	3.03	1	1.07	0.77
HOXA3	-1.39073	2.14951e-09	Control Up	2.95	4.86	4.39	4.19	1.59	1.41	1.26
PKDCC	-1.3912	3.63883e-08	Control Up	4.12333	5.93	6.84	5.68	1.91	1.61	2.77
WDR34	-1.39219	6.56581e-13	Control Up	45.6117	61	77.2	67.65	24.92	19.48	23.42
F8A3	-1.3922	0.000186296	Control Up	2.84667	3.92	5.08	4.35	2.24	0.68	0.81
PILRA	-1.3945	0.000329833	Control Up	2.64333	3.63	4.37	4.55	1.55	1.39	0.37
TYMP	-1.39514	0.000675771	Control Up	2.43667	3.11	3.95	3.94	0.94	0.6	2.08
SLC6A1	-1.39519	0.0229605	Control Up	0.21	0.3	0.35	0.43	0.14	0.04	0
VGLL2	-1.40711	0.000326722	Control Up	1.27333	1.75	1.95	2.15	0.36	0.79	0.64
C2orf81	-1.40787	0.00361637	Control Up	0.803333	0.82	1.52	1.44	0.47	0.14	0.43
ZNF764	-1.40904	4.02073e-16	Control Up	7.76833	11.34	10.76	12.9	3.33	4.12	4.16
ZNF181	-1.41164	5.2549e-08	Control Up	5.74667	11.69	7.47	6.95	2.87	2.27	3.23
STC1	-1.41196	7.2776e-07	Control Up	1.80333	2.75	2.67	2.97	1.11	0.83	0.49
ZNF784	-1.41215	2.68287e-05	Control Up	3.77667	4.82	7.01	5.28	1.61	1.35	2.59
KANK3	-1.41619	1.49115e-08	Control Up	4.51833	5.81	8.01	6.82	2.2	2.4	1.87
AC002310.4	-1.41728	0.000863527	Control Up	1.48167	2.34	2.16	2.7	0.84	0.85	0
NKX2-8	-1.41784	4.86888e-05	Control Up	2.98667	4.24	5.05	4.54	1.76	1.04	1.29
FUS	-1.42411	2.0033e-22	Control Up	213.372	292.25	337.52	336.72	108.56	97.79	107.39
AMH	-1.42578	3.18107e-07	Control Up	9.23667	10.15	16.59	15.68	4.72	4.87	3.41
CBX7	-1.42671	1.86077e-10	Control Up	2.53	4.49	3.74	3.37	1.33	1.27	0.98
B4GALT6	-1.42776	3.8781e-05	Control Up	1.22833	2.15	1.62	1.99	0.42	0.95	0.24
INTS5	-1.43006	1.52007e-18	Control Up	11.74	15.51	18.88	19.01	6.15	5.83	5.06
FAM86B2	-1.43098	0.012517	Control Up	0.843333	1.96	1.07	1.19	0.27	0.57	0
AK9	-1.43355	0.00173522	Control Up	0.368333	0.75	0.34	0.65	0.17	0.15	0.15
ZBED9	-1.43356	3.08127e-07	Control Up	1.32833	2.51	1.85	1.77	0.67	0.69	0.48
SAMD9	-1.43461	3.9529e-05	Control Up	0.645	1.4	0.78	0.81	0.34	0.26	0.28
ZNF747	-1.43493	0.0015259	Control Up	1.195	2.22	1.59	1.77	0.54	0.42	0.63
CBX6	-1.43548	1.81068e-21	Control Up	11.79	16.07	18.06	19.46	6.08	5.97	5.1
OXGR1	-1.43634	0.00156616	Control Up	0.81	1.29	1.19	1.48	0.41	0.49	0
RPRML	-1.43892	5.55906e-06	Control Up	8.75	12.71	14.78	12.47	3.7	3.65	5.19
TFRC	-1.44007	2.39106e-15	Control Up	10.27	13.74	13.83	19.19	4.47	5.86	4.53
TEX22	-1.44143	0.000225735	Control Up	1.09833	1.8	2	1.29	0.53	0.43	0.54
GRIN3B	-1.442	0.000182643	Control Up	0.9	1.75	1.24	1.17	0.32	0.49	0.43
BAHCC1	-1.44714	2.23534e-12	Control Up	4.93	6.74	6.43	9.3	1.96	2.69	2.46
DUXA	-1.44732	0.000348003	Control Up	3.675	7.26	4.44	5.83	1.5	2.55	0.47
MRM1	-1.4475	3.0658e-05	Control Up	2.65833	5.05	4.18	3.34	1.64	1.22	0.52
DHFR2	-1.44957	2.90736e-08	Control Up	2.06667	3.76	2.58	3.22	0.95	1.16	0.73
BRD3OS	-1.45116	1.00495e-05	Control Up	2.62667	4.33	4.13	3.58	1.17	1.14	1.41
ZBTB14	-1.45606	1.48182e-09	Control Up	2.28167	4.08	3.29	3.08	1.12	1.04	1.08
DMRTA2	-1.45618	7.80718e-10	Control Up	3.23333	4.32	4.74	5.78	1.4	1.77	1.39
ANKRD24	-1.45695	2.38731e-05	Control Up	1.51833	2.28	2.14	2.73	0.85	0.73	0.38
ZNF611	-1.45697	0.0001048	Control Up	0.681667	1.35	1.05	0.75	0.23	0.39	0.32
MSC	-1.4589	0.000533158	Control Up	1.22667	1.3	2.37	2.02	0.57	0.4	0.7
ARMCX2	-1.46395	7.28769e-06	Control Up	1.41667	2.72	2.09	1.8	0.7	0.68	0.51
CFD	-1.46444	7.86661e-06	Control Up	15.705	19.19	25.51	27.48	6.32	6.33	9.4
TTC30A	-1.46777	9.2205e-07	Control Up	1.015	1.71	1.43	1.55	0.32	0.67	0.41
MBLAC2	-1.47035	4.3082e-11	Control Up	3.04667	5.6	3.69	4.82	1.71	1.35	1.11
ZNF425	-1.47282	3.16686e-05	Control Up	1.15167	1.78	1.79	1.67	0.33	0.6	0.74
TM2D2	-1.47424	6.19041e-11	Control Up	4.12167	6.52	7.16	5.46	2.1	2.32	1.17
LBHD1	-1.47864	6.52436e-12	Control Up	3.71167	6.25	4.84	5.89	1.63	1.79	1.87
ZNF200	-1.48006	1.10222e-12	Control Up	3.16	5.02	4.41	4.97	1.35	1.51	1.7
OSR1	-1.48087	2.31424e-07	Control Up	3.04	4.18	4.97	4.95	1.46	1.43	1.25
TST	-1.48123	1.01647e-10	Control Up	9.80333	11.24	16.36	17.32	4.65	4.23	5.02
NOTCH3	-1.48277	1.21272e-14	Control Up	7.85833	10.71	11.25	14.06	3.97	3.27	3.89
FREM1	-1.48555	0.0133653	Control Up	0.106667	0.15	0.11	0.26	0.02	0.05	0.05
MAMDC4	-1.48583	1.18601e-08	Control Up	2.42167	3.49	3.47	4.2	1.33	0.82	1.22
B3GNT10	-1.48598	0.000755751	Control Up	1.67	4.09	1.84	2.03	0.91	0.58	0.57
CPTP	-1.48642	7.7919e-10	Control Up	6.36	7.91	11.27	10.24	3.26	3.05	2.43
DISP1	-1.48673	4.76086e-10	Control Up	1.98	3.28	2.38	3.51	0.95	0.96	0.8
IGFBP5	-1.49058	9.73116e-18	Control Up	4.28	6.6	5.76	7.36	2.07	2.21	1.68
CCDC121	-1.49634	8.47688e-06	Control Up	2.59333	4.07	3.7	4.35	0.95	1.52	0.97
FAM53A	-1.49888	7.28769e-06	Control Up	1.98	2.66	3.54	3.11	1.2	0.69	0.68
TOE1	-1.49976	2.31404e-20	Control Up	12.7833	19.17	19.85	19.23	5.63	5.77	7.05
ZNF691	-1.50168	1.52859e-16	Control Up	11.6833	18.86	18.13	17.04	6.35	5.24	4.48
DNAJC28	-1.50665	0.000493539	Control Up	0.983333	1.81	1.75	1.07	0.42	0.43	0.42
DHRS3	-1.50841	1.23612e-13	Control Up	7.715	11.43	11.85	12.12	3.59	3.31	3.99
MCF2L	-1.51188	1.9522e-11	Control Up	3.66167	4.84	5.22	6.9	1.64	1.87	1.5
TTC25	-1.51345	9.51246e-05	Control Up	1.47333	2.71	2.42	1.98	1.07	0.51	0.15
PRRT3	-1.51346	1.10765e-09	Control Up	4.04167	5.73	6.81	6.27	2.42	1.51	1.51
PGAM2	-1.52009	0.00463685	Control Up	1.34333	1.76	2.21	2.76	0.56	0.77	0
JAGN1	-1.52082	2.02755e-15	Control Up	22.4317	33.63	36.52	33.85	10.71	12.62	7.26
TMEM200C	-1.52252	5.62784e-08	Control Up	0.576667	0.81	0.93	0.96	0.27	0.27	0.22
DNAJC30	-1.52296	4.62149e-10	Control Up	4.39667	6.24	7.58	6.66	2.38	1.83	1.69
ZNF334	-1.52348	0.0144428	Control Up	0.343333	0.65	0.54	0.57	0.18	0.12	0
GPER1	-1.5252	5.73029e-05	Control Up	2.04833	2.46	4.01	3.18	0.79	1.1	0.75
ZNF180	-1.5267	1.05442e-08	Control Up	1.99	3.3	2.84	2.95	0.62	1.02	1.21
TMEM102	-1.52795	2.74277e-06	Control Up	2.32667	2.92	4.45	3.5	1	1.13	0.96
INSRR	-1.52797	0.0130828	Control Up	0.178333	0.2	0.25	0.43	0.04	0.06	0.09
BATF2	-1.52948	0.00943477	Control Up	0.528333	0.79	0.95	0.86	0.34	0	0.23
C11orf45	-1.53847	5.71929e-07	Control Up	1.36167	2.29	1.8	2.26	0.64	0.53	0.65
ZNF583	-1.54126	3.81254e-05	Control Up	0.615	1.28	0.8	0.85	0.31	0.26	0.19
GPT	-1.54135	0.000104266	Control Up	3.46	4.14	4.05	8.22	1.87	1.05	1.43
OTX1	-1.5418	1.92491e-07	Control Up	2.27667	3.23	3.06	4.41	1.01	1.12	0.83
ZSCAN16	-1.54481	0.000720398	Control Up	1.59833	3.09	2.26	2.36	0.45	1.06	0.37
PALMD	-1.55002	0.00110948	Control Up	1.00667	2.3	1.07	1.6	0.45	0.62	0
DOLK	-1.56043	1.96631e-11	Control Up	9.35333	11.68	16.23	16	4.5	5.21	2.5
BCL11B	-1.56246	5.85931e-13	Control Up	1.42333	2.57	1.92	2.18	0.65	0.72	0.5
USH1G	-1.57222	1.8102e-07	Control Up	1.98667	2.94	3.21	3.15	0.95	0.74	0.93
ZNF587B	-1.5771	0.000182324	Control Up	0.96	1.96	1.23	1.34	0.33	0.45	0.45
NPBWR1	-1.57818	0.0270113	Control Up	0.201667	0.19	0.36	0.53	0.13	0	0
SLC6A9	-1.58252	5.39342e-10	Control Up	7.14	15.57	7.24	10.61	3.14	3.02	3.26
ZNF616	-1.58348	8.41982e-11	Control Up	2.19	4.03	2.81	3.47	0.93	1.14	0.76
ZBTB38	-1.5836	3.99565e-08	Control Up	1.35833	2.73	1.79	1.9	0.51	0.79	0.43
IGSF10	-1.58494	0.00171857	Control Up	0.133333	0.28	0.18	0.19	0.05	0.06	0.04
ZNF688	-1.59103	7.98665e-12	Control Up	5.65167	8.64	10.17	7.74	2.36	3.1	1.9
HSFX3	-1.59303	0.0190705	Control Up	0.538333	0.48	1.21	1.13	0.28	0.13	0
MEGF8	-1.59333	1.70832e-20	Control Up	12.37	15.5	19.18	22.86	5.09	5.47	6.12
TTC36	-1.59788	0.0120385	Control Up	0.996667	1.4	2.5	1.22	0.4	0.46	0
MTHFR	-1.60082	2.22448e-17	Control Up	3.63167	5.11	4.99	6.96	1.74	1.76	1.23
CCDC71L	-1.60201	2.82397e-09	Control Up	8.355	14.04	16.7	8.53	3.98	3.56	3.32
ZNF827	-1.60311	2.00532e-11	Control Up	1.82667	3.01	2.63	3.03	1.05	0.71	0.53
FOXL2	-1.60881	2.33182e-06	Control Up	1.79833	2.26	2.8	3.6	0.76	1.04	0.33
SOX21	-1.60933	2.08737e-09	Control Up	2.475	4.46	3.15	4.14	1.09	1.2	0.81
NPIPB2	-1.62154	0.0166054	Control Up	0.598333	0.93	0.82	1.27	0.1	0.27	0.2
THEM6	-1.63182	3.11559e-13	Control Up	9.76333	13.14	15.98	16.52	3.48	4.58	4.88
HFM1	-1.65327	1.557e-06	Control Up	1.45833	3.29	1.67	2.11	0.79	0.6	0.29
FRMPD1	-1.65669	0.0025084	Control Up	0.263333	0.37	0.4	0.52	0.04	0.16	0.09
FLRT3	-1.65801	0.000225108	Control Up	0.555	1.17	0.81	0.79	0.3	0.26	0
LPXN	-1.66115	8.69209e-05	Control Up	1.64167	3.29	2.32	2.37	0.93	0.43	0.51
MED18	-1.66722	1.25816e-16	Control Up	11.2933	17.48	19.71	16.48	4.98	5.73	3.38
ZNF804A	-1.66723	7.80718e-10	Control Up	2.53833	4.57	3.19	4.4	0.99	1.45	0.63
CUX2	-1.67064	1.23843e-06	Control Up	0.96	1.81	1.01	1.82	0.54	0.3	0.28
KRCC1	-1.67881	2.86627e-12	Control Up	7.58667	14.49	11.51	10.14	2.76	4.25	2.37
NHLRC4	-1.67983	0.00316909	Control Up	0.581667	0.77	1.09	1.1	0.22	0.31	0
NAP1L2	-1.68012	0.00190486	Control Up	0.508333	0.87	0.85	0.77	0.18	0.19	0.19
SYNDIG1	-1.68156	0.0130857	Control Up	0.425	0.87	0.81	0.43	0.06	0.15	0.23
LENG9	-1.68786	4.67585e-08	Control Up	5.615	6.57	8.91	11.21	2.1	2.35	2.55
HOMEZ	-1.69091	1.3463e-20	Control Up	5.64	8.77	8.31	9.75	2.35	2.74	1.92
MYL5	-1.69387	3.63766e-06	Control Up	5.94333	8.23	10.3	9.88	2.96	1.44	2.85
C1orf74	-1.69572	2.54089e-11	Control Up	2.595	4.6	4.16	3.68	1.12	1.3	0.71
HEXIM2	-1.6965	4.66768e-12	Control Up	7.77333	11.49	13.44	12.28	3.8	3.14	2.49
MEPCE	-1.70278	3.57093e-29	Control Up	22.365	33.69	37.7	34.35	10	8.85	9.6
DGCR8	-1.7043	7.13041e-25	Control Up	10.39	14.58	15.49	19.07	3.92	4.85	4.43
C20orf204	-1.70641	0.00325612	Control Up	1.23833	2.01	2.27	1.85	0.48	0.33	0.49
SLC25A45	-1.70656	7.73772e-09	Control Up	2.56667	3.86	4.22	4.2	1.02	1.16	0.94
POLN	-1.70975	5.04628e-05	Control Up	0.811667	1.53	1.29	1.12	0.3	0.34	0.29
JDP2	-1.71131	2.28035e-09	Control Up	5.25667	10.45	7.75	6.7	2.25	1.6	2.79
MT-CYB	-1.71955	7.14027e-25	Control Up	979.938	1347.67	1500.17	1804.89	463.55	344.48	418.87
EXO5	-1.72907	1.68089e-15	Control Up	4.57	8.48	6.32	7.1	1.67	2.37	1.48
SPRN	-1.72942	0.00156121	Control Up	0.35	0.52	0.59	0.68	0.11	0.2	0
PRMT6	-1.73073	4.12907e-33	Control Up	23.515	37.2	36.17	38.14	9.04	10.57	9.97
SECTM1	-1.73394	9.66678e-07	Control Up	2.00167	3.24	3.18	3.02	0.58	0.8	1.19
TENM4	-1.73991	1.557e-06	Control Up	0.273333	0.45	0.37	0.51	0.08	0.16	0.07
KLF14	-1.7409	0.000102843	Control Up	0.843333	1.1	1.78	1.15	0.28	0.27	0.48
INHBE	-1.75124	0.000633315	Control Up	0.978333	2.35	0.89	1.59	0.52	0.13	0.39
ZNF14	-1.75766	4.33427e-07	Control Up	2.01667	4.21	3.16	2.34	0.67	0.92	0.8
PJVK	-1.7579	0.00115399	Control Up	1.09833	2	1.51	1.66	0.32	0.11	0.99
FAM222A	-1.75874	6.86724e-06	Control Up	1.09333	1.23	1.83	2.16	0.32	0.44	0.58
SCYL3	-1.7612	6.71318e-12	Control Up	3.20333	6.22	4.56	4.58	1.15	1.48	1.23
FAM181B	-1.76666	8.25408e-08	Control Up	1.61667	2.71	2.5	2.72	0.92	0.49	0.36
FP565260.6	-1.76675	0.00838494	Control Up	0.23	0.53	0.39	0.29	0.13	0.04	0
TMEM250	-1.7718	5.22855e-23	Control Up	35.3533	47.77	62.51	58.45	13.72	13.2	16.47
C1QTNF2	-1.7719	0.0384088	Control Up	0.125	0.21	0.27	0.22	0.05	0	0
HYAL3	-1.77237	8.35095e-10	Control Up	3.13167	4.94	4.96	5.02	0.99	1.36	1.52
USP51	-1.77274	2.38616e-05	Control Up	0.731667	1.73	0.93	0.97	0.32	0.33	0.11
CLBA1	-1.77892	2.4425e-17	Control Up	5.09167	8.72	8.35	7.51	2.15	2.22	1.6
FRAT1	-1.79312	2.40932e-09	Control Up	3.59667	5.22	6.73	5.31	1.67	0.85	1.8
CCDC71	-1.79626	4.16061e-19	Control Up	13.19	18.36	23.35	21.35	5.06	4.92	6.1
PRIMA1	-1.79793	3.19797e-08	Control Up	1.26	2.4	1.79	2.01	0.5	0.6	0.26
FICD	-1.80492	3.86021e-05	Control Up	0.691667	1.03	0.87	1.48	0.21	0.27	0.29
FAM200A	-1.81032	1.41245e-11	Control Up	2.995	5.18	4.1	5.12	1.18	1.04	1.35
ZNF75A	-1.81122	1.97463e-06	Control Up	1.44667	3.28	2.32	1.53	0.65	0.54	0.36
CCDC89	-1.81211	0.00169088	Control Up	0.463333	0.65	0.88	0.76	0.15	0.14	0.2
POLR3H	-1.81424	4.03342e-30	Control Up	19.0183	28.81	31.66	30.93	6.95	8.64	7.12
HOXA6	-1.81446	2.13842e-08	Control Up	4.93167	7.18	6.5	10.25	1.64	2.1	1.92
ZNF594	-1.81765	3.87691e-09	Control Up	1.46833	2.64	1.94	2.45	0.39	0.61	0.78
MECOM	-1.81887	1.02425e-21	Control Up	3.595	6.69	4.98	5.63	1.51	1.28	1.48
RASSF10	-1.8212	0.0145227	Control Up	0.213333	0.51	0.31	0.32	0.08	0.06	0
ZSCAN31	-1.83224	0.000197897	Control Up	0.655	1.26	0.83	1.15	0.33	0.09	0.27
TOX3	-1.83318	0.0113384	Control Up	0.196667	0.31	0.2	0.54	0.07	0.06	0
ZNF239	-1.83562	2.12175e-09	Control Up	2.62	5.1	3.72	3.95	0.68	1.47	0.8
HLX	-1.83808	2.62701e-08	Control Up	2.74	3.36	4.48	5.25	0.93	0.72	1.7
ARMC7	-1.8396	1.90849e-17	Control Up	9.46833	13.16	17.42	15.05	3.4	3.8	3.98
ZSCAN32	-1.84727	4.72362e-17	Control Up	3.985	7.02	5.69	6.64	1.25	2.01	1.3
PPP1R3G	-1.8521	2.05237e-07	Control Up	1.00667	1.63	1.53	1.85	0.5	0.34	0.19
ZBED3	-1.85639	1.31617e-23	Control Up	3.48333	6.52	4.58	5.79	1.48	1.21	1.32
TRAK2	-1.8584	7.74291e-15	Control Up	2.78333	5.83	3.26	4.45	1.01	1.18	0.97
BMF	-1.86007	8.42044e-17	Control Up	3.33667	5.18	5.43	5.35	0.94	1.3	1.82
SESN2	-1.87322	4.32909e-42	Control Up	52.9317	99.64	73.64	82.75	18.53	19.43	23.6
CYB5D2	-1.87375	3.43688e-20	Control Up	10.3917	17.88	16.71	15.55	4.26	2.98	4.97
SLC16A13	-1.88415	6.17638e-07	Control Up	2.58	3.49	3.86	5.03	0.45	1.07	1.58
FOXN4	-1.88577	2.008e-08	Control Up	1.66	2.9	2.36	2.68	0.58	0.33	1.11
SLC16A11	-1.88834	6.36553e-09	Control Up	2.89167	5.09	4.98	4.04	1.16	0.89	1.19
DKK1	-1.89053	8.38582e-05	Control Up	1.12333	1.97	1.75	1.77	0.19	0.53	0.53
HOXA7	-1.89153	1.73155e-15	Control Up	4.645	6.79	8.16	7.59	1.61	1.83	1.89
POU3F1	-1.89263	6.89254e-07	Control Up	1.44167	1.52	2.59	3	0.47	0.59	0.48
ADAM8	-1.89995	7.97182e-05	Control Up	0.656667	0.9	1.17	1.31	0.36	0.2	0
BCDIN3D	-1.90065	1.87843e-15	Control Up	3.57667	6.86	5.79	4.99	1.55	1.39	0.88
IGSF9	-1.90165	6.97711e-05	Control Up	0.606667	0.72	0.8	1.53	0.17	0.3	0.12
ZNF287	-1.90297	3.53578e-11	Control Up	0.821667	1.6	1.33	1.09	0.31	0.29	0.31
PEX11G	-1.90599	5.28974e-10	Control Up	5.285	7.72	10.25	8	2.05	1.93	1.76
LCMT2	-1.9093	2.22448e-17	Control Up	1.58	2.84	2.37	2.48	0.5	0.67	0.62
NOXRED1	-1.90947	0.0309298	Control Up	0.198333	0.33	0.29	0.48	0	0.09	0
ID2	-1.91132	2.69649e-29	Control Up	63.875	105.45	105.12	100.84	23.5	28.09	20.25
CYREN	-1.91744	1.04777e-28	Control Up	15.47	26.05	27.04	22.38	6.07	5.67	5.61
EIF5	-1.93082	4.88974e-30	Control Up	25.5067	53.21	36.92	34.52	8.67	10.61	9.11
LFNG	-1.95334	0.00128688	Control Up	0.605	1	1.02	1.16	0.38	0.07	0
B3GALT6	-1.97581	4.26893e-23	Control Up	23.8383	33.03	44.01	39.98	8.7	7.99	9.32
ZNF497	-1.97966	6.401e-13	Control Up	3.10667	5.01	4.45	5.85	1.34	0.69	1.3
ANKRD31	-1.97991	1.73742e-05	Control Up	0.515	1.44	0.52	0.63	0.17	0.18	0.15
NAP1L3	-1.98566	0.000121601	Control Up	0.861667	2.03	1.19	1.07	0.13	0.39	0.36
C2orf42	-1.99363	4.3082e-11	Control Up	2.36667	4.34	3.54	3.86	0.67	1.05	0.74
NBPF1	-1.9974	7.96578e-31	Control Up	10.5133	21.96	13.07	16.73	3.51	3.77	4.04
AL035425.2	-1.99875	1.86211e-06	Control Up	9.43	23.52	11.8	12.64	3.51	4.27	0.84
SLC38A10	-2.00436	1.64578e-30	Control Up	10.46	15.3	17.71	18.6	3.93	3.73	3.49
KLKB1	-2.00827	0.0196371	Control Up	0.206667	0.39	0.52	0.23	0.1	0	0
CCDC87	-2.02578	0.0100041	Control Up	0.228333	0.51	0.41	0.31	0.08	0.06	0
DDX28	-2.03652	3.86358e-17	Control Up	8.13833	11.93	15.11	13.61	2.52	3.91	1.75
FOXB1	-2.0398	2.49624e-07	Control Up	1.075	1.8	1.78	1.8	0.24	0.5	0.33
HPS6	-2.04411	1.99576e-18	Control Up	6.15	9.15	11.08	9.9	1.97	1.57	3.23
PRR29	-2.04481	0.00760103	Control Up	0.543333	1.28	0.52	1.12	0.09	0.25	0
BMPER	-2.04571	0.000149975	Control Up	0.363333	0.73	0.6	0.57	0.13	0.15	0
FEZF1	-2.04906	0.0122193	Control Up	0.253333	0.5	0.36	0.51	0.05	0.1	0
SLC13A5	-2.05965	0.0292019	Control Up	0.1	0.15	0.16	0.26	0.03	0	0
AKAP3	-2.06802	1.75383e-10	Control Up	2.11667	4.75	3.23	2.64	0.57	0.94	0.57
METTL27	-2.06975	0.000303206	Control Up	1.69667	2.2	2.89	3.47	0.5	0.35	0.77
C17orf97	-2.07107	0.00391885	Control Up	0.493333	0.99	0.62	0.77	0.06	0	0.52
RIPK1	-2.07436	7.17847e-22	Control Up	2.94333	5.12	4.19	5.22	0.97	0.88	1.28
STPG3	-2.09939	0.000696411	Control Up	1.85667	2.44	2.98	4.27	1.06	0	0.39
SHC4	-2.10199	0.0141027	Control Up	0.103333	0.28	0.11	0.18	0.02	0.03	0
TIGD3	-2.10786	0.00200845	Control Up	0.611667	0.8	1.56	0.88	0.11	0.32	0
ZNF396	-2.1085	0.00119605	Control Up	0.31	0.6	0.57	0.41	0.06	0.09	0.13
FIBIN	-2.1163	0.00422296	Control Up	0.318333	0.89	0.44	0.36	0	0.22	0
ZBTB9	-2.12772	8.17618e-10	Control Up	2.28333	3.51	3.69	4.59	0.73	1.18	0
ZNF416	-2.13639	5.81161e-09	Control Up	1.48	2.47	2.33	2.76	0.64	0.31	0.37
HOXD1	-2.14907	0.000192915	Control Up	0.835	1.08	1.44	1.89	0.18	0.42	0
PNMA8B	-2.17098	5.49651e-06	Control Up	0.436667	0.67	0.77	0.76	0.15	0.07	0.2
ZNF79	-2.1733	7.70129e-09	Control Up	1.90333	2.37	3.33	3.89	0.45	0.69	0.69
TIGD5	-2.17492	3.17121e-26	Control Up	7.48	11.16	14.53	11.99	2.44	2.6	2.16
TSPAN10	-2.19483	2.40932e-09	Control Up	3.18	4.75	6.61	4.45	0.85	0.61	1.81
GJA5	-2.19573	0.0134824	Control Up	0.176667	0.38	0.31	0.28	0.04	0.05	0
IRS4	-2.20782	2.58711e-34	Control Up	12.06	20.5	15.87	24.59	3.61	4.28	3.51
KLHL35	-2.22256	8.17453e-06	Control Up	1.22167	1.91	1.52	2.8	0.36	0.25	0.49
FJX1	-2.24455	7.97412e-28	Control Up	9.57667	15.52	16.16	16.75	2.41	3.46	3.16
ZSWIM3	-2.24641	6.87583e-13	Control Up	1.89833	3.36	3.16	3.01	0.54	0.46	0.86
MASP2	-2.2688	0.000692065	Control Up	0.45	0.83	0.44	1.16	0.14	0.13	0
LIPT2	-2.26952	3.55166e-14	Control Up	3.775	5.83	6.58	7.24	1.29	1.51	0.2
CYSRT1	-2.27458	2.72275e-08	Control Up	2.86667	4.78	4.12	5.35	0.63	0.49	1.83
TPSG1	-2.28054	0.0216636	Control Up	0.321667	0.64	0.39	0.8	0.1	0	0
BICDL2	-2.29332	0.000598771	Control Up	0.536667	0.63	1.31	0.94	0.11	0.23	0
RIMBP3	-2.30665	0.0070323	Control Up	0.103333	0.16	0.21	0.2	0.05	0	0
RASL11B	-2.32309	6.44751e-09	Control Up	1.73	3.92	2.77	2.35	0.53	0.57	0.24
TIGD6	-2.33669	4.47653e-10	Control Up	1.28167	2.35	2.12	2.04	0.23	0.41	0.54
DDIT4	-2.33712	5.86694e-59	Control Up	161.133	291	255.47	277.83	53.71	43.84	44.95
SMAD6	-2.36621	1.1094e-21	Control Up	4.39167	7.59	7.25	7.69	0.82	1.76	1.24
METTL11B	-2.37605	0.00472312	Control Up	0.813333	1.79	0.82	1.88	0.23	0.16	0
BHLHE23	-2.38407	0.0067039	Control Up	0.56	0.68	1.05	1.37	0.11	0.15	0
TMEM229A	-2.39646	0.00188149	Control Up	0.351667	0.66	0.61	0.66	0.11	0.07	0
SMIM10L2B	-2.41804	3.94715e-08	Control Up	0.953333	1.73	1.8	1.58	0.33	0.28	0
CDC42EP2	-2.41965	0.00658624	Control Up	0.305	0.47	0.5	0.72	0.06	0.08	0
PTGES3L-AARSD1	-2.42098	0.00879453	Control Up	0.27	0.35	0.66	0.5	0.11	0	0
ZNF549	-2.42346	1.17792e-08	Control Up	0.825	1.41	1.36	1.65	0.28	0.25	0
ANKRD63	-2.4238	5.93062e-05	Control Up	1.82833	2.22	2.57	4.82	0.1	0.84	0.42
TMIE	-2.43435	0.000134406	Control Up	0.768333	1.72	1.54	0.91	0.26	0.18	0
TRIB2	-2.45004	0.000303916	Control Up	0.275	0.52	0.41	0.57	0.08	0.07	0
ACP5	-2.49885	0.0184468	Control Up	0.261667	0.5	0.13	0.87	0.07	0	0
ZNF222	-2.50744	1.50883e-06	Control Up	1.22	2.45	1.62	2.37	0.29	0.3	0.29
ZNF837	-2.5112	7.24167e-11	Control Up	2.16	2.94	4.62	3.71	0.68	0.31	0.7
PTGER4	-2.52657	0.0164509	Control Up	0.116667	0.27	0.24	0.16	0.03	0	0
PRR22	-2.53524	4.18318e-06	Control Up	1.55833	2.81	2.22	2.85	0.08	0.35	1.04
CCDC177	-2.54037	1.41888e-06	Control Up	0.478333	0.7	0.78	1.06	0.11	0.11	0.11
PGBD2	-2.55527	6.87569e-06	Control Up	0.538333	0.97	1	0.95	0.13	0.18	0
ZNF19	-2.57086	2.02242e-06	Control Up	0.683333	1.6	1.15	0.94	0.11	0.3	0
SAMD11	-2.57258	8.03065e-49	Control Up	38.1817	67.36	69.66	62.3	9.58	8.39	11.8
ITIH6	-2.58451	0.000493501	Control Up	0.211667	0.54	0.33	0.3	0.07	0.03	0
ELMO3	-2.59377	2.98471e-05	Control Up	0.648333	0.65	1.21	1.59	0.19	0.06	0.19
CACNG8	-2.59933	5.24478e-26	Control Up	1.71333	2.55	2.61	3.84	0.41	0.44	0.43
KIAA2012	-2.60599	0.0153605	Control Up	0.12	0.17	0.21	0.3	0	0.04	0
PEX12	-2.71065	2.24143e-18	Control Up	2.35	4.8	3.86	3.71	0.48	0.54	0.71
AC240274.1	-2.76353	2.19429e-27	Control Up	6.77	14.95	8.37	12.91	1.27	2.14	0.98
TTC30B	-2.79197	9.32688e-18	Control Up	1.46333	3.02	2.41	2.43	0.37	0.3	0.25
ID1	-2.8657	7.09196e-20	Control Up	11.255	20.59	21.22	18.82	2.36	2.61	1.93
MUC6	-2.88392	0.0022254	Control Up	0.0933333	0.11	0.26	0.16	0.01	0.02	0
HES5	-2.91419	6.11132e-10	Control Up	2.72333	4.14	5.43	5.24	0.44	0.73	0.36
PWWP3B	-2.92045	0.00249844	Control Up	0.195	0.49	0.24	0.37	0	0.07	0
CLDN23	-3.03706	0.0007911	Control Up	0.353333	0.61	0.66	0.74	0.11	0	0
ZC3H4	-3.04248	2.32549e-71	Control Up	8.71833	16.12	13.93	17.17	1.78	1.45	1.86
ODF3B	-3.08204	0.000637546	Control Up	0.856667	1.33	1.43	2.13	0.25	0	0
C8orf48	-3.15479	0.000626358	Control Up	0.6	1.21	1.07	1.13	0.08	0.11	0
PPP1R10	-3.15731	3.68983e-65	Control Up	7.835	13.69	13.57	15.83	1.44	1.74	0.74
ZNF658	-3.16119	3.5871e-14	Control Up	1.48667	3.93	2.07	2.18	0.28	0.23	0.23
UFSP1	-3.21124	3.40147e-08	Control Up	2.91333	4.94	5.64	5.41	0.53	0.24	0.72
LRRC17	-3.2317	5.54921e-06	Control Up	0.71	1.87	1.39	0.76	0.16	0.08	0
EPHB6	-3.2324	0.00602158	Control Up	0.143333	0.37	0.33	0.13	0.03	0	0
NUTM2D	-3.30185	0.000169799	Control Up	0.278333	0.54	0.36	0.68	0.04	0.05	0
ELAC1	-3.30525	7.31305e-10	Control Up	1.22333	2.62	1.92	2.33	0.11	0.36	0
ZNF572	-3.46647	0.00013932	Control Up	0.308333	0.8	0.47	0.49	0.04	0.05	0
NCOA5	-3.51	2.78038e-64	Control Up	7.53667	13.47	12.8	15.94	1.28	0.99	0.74
ID3	-3.53182	2.32549e-71	Control Up	97.2417	190.28	186.69	165.33	13.33	13.82	14
ZNF223	-3.66008	0.000951619	Control Up	0.271667	0.85	0.36	0.37	0.05	0	0
KLHDC7B	-3.74175	0.012523	Control Up	0.0433333	0.12	0.11	0.03	0	0	0
NUTM2A	-3.93008	5.83932e-07	Control Up	0.478333	0.8	1.14	0.81	0.02	0.1	0
CCDC103	-4.26543	0.00695254	Control Up	0.0816667	0.09	0.19	0.21	0	0	0
HPDL	-4.3039	0.00641732	Control Up	0.16	0.34	0.12	0.5	0	0	0
SPERT	-4.50669	0.00448793	Control Up	0.181667	0.63	0.24	0.22	0	0	0
PRCD	-4.81782	0.00346769	Control Up	0.181667	0.15	0.22	0.72	0	0	0
CHAC1	-5.16698	2.70126e-79	Control Up	19.32	37.22	36.25	39.79	1.3	0.42	0.94
FOXP3	-5.20679	0.0014369	Control Up	0.28	0.6	0.34	0.74	0	0	0
CMPK2	-5.33531	0.0012027	Control Up	0.148333	0.35	0.23	0.31	0	0	0
C16orf71	-5.39736	0.000859856	Control Up	0.161667	0.47	0.36	0.14	0	0	0
GATM	-5.56938	0.00132476	Control Up	0.215	0.69	0.37	0.23	0	0	0
